# Supplementary material for: Uterine sarcoma with KAT6B/A::KANSL1 fusion: a molecular and clinicopathological study on 9 cases
Source: Virchows Arch. 2024 Dec 4;486(3):551–62. doi: 10.1007/s00428-024-03994-3 (PMC11950137; doi:10.1007/s00428-024-03994-3)
Supplement: Supplementary file 6 — Supplementary file6 (XLSX 12 KB) [file 428_2024_3994_MOESM6_ESM.xlsx]

## Sheet: List1
Supplementary Table 1. List of antibodies
Antibody	Clone	Dilution	Producer	Platform	Detection
Estrogen receptor	SP1	1:200	Zytomed System (Berlin, Germany)	Ventana BenchMark ULTRA (Roche, Basel, Switzerland)	OptiView
Progesterone receptor	clone 16	1:100	Novocastra, Leica Biosystems, Wetzlar, Germany	Ventana BenchMark ULTRA (Roche, Basel, Switzerland)	OptiView
desmin	D33	1:200	Dako, Glostrup, Denmark	Ventana BenchMark ULTRA (Roche, Basel, Switzerland)	OptiView
IFITM1		1:400	Abcam, Cambridge, UK	Dako Omnis (Agilent, Santa Clara, CA, USA)	EnVision FLEX (Agilent)
calponin	CALP	1:400	Dako, Glostrup, Denmark	Dako Omnis (Agilent, Santa Clara, CA, USA)	EnVision FLEX (Agilent)
Caldesmon	h-CD	1:100	Dako, Glostrup, Denmark	Dako Omnis (Agilent, Santa Clara, CA, USA)	EnVision FLEX (Agilent)
Smooth muscle actin	1A4	1:1600	Dako, Glostrup, Denmark	Dako Omnis (Agilent, Santa Clara, CA, USA)	EnVision FLEX (Agilent)
Transgelin	2A10C2	1:300	Cell Marque (Rocklin, CA, USA)	Ventana BenchMark ULTRA (Roche, Basel, Switzerland)	OptiView
Smoothelin	R4A	1:10	Dako, Glostrup, Denmark	Dako Omnis (Agilent, Santa Clara, CA, USA)	EnVision FLEX (Agilent)
BCOR	C-10	1:50	Santa Cruz Biotechnology (Dallas, TX, USA)	Ventana BenchMark ULTRA (Roche, Basel, Switzerland)	OptiView
BCORL1	polyclonal	1:200	Atlas Antibodies (Stockholm, Sweeden)	Dako Omnis (Agilent, Santa Clara, CA, USA)	EnVision FLEX (Agilent)
WT1	6F-H2	1:200	BioSB (Santa Barbara, CA, USA)	Dako Omnis (Agilent, Santa Clara, CA, USA)	EnVision FLEX (Agilent)
p53	DO-7	1:400	Dako, Glostrup, Denmark	Ventana BenchMark ULTRA (Roche, Basel, Switzerland)	OptiView
CD10	56C6	1:50	Novocastra, Leica Biosystems, Wetzlar, Germany	Ventana BenchMark ULTRA (Roche, Basel, Switzerland)	OptiView
MLH1	ES05	RTU	Dako, Glostrup, Denmark	Dako Omnis (Agilent, Santa Clara, CA, USA)	EnVision FLEX (Agilent)
PMS2	EP51	RTU	Dako, Glostrup, Denmark	Dako Omnis (Agilent, Santa Clara, CA, USA)	EnVision FLEX (Agilent)
MSH2	Fe11	RTU	Dako, Glostrup, Denmark	Dako Omnis (Agilent, Santa Clara, CA, USA)	EnVision FLEX (Agilent)
MSH6	EP49	1:400	BioSB (Santa Barbara, CA, USA)	Dako Omnis (Agilent, Santa Clara, CA, USA)	EnVision FLEX (Agilent)
