# Supplementary material for: Uterine sarcoma with KAT6B/A::KANSL1 fusion: a molecular and clinicopathological study on 9 cases
Source: Virchows Arch. 2024 Dec 4;486(3):551–62. doi: 10.1007/s00428-024-03994-3 (PMC11950137; doi:10.1007/s00428-024-03994-3)
Supplement: Supplementary file 7 — Supplementary file7 (XLSX 46 KB) [file 428_2024_3994_MOESM7_ESM.xlsx]

## Sheet: List of genes in DNA panel
Supplementary Table 2 - List of genes in the DNA panel
Gene symbol	RefSeq	HUGO Approved symbol	Oncogene (OncoKB)	Tumor Suppressor (OncoKB)	Oncogene (O) / Tumor Suppressor (TS)
ABL1	NM_007313	ABL1	Yes	No	O
ABL2	NM_007314	ABL2	Yes	No	O
ABRAXAS2 (FAM175B)	NM_032182	ABRAXAS2	N/A	N/A	N/A
ACSL6	NM_015256	ACSL6	No	No	N/S
ACVR1	NM_001105	ACVR1	Yes	No	O
ACVR1B	NM_020328	ACVR1B	No	Yes	TS
ACVR2A	NM_001616	ACVR2A	No	No	N/S
ADGRA2 (GPR124)	NM_032777	ADGRA2	No	No	N/S
AIP	NM_003977	AIP	N/A	N/A	N/A
AJUBA	NM_032876	AJUBA	No	Yes	TS
AKT1	NM_005163	AKT1	Yes	No	O
AKT2	NM_001626	AKT2	Yes	No	O
AKT3	NM_005465	AKT3	Yes	No	O
ALK	NM_004304	ALK	Yes	No	O
ALOX12B	NM_001139	ALOX12B	Yes	Yes	O/TS
AMER1 (FAM123B)	NM_152424	AMER1	No	Yes	TS
ANKRD11	NM_013275	ANKRD11	No	Yes	TS
ANKRD26	NM_001256053	ANKRD26	N/A	N/A	N/A
APC	NM_000038	APC	No	Yes	TS
APEX1	NM_001641	APEX1	N/A	N/A	N/A
AR	NM_000044	AR	Yes	No	O
ARAF	NM_001654	ARAF	Yes	No	O
ARFRP1	NM_001134758	ARFRP1	No	No	N/S
ARHGAP35	NM_004491	ARHGAP35	Yes	Yes	O/TS
ARHGEF28	NM_001080479	ARHGEF28	Yes	No	O
ARID1A	NM_006015	ARID1A	No	Yes	TS
ARID1B	NM_020732	ARID1B	No	Yes	TS
ARID2	NM_152641	ARID2	No	Yes	TS
ARID3A	NM_005224	ARID3A	No	Yes	TS
ARID5B	NM_032199	ARID5B	No	Yes	TS
ASXL1	NM_015338	ASXL1	No	Yes	TS
ASXL2	NM_018263	ASXL2	No	Yes	TS
ATM	NM_000051	ATM	No	Yes	TS
ATMIN	NM_015251	ATMIN	N/A	N/A	N/A
ATR	NM_001184	ATR	No	Yes	TS
ATRIP	NM_130384	ATRIP	No	Yes	TS
ATRX	NM_000489	ATRX	No	Yes	TS
AURKA	NM_003600	AURKA	Yes	No	O
AURKB	NM_004217	AURKB	Yes	No	O
AXIN1	NM_003502	AXIN1	No	Yes	TS
AXIN2	NM_004655	AXIN2	No	Yes	TS
AXL	NM_001699	AXL	Yes	No	O
B2M	NM_004048	B2M	No	Yes	TS
B4GALT3	NM_003779	B4GALT3	N/A	N/A	N/A
BABAM1	NM_014173	BABAM1	No	No	N/S
BABAM2 (BRE)	NM_004899	BABAM2	N/A	N/A	N/A
BAP1	NM_004656	BAP1	No	Yes	TS
BARD1	NM_000465	BARD1	No	Yes	TS
BBC3	NM_014417	BBC3	No	Yes	TS
BCL10	NM_003921	BCL10	No	Yes	TS
BCL2	NM_000633	BCL2	Yes	No	O
BCL2L1	NM_001191	BCL2L1	No	No	N/S
BCL2L11	NM_001204106	BCL2L11	No	Yes	TS
BCL2L2	NM_004050	BCL2L2	No	No	N/S
BCL6	NM_001706	BCL6	Yes	No	O
BCL9	NM_004326	BCL9	Yes	No	O
BCOR	NM_017745	BCOR	No	Yes	TS
BCORL1	NM_021946	BCORL1	No	Yes	TS
BCR	NM_004327	BCR	Yes	No	O
BIRC3	NM_182962	BIRC3	No	No	N/S
BIRC5	NM_001168	BIRC5	N/A	N/A	N/A
BIRC5 promotor	promotor	BIRC5p	N/A	N/A	N/A
BLM	NM_000057	BLM	No	Yes	TS
BMPR1A	NM_004329	BMPR1A	No	Yes	TS
BRAF	NM_004333	BRAF	Yes	No	O
BRAP	NM_006768	BRAP	N/A	N/A	N/A
BRCA1	NM_007294	BRCA1	No	Yes	TS
BRCA2	NM_000059	BRCA2	No	Yes	TS
BRCC3	NM_024332	BRCC3	N/A	N/A	N/A
BRD4	NM_058243	BRD4	Yes	No	O
BRIP1	NM_032043	BRIP1	No	Yes	TS
BTG1	NM_001731	BTG1	No	Yes	TS
BTG2	NM_006763	BTG2	No	Yes	TS
BTK	NM_000061	BTK	Yes	No	O
BUB1B	NM_001211	BUB1B	No	No	N/S
C11orf30 (EMSY)	NM_020193	EMSY	No	No	N/S
CACNA1D	NM_000720	CACNA1D	Yes	No	O
CALR	NM_004343	CALR	Yes	No	O
CAMTA1	NM_015215	CAMTA1	No	No	N/S
CARD11	NM_032415	CARD11	Yes	No	O
CASP8	NM_001228	CASP8	No	Yes	TS
CBFB	NM_001755	CBFB	No	Yes	TS
CBL	NM_005188	CBL	No	Yes	TS
CCDC6	NM_005436	CCDC6	No	No	N/S
CCND1	NM_053056	CCND1	Yes	No	O
CCND2	NM_001759	CCND2	Yes	No	O
CCND3	NM_001760	CCND3	Yes	No	O
CCNE1	NM_001238	CCNE1	Yes	No	O
CD22	NM_001771	CD22	No	No	N/S
CD274 (PD-L1)	NM_014143	CD274	Yes	No	O
CD276	NM_025240	CD276	Yes	No	O
CD70	NM_001252	CD70	No	No	N/S
CD74	NM_004355	CD74	Yes	No	O
CD79A	NM_001783	CD79A	Yes	No	O
CD79B	NM_000626	CD79B	Yes	No	O
CDA	NM_001785	CDA	N/A	N/A	N/A
CDC73	NM_024529	CDC73	No	Yes	TS
CDH1	NM_004360	CDH1	No	Yes	TS
CDK12	NM_015083	CDK12	No	Yes	TS
CDK4	NM_000075	CDK4	Yes	No	O
CDK6	NM_001259	CDK6	Yes	No	O
CDK8	NM_001260	CDK8	Yes	No	O
CDKN1A	NM_000389	CDKN1A	No	Yes	TS
CDKN1B	NM_004064	CDKN1B	No	Yes	TS
CDKN1C	NM_000076	CDKN1C	N/A	N/A	N/A
CDKN2A	NM_000077	CDKN2A	No	Yes	TS
CDKN2B	NM_004936	CDKN2B	No	Yes	TS
CDKN2C	NM_001262	CDKN2C	No	Yes	TS
CEBPA	NM_004364	CEBPA	No	Yes	TS
CENPA	NM_001809	CENPA	No	No	N/S
CEP57	NM_014679	CEP57	N/A	N/A	N/A
CFTR	NM_000492	CFTR	N/A	N/A	N/A
CIC	NM_015125	CIC	No	Yes	TS
CIITA	NM_000246	CIITA	No	Yes	TS
CLSPN	NM_022111	CLSPN	N/A	N/A	N/A
CLTC	NM_004859	CLTC	No	No	N/S
CLTCL1	NM_007098	CLTCL1	No	No	N/S
CNTRL	NM_007018	CNTRL	No	No	N/S
COL1A1	NM_000088	COL1A1	Yes	No	O
COP1 (RFWD2)	NM_022457	COP1	Yes	No	O
CREBBP	NM_004380	CREBBP	No	Yes	TS
CRIPAK	NM_175918	N/A	N/A	N/A	N/A
CRKL	NM_005207	CRKL	Yes	No	O
CRLF2	NM_022148	CRLF2	Yes	No	O
CSF1R	NM_005211	CSF1R	No	No	N/S
CSF3R	NM_156039	CSF3R	Yes	No	O
CSNK1A1	NM_001892	CSNK1A1	N/A	N/A	N/A
CSNK1D	NM_139062	CSNK1D	N/A	N/A	N/A
CSNK1E	NM_001894	CSNK1E	N/A	N/A	N/A
CTCF	NM_006565	CTCF	No	Yes	TS
CTLA4	NM_005214	CTLA4	Yes	No	O
CTNNA1	NM_001903	CTNNA1	No	No	N/S
CTNNB1	NM_001904	CTNNB1	Yes	No	O
CUL3	NM_001257197	CUL3	No	Yes	TS
CUL4A	NM_003589	CUL4A	Yes	No	O
CUX1	NM_001913	CUX1	No	Yes	TS
CWF19L2	NM_152434	CWF19L2	N/A	N/A	N/A
CXCR4	NM_003467	CXCR4	Yes	No	O
CYLD	NM_001042355	CYLD	No	Yes	TS
CYP17A1	NM_000102	CYP17A1	No	No	N/S
CYP19A1	NM_000103	CYP19A1	Yes	No	O
DAXX	NM_001350	DAXX	No	Yes	TS
DCK	NM_000788	DCK	N/A	N/A	N/A
DCLRE1C	NM_022487	DCLRE1C	N/A	N/A	N/A
DCTD	NM_001921	DCTD	N/A	N/A	N/A
DCTN1	NM_004082	DCTN1	No	No	N/S
DCUN1D1	NM_020640	DCUN1D1	Yes	No	O
DDB2	NM_000107	DDB2	No	No	N/S
DDR1	NM_013994	DDR1	No	No	N/S
DDR2	NM_006182	DDR2	Yes	No	O
DDX41	NM_016222	DDX41	No	Yes	TS
DHFR	NM_000791	DHFR	N/A	N/A	N/A
DHX15	NM_001358	DHX15	N/A	N/A	N/A
DICER1	NM_030621	DICER1	No	Yes	TS
DIS3	NM_014953	DIS3	No	Yes	TS
DMC1	NM_007068	DMC1	N/A	N/A	N/A
DNAJB1	NM_006145	DNAJB1	No	No	N/S
DNAJC21	NM_194283	DNAJC21	N/A	N/A	N/A
DNM2	NM_004945	DNM2	Yes	No	O
DNMT1	NM_001379	DNMT1	Yes	No	O
DNMT3A	NM_175629	DNMT3A	No	Yes	TS
DNMT3B	NM_006892	DNMT3B	No	Yes	TS
DOT1L	NM_032482	DOT1L	Yes	No	O
DPYD	NM_000110	DPYD	No	No	N/S
DROSHA	NM_013235	DROSHA	No	No	N/S
DTX1	NM_004416	DTX1	No	Yes	TS
E2F3	NM_001949	E2F3	Yes	No	O
EED	NM_003797	EED	No	Yes	TS
EGFL7	NM_016215	EGFL7	Yes	No	O
EGFR	NM_005228	EGFR	Yes	No	O
EGR3	NM_004430	EGR3	N/A	N/A	N/A
EIF1AX	NM_001412	EIF1AX	No	No	N/S
EIF4A2	NM_001967	EIF4A2	Yes	No	O
EIF4E	NM_001968	EIF4E	Yes	No	O
ELF3	NM_004433	ELF3	Yes	Yes	O/TS
ELK1	NM_005229	ELK1	N/A	N/A	N/A
ELOC (TCEB1)	NM_005648	ELOC	No	No	N/S
EML4	NM_019063	EML4	No	No	N/S
EP300	NM_001429	EP300	No	Yes	TS
EP400	NM_015409	EP400	No	Yes	TS
EPCAM	NM_002354	EPCAM	No	Yes	TS
EPHA3	NM_005233	EPHA3	No	Yes	TS
EPHA5	NM_004439	EPHA5	No	No	N/S
EPHA7	NM_004440	EPHA7	Yes	Yes	O/TS
EPHB1	NM_004441	EPHB1	No	Yes	TS
EPHB4	NM_004444	EPHB4	No	No	N/S
EPHB6	NM_004445	EPHB6	N/A	N/A	N/A
EPHX1	NM_000120	EPHX1	N/A	N/A	N/A
EPPK1	NM_031308	EPPK1	N/A	N/A	N/A
ERBB2	NM_004448	ERBB2	Yes	No	O
ERBB3	NM_001982	ERBB3	Yes	No	O
ERBB4	NM_005235	ERBB4	Yes	No	O
ERCC1	NM_001983	ERCC1	N/A	N/A	N/A
ERCC2	NM_000400	ERCC2	No	Yes	TS
ERCC3	NM_000122	ERCC3	No	Yes	TS
ERCC4	NM_005236	ERCC4	No	Yes	TS
ERCC5	NM_000123	ERCC5	No	Yes	TS
ERCC6	NM_000124	ERCC6	N/A	N/A	N/A
ERG	NM_004449	ERG	Yes	No	O
ERRFI1	NM_018948	ERRFI1	No	Yes	TS
ESR1	NM_000125	ESR1	Yes	No	O
ESR2	NM_001437	ESR2	N/A	N/A	N/A
ETS1	NM_005238	ETS1	No	No	N/S
ETV1	NM_004956	ETV1	Yes	No	O
ETV4	NM_001986	ETV4	Yes	No	O
ETV5	NM_004454	ETV5	Yes	No	O
ETV6	NM_001987	ETV6	No	Yes	TS
EWSR1	NM_005243	EWSR1	Yes	No	O
EXO1	NM_006027	EXO1	N/A	N/A	N/A
EXT1	NM_000127	EXT1	No	Yes	TS
EXT2	NM_000401	EXT2	No	No	N/S
EYA2	NM_005244	EYA2	N/A	N/A	N/A
EZH2	NM_004456	EZH2	Yes	Yes	O/TS
EZHIP	NM_203407	EZHIP	Yes	No	O
F11R	NM_016946	F11R	N/A	N/A	N/A
FAAP24 (C19orf40)	NM_152266	FAAP24	N/A	N/A	N/A
FAM175A	NM_139076	ABRAXAS1	No	Yes	TS
FAM46C	NM_017709	TENT5C	No	Yes	TS
FAN1	NM_014967	FAN1	N/A	N/A	N/A
FANCA	NM_000135	FANCA	No	Yes	TS
FANCB	NM_152633	FANCB	N/A	N/A	N/A
FANCC	NM_000136	FANCC	No	Yes	TS
FANCD2	NM_033084	FANCD2	No	Yes	TS
FANCE	NM_021922	FANCE	No	No	N/S
FANCF	NM_022725	FANCF	No	No	N/S
FANCG	NM_004629	FANCG	No	No	N/S
FANCI	NM_018193	FANCI	N/A	N/A	N/A
FANCL	NM_018062	FANCL	No	Yes	TS
FANCM	NM_020937	FANCM	No	Yes	TS
FAS	NM_000043	FAS	No	Yes	TS
FAT1	NM_005245	FAT1	No	Yes	TS
FAT4	NM_024582	FAT4	No	No	N/S
FBXW7	NM_033632	FBXW7	No	Yes	TS
FGF1	NM_000800	FGF1	N/A	N/A	N/A
FGF10	NM_004465	FGF10	No	No	N/S
FGF12	NM_021032	FGF12	No	No	N/S
FGF14	NM_004115	FGF14	No	No	N/S
FGF19	NM_005117	FGF19	Yes	No	O
FGF2	NM_002006	FGF2	N/A	N/A	N/A
FGF23	NM_020638	FGF23	No	No	N/S
FGF3	NM_005247	FGF3	Yes	No	O
FGF4	NM_002007	FGF4	Yes	No	O
FGF5	NM_004464	FGF5	N/A	N/A	N/A
FGF6	NM_020996	FGF6	No	No	N/S
FGF7	NM_002009	FGF7	N/A	N/A	N/A
FGF8	NM_006119	FGF8	N/A	N/A	N/A
FGF9	NM_002010	FGF9	N/A	N/A	N/A
FGFR1	NM_015850	FGFR1	Yes	No	O
FGFR2	NM_000141	FGFR2	Yes	No	O
FGFR3	NM_000142	FGFR3	Yes	No	O
FGFR4	NM_002011	FGFR4	Yes	No	O
FH	NM_000143	FH	No	Yes	TS
FLCN	NM_144606	FLCN	No	Yes	TS
FLI1	NM_002017	FLI1	Yes	No	O
FLT1	NM_002019	FLT1	Yes	No	O
FLT3	NM_004119	FLT3	Yes	No	O
FLT4	NM_182925	FLT4	Yes	No	O
FOXA1	NM_004496	FOXA1	Yes	Yes	O/TS
FOXA2	NM_021784	FOXA2	N/A	N/A	N/A
FOXL2	NM_023067	FOXL2	Yes	Yes	O/TS
FOXO1	NM_002015	FOXO1	No	Yes	TS
FOXP1	NM_032682	FOXP1	Yes	Yes	O/TS
FRS2	NM_006654	FRS2	No	No	N/S
FUBP1	NM_003902	FUBP1	No	Yes	TS
FYN	NM_002037	FYN	Yes	No	O
GABRA6	NM_000811	GABRA6	No	No	N/S
GADD45A	NM_001924	GADD45A	N/A	N/A	N/A
GATA1	NM_002049	GATA1	No	No	N/S
GATA2	NM_032638	GATA2	Yes	No	O
GATA3	NM_002051	GATA3	Yes	Yes	O/TS
GATA4	NM_002052	GATA4	No	No	N/S
GATA6	NM_005257	GATA6	Yes	No	O
GEN1	NM_182625	GEN1	N/A	N/A	N/A
GID4 (C17orf39)	NM_024052	GID4	No	No	N/S
GLI1	NM_005269	GLI1	Yes	No	O
GNA11	NM_002067	GNA11	Yes	No	O
GNA13	NM_006572	GNA13	Yes	Yes	O/TS
GNAQ	NM_002072	GNAQ	Yes	No	O
GNAS	NM_080425	GNAS	Yes	No	O
GPC3	NM_004484	GPC3	No	No	N/S
GPS2	NM_004489	GPS2	No	Yes	TS
GRB2	NM_002086	GRB2	N/A	N/A	N/A
GRB7	NM_005310	GRB7	N/A	N/A	N/A
GREM1	NM_013372	GREM1	Yes	No	O
GRIN2A	NM_000833	GRIN2A	No	Yes	TS
GRM3	NM_000840	GRM3	No	No	N/S
GSK3B	NM_002093	GSK3B	Yes	No	O
H2AFX (H2AX)	NM_002105	H2AFX	N/A	N/A	N/A
H3F3A	NM_002107	H3-3A	Yes	No	O
H3F3B	NM_005324	H3-3B	No	No	N/S
H3F3C	NM_001013699	H3-5	No	No	N/S
HDAC1	NM_004964	HDAC1	Yes	No	O
HDAC2	NM_001527	HDAC2	Yes	No	O
HELQ	NM_133636	HELQ	N/A	N/A	N/A
HGF	NM_000601	HGF	Yes	No	O
HIST1H1C	NM_005319	H1-2	No	No	N/S
HIST1H2BD	NM_021063	H2BC5	No	No	N/S
HIST1H3A	NM_003529	H3C1	No	No	N/S
HIST1H3B	NM_003537	H3C2	No	No	N/S
HIST1H3C	NM_003531	H3C3	No	No	N/S
HIST1H3D	NM_003530	H3C4	No	No	N/S
HIST1H3E	NM_003532	H3C6	No	No	N/S
HIST1H3F	NM_021018	H3C7	No	No	N/S
HIST1H3G	NM_003534	H3C8	No	No	N/S
HIST1H3H	NM_003536	H3C10	No	No	N/S
HIST1H3I	NM_003533	H3C11	No	No	N/S
HIST1H3J	NM_003535	H3C12	No	No	N/S
HIST2H3A	NM_001005464	H3C15	No	No	N/S
HIST2H3C	NM_021059	H3C14	No	No	N/S
HIST2H3D	NM_001123375	H3C13	No	No	N/S
HIST3H3	NM_003493	H3-4	No	No	N/S
HLA-A	NM_002116	HLA-A	No	Yes	TS
HLA-B	NM_005514	HLA-B	No	Yes	TS
HLA-C	NM_002117	HLA-C	No	Yes	TS
HMGA2	NM_003483	HMGA2	Yes	No	O
HNF1A	NM_000545	HNF1A	No	Yes	TS
HNF1B	NM_000458	HNF1B	No	No	N/S
HNRNPK	NM_002140	HNRNPK	N/A	N/A	N/A
HOXB13	NM_006361	HOXB13	Yes	Yes	O/TS
HRAS	NM_005343	HRAS	Yes	No	O
HSD3B1	NM_000862	HSD3B1	No	No	N/S
HSP90AA1	NM_005348	HSP90AA1	No	No	N/S
HUS1	NM_004507	HUS1	N/A	N/A	N/A
CHD2	NM_001792	CDH2	Yes	No	O
CHD4	NM_001794	CHD4	Yes	No	O
CHEK1	NM_001274	CHEK1	No	Yes	TS
CHEK2	NM_007194	CHEK2	No	Yes	TS
ICOSLG	NM_015259	ICOSLG	Yes	No	O
ID3	NM_002167	ID3	No	Yes	TS
IDH1	NM_005896	IDH1	Yes	No	O
IDH2	NM_002168	IDH2	Yes	No	O
IFNGR1	NM_000416	IFNGR1	No	Yes	TS
IGF1	NM_000618	IGF1	Yes	No	O
IGF1R	NM_000875	IGF1R	Yes	No	O
IGF2	NM_000612	IGF2	Yes	No	O
IKBKE	NM_001193321	IKBKE	Yes	No	O
IKZF1	NM_006060	IKZF1	No	No	N/S
IKZF2	NM_016260	IKZF2	No	No	N/S
IL10	NM_000572	IL10	No	No	N/S
IL7R	NM_002185	IL7R	Yes	No	O
INHA	NM_002191	INHA	No	Yes	TS
INHBA	NM_002192	INHBA	Yes	Yes	O/TS
INPP4A	NM_001566	INPP4A	No	No	N/S
INPP4B	NM_003866	INPP4B	No	Yes	TS
INPP5D	NM_001017915	INPP5D	No	No	N/S
INSR	NM_000208	INSR	Yes	No	O
IRF2	NM_002199	IRF2	No	No	N/S
IRF4	NM_002460	IRF4	Yes	No	O
IRS1	NM_005544	IRS1	Yes	No	O
IRS2	NM_003749	IRS2	Yes	No	O
IRS4	NM_003604	IRS4	No	No	N/S
JAK1	NM_002227	JAK1	Yes	Yes	O/TS
JAK2	NM_004972	JAK2	Yes	No	O
JAK3	NM_000215	JAK3	Yes	No	O
JAM2	NM_021219	JAM2	N/A	N/A	N/A
JAM3	NM_032801	JAM3	N/A	N/A	N/A
JARID2	NM_004973	JARID2	Yes	Yes	O/TS
JUN	NM_002228	JUN	Yes	No	O
KAT5	NM_006388	KAT5	N/A	N/A	N/A
KAT6A	NM_006766	KAT6A	No	No	N/S
KCNJ5	NM_000890	KCNJ5	No	No	N/S
KDM5A	NM_001042603	KDM5A	Yes	No	O
KDM5C	NM_004187	KDM5C	No	Yes	TS
KDM6A	NM_021140	KDM6A	No	Yes	TS
KDR	NM_002253	KDR	Yes	No	O
KEAP1	NM_012289	KEAP1	No	Yes	TS
KEL	NM_000420	KEL	No	No	N/S
KIF5B	NM_004521	KIF5B	No	No	N/S
KIT	NM_000222	KIT	Yes	No	O
KLF4	NM_004235	KLF4	Yes	Yes	O/TS
KLHL6	NM_130446	KLHL6	Yes	Yes	O/TS
KMT2A	NM_005933	KMT2A	No	Yes	TS
KMT2B	NM_014727	KMT2B	No	Yes	TS
KMT2C	NM_170606	KMT2C	No	Yes	TS
KMT2D	NM_003482	KMT2D	No	Yes	TS
KNL1	NM_144508	KNL1	No	No	N/S
KRAS	NM_004985	KRAS	Yes	No	O
LAMP1	NM_005561	LAMP1	N/A	N/A	N/A
LATS1	NM_004690	LATS1	No	Yes	TS
LATS2	NM_014572	LATS2	No	Yes	TS
LIFR	NM_002310	LIFR	No	No	N/S
LIG1	NM_000234	LIG1	N/A	N/A	N/A
LIG3	NM_013975	LIG3	N/A	N/A	N/A
LIG4	NM_002312	LIG4	N/A	N/A	N/A
LIMA1	NM_016357	LIMA1	N/A	N/A	N/A
LMO1	NM_002315	LMO1	Yes	No	O
LRIG1	NM_015541	LRIG1	N/A	N/A	N/A
LRP1B	NM_018557	LRP1B	No	Yes	TS
LRP5	NM_002335	LRP5	Yes	Yes	O/TS
LRRK2	NM_198578	LRRK2	No	No	N/S
LTK	NM_002344	LTK	Yes	No	O
LYN	NM_002350	LYN	Yes	No	O
LZTR1	NM_006767	LZTR1	No	Yes	TS
MAF	NM_005360	MAF	No	No	N/S
MAGED1	NM_001005332	MAGED1	No	No	N/S
MAGI2	NM_012301	MAGI2	N/A	N/A	N/A
MALT1	NM_006785	MALT1	No	No	N/S
MAP2K1	NM_002755	MAP2K1	Yes	No	O
MAP2K2	NM_030662	MAP2K2	Yes	No	O
MAP2K4	NM_003010	MAP2K4	No	Yes	TS
MAP3K1	NM_005921	MAP3K1	No	Yes	TS
MAP3K13	NM_004721	MAP3K13	Yes	No	O
MAP3K14	NM_003954	MAP3K14	Yes	No	O
MAP3K4	NM_005922	MAP3K4	N/A	N/A	N/A
MAPK1	NM_002745	MAPK1	Yes	No	O
MAPK3	NM_002746	MAPK3	Yes	No	O
MAPK8IP1	NM_005456	MAPK8IP1	N/A	N/A	N/A
MAX	NM_197957	MAX	No	Yes	TS
MBD6	NM_052897	MBD6	No	Yes	TS
MCL1	NM_021960	MCL1	Yes	No	O
MCPH1	NM_024596	MCPH1	N/A	N/A	N/A
MDC1	NM_014641	MDC1	No	No	N/S
MDM2	NM_002392	MDM2	Yes	No	O
MDM4	NM_002393	MDM4	Yes	No	O
MECOM	NM_005241	MECOM	Yes	No	O
MED12	NM_005120	MED12	Yes	Yes	O/TS
MEF2B	NM_005919	MEF2B	Yes	No	O
MEN1	NM_000244	MEN1	No	Yes	TS
MERTK	NM_006343	MERTK	Yes	No	O
MET	NM_000245	MET	Yes	No	O
MGA	NM_001164273	MGA	No	Yes	TS
MGAM	NM_001365693	MGAM	Yes	No	O
MGMT	NM_002412	MGMT	N/A	N/A	N/A
MITF	NM_006722	MITF	Yes	Yes	O/TS
MKI67	NM_002417	MKI67	Yes	No	O
MKNK1	NM_003684	MKNK1	No	No	N/S
MLH1	NM_000249	MLH1	No	Yes	TS
MLH3	NM_014381	MLH3	No	Yes	TS
MLLT3	NM_004529	MLLT3	Yes	No	O
MMP8	NM_002424	MMP8	N/A	N/A	N/A
MPL	NM_005373	MPL	Yes	No	O
MRE11A	NM_005591	MRE11	No	Yes	TS
MSH2	NM_000251	MSH2	No	Yes	TS
MSH3	NM_002439	MSH3	No	Yes	TS
MSH5	NM_002441	MSH5	N/A	N/A	N/A
MSH6	NM_000179	MSH6	No	Yes	TS
MSR1	NM_002445	MSR1	N/A	N/A	N/A
MST1	NM_020998	MST1	No	Yes	TS
MST1R	NM_001244937	MST1R	Yes	No	O
MTAP	NM_002451	MTAP	No	Yes	TS
MTDH	NM_178812	MTDH	N/A	N/A	N/A
mTOR	NM_004958	MTOR	Yes	No	O
MUS81	NM_025128	MUS81	N/A	N/A	N/A
MUTYH	NM_012222	MUTYH	No	Yes	TS
MYB	NM_001130172	MYB	No	No	N/S
MYC	NM_002467	MYC	Yes	No	O
MYCL (MYCL1)	NM_001033082	MYCL	Yes	No	O
MYCN	NM_005378	MYCN	Yes	No	O
MYD88	NM_002468	MYD88	Yes	No	O
MYH11	NM_002474	MYH11	No	Yes	TS
MYH9	NM_002473	MYH9	No	No	N/S
MYO18A	NM_078471	MYO18A	No	No	N/S
MYOD1	NM_002478	MYOD1	No	Yes	TS
NAB2	NM_005967	NAB2	No	No	N/S
NACC2	NM_144653	NACC2	N/A	N/A	N/A
NAT1	NM_000662	NAT1	N/A	N/A	N/A
NAV3	NM_014903	NAV3	N/A	N/A	N/A
NBN	NM_002485	NBN	No	Yes	TS
NCAM1	NM_000615	NCAM1	N/A	N/A	N/A
NCOA3	NM_006534	NCOA3	Yes	No	O
NCOA4	NM_005437	NCOA4	No	No	N/S
NCOR1	NM_006311	NCOR1	No	Yes	TS
NCOR2	NM_006312	NCOR2	No	No	N/S
NEGR1	NM_173808	NEGR1	No	No	N/S
NELFB	NM_015456	NELFB	N/A	N/A	N/A
NF1	NM_000267	NF1	No	Yes	TS
NF2	NM_000268	NF2	No	Yes	TS
NFE2L2	NM_006164	NFE2L2	Yes	No	O
NFE2L3	NM_004289	NFE2L3	N/A	N/A	N/A
NFKBIA	NM_020529	NFKBIA	No	Yes	TS
NFKBIZ	NM_031419	NFKBIZ	N/A	N/A	N/A
NHEJ1	NM_024782	NHEJ1	N/A	N/A	N/A
NKX2-1	NM_003317	NKX2-1	Yes	No	O
NKX3-1	NM_006167	NKX3-1	No	Yes	TS
NOTCH1	NM_017617	NOTCH1	Yes	Yes	O/TS
NOTCH2	NM_024408	NOTCH2	Yes	Yes	O/TS
NOTCH3	NM_000435	NOTCH3	Yes	Yes	O/TS
NOTCH4	NM_004557	NOTCH4	Yes	Yes	O/TS
NPM1	NM_002520	NPM1	No	Yes	TS
NRAS	NM_002524	NRAS	Yes	No	O
NRG1	NM_001159995	NRG1	Yes	No	O
NSD1	NM_172349	NSD1	Yes	Yes	O/TS
NSD2 (WHSC1, MMSET)	NM_133330	NSD2	Yes	No	O
NSD3 (WHSC1L1)	NM_023034	NSD3	No	No	N/S
NT5C2	NM_012229	NT5C2	Yes	No	O
NT5C3A	NM_016489	NT5C3A	N/A	N/A	N/A
NT5C3B	NM_052935	NT5C3B	N/A	N/A	N/A
NT5E	NM_002526	NT5E	N/A	N/A	N/A
NTRK1	NM_002529	NTRK1	Yes	No	O
NTRK2	NM_006180	NTRK2	Yes	No	O
NTRK3	NM_002530	NTRK3	Yes	No	O
NUP93	NM_014669	NUP93	No	No	N/S
NUTM1	NM_175741	NUTM1	No	No	N/S
OGG1	NM_016821	OGG1	N/A	N/A	N/A
P2RY8	NM_178129	P2RY8	No	Yes	TS
PAK1	NM_002576	PAK1	Yes	No	O
PAK3	NM_002578	PAK3	No	No	N/S
PAK7	NM_020341	PAK5	Yes	No	O
PALB2	NM_024675	PALB2	No	Yes	TS
PARD3	NM_019619	PARD3	N/A	N/A	N/A
PARP1	NM_001618	PARP1	No	Yes	TS
PARP2	NM_005484	PARP2	No	No	N/S
PARP3	NM_005485	PARP3	No	No	N/S
PASK	NM_015148	PASK	No	No	N/S
PATZ1	NM_032052	PATZ1	No	No	N/S
PAX3	NM_000438	PAX3	No	No	N/S
PAX5	NM_016734	PAX5	Yes	Yes	O/TS
PAX7	NM_002584	PAX7	No	No	N/S
PAX8	NM_003466	PAX8	Yes	No	O
PBRM1	NM_018313	PBRM1	No	Yes	TS
PCBP1	NM_006196	PCBP1	No	No	N/S
PCLO	NM_014510	PCLO	No	No	N/S
PCNA	NM_002592	PCNA	N/A	N/A	N/A
PDCD1 (PD-1)	NM_005018	PDCD1	Yes	No	O
PDCD1LG2 (PD-L2)	NM_025239	PDCD1LG2	Yes	No	O
PDE4DIP	NM_014644	PDE4DIP	No	No	N/S
PDGFRA	NM_006206	PDGFRA	Yes	No	O
PDGFRB	NM_002609	PDGFRB	Yes	No	O
PDK1	NM_002610	PDK1	No	No	N/S
PDPK1	NM_001261816	PDPK1	No	No	N/S
PER1	NM_002616	PER1	No	No	N/S
PGR	NM_000926	PGR	Yes	No	O
PHB	NM_002634	PHB1	N/A	N/A	N/A
PHF6	NM_032458	PHF6	No	Yes	TS
PHOX2B	NM_003924	PHOX2B	No	Yes	TS
PIK3C2B	NM_002646	PIK3C2B	No	No	N/S
PIK3C2G	NM_004570	PIK3C2G	No	No	N/S
PIK3C3	NM_002647	PIK3C3	No	No	N/S
PIK3CA	NM_006218	PIK3CA	Yes	No	O
PIK3CB	NM_006219	PIK3CB	Yes	No	O
PIK3CD	NM_005026	PIK3CD	Yes	No	O
PIK3CG	NM_002649	PIK3CG	Yes	No	O
PIK3R1	NM_181523	PIK3R1	No	Yes	TS
PIK3R2	NM_005027	PIK3R2	No	Yes	TS
PIK3R3	NM_003629	PIK3R3	No	Yes	TS
PIM1	NM_002648	PIM1	No	No	N/S
PLA2G2A	NM_000300	PLA2G2A	N/A	N/A	N/A
PLCG1	NM_182811	PLCG1	Yes	No	O
PLCG2	NM_002661	PLCG2	Yes	No	O
PLK2	NM_006622	PLK2	No	No	N/S
PMAIP1	NM_021127	PMAIP1	No	Yes	TS
PMS1	NM_000534	PMS1	No	Yes	TS
PMS2	NM_000535	PMS2	No	Yes	TS
PNRC1	NM_006813	PNRC1	No	No	N/S
POLB	NM_002690	POLB	N/A	N/A	N/A
POLD1	NM_002691	POLD1	No	Yes	TS
POLE	NM_006231	POLE	No	Yes	TS
POLQ	NM_199420	POLQ	No	No	N/S
POT1	NM_015450	POT1	No	Yes	TS
PPARA	NM_005036	PPARA	N/A	N/A	N/A
PPARD	NM_006238	PPARD	N/A	N/A	N/A
PPARG	NM_005037	PPARG	Yes	No	O
PPM1D	NM_003620	PPM1D	Yes	No	O
PPP2R1A	NM_014225	PPP2R1A	No	Yes	TS
PPP2R2A	NM_002717	PPP2R2A	No	Yes	TS
PPP6C	NM_002721	PPP6C	No	Yes	TS
PRDM1	NM_001198	PRDM1	No	Yes	TS
PREX2	NM_025170	PREX2	No	No	N/S
PRF1	NM_005041	PRF1	No	No	N/S
PRKAR1A	NM_002734	PRKAR1A	No	No	N/S
PRKCI	NM_002740	PRKCI	Yes	No	O
PRKDC	NM_006904	PRKDC	No	No	N/S
PRKN (PARK2)	NM_004562	PRKN	No	Yes	TS
PRSS8	NM_002773	PRSS8	No	No	N/S
PRX	NM_020956	PRX	N/A	N/A	N/A
PTEN	NM_000314	PTEN	No	Yes	TS
PTCH1	NM_000264	PTCH1	No	Yes	TS
PTPN11	NM_002834	PTPN11	Yes	No	O
PTPRB	NM_001109754	PTPRB	No	No	N/S
PTPRC	NM_002838	PTPRC	No	No	N/S
PTPRD	NM_001040712	PTPRD	No	Yes	TS
PTPRK	NM_002844	PTPRK	No	No	N/S
PTPRO	NM_002848	PTPRO	No	No	N/S
PTPRS	NM_002850	PTPRS	No	Yes	TS
PTPRT	NM_007050	PTPRT	No	Yes	TS
PTTG2	NM_006607	PTTG2	N/A	N/A	N/A
QKI	NM_006775	QKI	No	No	N/S
RAB35	NM_006861	RAB35	Yes	No	O
RABEP1	NM_004703	RABEP1	No	No	N/S
RAC1	NM_018890	RAC1	Yes	No	O
RAD1	NM_002853	RAD1	N/A	N/A	N/A
RAD17	NM_133344	RAD17	No	Yes	TS
RAD18	NM_020165	RAD18	N/A	N/A	N/A
RAD21	NM_006265	RAD21	No	Yes	TS
RAD23B	NM_002874	RAD23B	N/A	N/A	N/A
RAD50	NM_005732	RAD50	No	Yes	TS
RAD51	NM_002875	RAD51	No	Yes	TS
RAD51AP1	NM_006479	RAD51AP1	No	Yes	TS
RAD51B	NM_002877	RAD51B	No	Yes	TS
RAD51C	NM_058216	RAD51C	No	Yes	TS
RAD51D	NM_002878	RAD51D	No	Yes	TS
RAD52	NM_134424	RAD52	No	No	N/S
RAD54B	NM_012415	RAD54B	No	Yes	TS
RAD54L	NM_003579	RAD54L	No	No	N/S
RAD9A	NM_004584	RAD9A	N/A	N/A	N/A
RAF1	NM_002880	RAF1	Yes	No	O
RANBP2	NM_006267	RANBP2	No	No	N/S
RARA	NM_000964	RARA	No	No	N/S
RASA1	NM_002890	RASA1	No	Yes	TS
RB1	NM_000321	RB1	No	Yes	TS
RBBP8	NM_203291	RBBP8	N/A	N/A	N/A
RBM10	NM_005676	RBM10	No	Yes	TS
RECQL	NM_002907	RECQL	No	Yes	TS
RECQL4	NM_004260	RECQL4	No	Yes	TS
RECQL5	NM_004259	RECQL5	N/A	N/A	N/A
REL	NM_002908	REL	Yes	No	O
RELN	NM_005045	RELN	No	No	N/S
RET	NM_020975	RET	Yes	No	O
RFC1	NM_002913	RFC1	N/A	N/A	N/A
RFC2	NM_181471	RFC2	N/A	N/A	N/A
RFC4	NM_002916	RFC4	N/A	N/A	N/A
RHBDF2	NM_024599	RHBDF2	N/A	N/A	N/A
RHEB	NM_005614	RHEB	Yes	No	O
RHOA	NM_001664	RHOA	Yes	No	O
RICTOR	NM_152756	RICTOR	Yes	No	O
RIT1	NM_006912	RIT1	Yes	No	O
RNF146	NM_030963	RNF146	N/A	N/A	N/A
RNF168	NM_152617	RNF168	N/A	N/A	N/A
RNF213	NM_001256071	RNF213	No	No	N/S
RNF43	NM_017763	RNF43	No	Yes	TS
RNF8	NM_003958	RNF8	N/A	N/A	N/A
ROS1	NM_002944	ROS1	Yes	No	O
RPA1	NM_002945	RPA1	N/A	N/A	N/A
RPL22	NM_000983	RPL22	No	No	N/S
RPL5	NM_000969	RPL5	No	Yes	TS
RPS6KA4	NM_003942	RPS6KA4	Yes	No	O
RPS6KB1	NM_003161	RPS6KB1	N/A	N/A	N/A
RPS6KB2	NM_003952	RPS6KB2	Yes	No	O
RPTOR	NM_020761	RPTOR	Yes	No	O
RRM1	NM_001033	RRM1	N/A	N/A	N/A
RTEL1	NM_032957	RTEL1	No	Yes	TS
RUNX1	NM_001754	RUNX1	No	Yes	TS
RUNX1T1	NM_004349	RUNX1T1	Yes	No	O
RYBP	NM_012234	RYBP	No	Yes	TS
SAMHD1	NM_015474	SAMHD1	No	Yes	TS
SDHA	NM_004168	SDHA	No	Yes	TS
SDHAF2	NM_017841	SDHAF2	No	Yes	TS
SDHB	NM_003000	SDHB	No	Yes	TS
SDHC	NM_003001	SDHC	No	Yes	TS
SDHD	NM_003002	SDHD	No	Yes	TS
SETBP1	NM_001130110	SETBP1	Yes	No	O
SETD1A	NM_014712	SETD1A	Yes	No	O
SETD1B	NM_001353345	SETD1B	No	No	N/S
SETD2	NM_014159	SETD2	No	Yes	TS
SETX	NM_015046	SETX	N/A	N/A	N/A
SF3B1	NM_012433	SF3B1	Yes	No	O
SGK1	NM_001143676	SGK1	Yes	No	O
SH2B3	NM_005475	SH2B3	No	Yes	TS
SH2D1A	NM_002351	SH2D1A	No	Yes	TS
SHPRH	NM_173082	SHPRH	N/A	N/A	N/A
SHQ1	NM_018130	SHQ1	No	Yes	TS
SIN3A	NM_015477	SIN3A	N/A	N/A	N/A
SLC29A1	NM_001078175	SLC29A1	N/A	N/A	N/A
SLIT2	NM_004787	SLIT2	No	No	N/S
SLX4	NM_032444	SLX4	No	Yes	TS
SMAD2	NM_005901	SMAD2	No	Yes	TS
SMAD3	NM_005902	SMAD3	No	Yes	TS
SMAD4	NM_005359	SMAD4	No	Yes	TS
SMARCA2	NM_003070	SMARCA2	No	Yes	TS
SMARCA4	NM_003072	SMARCA4	No	Yes	TS
SMARCB1	NM_003073	SMARCB1	No	Yes	TS
SMARCC1	NM_003074	SMARCC1	N/A	N/A	N/A
SMARCC2	NM_001130420	SMARCC2	N/A	N/A	N/A
SMARCD1	NM_003076	SMARCD1	No	No	N/S
SMARCE1	NM_003079	SMARCE1	Yes	Yes	O/TS
SMC1A	NM_006306	SMC1A	No	Yes	TS
SMC3	NM_005445	SMC3	No	Yes	TS
SMG1	NM_015092	SMG1	No	Yes	TS
SMO	NM_005631	SMO	Yes	No	O
SNAI1	NM_005985	SNAI1	N/A	N/A	N/A
SNAI2	NM_003068	SNAI2	N/A	N/A	N/A
SNAI3	NM_178310	SNAI3	N/A	N/A	N/A
SNCAIP	NM_005460	SNCAIP	No	No	N/S
SND1	NM_014390	SND1	No	No	N/S
SOCS1	NM_003745	SOCS1	No	Yes	TS
SOX10	NM_006941	SOX10	No	No	N/S
SOX17	NM_022454	SOX17	No	Yes	TS
SOX2	NM_003106	SOX2	Yes	No	O
SOX9	NM_000346	SOX9	Yes	Yes	O/TS
SP140	NM_007237	SP140	No	Yes	TS
SPEN	NM_015001	SPEN	No	Yes	TS
SPOP	NM_003563	SPOP	No	Yes	TS
SPRED1	NM_152594	SPRED1	No	Yes	TS
SPTA1	NM_003126	SPTA1	N/A	N/A	N/A
SRC	NM_005417	SRC	Yes	No	O
SRSF2	NM_003016	SRSF2	No	No	N/S
STAG1	NM_005862	STAG1	No	Yes	TS
STAG2	NM_006603	STAG2	No	Yes	TS
STAT3	NM_003150	STAT3	Yes	No	O
STAT4	NM_003151	STAT4	No	No	N/S
STAT5A	NM_003152	STAT5A	Yes	No	O
STAT5B	NM_012448	STAT5B	Yes	No	O
STK11	NM_000455	STK11	No	Yes	TS
STK19	NM_004197	STK19	Yes	No	O
STK40	NM_032017	STK40	No	No	N/S
SUFU	NM_016169	SUFU	No	Yes	TS
SUZ12	NM_015355	SUZ12	No	Yes	TS
SYK	NM_003177	SYK	Yes	No	O
TAF1	NM_004606	TAF1	No	No	N/S
TAZ	NM_000116	TAFAZZIN	N/A	N/A	N/A
TBL1XR1	NM_024665	TBL1XR1	No	Yes	TS
TBX3	NM_016569	TBX3	No	Yes	TS
TCF3	NM_003200	TCF3	No	Yes	TS
TCF7L2	NM_030756	TCF7L2	No	Yes	TS
TCL1A	NM_021966	TCL1A	Yes	No	O
TEK	NM_000459	TEK	No	No	N/S
TELO2	NM_016111	TELO2	N/A	N/A	N/A
TERF2	NM_005652	TERF2	N/A	N/A	N/A
TERT promotor	promotor	TERTp	Yes	No	O
TET1	NM_030625	TET1	No	Yes	TS
TET2	NM_001127208	TET2	No	Yes	TS
TET3	NM_001287491	TET3	No	Yes	TS
TFE3	NM_006521	TFE3	Yes	No	O
TFRC	NM_001128148	TFRC	No	No	N/S
TGFBR1	NM_004612	TGFBR1	No	Yes	TS
TGFBR2	NM_003242	TGFBR2	No	Yes	TS
TIPARP	NM_015508	TIPARP	No	No	N/S
TJP1	NM_003257	TJP1	N/A	N/A	N/A
TLR2	NM_003264	TLR2	N/A	N/A	N/A
TLR4	NM_138554	TLR4	N/A	N/A	N/A
TMEM127	NM_017849	TMEM127	No	Yes	TS
TMPRSS2	NM_005656	TMPRSS2	No	No	N/S
TNFAIP3	NM_001270507	TNFAIP3	No	Yes	TS
TNFRSF14	NM_003820	TNFRSF14	No	Yes	TS
TOP1	NM_003286	TOP1	Yes	No	O
TOP2A	NM_001067	TOP2A	N/A	N/A	N/A
TOPBP1	NM_007027	TOPBP1	N/A	N/A	N/A
TP53	NM_000546	TP53	No	Yes	TS
TP53BP1	NM_005657	TP53BP1	No	Yes	TS
TP63	NM_003722	TP63	Yes	Yes	O/TS
TPM3	NM_153649	TPM3	No	No	N/S
TRAF2	NM_021138	TRAF2	No	No	N/S
TRAF7	NM_032271	TRAF7	No	No	N/S
TRRAP	NM_003496	TRRAP	No	No	N/S
TSC1	NM_000368	TSC1	No	Yes	TS
TSC2	NM_000548	TSC2	No	Yes	TS
TSHR	NM_000369	TSHR	Yes	No	O
TSHZ2	NM_173485	TSHZ2	N/A	N/A	N/A
TSHZ3	NM_020856	TSHZ3	N/A	N/A	N/A
TSZH1	NM_005786	TSHZ1	N/A	N/A	N/A
TWIST1	NM_000474	TWIST1	N/A	N/A	N/A
TWIST2	NM_057179	TWIST2	N/A	N/A	N/A
TYRO3	NM_006293	TYRO3	No	No	N/S
U2AF1	NM_006758	U2AF1	Yes	No	O
U2AF1 promotor	promotor	U2AF1p	Yes	No	O
UBE2A	NM_003336	UBE2A	Yes	No	O
UBE2B	NM_003337	UBE2B	N/A	N/A	N/A
UBE2I	NM_003345	UBE2I	N/A	N/A	N/A
UBE2V2	NM_003350	UBE2V2	N/A	N/A	N/A
UBE4B	NM_006048	UBE4B	N/A	N/A	N/A
UGT1A1	NM_000463	UGT1A1	N/A	N/A	N/A
UIMC1	NM_016290	UIMC1	N/A	N/A	N/A
USP6	NM_004505	USP6	No	No	N/S
USP9X	NM_001039590	USP9X	No	Yes	TS
VAV1	NM_005428	VAV1	Yes	No	O
VEGFA	NM_003376	VEGFA	Yes	No	O
VEZF1	NM_007146	VEZF1	N/A	N/A	N/A
VHL	NM_000551	VHL	No	Yes	TS
VTCN1	NM_024626	VTCN1	No	No	N/S
WIF1	NM_007191	WIF1	No	Yes	TS
WISP3	NM_003880	CCN6	No	No	N/S
WRN	NM_000553	WRN	No	No	N/S
WT1	NM_000378	WT1	Yes	Yes	O/TS
XIAP	NM_001167	XIAP	Yes	No	O
XPA	NM_000380	XPA	No	No	N/S
XPC	NM_004628	XPC	No	Yes	TS
XPO1	NM_003400	XPO1	Yes	No	O
XRCC1	NM_006297	XRCC1	No	Yes	TS
XRCC2	NM_005431	XRCC2	No	Yes	TS
XRCC3	NM_005432	XRCC3	N/A	N/A	N/A
XRCC4	NM_022550	XRCC4	N/A	N/A	N/A
XRCC5	NM_021141	XRCC5	N/A	N/A	N/A
XRCC6	NM_001469	XRCC6	N/A	N/A	N/A
YAP1	NM_006106	YAP1	Yes	No	O
YES1	NM_005433	YES1	Yes	No	O
ZBTB2	NM_020861	ZBTB2	N/A	N/A	N/A
ZBTB7A	NM_015898	ZBTB7A	Yes	Yes	O/TS
ZEB1	NM_030751	ZEB1	N/A	N/A	N/A
ZEB2	NM_014795	ZEB2	N/A	N/A	N/A
ZFHX3	NM_006885	ZFHX3	No	Yes	TS
ZNF217	NM_006526	ZNF217	No	No	N/S
ZNF350	NM_021632	ZNF350	N/A	N/A	N/A
ZNF365	NM_014951	ZNF365	N/A	N/A	N/A
ZNF521	NM_015461	ZNF521	No	No	N/S
ZNF703	NM_025069	ZNF703	No	No	N/S
ZRSR2	NM_005089	ZRSR2	No	No	N/S
