# Supplementary material for: Uterine sarcoma with KAT6B/A::KANSL1 fusion: a molecular and clinicopathological study on 9 cases
Source: Virchows Arch. 2024 Dec 4;486(3):551–62. doi: 10.1007/s00428-024-03994-3 (PMC11950137; doi:10.1007/s00428-024-03994-3)
Supplement: Supplementary file 8 — Supplementary file8 (XLSX 13 KB) [file 428_2024_3994_MOESM8_ESM.xlsx]

## Sheet: List1
Supplementary table 3 - List of KAT6B/A::KANSL1 fusions
# case	Chromosome	Region (breakpoint)	Name	Gene	5' gene	3' gene	Breakpoint type	Fusion crossing reads	5' read coverage	3' read coverage	Translocation name	Exon skipping	Fusion with novel exon boundaries	Found in-frame CDS
1	10	74843478^74843479	KAT6B-KANSL1	KAT6B	KAT6B	KANSL1	5'	9	40	9	KAT6B{NM_012330.4}:r.1_1135_KANSL1{NM_001193466.2}:r.2995_5331	No	No	Yes
1	17	46034285^46034286	KAT6B-KANSL1	KANSL1	KAT6B	KANSL1	3'	9	40	9	KAT6B{NM_012330.4}:r.1_1135_KANSL1{NM_001193466.2}:r.2995_5331	No	No	Yes
2	10	74843478^74843479	KAT6B-KANSL1	KAT6B	KAT6B	KANSL1	5'	1	14	3	KAT6B{NM_012330.4}:r.1_1135_KANSL1{NM_001193466.2}:r.2995_5331	No	No	Yes
2	17	46034285^46034286	KAT6B-KANSL1	KANSL1	KAT6B	KANSL1	3'	1	14	3	KAT6B{NM_012330.4}:r.1_1135_KANSL1{NM_001193466.2}:r.2995_5331	No	No	Yes
3	10	74843478^74843479	KAT6B-KANSL1	KAT6B	KAT6B	KANSL1	5'	2	11	4	KAT6B{NM_012330.4}:r.1_1135_KANSL1{NM_001193466.2}:r.2995_5331	No	No	Yes
3	17	46034285^46034286	KAT6B-KANSL1	KANSL1	KAT6B	KANSL1	3'	2	11	4	KAT6B{NM_012330.4}:r.1_1135_KANSL1{NM_001193466.2}:r.2995_5331	No	No	Yes
4	10	74843478^74843479	KAT6B-KANSL1	KAT6B	KAT6B	KANSL1	5'	61	81	61	KAT6B{NM_012330.4}:r.1_1135_KANSL1{NM_001193466.2}:r.2995_5331	No	No	Yes
4	17	46034285^46034286	KAT6B-KANSL1	KANSL1	KAT6B	KANSL1	3'	61	81	61	KAT6B{NM_012330.4}:r.1_1135_KANSL1{NM_001193466.2}:r.2995_5331	No	No	Yes
5	8	42048377^42048378	KAT6A-KANSL1	KAT6A	KAT6A	KANSL1	5'	1	1	1	KAT6A{NM_006766.5}:r.1_1012_KANSL1{NM_001193466.2}:r.2995_5331	No	No	Yes
5	17	46034285^46034286	KAT6A-KANSL1	KANSL1	KAT6A	KANSL1	3'	1	1	1	KAT6A{NM_006766.5}:r.1_1012_KANSL1{NM_001193466.2}:r.2995_5331	No	No	Yes
6	10	74843478^74843479	KAT6B-KANSL1	KAT6B	KAT6B	KANSL1	5'	1	13	7	KAT6B{NM_012330.4}:r.1_1135_KANSL1{NM_001193466.2}:r.2995_5331	No	No	Yes
6	17	46034285^46034286	KAT6B-KANSL1	KANSL1	KAT6B	KANSL1	3'	1	13	7	KAT6B{NM_012330.4}:r.1_1135_KANSL1{NM_001193466.2}:r.2995_5331	No	No	Yes
7	10	74843478^74843479	KAT6B-KANSL1	KAT6B	KAT6B	KANSL1	5'	21	36	21	KAT6B{NM_012330.4}:r.1_1135_KANSL1{NM_001193466.2}:r.2995_5331	No	No	Yes
7	17	46034285^46034286	KAT6B-KANSL1	KANSL1	KAT6B	KANSL1	3'	21	36	21	KAT6B{NM_012330.4}:r.1_1135_KANSL1{NM_001193466.2}:r.2995_5331	No	No	Yes
8	10	74843478^74843479	KAT6B-KANSL1	KAT6B	KAT6B	KANSL1	5'	10	10	14	KAT6B{NM_012330.4}:r.1_1135_KANSL1{NM_001193466.2}:r.2995_5331	No	No	Yes
8	17	46034285^46034286	KAT6B-KANSL1	KANSL1	KAT6B	KANSL1	3'	10	10	14	KAT6B{NM_012330.4}:r.1_1135_KANSL1{NM_001193466.2}:r.2995_5331	No	No	Yes
9	10	74843478^74843479	KAT6B-KANSL1	KAT6B	KAT6B	KANSL1	5'	10	24	11	KAT6B{NM_012330.4}:r.1_1135_KANSL1{NM_001193466.2}:r.2995_5331	No	No	Yes
9	17	46034285^46034286	KAT6B-KANSL1	KANSL1	KAT6B	KANSL1	3'	10	24	11	KAT6B{NM_012330.4}:r.1_1135_KANSL1{NM_001193466.2}:r.2995_5331	No	No	Yes
