# Supplementary material for: Uterine sarcoma with KAT6B/A::KANSL1 fusion: a molecular and clinicopathological study on 9 cases
Source: Virchows Arch. 2024 Dec 4;486(3):551–62. doi: 10.1007/s00428-024-03994-3 (PMC11950137; doi:10.1007/s00428-024-03994-3)
Supplement: Supplementary file 9 — Supplementary file9 (XLSX 13 KB) [file 428_2024_3994_MOESM9_ESM.xlsx]

## Sheet: List1
Supplementary Table 4 - List of detected variants in detail
# case	NGS - average coverage	Gene	OncoKB Oncogene	OncoKB Tumor Suppressor	Effect of variant	OncoKB classification	ClinVar classification	Final classification	Chromosome	Region	Type of variant	Reference	Allele	Count	Coverage	Frequency	Gene anme	Coding region change	Amino acid change	Other variants within codon
1	354	ERCC3	No	Yes	truncating	Likely Oncogenic	Pathogenic	pathogenic	2	127272929^127272930	Insertion	-	C	90	212	42.5	ERCC3	NM_000122.1:c.1762dupG	NP_000113.1:p.Glu588fs	No
4	542	RB1	No	Yes	truncating	Likely Oncogenic	N/A	likely pathogenic	13	48379624	SNV	C	T	295	317	93.1	RB1	NM_000321.2:c.1363C>T	NP_000312.2:p.Arg455Ter	No
5	587	TSC1	No	Yes	truncating	Likely Oncogenic	N/A	likely pathogenic	9	132896378^132896379	Insertion	-	G	342	675	50.7	TSC1	NM_000368.4:c.3351_3352insC	NP_000359.1:p.Lys1118fs	No
6	598	TP53	No	Yes	missense	Oncogenic	Pathogenic	pathogenic	17	7675088	SNV	C	T	177	287	61.7	TP53	NM_000546.5:c.524G>A	NP_000537.3:p.Arg175His	No
6	598	PDGFRB	Yes	No	missense	Oncogenic	Pathogenic	pathogenic	5	150124275	SNV	G	T	577	1290	44.7	PDGFRB	NM_002609.4:c.1998C>A	NP_002600.1:p.Asn666Lys	No
7	496	CREBBP	No	Yes	truncating	Likely Oncogenic	N/A	likely pathogenic	16	3850318^3850319	Insertion	-	G	269	612	44	CREBBP	NM_004380.2:c.776dupC	NP_004371.2:p.Gln260fs	No
7	496	FANCD2	No	Yes	truncating	Likely Oncogenic	N/A	likely pathogenic	3	10052472..10052473	Deletion	AG	-	228	496	46	FANCD2	NM_033084.5:c.1632_1633delGA	NP_149075.2:p.Asn545fs	No
8	420	ATM	No	Yes	truncating	Likely Oncogenic	Pathogenic	pathogenic	11	108250867..108250868	Deletion	AA	-	213	319	66.8	ATM	NM_000051.3:c.1402_1403delAA	NP_000042.3:p.Lys468fs	No
8	420	RB1	No	Yes	truncating	Likely Oncogenic	p.Glu53fs = Pathogenic	pathogenic	13	48307299	Deletion	G	-	231	360	64.2	RB1	NM_000321.2:c.157delG	NP_000312.2:p.Glu53fs	No
8	420	PTEN	No	Yes	truncating	Likely Oncogenic	N/A	likely pathogenic	10	87965299	Deletion	T	-	132	217	60.8	PTEN	NM_000314.7:c.1040delT	NP_000305.3:p.Phe347fs	No
