# Supplementary material for: Uterine sarcoma with KAT6B/A::KANSL1 fusion: a molecular and clinicopathological study on 9 cases
Source: Virchows Arch. 2024 Dec 4;486(3):551–62. doi: 10.1007/s00428-024-03994-3 (PMC11950137; doi:10.1007/s00428-024-03994-3)
Supplement: Supplementary file 10 — Supplementary file10 (XLSX 11 KB) [file 428_2024_3994_MOESM10_ESM.xlsx]

## Sheet: List1
Supplementary Table 5: Differential Gene Expression in KAT6B/A::KANSL1 Fusion Patients by Survival Status
gene name	gene ID	HGNC	Log₂ fold change	P-value	FDR p-value	Bonferroni	Biotype
SPP1	6696	11255	7.47128	6.63558e-09	4.64048e-05	0.00021622	protein_coding
SLC2A12	154091	18067	-6.39743	4.38403e-13	9.1977e-09	1.42854e-08	protein_coding
LOC105377785	105377785		-5.75105	2.58252e-07	0.000677267	0.00841516	lncRNA
PENK	5179	8831	7.19942	3.45187e-07	0.00080467	0.0112479	protein_coding
MFAP5	8076	29673	-5.89453	1.17487e-08	6.16218e-05	0.000382831	protein_coding
FOS	2353	3796	-4.12777	1.29133e-07	0.000541844	0.00420781	protein_coding
DNAAF4-CCPG1	100533483	43019	6.12173	1.94619e-07	0.000583302	0.00634167	lncRNA
USP32P1	162632	43570	4.50958	9.1842e-07	0.0016057	0.0299267	transcribed_pseudogene
ABCA8	10351	38	-4.26967	6.42377e-07	0.00134771	0.0209319	protein_coding
LOC107985492	107985492		5.19844	1.90343e-07	0.000583302	0.00620231	lncRNA
PRAME	23532	9336	5.15871	7.49495e-07	0.00142949	0.0244223	protein_coding
SERTM2	401613	48576	-6.67098	5.26732e-11	5.52542e-07	1.71636e-06	protein_coding
