# Supplementary material for: Uterine sarcoma with KAT6B/A::KANSL1 fusion: a molecular and clinicopathological study on 9 cases
Source: Virchows Arch. 2024 Dec 4;486(3):551–62. doi: 10.1007/s00428-024-03994-3 (PMC11950137; doi:10.1007/s00428-024-03994-3)
Supplement: Supplementary file 11 — Supplementary file11 (XLSX 692 KB) [file 428_2024_3994_MOESM11_ESM.xlsx]

## Sheet: A GOAT BP 
GOAT analysis: enriched categories within the GO database domain Biological Process (BP)
source	id	name	ngenes_input	ngenes	ngenes_signif	genes	genes_signif	zscore	pvalue	pvalue_adjust	signif	score_type
GO_BP	GO:0035295	tube development	1171	213	10	ECM1,TMEM215,FOXE1,WNT7B,ANGPT1,AGTR2,GREM1,ADAMTS16,CCBE1,EPCAM,WNT6,CXCL8,IL1B,EGR3,APOD,TCF21,MME,ST14,LEF1,ITGA2B,COL8A1,GJA1,EDNRB,COMP,GDF7,CYP1B1,ADAM12,PRDM1,CTHRC1,ITGB8,HMGA2,CEACAM1,PTCH1,GLI1,CRISPLD2,MMP2,IRX3,THBS4,SFRP1,MYOCD,WNT5A,TBX3,ENPEP,NR4A1,TMEM100,THBS1,CCN2,SDC1,TNC,SERPINE2,CARD10,TTC8,CD24,JUNB,CREB3L1,COL15A1,EDNRA,NRP2,TIMELESS,HLX,ELK1,COL8A2,SGCD,CLMP,SETDB2,SP100,T…	ECM1,TMEM215,FOXE1,WNT7B,ANGPT1,GREM1,CCBE1,ITGA2B,GJA1,EMP2	-5.89543	3.73711e-09	3.1616e-05	TRUE	effectsize_down
GO_BP	GO:0006508	proteolysis	1580	319	13	MMP10,USP17L11,ECM1,ACAN,SCG5,S100A8,S100A9,RGN,ADAMTS16,FGFR4,CCBE1,PRAME,MMP7,ECEL1,CFI,IL1B,MME,ST14,TRIM58,TPSB2,COMP,TRABD2A,RHPN1,PRSS23,CLGN,ADAM12,FBXO2,CARD9,DPP6,MMP11,MELTF,ECRG4,PTCH1,MMP2,METAP1D,CD44,TP53,ENPEP,PDZD4,THBS1,C1S,C1R,PCSK1N,SERPINE2,ADAMTS19,TSPAN5,CTSO,SPSB1,DTL,ENC1,MYLIP,ERAP2,SH3RF1,UBE2C,SPON1,IFI6,CTSC,PLAU,BCHE,ERMP1,CPZ,LGALS9,ADAMTS13,HIP1R,GET4,NDFIP2,CASP10,…	USP17L11,ECM1,ACAN,FGFR4,CCBE1,CFI,TRIM58,PRSS23,METAP1D,TP53,CARD8,OTUD7A,RNF216	-5.81096	6.2115e-09	5.25493e-05	TRUE	effectsize_down
GO_BP	GO:0009056	catabolic process	2657	492	18	MMP10,CD36,LPL,SPP1,S100A8,S100A9,RGN,PRAME,MMP7,ASPG,GRIN2C,ACADL,IL1B,PDE4D,MME,ST14,TRIM58,SULT1C4,DUOX2,E2F1,NELL1,FMN2,GSTM1,ATP6V0E2,NOTUM,PLIN5,CYP1B1,CLGN,CEMIP,FBXO2,MOXD1,MMP11,CYP3A5,DUOX1,CEACAM1,ECRG4,OGDHL,MMP2,TRIM34,WNT5A,CD44,TP53,UCP2,CRYM,NT5E,DIO3,ENPEP,ARHGAP11B,GPX3,TAB3,IGF1,TMEM59,TFEB,ENO3,SERPINE2,TSPAN5,CTSO,IDUA,SPSB1,DTL,ENC1,HNMT,MYLIP,AMPD3,GALC,PDE5A,ERAP2,SH3RF1,E…	CD36,LPL,ASPG,PDE4D,TRIM58,SULT1C4,E2F1,FMN2,ATP6V0E2,TRIM34,TP53,TMEM59,GALC,FEZ1,ABHD15,SUCLG2,OTUD7A,RNF216	-5.29215	1.20885e-07	0.00102269	TRUE	effectsize_down
GO_BP	GO:0040011	locomotion	1343	236	12	SCRT1,IL24,PIK3C2G,ECM1,CXCL14,EDN3,WNT7B,ATP1A2,ANGPT1,AGTR2,S100A8,GREM1,S100A9,RGN,CCBE1,LSP1,MMP7,GRIN2C,CXCL8,IL1B,EGR3,LAMA2,APOD,LEF1,ITGA2B,DUOX2,GJA1,EDNRB,CLDN7,CSF3R,CYP1B1,CEMIP,NAV3,CCN4,TNFSF14,ROBO3,TNXB,TWIST2,DUOX1,CEACAM1,MMP2,IL16,THBS4,SFRP1,MYOCD,WNT5A,CDH11,ZNF703,PTN,SEMA6B,NR4A1,DACH1,IGF1,FAM107A,EPPK1,THBS1,CLDN1,TMSB15A,CYP7B1,TNC,TLR4,SERPINE2,ADGRE2,SRCIN1,CARD10,RAC3…	SCRT1,ECM1,WNT7B,ANGPT1,GREM1,CCBE1,LSP1,LAMA2,ITGA2B,GJA1,LYST,EMP2	-5.23938	1.61121e-07	0.00136309	TRUE	effectsize_down
GO_BP	GO:0030595	leukocyte chemotaxis	237	37	2	EDN3,S100A8,GREM1,S100A9,CXCL8,IL1B,EDNRB,CSF3R,TNFSF14,MMP2,IL16,THBS4,WNT5A,PTN,THBS1,CYP7B1,ADGRE2,MICOS10-NBL1,TRPM2,LGALS9,CXCL12,LYST,CXCL16,NEDD9,DUSP1,IL17RC,LGALS3,ITGA1,DDT,ITGA9,CMKLR1,SRP54,TRPM4,MTUS1,MPP1,VEGFA,ADAM17	GREM1,LYST	-5.19882	2.00559e-07	0.00169673	TRUE	effectsize_down
GO_BP	GO:0042221	response to chemical	4091	669	32	GNAT3,PENK,SLPI,CD36,IGFBP1,LPL,IL24,PIK3C2G,DIO2,PALM3,BIRC7,ECM1,CXCL14,EDN3,WNT7B,GAL,ATP1A2,ANGPT1,SPP1,INA,AGTR2,S100A8,GREM1,S100A9,ESRRG,SYT3,HTR2B,LSP1,FOSB,TTN,TMEM145,WNT6,CXCL8,VGF,PTGDS,KCNC2,CACNA1A,IL1B,EGR3,APOD,NPTX1,MGARP,TCF21,RNF112,ATF3,CIB2,MME,SULT1C4,AMH,LEF1,DUOX2,ASIC3,GJA1,EDNRB,E2F1,FIBIN,FMN2,GSTM1,COMP,ABCG4,ABCC3,CLDN7,CSF3R,CYP1B1,CLGN,FBXO2,PPP1R1B,SFRP4,DKK1,CARD9…	GNAT3,PENK,CD36,LPL,DIO2,PALM3,ECM1,WNT7B,ANGPT1,INA,GREM1,SYT3,LSP1,MGARP,RNF112,CIB2,SULT1C4,ASIC3,GJA1,E2F1,FMN2,ABCG4,TP53I13,MCM2,TP53,PANX1,IP6K2,D2HGDH,PAGR1,LYST,CARD8,SRSF2	-5.10761	3.26254e-07	0.00276011	TRUE	effectsize_down
GO_BP	GO:0040012	regulation of locomotion	1149	204	9	SCRT1,IL24,ECM1,EDN3,ANGPT1,AGTR2,GREM1,RGN,CCBE1,MMP7,CXCL8,IL1B,LAMA2,APOD,LEF1,ITGA2B,DUOX2,GJA1,CLDN7,CYP1B1,CEMIP,NAV3,CCN4,TNFSF14,ROBO3,TNXB,TWIST2,DUOX1,CEACAM1,MMP2,IL16,THBS4,SFRP1,MYOCD,WNT5A,CDH11,ZNF703,PTN,SEMA6B,DACH1,IGF1,FAM107A,EPPK1,THBS1,CLDN1,TMSB15A,TNC,TLR4,SERPINE2,SRCIN1,CARD10,RAC3,MICOS10-NBL1,IL1R1,FLRT2,CAMSAP3,SNAI2,NRP2,NR4A3,PLAU,MYD88,LGALS9,CXCL12,PRR5L,CAMK2B,SP…	SCRT1,ECM1,ANGPT1,GREM1,CCBE1,LAMA2,ITGA2B,GJA1,EMP2	-5.0295	4.91754e-07	0.00416024	TRUE	effectsize_down
GO_BP	GO:1901564	organonitrogen compound metabolic process	6006	1173	48	PAEP,MMP10,CD36,USP17L11,IL24,DIO2,KRT17,BIRC7,ECM1,EDN3,FOXE1,ACAN,EVPL,ATP1A2,ANGPT1,SCG5,AGTR2,S100A8,CDKN2A,AMN,GREM1,EPHA6,S100A9,RGN,ADAMTS16,FGFR4,CCBE1,PRAME,HTR2B,BMPR1B,DUSP2,MMP7,ASPG,TTN,ECEL1,GRIN2C,ACADL,CFI,TK1,PKN3,IL1B,APOD,PTHLH,RNF112,CDK5R2,PDE4D,MME,ST14,TRIM54,TRIM58,SULT1C4,TPSB2,PNMT,YBX2,DUOX2,EDNRB,NELL1,FMN2,GSTM1,COMP,TRABD2A,NOTUM,RHPN1,PRSS23,CYP1B1,CLGN,ADAM12,CEMIP…	CD36,USP17L11,DIO2,ECM1,FOXE1,ACAN,ANGPT1,CDKN2A,GREM1,EPHA6,FGFR4,CCBE1,BMPR1B,ASPG,CFI,PKN3,RNF112,PDE4D,TRIM58,SULT1C4,YBX2,FMN2,PRSS23,TRIM34,METAP1D,TP53,TMEM59,PASK,DHDDS,ALG8,GALC,IP6K2,WSB1,SMC6,NSUN3,D2HGDH,PPCS,PTPN21,PUS7,CARD8,EMP2,UVSSA,SUCLG2,OTUD7A,PTPN12,RNF216,CDK8,XXYLT1	-5.0294	4.92025e-07	0.00416253	TRUE	effectsize_down
GO_BP	GO:0035239	tube morphogenesis	956	182	9	ECM1,TMEM215,WNT7B,ANGPT1,AGTR2,GREM1,ADAMTS16,CCBE1,WNT6,CXCL8,IL1B,EGR3,APOD,TCF21,ST14,LEF1,ITGA2B,COL8A1,GJA1,COMP,GDF7,CYP1B1,ADAM12,PRDM1,CTHRC1,ITGB8,HMGA2,CEACAM1,PTCH1,GLI1,MMP2,IRX3,THBS4,SFRP1,MYOCD,WNT5A,TBX3,ENPEP,NR4A1,TMEM100,THBS1,CCN2,TNC,CARD10,JUNB,CREB3L1,COL15A1,EDNRA,NRP2,TIMELESS,HLX,COL8A2,SGCD,SETDB2,SP100,RBPMS2,FAP,AR,EMILIN1,CITED1,EGFR,EMP2,TEK,MMP19,STAT1,XBP1,TSC1,H…	ECM1,TMEM215,WNT7B,ANGPT1,GREM1,CCBE1,ITGA2B,GJA1,EMP2	-4.93115	8.17474e-07	0.00691583	TRUE	effectsize_down
GO_BP	GO:0010033	response to organic substance	2847	525	23	PENK,SLPI,CD36,IGFBP1,LPL,IL24,DIO2,PALM3,BIRC7,ECM1,WNT7B,GAL,ATP1A2,ANGPT1,SPP1,INA,AGTR2,S100A8,S100A9,ESRRG,SYT3,LSP1,FOSB,TTN,TMEM145,WNT6,CXCL8,VGF,PTGDS,KCNC2,CACNA1A,IL1B,NPTX1,MGARP,TCF21,ATF3,CIB2,MME,AMH,LEF1,DUOX2,GJA1,EDNRB,FIBIN,COMP,ABCG4,CLDN7,CSF3R,CYP1B1,CLGN,FBXO2,PPP1R1B,SFRP4,DKK1,CARD9,TP53I13,INSRR,RORB,TWIST2,KCNC1,DUOX1,CDK3,FABP4,CEACAM1,PID1,TFPI,CACNA1B,IGFBP2,PTCH1,MC…	PENK,CD36,LPL,DIO2,PALM3,ECM1,WNT7B,ANGPT1,INA,SYT3,LSP1,MGARP,CIB2,GJA1,ABCG4,TP53I13,MCM2,TP53,PANX1,IP6K2,PAGR1,CARD8,SRSF2	-4.90401	9.38993e-07	0.00794388	TRUE	effectsize_down
GO_BP	GO:0042060	wound healing	427	84	2	CD36,TSPAN8,F2RL2,EVPL,DUOX2,COMP,CCN4,DUOX1,CEACAM1,TFPI,WNT5A,CD44,MYOF,SVEP1,IGF1,EPPK1,THBS1,CLDN1,DGKI,TLR4,SERPINE2,PLAU,ADAMTS13,AJAP1,PROS1,PROCR,FAP,EMILIN1,TSKU,XBP1,ITPK1,PAPSS2,PPARG,PRDX2,DST,CNN2,SYT11,TMX1,SCRIB,KANK1,EPB41L4B,CD59,ILK,AQP1,CHMP5,S100A10,SRSF6,PAFAH2,PDGFA,ITGB1,C1GALT1C1,JAK2,FZD6,PLSCR1,DDR2,MACF1,TAFA5,ERBB2,DGKH,HBEGF,LMAN1,YAP1,ANXA5,DCBLD2,PRCP,HRAS,FZD7,DDR1…	CD36,F2RL2	-4.84488	1.2669e-06	0.010718	TRUE	effectsize_down
GO_BP	GO:0097237	cellular response to toxic substance	126	21	1	CD36,S100A9,KCNC2,DUOX2,GSTM1,DUOX1,CLIC2,GPX3,PRXL2A,GPX7,PTGS1,FBLN5,TXNRD1,TXN,UBIAD1,PRDX2,ADH5,CERS1,TP53INP1,ABCB6,KDM3B	CD36	-4.80923	1.51513e-06	0.012818	TRUE	effectsize_down
GO_BP	GO:1990748	cellular detoxification	117	19	1	CD36,S100A9,DUOX2,GSTM1,DUOX1,CLIC2,GPX3,PRXL2A,GPX7,PTGS1,FBLN5,TXNRD1,TXN,UBIAD1,PRDX2,ADH5,TP53INP1,ABCB6,KDM3B	CD36	-4.8029	1.56381e-06	0.0132298	TRUE	effectsize_down
GO_BP	GO:1901575	organic substance catabolic process	2206	402	13	LPL,SPP1,RGN,PRAME,ASPG,GRIN2C,ACADL,IL1B,PDE4D,MME,ST14,TRIM58,SULT1C4,DUOX2,E2F1,NELL1,FMN2,NOTUM,PLIN5,CYP1B1,CLGN,CEMIP,FBXO2,MOXD1,CYP3A5,DUOX1,CEACAM1,ECRG4,OGDHL,MMP2,WNT5A,CD44,TP53,UCP2,CRYM,NT5E,DIO3,ENPEP,ARHGAP11B,GPX3,IGF1,ENO3,SERPINE2,TSPAN5,CTSO,IDUA,SPSB1,DTL,ENC1,HNMT,MYLIP,AMPD3,GALC,PDE5A,ERAP2,SH3RF1,ENTPD7,UBE2C,NTHL1,ACHE,ENPP1,CTSC,CROT,ADA2,BCHE,MYD88,PDE4C,FUCA2,ADAMTS13…	LPL,ASPG,PDE4D,TRIM58,SULT1C4,E2F1,FMN2,TP53,GALC,ABHD15,SUCLG2,OTUD7A,RNF216	-4.78854	1.68003e-06	0.014213	TRUE	effectsize_down
GO_BP	GO:0009611	response to wounding	562	111	3	CD36,TSPAN8,F2RL2,EVPL,SPP1,GRIN2C,APOD,DUOX2,COMP,CCN4,DUOX1,CEACAM1,TFPI,GLI1,MMP2,WNT5A,CD44,PTN,MYOF,SVEP1,IGF1,EPPK1,THBS1,CCN2,CLDN1,DGKI,TNC,TLR4,SERPINE2,TYROBP,EDNRA,NFKBIZ,PLAU,NEO1,ADAMTS13,AJAP1,PROS1,PROCR,FAP,ZFP36,EMILIN1,GRIN2A,TSKU,XBP1,ITPK1,PAPSS2,PPARG,PRDX2,DST,CNN2,WDR83,SYT11,TMX1,SCRIB,NREP,RTN4RL1,KANK1,EPB41L4B,CD59,ILK,AQP1,CHMP5,S100A10,SRSF6,NRP1,KLF4,PAFAH2,PDGFA,ITG…	CD36,F2RL2,NEO1	-4.75935	1.94221e-06	0.0164311	TRUE	effectsize_down
GO_BP	GO:0007059	chromosome segregation	421	107	4	MEIOB,TTN,FMN2,KIF18B,TEX15,HAUS7,CENPF,SPC24,PRC1,SYCP2,RGS14,NUF2,KIF4A,TPX2,MAD1L1,MKI67,KIFC1,KIFC2,PTTG1,UBE2C,SMC6,NCAPG,TACC3,KNL1,EML3,MYBL2,SETDB2,ASPM,SAC3D1,ITGB3BP,BUB1B,NUSAP1,TOP2A,SPAG5,NCAPH2,ZWINT,HAUS8,MTCL1,RACGAP1,DUSP1,HECW2,MAPRE3,MLH3,KIF23,P3H4,CENPE,CHMP5,EHMT2,PLSCR1,RMDN1,ANAPC11,CEP85,DYNC1H1,CENPC,SIRT7,KNSTRN,ANAPC2,ATM,SMARCAD1,ZNF207,SMARCA4,CENPO,SMARCD3,SPDL1,ERC…	FMN2,HAUS7,PRC1,SMC6	4.75917	1.94386e-06	0.016445	TRUE	effectsize_up
GO_BP	GO:0048729	tissue morphogenesis	613	130	4	KRT17,FOXE1,WNT7B,AGTR2,GREM1,ADAMTS16,TTN,WNT6,TCF21,ST14,LEF1,GJA1,GDF7,DKK1,CTHRC1,COL11A1,HMGA2,CEACAM1,PTCH1,MMP2,IRX3,SIX3,SFRP1,WNT5A,CD44,TBX3,TMEM100,ALDH1A3,CYP7B1,TNC,TTC8,GCNT4,CAMSAP3,SNAI2,EDNRA,NRP2,TIMELESS,TXNRD1,AJAP1,SETDB2,AR,CITED1,EGFR,STAT1,MDM2,TSC1,LMO4,GPC3,SLC9A3R1,SOX9,SCX,SCRIB,ID4,TWIST1,TWSG1,FREM2,MMRN2,WT1,TGFBR3,HEYL,STARD13,CC2D2A,HOXB2,MKS1,BRSK1,WLS,ILK,NPHP1,…	FOXE1,WNT7B,GREM1,GJA1	-4.74971	2.03708e-06	0.0172337	TRUE	effectsize_down
GO_BP	GO:0050900	leukocyte migration	396	63	6	ECM1,EDN3,S100A8,GREM1,S100A9,MCOLN2,CXCL8,IL1B,APOD,ITGA2B,EDNRB,CSF3R,TNFSF14,MMP2,IL16,THBS4,WNT5A,PTN,THBS1,CYP7B1,ADGRE2,RAC3,MICOS10-NBL1,IL1R1,TRPM2,MYD88,LGALS9,CXCL12,LYST,EMILIN1,EMP2,ADD2,TNFRSF14,VCAM1,CXCL16,CNN2,NEDD9,DUSP1,IL17RC,LGALS3,ITGA1,DDT,ITGA9,SELENOK,ITGB1,AIMP1,CMKLR1,SRP54,TRPM4,MTUS1,IL27RA,CDC42,MPP1,IRAK4,STK10,VEGFA,ADAM17,MED23,CD99L2,SIRPA,FER,SRC,RABGEF1	ECM1,GREM1,MCOLN2,ITGA2B,LYST,EMP2	-4.72257	2.32878e-06	0.0197014	TRUE	effectsize_down
GO_BP	GO:0010628	positive regulation of gene expression	1176	218	15	PAEP,CD36,LPL,KRT17,ANGPT1,CLEC5A,FGFR4,CCBE1,HTR2B,MCOLN2,BMPR1B,TTN,WNT6,CXCL8,HMGN5,IL1B,ATF3,PDE4D,AMH,LEF1,GJA1,E2F1,GDF7,CYP1B1,SFRP4,DKK1,PRDM1,CARD9,ITGB8,CCDC88B,HMGA2,TNXB,MELTF,PID1,IL16,POU3F1,WNT5A,LUM,TP53,SPON2,IGF1,THBS1,PAWR,ADCYAP1,PASK,TNC,TLR4,SHLD1,MAPK11,IL1R1,PANX1,LURAP1,TYROBP,SPON1,C1QTNF3,NR4A3,BTN3A1,MYD88,LGALS9,IL4R,EGR1,ZBTB20,AR,ZFP36,EMILIN1,CITED1,CARD8,LRRK2,BAG…	CD36,LPL,ANGPT1,FGFR4,CCBE1,MCOLN2,BMPR1B,HMGN5,PDE4D,GJA1,E2F1,TP53,PASK,PANX1,CARD8	-4.70552	2.53226e-06	0.0214229	TRUE	effectsize_down
GO_BP	GO:2000145	regulation of cell motility	1108	198	9	SCRT1,IL24,ECM1,EDN3,ANGPT1,AGTR2,GREM1,RGN,CCBE1,MMP7,CXCL8,IL1B,LAMA2,APOD,LEF1,ITGA2B,DUOX2,GJA1,CLDN7,CYP1B1,CEMIP,NAV3,CCN4,TNFSF14,TNXB,TWIST2,DUOX1,CEACAM1,MMP2,THBS4,SFRP1,MYOCD,WNT5A,CDH11,ZNF703,PTN,SEMA6B,DACH1,IGF1,FAM107A,EPPK1,THBS1,CLDN1,TMSB15A,TNC,TLR4,SERPINE2,SRCIN1,CARD10,RAC3,MICOS10-NBL1,IL1R1,FLRT2,CAMSAP3,SNAI2,NRP2,NR4A3,PLAU,MYD88,LGALS9,CXCL12,PRR5L,CAMK2B,SP100,EMILIN1…	SCRT1,ECM1,ANGPT1,GREM1,CCBE1,LAMA2,ITGA2B,GJA1,EMP2	-4.7001	2.60032e-06	0.0219987	TRUE	effectsize_down
GO_BP	GO:0048870	cell motility	1823	328	17	SCRT1,IL24,PIK3C2G,ECM1,CXCL14,EDN3,FOXE1,ANGPT1,AGTR2,S100A8,GREM1,S100A9,RGN,FGFR4,CCBE1,HTR2B,MCOLN2,MMP7,CXCL8,PKN3,IL1B,EGR3,LAMA2,APOD,DCX,ITGBL1,CDK5R2,LEF1,ITGA2B,DUOX2,GJA1,EDNRB,FMN2,CLDN7,CSF3R,CYP1B1,CEMIP,NAV3,CCN4,TNFSF14,ITGB8,TNXB,TWIST2,DUOX1,CEACAM1,MMP2,IL16,SIX3,THBS4,SFRP1,RND3,MYOCD,WNT5A,CD44,CDH11,CEP131,RADIL,ZNF703,ENPEP,PTN,SEMA6B,NR4A1,DACH1,IGF1,FAM107A,EPPK1,THBS1,CC…	SCRT1,ECM1,FOXE1,ANGPT1,GREM1,FGFR4,CCBE1,MCOLN2,PKN3,LAMA2,ITGA2B,GJA1,FMN2,CEP131,NEO1,LYST,EMP2	-4.67665	2.916e-06	0.0246693	TRUE	effectsize_down
GO_BP	GO:0009725	response to hormone	878	176	3	IGFBP1,WNT7B,GAL,ATP1A2,SPP1,AGTR2,ESRRG,FOSB,VGF,PTGDS,IL1B,MGARP,TCF21,MME,EDNRB,FIBIN,CYP1B1,SFRP4,CARD9,INSRR,TWIST2,CEACAM1,PID1,TFPI,IGFBP2,MMP2,SFRP1,FOS,UCP2,GNG2,NR4A1,FAM107A,THBS1,CLDN1,TBC1D4,CYP7B1,SDC1,TNC,CD24,IGF2,SH3RF1,EDNRA,ENPP1,NR4A3,BCHE,DSG2,CXCL12,PAGR1,EGR1,AR,ZFP36,CTSK,STAT2,CITED1,GHR,EGFR,PAQR7,TIMP3,BCKDHB,TEK,STAT1,XBP1,MDM2,TSC1,UFM1,PPARG,PELP1,LBH,PRKAA2,IGFBP7,P…	WNT7B,MGARP,PAGR1	-4.66192	3.13268e-06	0.0265025	TRUE	effectsize_down
GO_BP	GO:0098813	nuclear chromosome segregation	315	79	2	MEIOB,TTN,FMN2,KIF18B,TEX15,CENPF,SPC24,PRC1,SYCP2,NUF2,KIF4A,TPX2,MAD1L1,KIFC1,KIFC2,PTTG1,UBE2C,NCAPG,TACC3,KNL1,EML3,MYBL2,ASPM,BUB1B,NUSAP1,TOP2A,SPAG5,NCAPH2,ZWINT,RACGAP1,DUSP1,HECW2,MLH3,KIF23,P3H4,CENPE,CHMP5,EHMT2,RMDN1,ANAPC11,DYNC1H1,CENPC,SIRT7,KNSTRN,ANAPC2,ATM,ZNF207,SMARCA4,SMARCD3,SPDL1,CDC42,DSN1,CCSAP,PMF1,DYNC1LI1,KAT2B,PSMC3IP,RRS1,MRE11,INCENP,CHMP1B,PINX1,KIF3B,SMARCA5,AKAP8…	FMN2,PRC1	4.66044	3.15541e-06	0.0266947	TRUE	effectsize_up
GO_BP	GO:0007599	hemostasis	233	40	2	CD36,TSPAN8,F2RL2,COMP,CEACAM1,TFPI,SVEP1,THBS1,DGKI,TLR4,SERPINE2,PLAU,ADAMTS13,PROS1,PROCR,FAP,EMILIN1,ITPK1,PAPSS2,PRDX2,TMX1,CD59,ILK,PAFAH2,PDGFA,C1GALT1C1,JAK2,FZD6,PLSCR1,GPI,FLI1,DGKH,LMAN1,ANXA5,JMJD1C,BLOC1S6,GNA12,SRF,SRC,DTNBP1	CD36,F2RL2	-4.65972	3.16637e-06	0.0267875	TRUE	effectsize_down
GO_BP	GO:1901565	organonitrogen compound catabolic process	1412	292	7	RGN,PRAME,GRIN2C,ACADL,IL1B,PDE4D,MME,ST14,TRIM58,NELL1,FMN2,NOTUM,CLGN,CEMIP,FBXO2,MOXD1,CYP3A5,CEACAM1,ECRG4,OGDHL,MMP2,WNT5A,CD44,UCP2,CRYM,NT5E,DIO3,ENPEP,ARHGAP11B,IGF1,ENO3,SERPINE2,TSPAN5,CTSO,IDUA,SPSB1,DTL,ENC1,HNMT,MYLIP,AMPD3,GALC,PDE5A,ERAP2,SH3RF1,ENTPD7,UBE2C,NTHL1,ACHE,CTSC,ADA2,BCHE,PDE4C,ADAMTS13,ARL2,GET4,NDFIP2,CPQ,DNAJC10,RILP,ZBTB20,FAP,CTSK,AREL1,PDE9A,LRRK2,EGFR,GRIN2A,BAG2…	PDE4D,TRIM58,FMN2,GALC,SUCLG2,OTUD7A,RNF216	-4.63887	3.50318e-06	0.0296369	TRUE	effectsize_down
GO_BP	GO:1900047	negative regulation of hemostasis	50	11	0	TSPAN8,COMP,CEACAM1,TFPI,THBS1,SERPINE2,PLAU,PROS1,FAP,TMX1,PDGFA		-4.63321	3.60033e-06	0.0304588	TRUE	effectsize_down
GO_BP	GO:0042310	vasoconstriction	89	17	0	EDN3,ATP1A2,HTR2B,EDNRB,COMP,MMP2,SVEP1,ADD3,EDNRA,EGFR,SNTA1,PER2,DOCK5,ITGA9,ITGB1,ATP2B1,TRPM4		-4.61331	3.96306e-06	0.0335275	TRUE	effectsize_down
GO_BP	GO:0098869	cellular oxidant detoxification	97	16	1	CD36,S100A9,DUOX2,DUOX1,CLIC2,GPX3,PRXL2A,GPX7,PTGS1,FBLN5,TXNRD1,TXN,UBIAD1,PRDX2,TP53INP1,KDM3B	CD36	-4.5715	4.84255e-06	0.040968	TRUE	effectsize_down
GO_BP	GO:0007596	blood coagulation	226	38	2	CD36,TSPAN8,F2RL2,COMP,CEACAM1,TFPI,SVEP1,THBS1,DGKI,TLR4,SERPINE2,PLAU,ADAMTS13,PROS1,PROCR,FAP,EMILIN1,ITPK1,PAPSS2,PRDX2,TMX1,CD59,ILK,PAFAH2,PDGFA,C1GALT1C1,JAK2,FZD6,PLSCR1,DGKH,LMAN1,ANXA5,JMJD1C,BLOC1S6,GNA12,SRF,SRC,DTNBP1	CD36,F2RL2	-4.5702	4.87266e-06	0.0412227	TRUE	effectsize_down
GO_BP	GO:0050817	coagulation	231	38	2	CD36,TSPAN8,F2RL2,COMP,CEACAM1,TFPI,SVEP1,THBS1,DGKI,TLR4,SERPINE2,PLAU,ADAMTS13,PROS1,PROCR,FAP,EMILIN1,ITPK1,PAPSS2,PRDX2,TMX1,CD59,ILK,PAFAH2,PDGFA,C1GALT1C1,JAK2,FZD6,PLSCR1,DGKH,LMAN1,ANXA5,JMJD1C,BLOC1S6,GNA12,SRF,SRC,DTNBP1	CD36,F2RL2	-4.5702	4.87266e-06	0.0412227	TRUE	effectsize_down
GO_BP	GO:0035150	regulation of tube size	153	24	0	EDN3,ATP1A2,AGTR2,HTR2B,EDNRB,COMP,MMP2,RGS2,KCNMA1,GUCY1A1,SVEP1,ADD3,EDNRA,EGFR,SNTA1,PER2,DOCK5,ITGA1,ITGA9,ITGB1,ATP2B1,TRPM4,KAT2B,ATG5		-4.55259	5.29905e-06	0.04483	TRUE	effectsize_down
GO_BP	GO:0035296	regulation of tube diameter	152	24	0	EDN3,ATP1A2,AGTR2,HTR2B,EDNRB,COMP,MMP2,RGS2,KCNMA1,GUCY1A1,SVEP1,ADD3,EDNRA,EGFR,SNTA1,PER2,DOCK5,ITGA1,ITGA9,ITGB1,ATP2B1,TRPM4,KAT2B,ATG5		-4.55259	5.29905e-06	0.04483	TRUE	effectsize_down
GO_BP	GO:0097746	blood vessel diameter maintenance	152	24	0	EDN3,ATP1A2,AGTR2,HTR2B,EDNRB,COMP,MMP2,RGS2,KCNMA1,GUCY1A1,SVEP1,ADD3,EDNRA,EGFR,SNTA1,PER2,DOCK5,ITGA1,ITGA9,ITGB1,ATP2B1,TRPM4,KAT2B,ATG5		-4.55259	5.29905e-06	0.04483	TRUE	effectsize_down
GO_BP	GO:0006952	defense response	1858	276	18	PENK,SLPI,CD36,LPL,ECM1,CXCL14,GNLY,ATP1A2,JCHAIN,CLEC5A,AGTR2,S100A8,S100A9,MCOLN2,LSP1,BMPR1B,CFI,CXCL8,VGF,IL1B,APOD,TRIM58,DUOX2,EDNRB,CSF3R,PRDM1,CCN4,CARD9,CCDC88B,DUOX1,ZDHHC11,DUOXA1,FABP4,CEACAM1,IL16,TRIM34,WNT5A,CD44,FOS,TP53,MR1,NT5E,PTN,NR4A1,ALPK1,SPON2,TAB3,IGF1,ASIC1,THBS1,C1S,CLDN1,TFEB,C1R,LXN,TNC,TLR4,ADGRE2,SLC18A2,MAPK8IP2,IL1R1,CHST1,IRF9,TYROBP,IFI6,MNDA,ACP5,C1QTNF3,SAMD9,…	PENK,CD36,LPL,ECM1,MCOLN2,LSP1,BMPR1B,CFI,TRIM58,TRIM34,TP53,MR1,ALPK1,LTB4R,LYST,CARD8,WRNIP1,RNF216	-4.4678	7.90285e-06	0.0668581	FALSE	effectsize_down
GO_BP	GO:0000280	nuclear division	444	103	2	EDN3,MEIOB,TTN,IL1B,FMN2,KIF18B,TEX15,CENPF,SPC24,PRC1,WNT5A,SYCP2,RAD51B,NUF2,KIF4A,TPX2,IGF1,MAD1L1,SPIRE2,ANLN,MKI67,IGF2,KIFC1,KIFC2,PTTG1,UBE2C,NCAPG,KNL1,EML3,MYBL2,ASPM,BUB1B,NUSAP1,TOP2A,SPAG5,NCAPH2,MYBL1,ZWINT,RACGAP1,BCL2L11,DUSP1,RPS6KA2,MLH3,KIF23,DAPK3,P3H4,CENPE,CKS2,CHMP5,OBSL1,SLX4,EHMT2,RMDN1,ANAPC11,CEP85,CENPC,SIRT7,FZR1,AURKAIP1,KNSTRN,ATM,REEP3,ZNF207,SPDL1,CDC42,CCSAP,PDGFR…	FMN2,PRC1	4.461	8.15767e-06	0.0690139	FALSE	effectsize_up
GO_BP	GO:0050727	regulation of inflammatory response	425	48	1	LPL,S100A8,S100A9,IL1B,EDNRB,CCN4,DUOXA1,FABP4,IL16,WNT5A,NT5E,IGF1,TNC,TLR4,IL1R1,ACP5,C1QTNF3,CTSC,NFKBIZ,MYD88,ZFP36,CASP4,AREL1,LRRK2,TEK,PPARG,SYT11,TMSB4X,PSMA6,NLRX1,DDT,KLF4,JAK2,RELA,SNX4,ATM,GSDMD,BCL6,IRF3,HLA-DRB1,UFL1,ABHD12,CYLD,EXTL3,SIRPA,SRC,MFHAS1,RABGEF1	LPL	-4.4585	8.25366e-06	0.069826	FALSE	effectsize_down
GO_BP	GO:0050819	negative regulation of coagulation	53	12	0	TSPAN8,CEACAM1,TFPI,THBS1,SERPINE2,PLAU,PROS1,PROCR,FAP,TMX1,PDGFA,ANXA5		-4.43739	9.10573e-06	0.0770345	FALSE	effectsize_down
GO_BP	GO:0060326	cell chemotaxis	322	53	2	CXCL14,EDN3,S100A8,GREM1,S100A9,CXCL8,IL1B,EGR3,LEF1,EDNRB,CSF3R,TNFSF14,MMP2,IL16,THBS4,WNT5A,PTN,NR4A1,THBS1,CYP7B1,ADGRE2,RAC3,MICOS10-NBL1,TRPM2,LGALS9,CXCL12,LYST,VCAM1,CXCL16,NEDD9,TMSB4X,DUSP1,IL17RC,PARVA,LGALS3,ITGA1,DDT,ITGA9,NRP1,PRKD1,CMKLR1,HBEGF,EPHB1,SRP54,TRPM4,MTUS1,MPP1,PDGFRB,VEGFA,CORO1B,ADAM17,HMGB2,PIP5K1A	GREM1,LYST	-4.4365	9.14334e-06	0.0773526	FALSE	effectsize_down
GO_BP	GO:0097190	apoptotic signaling pathway	620	126	3	AGTR2,S100A8,S100A9,BMPR1B,IL1B,ATF3,E2F1,CYP1B1,SFRP1,WNT5A,CD44,TP53,IGF1,THBS1,PAWR,EDA2R,TLR4,CD24,MAPK8IP2,SH3RF1,CREB3L1,FAIM2,SNAI2,IFI6,CTSC,NFKBIZ,TRAF1,TMEM117,CXCL12,HIP1R,CASP10,DNAJC10,SP100,AR,TFPT,CTSK,CASP4,LRRK2,MAPK8IP1,AEN,TRAF2,XBP1,MDM2,SLC25A6_1,PRDX2,SLC9A3R1,TM2D1,GABARAP,IFI27L1,BCL2L11,RPL11,CASP8,DDX5,LGALS3,DAPK3,FAIM,P4HB,NRP1,SEPTIN4,EIF2AK3,SELENOK,RPS27L,JAK2,CTTN,…	BMPR1B,E2F1,TP53	-4.41595	1.00569e-05	0.0850812	FALSE	effectsize_down
GO_BP	GO:1901135	carbohydrate derivative metabolic process	1102	226	12	ATP1A2,ANGPT1,BMPR1B,TK1,IL1B,PTHLH,PDE4D,SULT1C4,EDNRB,CEMIP,FBXO2,COL11A1,GUCY1A2,ITGB8,PID1,OGDHL,ACSL5,CD44,TP53,UCP2,NT5E,GUCY1A1,IGF1,CHST11,TMEM59,PAWR,ENO3,IDUA,GCNT4,DHDDS,ALG8,AMPD3,GALC,PDE5A,ENTPD7,CHST1,NTHL1,EDNRA,ENPP1,FAM173A,ST6GALNAC2,CROT,ADA2,PDE4C,ALG9,FUCA2,ADAMTS13,PPCS,ARL2,OSTC,ZBTB20,XYLT1,PIGK,ITM2A,PDE9A,LRRK2,ALG11,TET2,SUCLG2,HS6ST2,PAPSS2,STT3A,ITIH4,PMVK,PRKAA2,GAL…	ANGPT1,BMPR1B,PDE4D,SULT1C4,TP53,TMEM59,DHDDS,ALG8,GALC,PPCS,SUCLG2,XXYLT1	-4.40336	1.06586e-05	0.090172	FALSE	effectsize_down
GO_BP	GO:0061045	negative regulation of wound healing	76	13	0	TSPAN8,CEACAM1,TFPI,EPPK1,THBS1,SERPINE2,PLAU,AJAP1,PROS1,FAP,TMX1,PDGFA,TAFA5		-4.39954	1.08481e-05	0.0917749	FALSE	effectsize_down
GO_BP	GO:0009605	response to external stimulus	2784	456	26	PENK,SLPI,CD36,LPL,IL24,PIK3C2G,TSPAN8,DIO2,PALM3,TULP1,CXCL14,EDN3,WNT7B,GNLY,ATP1A2,ANGPT1,SPP1,JCHAIN,CLEC5A,S100A8,GREM1,S100A9,MCOLN2,LSP1,FOSB,TTN,CFI,CXCL8,VGF,IL1B,EGR3,ATF3,TRIM58,LEF1,DUOX2,ASIC3,GJA1,EDNRB,CSF3R,CYP1B1,PRDM1,COL11A1,CCN4,CARD9,TNFSF14,ITGB8,ROBO3,CCDC88B,HMGA2,KCNC1,ZDHHC11,DUOXA1,FABP4,CEACAM1,TFPI,IGFBP2,PTCH1,SGIP1,MMP2,IL16,THBS4,SFRP1,TRIM34,MYOCD,WNT5A,FOS,TP53,M…	PENK,CD36,LPL,DIO2,PALM3,TULP1,WNT7B,ANGPT1,GREM1,MCOLN2,LSP1,CFI,TRIM58,ASIC3,GJA1,TRIM34,TP53,MR1,ALPK1,NEO1,RAB29,LYST,CARD8,SRSF2,WRNIP1,RNF216	-4.39775	1.09381e-05	0.092536	FALSE	effectsize_down
GO_BP	GO:0016477	cell migration	1610	304	16	SCRT1,IL24,PIK3C2G,ECM1,CXCL14,EDN3,FOXE1,ANGPT1,AGTR2,S100A8,GREM1,S100A9,FGFR4,CCBE1,HTR2B,MCOLN2,MMP7,CXCL8,PKN3,IL1B,EGR3,LAMA2,APOD,DCX,ITGBL1,CDK5R2,LEF1,ITGA2B,GJA1,EDNRB,FMN2,CSF3R,CYP1B1,CEMIP,NAV3,CCN4,TNFSF14,ITGB8,TNXB,TWIST2,CEACAM1,MMP2,IL16,SIX3,THBS4,SFRP1,RND3,MYOCD,WNT5A,CD44,CDH11,RADIL,ZNF703,ENPEP,PTN,SEMA6B,NR4A1,DACH1,IGF1,FAM107A,EPPK1,THBS1,CCN2,CLDN1,TMSB15A,CYP7B1,SDC1,…	SCRT1,ECM1,FOXE1,ANGPT1,GREM1,FGFR4,CCBE1,MCOLN2,PKN3,LAMA2,ITGA2B,GJA1,FMN2,NEO1,LYST,EMP2	-4.39664	1.09939e-05	0.0930081	FALSE	effectsize_down
GO_BP	GO:0007049	cell cycle	1814	422	19	BIRC7,EDN3,CDKN2A,MEIOB,TTN,TK1,IL1B,CHAF1A,RNF112,CDK5R2,GJA1,E2F1,FMN2,CCDC102B,KIF18B,TEX15,TP53I13,GADD45B,HMGA2,HAUS7,CHAF1B,CDK3,MBLAC1,ECRG4,CENPF,PTCH1,SPC24,MCM2,PRC1,GLI1,RGS2,SIX3,SFRP1,WBP2NL,RSPH1,MYOCD,WNT5A,CLSPN,CEP131,TP53,SYCP2,RAD51B,RGS14,ZNF703,TBX3,NUF2,CCND2,NR4A1,KIF4A,TPX2,DACH1,JUN,IGF1,FOXM1,FAM107A,HOXC9,ADCYAP1,MAD1L1,SPIRE2,ANLN,XRCC2,DTL,HMCN1,CHTF18,MKI67,IGF2,KIFC…	CDKN2A,CHAF1A,RNF112,GJA1,E2F1,FMN2,CCDC102B,TP53I13,HAUS7,CHAF1B,MBLAC1,MCM2,PRC1,WBP2NL,CEP131,TP53,SMC6,PAGR1,CDK8	4.37106	1.23645e-05	0.104604	FALSE	effectsize_up
GO_BP	GO:0030334	regulation of cell migration	1047	187	9	SCRT1,IL24,ECM1,EDN3,ANGPT1,AGTR2,GREM1,CCBE1,MMP7,CXCL8,IL1B,LAMA2,APOD,LEF1,ITGA2B,GJA1,CYP1B1,CEMIP,NAV3,CCN4,TNFSF14,TNXB,TWIST2,CEACAM1,MMP2,THBS4,SFRP1,MYOCD,WNT5A,CDH11,ZNF703,PTN,SEMA6B,DACH1,IGF1,FAM107A,EPPK1,THBS1,CLDN1,TMSB15A,TNC,TLR4,SERPINE2,SRCIN1,CARD10,RAC3,MICOS10-NBL1,IL1R1,FLRT2,CAMSAP3,SNAI2,NRP2,NR4A3,PLAU,MYD88,LGALS9,CXCL12,PRR5L,CAMK2B,SP100,EMILIN1,SEMA6D,EGFR,EMP2,FAM1…	SCRT1,ECM1,ANGPT1,GREM1,CCBE1,LAMA2,ITGA2B,GJA1,EMP2	-4.36536	1.26914e-05	0.107369	FALSE	effectsize_down
GO_BP	GO:0022402	cell cycle process	1293	306	14	EDN3,CDKN2A,MEIOB,TTN,TK1,IL1B,RNF112,GJA1,E2F1,FMN2,CCDC102B,KIF18B,TEX15,HMGA2,HAUS7,CDK3,MBLAC1,ECRG4,CENPF,SPC24,MCM2,PRC1,GLI1,SIX3,SFRP1,WNT5A,CLSPN,CEP131,TP53,SYCP2,RAD51B,RGS14,NUF2,CCND2,KIF4A,TPX2,DACH1,IGF1,FOXM1,FAM107A,MAD1L1,SPIRE2,ANLN,XRCC2,DTL,MKI67,IGF2,KIFC1,KIFC2,CIT,PTTG1,CAMSAP3,UBE2C,EDNRA,SMC6,NCAPG,TACC3,KNL1,EML3,MYBL2,TIMELESS,TELO2,ARL2,PAGR1,SETDB2,ASPM,SAC3D1,ITGB3B…	CDKN2A,RNF112,GJA1,E2F1,FMN2,CCDC102B,HAUS7,MBLAC1,MCM2,PRC1,CEP131,TP53,SMC6,PAGR1	4.35784	1.31355e-05	0.111127	FALSE	effectsize_up
GO_BP	GO:0061041	regulation of wound healing	137	28	1	CD36,TSPAN8,DUOX2,CCN4,DUOX1,CEACAM1,TFPI,EPPK1,THBS1,CLDN1,SERPINE2,PLAU,AJAP1,PROS1,FAP,EMILIN1,XBP1,PRDX2,TMX1,KANK1,SRSF6,PDGFA,ITGB1,DDR2,TAFA5,HBEGF,HRAS,RREB1	CD36	-4.35431	1.33485e-05	0.112929	FALSE	effectsize_down
GO_BP	GO:1901566	organonitrogen compound biosynthetic process	1800	341	12	PAEP,DIO2,KRT17,ANGPT1,BMPR1B,TK1,IL1B,PNMT,YBX2,GSTM1,CYP1B1,CEMIP,MOXD1,CARD9,GUCY1A2,ZDHHC11,PID1,RGS2,ACSL5,NT5E,GUCY1A1,IGF1,CHST11,TMEM59,THBS1,PAWR,PASK,PGRMC1,GCNT4,DHDDS,ENC1,PAM,ALG8,AMPD3,SRM,CHST1,FAM173A,ST6GALNAC2,ADA2,NSUN3,ALG9,COX10,SLC38A1,PPCS,OSTC,BDH2,MRPL45,XYLT1,PIGK,ITM2A,MTIF3,ZFP36,SPR,PUS7,EGFR,RPL36AL,ALG11,PLPP2,PHGDH,TET2,UROD,HS6ST2,VARS2,MSI2,EIF4A1,PAPSS2,STT3A,TS…	DIO2,ANGPT1,BMPR1B,YBX2,TMEM59,PASK,DHDDS,ALG8,NSUN3,PPCS,PUS7,XXYLT1	-4.34046	1.42187e-05	0.12029	FALSE	effectsize_down
GO_BP	GO:0060429	epithelium development	1223	214	6	KRT17,FOXE1,WNT7B,GAL,EVPL,AGTR2,GREM1,ADAMTS16,EPCAM,WNT6,IL1B,TCF21,PDE4D,ST14,LEF1,GJA1,EDNRB,GDF7,SFRP4,DKK1,PRDM1,CTHRC1,CEACAM1,PTCH1,GLI1,MMP2,IRX3,SIX3,SFRP1,POU3F1,WNT5A,CD44,TP53,RAD51B,ZNF703,TBX3,TMEM100,EPPK1,CLDN1,ALDH1A3,CYP7B1,SDC1,TNC,SERPINE2,TTC8,XRCC2,CD24,FAM20C,CAMSAP3,SNAI2,EDNRA,NFKBIZ,TIMELESS,MYD88,TMEM135,ORAI1,AJAP1,BDH2,SETDB2,TBC1D32,IFT74,AR,ZFP36,CITED1,EGFR,PHGDH,…	FOXE1,WNT7B,GREM1,PDE4D,GJA1,TP53	-4.30886	1.64097e-05	0.138826	FALSE	effectsize_down
GO_BP	GO:0043067	regulation of programmed cell death	1571	298	12	USP17L11,MTRNR2L9,BIRC7,TMEM215,MTRNR2L2,GAL,ANGPT1,CLEC5A,AGTR2,S100A8,CDKN2A,GREM1,S100A9,RGN,PRAME,HTR2B,BMPR1B,HMGN5,MTRNR2L8,IL1B,EGR3,ATF3,LEF1,EDNRB,E2F1,FMN2,COMP,CLDN7,CYP1B1,SFRP4,DKK1,CARD9,GADD45B,HMGA2,TWIST2,MMP2,SFRP1,MYOCD,WNT5A,CD44,ARHGAP10,TP53,SYCP2,UCP2,TBX3,KCNMA1,CCND2,NR4A1,JUN,IGF1,CHST11,THBS1,PAWR,ALDH1A3,TLR4,CARD10,XRCC2,MAPK8IP2,NET1,SH3RF1,GBE1,IP6K2,CREB3L1,FAIM2,S…	USP17L11,TMEM215,ANGPT1,CDKN2A,GREM1,BMPR1B,HMGN5,E2F1,FMN2,TP53,IP6K2,CARD8	-4.29088	1.77966e-05	0.150559	FALSE	effectsize_down
GO_BP	GO:0000819	sister chromatid segregation	227	61	1	TTN,KIF18B,CENPF,SPC24,PRC1,NUF2,KIF4A,TPX2,MAD1L1,KIFC1,KIFC2,UBE2C,NCAPG,TACC3,KNL1,EML3,MYBL2,BUB1B,NUSAP1,TOP2A,SPAG5,NCAPH2,ZWINT,RACGAP1,DUSP1,HECW2,KIF23,CENPE,CHMP5,RMDN1,ANAPC11,CENPC,KNSTRN,ANAPC2,ATM,ZNF207,SMARCA4,SMARCD3,SPDL1,CCSAP,DYNC1LI1,KAT2B,RRS1,INCENP,CHMP1B,PINX1,KIF3B,SMARCA5,AKAP8L,LATS1,BCL7A,NCAPD2,BECN1,KIF2A,TENT4A,TPR,CHMP7,NCAPG2,BAZ1B,SMC1A,NUP62	PRC1	4.28299	1.84398e-05	0.156	FALSE	effectsize_up
GO_BP	GO:0003073	regulation of systemic arterial blood pressure	95	13	1	EDN3,AGTR2,ADAMTS16,EDNRB,KCNK6,ENPEP,AR,EMP2,CORO2B,DDAH1,RPS6KA2,PRCP,BBS4	EMP2	-4.25377	2.10198e-05	0.177828	FALSE	effectsize_down
GO_BP	GO:0051241	negative regulation of multicellular organismal process	1255	206	9	PAEP,TSPAN8,ECM1,GAL,ATP1A2,ANGPT1,SPP1,AGTR2,GREM1,RGN,PTGDS,IL1B,APOD,TNNT1,PTHLH,HOXC10,PDE4D,LEF1,GJA1,DKK1,NAV3,CCN4,MC1R,CEACAM1,TFPI,PTCH1,MMP2,RGS2,THBS4,SFRP1,MYOCD,WNT5A,TP53,PTN,SEMA6B,LRRC17,GUCY1A1,SVEP1,IGF1,EPPK1,THBS1,PAWR,MAD1L1,TLR4,SERPINE2,CARD10,CD24,MYLIP,PDE5A,MAPK11,CREB3L1,TYROBP,SNAI2,MNDA,ACP5,ENPP1,C1QTNF3,CTSC,PLAU,HLX,LGALS9,IL4R,PROS1,SP100,TMEM98,PROCR,FAP,ZFP36,EM…	ECM1,ANGPT1,GREM1,PDE4D,GJA1,MC1R,TP53,CARD8,RNF216	-4.24924	2.14497e-05	0.181465	FALSE	effectsize_down
GO_BP	GO:0030195	negative regulation of blood coagulation	49	10	0	TSPAN8,CEACAM1,TFPI,THBS1,SERPINE2,PLAU,PROS1,FAP,TMX1,PDGFA		-4.24572	2.17889e-05	0.184334	FALSE	effectsize_down
GO_BP	GO:0030278	regulation of ossification	122	27	4	ECM1,GREM1,BMPR1B,GJA1,NELL1,COMP,NOTUM,DKK1,SFRP1,WNT5A,PTN,MGP,FAM20C,ENPP1,TENT5A,SOX9,TWIST1,ACVR2B,DDR2,ATP2B1,ACVR1,TRPM4,RXRA,RXRB,NBR1,LRP4,RBPJ	ECM1,GREM1,BMPR1B,GJA1	-4.23082	2.32842e-05	0.196985	FALSE	effectsize_down
GO_BP	GO:0098754	detoxification	156	21	1	CD36,S100A9,DUOX2,GSTM1,DUOX1,CLIC2,GPX3,PRXL2A,GPX7,PTGS1,FBLN5,TXNRD1,TXN,UBIAD1,PRDX2,ADH5,TP53INP1,MT1X,ATP7B,ABCB6,KDM3B	CD36	-4.22473	2.39231e-05	0.202389	FALSE	effectsize_down
GO_BP	GO:0050878	regulation of body fluid levels	370	60	4	CD36,TSPAN8,F2RL2,GJA1,EDNRB,COMP,CEACAM1,TFPI,SVEP1,THBS1,DGKI,TLR4,SERPINE2,PLAU,ADAMTS13,PROS1,PROCR,FAP,EMILIN1,EGFR,EMP2,CORO2B,XBP1,ITPK1,PAPSS2,PRDX2,TMX1,SLC29A1,CD59,ILK,AQP1,GUCA1B,PAFAH2,PDGFA,C1GALT1C1,JAK2,FZD6,PLSCR1,CELSR2,GPI,FLI1,DGKH,LMAN1,ANXA5,ATP7B,UMPS,MED1,DDR1,JMJD1C,UPRT,VEGFA,STAT5A,ATG5,BLOC1S6,GNA12,SRF,SRC,WNK3,AKR1B1,DTNBP1	CD36,F2RL2,GJA1,EMP2	-4.2205	2.43756e-05	0.206218	FALSE	effectsize_down
GO_BP	GO:0043069	negative regulation of programmed cell death	948	169	6	MTRNR2L9,BIRC7,TMEM215,MTRNR2L2,ANGPT1,CLEC5A,GREM1,RGN,PRAME,HTR2B,HMGN5,MTRNR2L8,IL1B,EGR3,LEF1,EDNRB,FMN2,COMP,CLDN7,DKK1,HMGA2,TWIST2,SFRP1,MYOCD,WNT5A,CD44,ARHGAP10,TP53,SYCP2,UCP2,TBX3,CCND2,IGF1,CHST11,THBS1,XRCC2,MAPK8IP2,SH3RF1,GBE1,CREB3L1,FAIM2,SNAI2,IFI6,CXCL12,HIP1R,TNFRSF10D,ITGB3BP,AR,CITED1,AREL1,LRRK2,MAPK8IP1,EGFR,TRAF2,TXNDC5,TEK,XBP1,TMBIM4,MDM2,SLC25A6_1,UFM1,ZPR1,PRKAA2,PRDX…	TMEM215,ANGPT1,GREM1,HMGN5,FMN2,TP53	-4.21537	2.49367e-05	0.210965	FALSE	effectsize_down
GO_BP	GO:0070887	cellular response to chemical stimulus	2742	492	24	PENK,CD36,IGFBP1,LPL,IL24,PALM3,BIRC7,ECM1,CXCL14,EDN3,WNT7B,ATP1A2,ANGPT1,SPP1,INA,AGTR2,S100A8,GREM1,S100A9,ESRRG,SYT3,LSP1,FOSB,WNT6,CXCL8,KCNC2,CACNA1A,IL1B,EGR3,NPTX1,MGARP,TCF21,ATF3,CIB2,MME,SULT1C4,LEF1,DUOX2,GJA1,EDNRB,E2F1,FMN2,GSTM1,ABCG4,ABCC3,CSF3R,CYP1B1,PPP1R1B,TNFSF14,INSRR,CYP3A5,RORB,KCNC1,DUOX1,FABP4,CEACAM1,PID1,TFPI,IGFBP2,PTCH1,MCM2,MMP2,IL16,THBS4,SFRP1,WNT5A,CLIC2,CD44,FOS…	PENK,CD36,LPL,PALM3,ECM1,WNT7B,ANGPT1,INA,GREM1,SYT3,LSP1,MGARP,CIB2,SULT1C4,GJA1,E2F1,FMN2,ABCG4,MCM2,TP53,IP6K2,PAGR1,LYST,CARD8	-4.19313	2.75126e-05	0.232757	FALSE	effectsize_down
GO_BP	GO:0030850	prostate gland development	49	13	0	PTCH1,GLI1,MMP2,SFRP1,WNT5A,CYP7B1,TNC,HOXA9,AR,SOX9,ID4,FRS2,RARG		-4.19164	2.76947e-05	0.234297	FALSE	effectsize_down
GO_BP	GO:0098742	cell-cell adhesion via plasma-membrane adhesion molecules	279	61	1	PCDH11X,SLITRK3,CLDN7,PCDHA5,LRRC4,ROBO3,PCDH9,PCDHAC2,SLITRK2,CEACAM1,DSC3,PCDHA6,CDH11,PCDHAC1,CLDN1,PCDHA10,LRRC4B,HMCN1,CLSTN2,DSG2,PCDHA4,TENM1,CEACAM19,MPZ,VCAM1,HMCN2,PCDHGB5,GPC4,LRFN4,FAT3,KLF4,SPARCL1,ITGB1,SCARF2,ADGRL1,DCHS2,FGFRL1,CELSR2,PCDH7,PVR,PCDHB6,ACVR1,PCDH1,PCDHGA8,PCDHGA10,PCDHGA6,ALCAM,NECTIN1,ROBO1,PTPRF,PCDHB4,PCDHGA7,MDGA1,SCARF1,PCDH18,FAT4,PCDHGB4,PCDHGA9,PTPRM,PCDHGA…	LRRC4	4.17183	3.02161e-05	0.255628	FALSE	effectsize_up
GO_BP	GO:0097529	myeloid leukocyte migration	239	37	3	EDN3,S100A8,GREM1,S100A9,MCOLN2,CXCL8,IL1B,EDNRB,CSF3R,MMP2,THBS4,THBS1,ADGRE2,RAC3,MICOS10-NBL1,IL1R1,MYD88,CXCL12,EMILIN1,EMP2,CNN2,DUSP1,IL17RC,LGALS3,ITGA1,DDT,ITGA9,SELENOK,CMKLR1,SRP54,MTUS1,MPP1,IRAK4,VEGFA,CD99L2,SIRPA,RABGEF1	GREM1,MCOLN2,EMP2	-4.15018	3.32211e-05	0.28105	FALSE	effectsize_down
GO_BP	GO:0030593	neutrophil chemotaxis	107	12	0	EDN3,S100A8,S100A9,CXCL8,IL1B,CSF3R,THBS4,LGALS3,ITGA1,ITGA9,SRP54,MPP1		-4.1384	3.49732e-05	0.295874	FALSE	effectsize_down
GO_BP	GO:0003013	circulatory system process	610	109	6	CD36,EDN3,ATP1A2,ANGPT1,AGTR2,ADAMTS16,HTR2B,TTN,PDE4D,GJA1,EDNRB,COMP,ABCC3,CEACAM1,MMP2,RGS2,IRX3,KCNK6,CLIC2,DES,ENPEP,KCNMA1,CHRM2,GUCY1A1,MYOF,SCN4B,SVEP1,SLC19A1,ABCC4,ATP2B2,SLC2A3,PDE5A,ERAP2,ADD3,PTGS1,EDNRA,DSG2,CACNA1D,KCNJ12,SLC38A5,SLC38A1,PPCS,CXCL12,TMEM38A,SGCD,SLC4A3,AR,EMILIN1,SLC6A6,EGFR,EMP2,CORO2B,TEK,STAT1,MDM2,SLC1A5,PPARG,SLC9A3R1,FGF12,SLC7A2,SLC29A4,ADH5,CALM1,DDAH1,KCNH…	CD36,ANGPT1,PDE4D,GJA1,PPCS,EMP2	-4.11804	3.82102e-05	0.323258	FALSE	effectsize_down
GO_BP	GO:0008015	blood circulation	525	87	4	EDN3,ATP1A2,ANGPT1,AGTR2,ADAMTS16,HTR2B,TTN,PDE4D,GJA1,EDNRB,COMP,CEACAM1,MMP2,RGS2,IRX3,KCNK6,CLIC2,DES,ENPEP,KCNMA1,CHRM2,GUCY1A1,MYOF,SCN4B,SVEP1,ATP2B2,PDE5A,ERAP2,ADD3,PTGS1,EDNRA,DSG2,CACNA1D,KCNJ12,CXCL12,TMEM38A,SGCD,SLC4A3,AR,EMILIN1,EGFR,EMP2,CORO2B,TEK,STAT1,MDM2,PPARG,FGF12,ADH5,CALM1,DDAH1,KCNH2,SNTA1,ATP2B4,PER2,RPS6KA2,ELN,DOCK5,TAZ,ITGA1,SPTBN4,GATA6,ITGA9,CHD7,ITGB1,ATP2B1,SCN1B,…	ANGPT1,PDE4D,GJA1,EMP2	-4.11505	3.87103e-05	0.327489	FALSE	effectsize_down
GO_BP	GO:0008217	regulation of blood pressure	186	24	1	EDN3,ATP1A2,AGTR2,ADAMTS16,EDNRB,KCNK6,ENPEP,GUCY1A1,ERAP2,PTGS1,EDNRA,AR,EMILIN1,EMP2,CORO2B,PPARG,ADH5,DDAH1,RPS6KA2,ATP2B1,ERAP1,PRCP,GNA12,BBS4	EMP2	-4.10551	4.03422e-05	0.341295	FALSE	effectsize_down
GO_BP	GO:0002009	morphogenesis of an epithelium	497	108	4	KRT17,FOXE1,WNT7B,AGTR2,GREM1,ADAMTS16,WNT6,TCF21,ST14,LEF1,GJA1,GDF7,CTHRC1,CEACAM1,PTCH1,MMP2,IRX3,SFRP1,WNT5A,CD44,TBX3,ALDH1A3,CYP7B1,TNC,TTC8,CAMSAP3,SNAI2,EDNRA,TIMELESS,AJAP1,SETDB2,AR,CITED1,EGFR,STAT1,TSC1,LMO4,GPC3,SLC9A3R1,SOX9,SCRIB,ID4,TWIST1,FREM2,MMRN2,WT1,STARD13,CC2D2A,HOXB2,MKS1,BRSK1,ILK,NPHP1,CCDC40,NRP1,KLF4,PDGFA,ITGB1,FZD6,DLG5,PLXNA1,TBX2,MTHFD1L,FRS2,ACVR1,TMED2,HBEGF,YAP…	FOXE1,WNT7B,GREM1,GJA1	-4.10189	4.09795e-05	0.346687	FALSE	effectsize_down
GO_BP	GO:1990266	neutrophil migration	129	20	2	EDN3,S100A8,S100A9,MCOLN2,CXCL8,IL1B,CSF3R,THBS4,RAC3,IL1R1,MYD88,EMP2,LGALS3,ITGA1,ITGA9,SELENOK,SRP54,MPP1,IRAK4,CD99L2	MCOLN2,EMP2	-4.10145	4.10567e-05	0.34734	FALSE	effectsize_down
GO_BP	GO:0001503	ossification	445	101	7	PENK,ECM1,WNT7B,SPP1,CLEC5A,GREM1,BMPR1B,CCDC154,PTHLH,LEF1,GJA1,NELL1,COMP,NOTUM,DKK1,CTHRC1,COL11A1,CCN4,RORB,TWIST2,PTCH1,GLI1,MMP2,ASPN,SFRP1,WNT5A,CDH11,PTN,IGF1,CCN2,MGP,TNC,MAPK11,IGF2,FAM20C,JUNB,CREB3L1,SNAI2,ACHE,ENPP1,RASSF2,XYLT1,CTSK,CITED1,EGFR,TEK,PPARG,GPC3,TENT5A,SOX9,SCX,ID4,TWIST1,TWSG1,CEBPD,ACVR2B,IFT80,MN1,DDX5,COL13A1,COL6A1,ILK,EIF2AK3,PPARGC1B,TP53INP2,DDR2,PRKD1,ATP2B1,W…	PENK,ECM1,WNT7B,GREM1,BMPR1B,CCDC154,GJA1	-4.09842	4.15988e-05	0.351926	FALSE	effectsize_down
GO_BP	GO:2001233	regulation of apoptotic signaling pathway	396	81	2	AGTR2,S100A8,S100A9,BMPR1B,IL1B,ATF3,SFRP1,WNT5A,CD44,TP53,IGF1,THBS1,TLR4,MAPK8IP2,SH3RF1,CREB3L1,FAIM2,SNAI2,IFI6,CTSC,TRAF1,CXCL12,SP100,AR,CTSK,LRRK2,MAPK8IP1,TRAF2,XBP1,MDM2,SLC25A6_1,PRDX2,SLC9A3R1,BCL2L11,RPL11,LGALS3,FAIM,P4HB,NRP1,SEPTIN4,EIF2AK3,JAK2,CTTN,RELA,LMNA,PPP2R1B,ACVR1,YAP1,STX4,SERINC3,TPT1,PTPMT1,PARP1,TAF9,BRCA1,ING5,BCL2L12,SIAH1,HNRNPK,WWOX,USP47,TMEM161A,SFPQ,MAZ,RRN3,BE…	BMPR1B,TP53	-4.07848	4.5332e-05	0.383509	FALSE	effectsize_down
GO_BP	GO:0001568	blood vessel development	805	144	10	WIF1,ECM1,TMEM215,WNT7B,ANGPT1,GREM1,CCBE1,CXCL8,IL1B,EGR3,APOD,TCF21,LEF1,ITGA2B,COL8A1,GJA1,COMP,CYP1B1,ADAM12,PRDM1,ITGB8,HMGA2,CEACAM1,MMP2,THBS4,SFRP1,MYOCD,WNT5A,TBX3,ENPEP,NR4A1,TMEM100,THBS1,CCN2,CARD10,JUNB,CREB3L1,COL15A1,EDNRA,NRP2,COL8A2,SGCD,EGR1,SP100,FAP,EMILIN1,CITED1,EMP2,TEK,MMP19,STAT1,XBP1,MDM2,HIF3A,PPARG,GPC3,ADAMTS1,WARS,EGFL7,DDAH1,TWIST1,PDE3B,ATP2B4,MMRN2,CASP8,WT1,LOXL2…	WIF1,ECM1,TMEM215,WNT7B,ANGPT1,GREM1,CCBE1,ITGA2B,GJA1,EMP2	-4.06028	4.90134e-05	0.414653	FALSE	effectsize_down
GO_BP	GO:0048514	blood vessel morphogenesis	713	128	9	ECM1,TMEM215,WNT7B,ANGPT1,GREM1,CCBE1,CXCL8,IL1B,EGR3,APOD,TCF21,LEF1,ITGA2B,COL8A1,GJA1,COMP,CYP1B1,ADAM12,PRDM1,ITGB8,HMGA2,CEACAM1,MMP2,THBS4,SFRP1,MYOCD,WNT5A,ENPEP,NR4A1,TMEM100,THBS1,CCN2,CARD10,JUNB,CREB3L1,COL15A1,EDNRA,NRP2,COL8A2,SGCD,SP100,FAP,EMILIN1,CITED1,EMP2,TEK,MMP19,STAT1,XBP1,HIF3A,PPARG,ADAMTS1,WARS,EGFL7,DDAH1,TWIST1,PDE3B,ATP2B4,MMRN2,CASP8,WT1,LOXL2,PARVA,TGFBR3,ADGRF5,THSD…	ECM1,TMEM215,WNT7B,ANGPT1,GREM1,CCBE1,ITGA2B,GJA1,EMP2	-4.03193	5.53217e-05	0.468022	FALSE	effectsize_down
GO_BP	GO:0051239	regulation of multicellular organismal process	3119	564	25	PAEP,PENK,CD36,LPL,TSPAN8,DIO2,KRT17,ECM1,EDN3,GAL,HES2,ACAN,EBF2,ATP1A2,ANGPT1,SPP1,CLEC5A,AGTR2,GREM1,RGN,ESRRG,CCBE1,HTR2B,MCOLN2,BMPR1B,SLITRK3,GRIN2C,ACADL,WNT6,CXCL8,PTGDS,IL1B,EGR3,LAMA2,APOD,TNNT1,PTHLH,RNF112,HOXC10,PDE4D,MME,LEF1,YBX2,GJA1,EDNRB,NELL1,COMP,HIST1H4I,SLITRK4,NOTUM,CSF3R,CYP1B1,ADAM12,SFRP4,DKK1,PRDM1,NAV3,HIST1H4E,CCN4,CARD9,TNFSF14,ITGB8,CCDC88B,HMGA2,TNXB,MC1R,SLITRK2,F…	PENK,CD36,LPL,DIO2,ECM1,HES2,ACAN,ANGPT1,GREM1,CCBE1,MCOLN2,BMPR1B,LAMA2,RNF112,PDE4D,YBX2,GJA1,SLITRK4,MC1R,TP53,PASK,PANX1,CARD8,EMP2,RNF216	-4.02557	5.68364e-05	0.480836	FALSE	effectsize_down
GO_BP	GO:0002376	immune system process	2831	418	22	SLPI,CD36,MB,ECM1,CXCL14,EDN3,FOXE1,GAL,IGLL5,GNLY,ANGPT1,JCHAIN,CLEC5A,S100A8,GREM1,S100A9,MCOLN2,CFI,CXCL8,PTGDS,IL1B,EGR3,APOD,TCF21,PDE4D,TRIM58,LEF1,ITGA2B,GJA1,EDNRB,HIST1H4I,CSF3R,PRDM1,HIST1H4E,CARD9,TNFSF14,ITGB8,CCDC88B,ZDHHC11,CEACAM1,IGFBP2,MMP2,IL16,THBS4,SFRP1,TRIM34,WNT5A,CD44,FOS,TP53,MR1,IFI44,PTN,LRRC17,ALPK1,SPON2,SVEP1,IGF1,THBS1,C1S,CLDN1,TFEB,PAWR,MAD1L1,C1R,CYP7B1,TLR4,ADGR…	CD36,ECM1,FOXE1,ANGPT1,GREM1,MCOLN2,CFI,PDE4D,TRIM58,ITGA2B,GJA1,TRIM34,TP53,MR1,ALPK1,PANX1,LTB4R,RAB29,LYST,CARD8,EMP2,WRNIP1	-4.01701	5.89418e-05	0.498647	FALSE	effectsize_down
GO_BP	GO:0042981	regulation of apoptotic process	1522	287	11	USP17L11,MTRNR2L9,BIRC7,MTRNR2L2,GAL,ANGPT1,CLEC5A,AGTR2,S100A8,CDKN2A,GREM1,S100A9,RGN,PRAME,HTR2B,BMPR1B,HMGN5,MTRNR2L8,IL1B,EGR3,ATF3,LEF1,EDNRB,E2F1,FMN2,COMP,CLDN7,CYP1B1,SFRP4,DKK1,CARD9,GADD45B,HMGA2,TWIST2,MMP2,SFRP1,MYOCD,WNT5A,CD44,ARHGAP10,TP53,SYCP2,UCP2,TBX3,KCNMA1,CCND2,NR4A1,JUN,IGF1,CHST11,THBS1,PAWR,ALDH1A3,TLR4,CARD10,XRCC2,MAPK8IP2,NET1,SH3RF1,GBE1,IP6K2,CREB3L1,FAIM2,SNAI2,IFI…	USP17L11,ANGPT1,CDKN2A,GREM1,BMPR1B,HMGN5,E2F1,FMN2,TP53,IP6K2,CARD8	-4.00948	6.08538e-05	0.514823	FALSE	effectsize_down
GO_BP	GO:0072593	reactive oxygen species metabolic process	235	40	3	CD36,DUOX2,NOXA1,PLIN5,CYP1B1,DUOX1,DUOXA1,PID1,TP53,UCP2,GPX3,FOXM1,THBS1,CCN2,TLR4,SLC18A2,TYROBP,IFI6,FBLN5,ACP5,TXN,LRRK2,EGFR,PRDX2,ROMO1,ARF4,CLCN3,MAPT,ABCD1,PDK4,PRCP,ATP5IF1,BRCA1,FOXO3,PDGFRB,MPV17,ABCB7,ATG5,BECN1,CFLAR	CD36,NOXA1,TP53	-4.00486	6.20551e-05	0.524986	FALSE	effectsize_down
GO_BP	GO:0070167	regulation of biomineral tissue development	103	25	4	ECM1,GREM1,BMPR1B,WNT6,GJA1,NELL1,COMP,NOTUM,ASPN,PTN,MGP,FAM20C,ENPP1,TENT5A,SOX9,TWIST1,ACVR2B,DDR2,ATP2B1,ACVR1,SLC4A2,TRPM4,RXRA,RXRB,NBR1	ECM1,GREM1,BMPR1B,GJA1	-4.00128	6.29999e-05	0.532979	FALSE	effectsize_down
GO_BP	GO:0048732	gland development	449	97	3	FOXE1,WNT7B,PITX1,RGN,TCF21,LEF1,GJA1,GDF7,CYP1B1,CEACAM1,PTCH1,GLI1,MMP2,SIX3,SFRP1,WNT5A,UCP2,ZNF703,TBX3,PTN,CLDN1,MAD1L1,ALDH1A3,CYP7B1,TNC,SERPINE2,IGF2,SNAI2,EDNRA,HLX,ELK1,HOXA9,ORAI1,AR,EGFR,IQGAP3,XBP1,LMO4,LBH,PRDX2,SLC9A3R1,SOX9,SCRIB,ID4,HOXD3,TWSG1,BCL2L11,WT1,TGFBR3,SLC29A1,WLS,CCDC40,GATA6,NRP1,PDGFA,JAK2,IGSF3,PLXNA1,RELA,TBX2,EDA,EZH2,FRS2,STAT6,ARMC5,RARG,SRP54,ROBO1,ATP7B,ATM,U…	FOXE1,WNT7B,GJA1	-3.98847	6.65008e-05	0.562597	FALSE	effectsize_down
GO_BP	GO:0009057	macromolecule catabolic process	1458	277	5	RGN,PRAME,GRIN2C,IL1B,MME,ST14,TRIM58,E2F1,NELL1,FMN2,NOTUM,CLGN,CEMIP,FBXO2,CEACAM1,ECRG4,MMP2,WNT5A,CD44,SERPINE2,TSPAN5,CTSO,IDUA,SPSB1,DTL,ENC1,MYLIP,SH3RF1,UBE2C,CTSC,MYD88,ADAMTS13,GET4,PRR5L,NDFIP2,DNAJC10,RILP,FAP,ZFP36,CTSK,AREL1,LRRK2,EGFR,GRIN2A,BAG2,TRAF2,TIMP3,XBP1,UBXN8,FEN1,MDM2,ZPR1,GPC3,RNF5,TENT5A,NHLRC3,STT3B,OTUD7A,UBE2J1,SOX9,TBL1X,TMX1,NUDT15,DERL2,UHRF1,FBXO17,DACT1,TPP1,GA…	TRIM58,E2F1,FMN2,OTUD7A,RNF216	-3.97279	7.10343e-05	0.60095	FALSE	effectsize_down
GO_BP	GO:0044248	cellular catabolic process	1680	304	12	CD36,LPL,S100A8,S100A9,RGN,ACADL,IL1B,PDE4D,MME,TRIM58,DUOX2,E2F1,GSTM1,ATP6V0E2,PLIN5,CYP1B1,MOXD1,CYP3A5,DUOX1,OGDHL,TRIM34,TP53,UCP2,CRYM,NT5E,DIO3,ENPEP,ARHGAP11B,GPX3,TAB3,IGF1,TMEM59,TFEB,ENO3,TSPAN5,IDUA,HNMT,MYLIP,AMPD3,GALC,PDE5A,ERAP2,ENTPD7,TRIM17,FEZ1,NTHL1,ENPP1,CROT,ADA2,MYD88,PDE4C,ADAMTS13,ARL2,PRR5L,CPQ,BDH2,ZBTB20,ZFP36,CTSK,DECR2,PDE9A,LRRK2,TRAF2,TIMP3,RAB33B,BCKDHB,TET2,SUCLG…	CD36,LPL,PDE4D,TRIM58,E2F1,ATP6V0E2,TRIM34,TP53,TMEM59,GALC,FEZ1,SUCLG2	-3.96892	7.21997e-05	0.61081	FALSE	effectsize_down
GO_BP	GO:0097530	granulocyte migration	154	24	2	EDN3,S100A8,S100A9,MCOLN2,CXCL8,IL1B,CSF3R,THBS4,THBS1,ADGRE2,RAC3,IL1R1,MYD88,EMP2,IL17RC,LGALS3,ITGA1,ITGA9,SELENOK,CMKLR1,SRP54,MPP1,IRAK4,CD99L2	MCOLN2,EMP2	-3.95687	7.59371e-05	0.642428	FALSE	effectsize_down
GO_BP	GO:0001944	vasculature development	839	152	10	WIF1,ECM1,TMEM215,WNT7B,ANGPT1,GREM1,CCBE1,CXCL8,IL1B,EGR3,APOD,TCF21,LEF1,ITGA2B,COL8A1,GJA1,COMP,CYP1B1,ADAM12,PRDM1,ITGB8,HMGA2,CEACAM1,MMP2,THBS4,SFRP1,MYOCD,WNT5A,TBX3,ENPEP,NR4A1,TMEM100,SVEP1,THBS1,CCN2,CARD10,ROM1,JUNB,CREB3L1,COL15A1,EDNRA,NRP2,COL8A2,CXCL12,SGCD,EGR1,SP100,FAP,EMILIN1,CITED1,EMP2,TEK,MMP19,STAT1,XBP1,MDM2,HIF3A,PPARG,GPC3,ADAMTS1,WARS,EGFL7,DDAH1,TWIST1,PDE3B,ATP2B4,MMR…	WIF1,ECM1,TMEM215,WNT7B,ANGPT1,GREM1,CCBE1,ITGA2B,GJA1,EMP2	-3.94742	7.89982e-05	0.668325	FALSE	effectsize_down
GO_BP	GO:0040017	positive regulation of locomotion	619	107	3	EDN3,ANGPT1,CCBE1,MMP7,CXCL8,IL1B,LEF1,ITGA2B,DUOX2,CLDN7,CYP1B1,CEMIP,CCN4,TNFSF14,TWIST2,DUOX1,MMP2,IL16,THBS4,WNT5A,ZNF703,PTN,SEMA6B,IGF1,FAM107A,THBS1,CLDN1,TLR4,IL1R1,SNAI2,NRP2,NR4A3,PLAU,LGALS9,CXCL12,SEMA6D,EGFR,FAM110C,TNFRSF14,TEK,XBP1,CXCL16,MDM2,ADAMTS1,SOX9,NEDD9,SEMA4G,TWIST1,TMSB4X,TGFBR3,ACTN4,DAB2,DOCK5,LGALS3,EPB41L4B,DAPK3,FGFR1OP,AQP1,SEMA4B,NRP1,PDGFA,PHPT1,SELENOK,ITGB1,JAK…	ANGPT1,CCBE1,ITGA2B	-3.94694	7.91551e-05	0.669652	FALSE	effectsize_down
GO_BP	GO:1900046	regulation of hemostasis	71	14	1	CD36,TSPAN8,COMP,CEACAM1,TFPI,THBS1,SERPINE2,PLAU,PROS1,FAP,EMILIN1,PRDX2,TMX1,PDGFA	CD36	-3.94605	7.94515e-05	0.67216	FALSE	effectsize_down
GO_BP	GO:0006518	peptide metabolic process	902	171	5	DIO2,KRT17,SCG5,MME,YBX2,CYP1B1,RGS2,ENPEP,IGF1,THBS1,PASK,PCSK1N,ENC1,PAM,ERAP2,SPON1,RTN1,BCHE,NSUN3,CPZ,ADAMTS13,RTN2,CPQ,BDH2,MRPL45,MTIF3,ZFP36,PUS7,EGFR,RPL36AL,VARS2,MSI2,EIF4A1,TSC1,NHLRC3,WARS,RPS8,ELP2,RPL22,DHPS,TPP1,NSUN5,RPL11,EIF5,PER2,RPL21,MKNK1,CHRNA7,FARSB,BTG2,ASCC3,SAMD4A,SORL1,DAPK3,FASTKD2,PER1,MRPS18B,RPL39L,MCTS1,APH1B,RCHY1,MRPS31,RPL18A,P4HB,RBM24,PTRH1,CPE,EIF2A,CIRBP,M…	DIO2,YBX2,PASK,NSUN3,PUS7	-3.94383	8.01895e-05	0.678403	FALSE	effectsize_down
GO_BP	GO:0043066	negative regulation of apoptotic process	917	162	5	MTRNR2L9,BIRC7,MTRNR2L2,ANGPT1,CLEC5A,GREM1,RGN,PRAME,HTR2B,HMGN5,MTRNR2L8,IL1B,EGR3,LEF1,EDNRB,FMN2,COMP,CLDN7,DKK1,HMGA2,TWIST2,SFRP1,MYOCD,WNT5A,CD44,ARHGAP10,TP53,SYCP2,UCP2,TBX3,CCND2,IGF1,CHST11,THBS1,XRCC2,MAPK8IP2,SH3RF1,GBE1,CREB3L1,FAIM2,SNAI2,IFI6,CXCL12,HIP1R,TNFRSF10D,ITGB3BP,AR,CITED1,AREL1,LRRK2,MAPK8IP1,EGFR,TRAF2,TXNDC5,TEK,XBP1,TMBIM4,MDM2,SLC25A6_1,UFM1,ZPR1,PRKAA2,PRDX2,SOX9,S…	ANGPT1,GREM1,HMGN5,FMN2,TP53	-3.94221	8.07351e-05	0.683019	FALSE	effectsize_down
GO_BP	GO:0009620	response to fungus	67	11	0	GNLY,S100A8,S100A9,CARD9,SPON2,TLR4,MYD88,COTL1,IL17RC,CLEC4A,ATG5		-3.94023	8.14034e-05	0.688673	FALSE	effectsize_down
GO_BP	GO:0000070	mitotic sister chromatid segregation	186	53	1	TTN,KIF18B,CENPF,SPC24,PRC1,NUF2,KIF4A,TPX2,MAD1L1,KIFC1,KIFC2,UBE2C,NCAPG,KNL1,EML3,MYBL2,BUB1B,NUSAP1,SPAG5,NCAPH2,ZWINT,RACGAP1,DUSP1,KIF23,CENPE,CHMP5,RMDN1,ANAPC11,CENPC,KNSTRN,ATM,ZNF207,SPDL1,CCSAP,DYNC1LI1,KAT2B,RRS1,INCENP,CHMP1B,PINX1,KIF3B,SMARCA5,AKAP8L,NCAPD2,BECN1,KIF2A,TENT4A,TPR,CHMP7,NCAPG2,BAZ1B,SMC1A,NUP62	PRC1	3.93719	8.2441e-05	0.697451	FALSE	effectsize_up
GO_BP	GO:0033993	response to lipid	927	177	9	PENK,SLPI,CD36,LPL,IL24,DIO2,PALM3,WNT7B,ATP1A2,SPP1,S100A8,S100A9,ESRRG,FOSB,WNT6,CXCL8,PTGDS,IL1B,MGARP,TCF21,EDNRB,FIBIN,CYP1B1,DKK1,CARD9,RORB,PID1,TFPI,IGFBP2,PTCH1,MMP2,SFRP1,WNT5A,FOS,UCP2,ZNF703,GNG2,NR4A1,SPON2,GPX3,FAM107A,THBS1,CLDN1,CYP7B1,SDC1,TNC,TLR4,PPM1E,SH3RF1,SNAI2,ACP5,NR4A3,NFKBIZ,BCHE,DSG2,MYD88,LGALS9,ADAMTS13,ELK1,HOXA9,PAGR1,GBP3,AR,ZFP36,CITED1,CARD8,GHR,ADCYAP1R1,EGFR,P…	PENK,CD36,LPL,DIO2,PALM3,WNT7B,MGARP,PAGR1,CARD8	-3.91758	8.94422e-05	0.756681	FALSE	effectsize_down
GO_BP	GO:0006959	humoral immune response	258	23	1	SLPI,CXCL14,GNLY,JCHAIN,S100A9,CFI,CXCL8,IL1B,SPON2,SVEP1,C1S,TFEB,C1R,ROMO1,C1QA,CD59,GATA6,A2M,C1QC,GPI,HLA-DRB1,HMGN2,RBPJ	CFI	-3.87691	0.000105791	0.89499	FALSE	effectsize_down
GO_BP	GO:0071621	granulocyte chemotaxis	128	16	0	EDN3,S100A8,S100A9,CXCL8,IL1B,CSF3R,THBS4,THBS1,ADGRE2,IL17RC,LGALS3,ITGA1,ITGA9,CMKLR1,SRP54,MPP1		-3.8594	0.000113664	0.961601	FALSE	effectsize_down
GO_BP	GO:0001525	angiogenesis	624	112	7	ECM1,TMEM215,ANGPT1,GREM1,CCBE1,CXCL8,IL1B,EGR3,APOD,TCF21,LEF1,ITGA2B,COL8A1,CYP1B1,ADAM12,ITGB8,HMGA2,CEACAM1,MMP2,THBS4,SFRP1,WNT5A,ENPEP,NR4A1,TMEM100,THBS1,CCN2,CARD10,CREB3L1,COL15A1,EDNRA,NRP2,COL8A2,SP100,FAP,EMILIN1,EMP2,TEK,MMP19,STAT1,XBP1,HIF3A,PPARG,ADAMTS1,WARS,EGFL7,DDAH1,TWIST1,PDE3B,ATP2B4,MMRN2,CASP8,LOXL2,PARVA,TGFBR3,THSD7A,CHRNA7,STARD13,PLCD3,AQP1,GATA6,ADGRB2,NRP1,KLF4,PRKC…	ECM1,TMEM215,ANGPT1,GREM1,CCBE1,ITGA2B,EMP2	-3.8567	0.000114928	0.97229	FALSE	effectsize_down
GO_BP	GO:0009887	animal organ morphogenesis	1022	216	13	TBX15,TULP1,TMEM215,FOXE1,WNT7B,AGTR2,GREM1,ADAMTS16,HTR2B,BMPR1B,TTN,CCDC154,WNT6,TCF21,LEF1,COL8A1,GJA1,COMP,MDFI,GDF7,ROGDI,CSF3R,SFRP4,SP6,DKK1,PRDM1,HOXC8,CTHRC1,COL11A1,RORB,CEACAM1,PTCH1,GLI1,MMP2,IRX3,ASPN,SIX3,SFRP1,WNT5A,SOX5,TP53,SYCP2,ABLIM1,TBX3,DIO3,PTN,ATP8A2,TMEM100,CHST11,CSRNP1,CCN2,HOXC9,MGP,MYO15A,ALDH1A3,CYP7B1,TNC,TTC8,GCNT4,USH1G,MICOS10-NBL1,ROM1,FREM1,IGF2,FAM20C,FLRT2,SN…	TBX15,TULP1,TMEM215,FOXE1,WNT7B,GREM1,BMPR1B,CCDC154,GJA1,MDFI,ROGDI,TP53,EMP2	-3.84909	0.000118559	1	FALSE	effectsize_down
GO_BP	GO:0048285	organelle fission	491	113	2	EDN3,MEIOB,TTN,IL1B,FMN2,KIF18B,TEX15,CENPF,SPC24,PRC1,WNT5A,SYCP2,RAD51B,UCP2,NUF2,KIF4A,TPX2,IGF1,MAD1L1,SPIRE2,ANLN,MKI67,IGF2,KIFC1,KIFC2,PTTG1,UBE2C,NCAPG,KNL1,EML3,MYBL2,COX10,TMEM135,ASPM,BUB1B,STAT2,LRRK2,NUSAP1,TOP2A,SPAG5,PPARG,NCAPH2,MYBL1,ZWINT,RACGAP1,BCL2L11,DUSP1,RPS6KA2,MLH3,KIF23,DAPK3,P3H4,MAPT,CENPE,CKS2,CHMP5,OBSL1,SLX4,EHMT2,RMDN1,ANAPC11,CEP85,CENPC,SIRT7,MARCH5,FZR1,AURKAIP…	FMN2,PRC1	3.84816	0.000119009	1	FALSE	effectsize_up
GO_BP	GO:0030282	bone mineralization	126	32	5	ECM1,GREM1,BMPR1B,CCDC154,PTHLH,GJA1,NELL1,COMP,NOTUM,ASPN,PTN,IGF1,MGP,FAM20C,ENPP1,GPC3,TENT5A,SOX9,TWIST1,ACVR2B,IFT80,EIF2AK3,DDR2,ATP2B1,ACVR1,ZBTB40,TRPM4,ERCC2,RXRA,PTH1R,RXRB,NBR1	ECM1,GREM1,BMPR1B,CCDC154,GJA1	-3.84643	0.000119853	1	FALSE	effectsize_down
GO_BP	GO:0045667	regulation of osteoblast differentiation	156	36	3	WNT7B,GREM1,BMPR1B,NELL1,CTHRC1,CCN4,RORB,TWIST2,PTCH1,GLI1,SFRP1,IGF1,FAM20C,SNAI2,RASSF2,CITED1,PPARG,TENT5A,SOX9,TWIST1,TWSG1,CEBPD,ACVR2B,DDX5,ILK,DDR2,PRKD1,WWTR1,ACVR1,YAP1,TRPM4,TCIRG1,ZHX3,JUND,GLI3,NBR1	WNT7B,GREM1,BMPR1B	-3.84368	0.000121203	1	FALSE	effectsize_down
GO_BP	GO:0007519	skeletal muscle tissue development	168	34	2	MYH14,PITX1,TCF21,ATF3,KLHL41,MYOCD,FOS,NR4A1,CNTNAP1,IGF2,HLX,EGR1,SCX,TWIST1,HEYL,BTG2,ELN,DDX5,TAZ,CDON,RBM24,SAP30,MAFF,GPCPD1,HDAC9,EPHB1,DDX17,HIVEP3,NIBAN2,HOMER1,SMO,CFLAR,IGSF8,KRAS	MYH14,CNTNAP1	3.81315	0.000137207	1	FALSE	effectsize_up
GO_BP	GO:0050673	epithelial cell proliferation	482	95	1	ECM1,RGN,HTR2B,EGR3,COL8A1,EDNRB,CEACAM1,PTCH1,GLI1,THBS4,SFRP1,WNT5A,ZNF703,PTN,NR4A1,DACH1,IGF1,EPPK1,THBS1,CLDN1,CYP7B1,IGF2,SNAI2,NRP2,NR4A3,NFKBIZ,HLX,COL8A2,CXCL12,ITGB3BP,IFT74,FAP,AR,ZFP36,EGFR,TEK,IQGAP3,STAT1,XBP1,PPARG,GPC3,SOX9,EGFL7,UHRF1,TWIST1,MMRN2,SLC39A9,LOXL2,TGFBR3,DAB2,BTBD10,IFT80,SRSF6,NRP1,AIMP1,PRKD1,NCSTN,TBX2,FRS2,SAV1,ERBB2,STAT6,SYNJ2BP,B2M,PEX2,YAP1,ROBO1,CDK4,PRKX,S…	ECM1	-3.80819	0.000139985	1	FALSE	effectsize_down
GO_BP	GO:0050818	regulation of coagulation	74	15	1	CD36,TSPAN8,CEACAM1,TFPI,THBS1,SERPINE2,PLAU,PROS1,PROCR,FAP,EMILIN1,PRDX2,TMX1,PDGFA,ANXA5	CD36	-3.80631	0.000141055	1	FALSE	effectsize_down
GO_BP	GO:0019730	antimicrobial humoral response	132	10	0	SLPI,CXCL14,GNLY,JCHAIN,S100A9,CXCL8,SPON2,ROMO1,GATA6,HMGN2		-3.79396	0.000148264	1	FALSE	effectsize_down
GO_BP	GO:2000147	positive regulation of cell motility	605	106	3	EDN3,ANGPT1,CCBE1,MMP7,CXCL8,IL1B,LEF1,ITGA2B,DUOX2,CLDN7,CYP1B1,CEMIP,CCN4,TNFSF14,TWIST2,DUOX1,MMP2,THBS4,WNT5A,ZNF703,PTN,SEMA6B,IGF1,FAM107A,THBS1,CLDN1,TLR4,IL1R1,SNAI2,NRP2,NR4A3,PLAU,LGALS9,CXCL12,SEMA6D,EGFR,FAM110C,TNFRSF14,TEK,XBP1,CXCL16,MDM2,ADAMTS1,SOX9,NEDD9,SEMA4G,TWIST1,TMSB4X,TGFBR3,ACTN4,DAB2,DOCK5,LGALS3,EPB41L4B,DAPK3,FGFR1OP,AQP1,SEMA4B,NRP1,PDGFA,PHPT1,SELENOK,ITGB1,JAK2,RUF…	ANGPT1,CCBE1,ITGA2B	-3.78228	0.0001554	1	FALSE	effectsize_down
GO_BP	GO:0072001	renal system development	326	71	3	WNT7B,ANGPT1,AGTR2,GREM1,RGN,ADAMTS16,EPCAM,WNT6,TCF21,MME,EDNRB,PRDM1,CENPF,PTCH1,IRX3,SFRP1,MYOCD,WNT5A,ENPEP,SDC1,TTC8,CD24,GCNT4,EDNRA,EGR1,TBC1D32,CITED1,LRRK2,TEK,STAT1,TSC1,GPC3,ADAMTS1,SOX9,FREM2,BCL2L11,WT1,ACVR2B,HEYL,CC2D2A,SEC61A1,GLIS2,ILK,AQP1,NRP1,PDGFA,DCHS2,NUP107,DLG5,WWTR1,EZH2,YAP1,PRKX,NUP160,AHI1,PDGFRB,VEGFA,HS2ST1,MPV17,SMO,CNTRL,CFLAR,GLI3,LRP4,ANKS6,AP2B1,GLI2,MTSS1,VANG…	WNT7B,ANGPT1,GREM1	-3.77277	0.000161447	1	FALSE	effectsize_down
GO_BP	GO:0006805	xenobiotic metabolic process	125	12	1	SULT1C4,GSTM1,ABCC3,CYP1B1,CYP3A5,ABCC4,BCHE,NUDT15,SLC29A1,CYP46A1,ACSL1,CYB5B	SULT1C4	-3.75341	0.000174442	1	FALSE	effectsize_down
GO_BP	GO:0050729	positive regulation of inflammatory response	153	16	1	LPL,S100A8,S100A9,IL1B,CCN4,FABP4,IL16,WNT5A,TLR4,CTSC,NFKBIZ,CASP4,LRRK2,DDT,SNX4,GSDMD	LPL	-3.75003	0.000176813	1	FALSE	effectsize_down
GO_BP	GO:0001822	kidney development	316	69	3	WNT7B,ANGPT1,AGTR2,GREM1,RGN,ADAMTS16,EPCAM,WNT6,TCF21,MME,EDNRB,PRDM1,CENPF,PTCH1,IRX3,SFRP1,WNT5A,ENPEP,SDC1,CD24,GCNT4,EDNRA,EGR1,TBC1D32,CITED1,LRRK2,TEK,STAT1,TSC1,GPC3,ADAMTS1,SOX9,FREM2,BCL2L11,WT1,ACVR2B,HEYL,CC2D2A,SEC61A1,GLIS2,ILK,AQP1,NRP1,PDGFA,DCHS2,NUP107,DLG5,WWTR1,EZH2,YAP1,PRKX,NUP160,AHI1,PDGFRB,VEGFA,HS2ST1,MPV17,SMO,CNTRL,CFLAR,GLI3,LRP4,ANKS6,AP2B1,GLI2,MTSS1,VANGL2,AKR1B1,G…	WNT7B,ANGPT1,GREM1	-3.74919	0.000177408	1	FALSE	effectsize_down
GO_BP	GO:0034976	response to endoplasmic reticulum stress	266	69	1	CXCL8,ATF3,CLGN,FBXO2,THBS4,TP53,THBS1,CREB3L1,ERMP1,TMEM117,GET4,DNAJC10,CASP4,LRRK2,TRAF2,XBP1,UBXN8,UFM1,RNF5,STT3B,UBE2J1,TMX1,DERL2,FBXO17,BCL2L11,MAN1C1,TMEM67,UGGT2,PDIA4,JKAMP,P4HB,EIF2AK3,SELENOK,MARCKS,DNAJC3,PSMC6,RHBDD1,TRIM13,TMED2,DDRGK1,STUB1,SCAMP5,TARDBP,UBE4B,SERINC3,SEL1L,RNF121,UBE4A,TOR1A,TMUB2,ATXN3,RNF185,UFL1,EIF2S1,MBTPS2,TMEM129,TMEM259,TMUB1,ERLEC1,UGGT1,UBAC2,EIF2AK2,E…	TP53	-3.74763	0.000178516	1	FALSE	effectsize_down
GO_BP	GO:0048771	tissue remodeling	186	35	4	SPP1,AGTR2,GREM1,CCDC154,GJA1,CTHRC1,CEACAM1,MMP2,THBS4,SFRP1,TP53,PTN,EDNRA,ACP5,RASSF2,CTSK,EGFR,MDM2,PPARG,TPP1,ACVR2B,DOCK5,P3H4,CHD7,PPARGC1B,DDR2,SLC4A2,PDK4,TCIRG1,LRRK1,NCDN,ATG5,PTH1R,RBPJ,SRC	GREM1,CCDC154,GJA1,TP53	-3.74683	0.00017908	1	FALSE	effectsize_down
GO_BP	GO:0043603	amide metabolic process	1204	220	9	DIO2,KRT17,SCG5,MME,YBX2,CYP1B1,ITGB8,RGS2,ACSL5,TP53,ENPEP,SLC19A1,IGF1,THBS1,PASK,PCSK1N,ENC1,PAM,GALC,ERAP2,SPON1,RTN1,BCHE,NSUN3,CPZ,ADAMTS13,PPCS,RTN2,CPQ,BDH2,MRPL45,MTIF3,ZFP36,PUS7,EGFR,RPL36AL,PLPP2,SUCLG2,VARS2,MSI2,EIF4A1,ADHFE1,TSC1,PMVK,NHLRC3,WARS,RPS8,ELP2,RPL22,DHPS,CERS1,TPP1,ST3GAL5,NSUN5,RPL11,EIF5,PER2,ELOVL7,RPL21,MKNK1,CHRNA7,FARSB,BTG2,MVD,B4GALNT1,ACSL1,ASCC3,GM2A,SAMD4A,S…	DIO2,YBX2,TP53,PASK,GALC,NSUN3,PPCS,PUS7,SUCLG2	-3.74436	0.000180852	1	FALSE	effectsize_down
GO_BP	GO:0034308	primary alcohol metabolic process	106	12	1	SULT1C4,EDNRB,CYP1B1,CYP3A5,IGF1,ALDH1A3,ADH5,GPD2,DAB2,DGAT1,AKR1B1,ACSS2	SULT1C4	-3.73782	0.000185621	1	FALSE	effectsize_down
GO_BP	GO:0032963	collagen metabolic process	106	19	0	MMP10,MMP7,MMP11,TNXB,MMP2,P3H2,CREB3L1,FAP,CBX8,EMILIN1,CTSK,MMP19,SCX,P3H4,ITGB1,DDR2,TRAM2,ADAMTS3,P3H3		-3.73569	0.000187198	1	FALSE	effectsize_down
GO_BP	GO:0048585	negative regulation of response to stimulus	1752	308	12	RGS13,IGFBP1,WIF1,TSPAN8,PALM3,BIRC7,ECM1,SPP1,RASL11B,AGTR2,WFIKKN2,GREM1,PRAME,HTR2B,DUSP2,CXCL8,C1QL4,IL1B,APOD,TCF21,ATF3,PDE4D,MDFI,RGS16,TRABD2A,NOTUM,PLIN5,SFRP4,DKK1,CTHRC1,HMGA2,CDK3,CEACAM1,PID1,TFPI,IGFBP2,PTCH1,RADX,GLI1,RGS2,ASPN,SFRP1,MYOCD,WNT5A,CD44,TP53,RGS14,UCP2,NT5E,SEMA6B,PDE11A,SVEP1,IGF1,FOXM1,CHST11,EPPK1,THBS1,PAWR,CYP7B1,TLR4,SERPINE2,SHLD1,MICOS10-NBL1,RASA2,MAPK8IP2,SH…	RGS13,WIF1,PALM3,ECM1,RASL11B,GREM1,PDE4D,MDFI,TP53,NEO1,CARD8,PTPN12	-3.73313	0.000189115	1	FALSE	effectsize_down
GO_BP	GO:0050678	regulation of epithelial cell proliferation	407	82	1	ECM1,RGN,HTR2B,EGR3,EDNRB,CEACAM1,PTCH1,GLI1,THBS4,SFRP1,WNT5A,ZNF703,PTN,NR4A1,IGF1,EPPK1,THBS1,CLDN1,CYP7B1,IGF2,SNAI2,NRP2,NR4A3,HLX,CXCL12,ITGB3BP,IFT74,AR,ZFP36,EGFR,TEK,IQGAP3,STAT1,XBP1,PPARG,GPC3,SOX9,EGFL7,UHRF1,TWIST1,MMRN2,SLC39A9,TGFBR3,DAB2,IFT80,SRSF6,NRP1,AIMP1,PRKD1,FRS2,SAV1,ERBB2,SYNJ2BP,B2M,PEX2,YAP1,ROBO1,CDK4,STXBP4,ATP5IF1,HRAS,CDC42,FZD7,MED1,SP1,WDR48,KDM5B,VEGFA,STAT5A,SM…	ECM1	-3.73259	0.000189519	1	FALSE	effectsize_down
GO_BP	GO:0008219	cell death	2051	393	16	PAEP,USP17L11,MTRNR2L9,IL24,BIRC7,TMEM215,AIFM3,MTRNR2L2,GAL,ANGPT1,CLEC5A,AGTR2,S100A8,CDKN2A,GREM1,S100A9,RGN,PRAME,HTR2B,BMPR1B,HMGN5,MTRNR2L8,IL1B,EGR3,NPTX1,ATF3,LEF1,EDNRB,E2F1,FMN2,COMP,CLDN7,CYP1B1,SFRP4,DKK1,CARD9,TNFSF14,GADD45B,HMGA2,TWIST2,MCM2,MMP2,SIX3,SFRP1,MYOCD,WNT5A,CD44,ARHGAP10,TP53,SYCP2,UCP2,TBX3,DIO3,KCNMA1,CCND2,NR4A1,TPX2,JUN,IGF1,CHST11,THBS1,CSRNP1,PAWR,EDA2R,ALDH1A3,TL…	USP17L11,TMEM215,AIFM3,ANGPT1,CDKN2A,GREM1,BMPR1B,HMGN5,E2F1,FMN2,MCM2,TP53,IP6K2,CARD8,EMP2,RNF216	-3.72089	0.000198519	1	FALSE	effectsize_down
GO_BP	GO:0072359	circulatory system development	1227	228	13	WIF1,MB,ECM1,TMEM215,DNAAF3,WNT7B,ANGPT1,GREM1,CCBE1,HTR2B,TTN,CXCL8,IL1B,EGR3,APOD,TCF21,LEF1,ITGA2B,COL8A1,GJA1,COMP,CYP1B1,ADAM12,DKK1,PRDM1,COL11A1,ITGB8,HMGA2,CEACAM1,PTCH1,GLI1,MMP2,RGS2,IRX3,THBS4,SFRP1,PRICKLE4,MYOCD,COL14A1,WNT5A,CDH11,TP53,TBX3,ENPEP,NR4A1,TMEM100,SVEP1,IGF1,THBS1,CCN2,CARD10,ROM1,MAPK11,JUNB,FLRT2,CREB3L1,SNAI2,COL15A1,EDNRA,PDLIM1,NRP2,DSG2,COL8A2,CXCL12,SGCD,EGR1,SET…	WIF1,ECM1,TMEM215,DNAAF3,WNT7B,ANGPT1,GREM1,CCBE1,ITGA2B,GJA1,PRICKLE4,TP53,EMP2	-3.71341	0.000204488	1	FALSE	effectsize_down
GO_BP	GO:0012501	programmed cell death	2047	392	16	PAEP,USP17L11,MTRNR2L9,IL24,BIRC7,TMEM215,AIFM3,MTRNR2L2,GAL,ANGPT1,CLEC5A,AGTR2,S100A8,CDKN2A,GREM1,S100A9,RGN,PRAME,HTR2B,BMPR1B,HMGN5,MTRNR2L8,IL1B,EGR3,NPTX1,ATF3,LEF1,EDNRB,E2F1,FMN2,COMP,CLDN7,CYP1B1,SFRP4,DKK1,CARD9,TNFSF14,GADD45B,HMGA2,TWIST2,MCM2,MMP2,SIX3,SFRP1,MYOCD,WNT5A,CD44,ARHGAP10,TP53,SYCP2,UCP2,TBX3,DIO3,KCNMA1,CCND2,NR4A1,TPX2,JUN,IGF1,CHST11,THBS1,CSRNP1,PAWR,EDA2R,ALDH1A3,TL…	USP17L11,TMEM215,AIFM3,ANGPT1,CDKN2A,GREM1,BMPR1B,HMGN5,E2F1,FMN2,MCM2,TP53,IP6K2,CARD8,EMP2,RNF216	-3.70857	0.000208435	1	FALSE	effectsize_down
GO_BP	GO:0009888	tissue development	2029	381	15	LPL,KRT17,ECM1,EDN3,FOXE1,WNT7B,MYH14,GAL,EVPL,EBF2,SPP1,PITX1,AGTR2,GREM1,ADAMTS16,HTR2B,EPCAM,BMPR1B,DUSP2,TTN,CCDC154,WNT6,IL1B,TCF21,PTHLH,ATF3,PDE4D,ST14,AMH,LEF1,COL8A1,GJA1,EDNRB,NELL1,COMP,OGN,GDF7,NOTUM,CYP1B1,KLHL41,SFRP4,SP6,DKK1,PRDM1,CTHRC1,COL11A1,CCN4,ITGB8,HMGA2,TNXB,CEACAM1,CENPF,PTCH1,GLI1,MMP2,RGS2,IRX3,ASPN,SIX3,SFRP1,POU3F1,ZNF516,MYOCD,COL14A1,WNT5A,CD44,SOX5,FOS,TP53,RADIL,…	LPL,ECM1,FOXE1,WNT7B,MYH14,GREM1,BMPR1B,CCDC154,PDE4D,GJA1,TP53,CNTNAP1,ABHD15,PUS7,EMP2	-3.70233	0.000213629	1	FALSE	effectsize_down
GO_BP	GO:0000278	mitotic cell cycle	909	213	7	EDN3,CDKN2A,TTN,TK1,IL1B,GJA1,E2F1,KIF18B,CDK3,MBLAC1,CENPF,PTCH1,SPC24,MCM2,PRC1,CLSPN,TP53,RAD51B,RGS14,NUF2,CCND2,KIF4A,TPX2,IGF1,FOXM1,FAM107A,MAD1L1,ANLN,XRCC2,DTL,MKI67,IGF2,KIFC1,KIFC2,CIT,UBE2C,EDNRA,NCAPG,TACC3,KNL1,EML3,MYBL2,TUBB4A,RPRM,SETDB2,BUB1B,IQGAP2,EGFR,TTYH1,IQGAP3,RTEL1,MDM2,NUSAP1,SPAG5,ZFYVE26,ADAMTS1,SLC9A3R1,NCAPH2,SCRIB,NUDT15,MYBL1,CALM1,ID4,DACT1,ZWINT,RACGAP1,ZFYVE19,…	CDKN2A,GJA1,E2F1,MBLAC1,MCM2,PRC1,TP53	3.70009	0.000215524	1	FALSE	effectsize_up
GO_BP	GO:0008285	negative regulation of cell population proliferation	785	149	5	IL24,GAL,CDKN2A,GREM1,RGN,BMPR1B,CXCL8,PTGDS,C1QL4,IL1B,APOD,PTHLH,E2F1,NELL1,RARRES1,OGN,CYP1B1,FBXO2,SFRP4,CEACAM1,PTCH1,SFRP1,CHD5,MYOCD,WNT5A,TP53,TBX3,PTN,ATP8A2,P3H2,DACH1,EPPK1,THBS1,PAWR,MAD1L1,TES,SERPINE2,PDE5A,MAPK11,TYROBP,SNAI2,MNDA,BCHE,HIST1H2AE,LGALS9,CGREF1,TENM1,IFT74,FAP,AR,PDE9A,TNFRSF14,TESC,STAT1,TSC1,PPARG,GPC3,ADAMTS1,SLC9A3R1,WARS,IGFBP7,SOX9,IFIT3,SCRIB,NDRG1,DDAH1,TP53I…	CDKN2A,GREM1,BMPR1B,E2F1,TP53	-3.69841	0.000216951	1	FALSE	effectsize_down
GO_BP	GO:0019538	protein metabolic process	4951	987	42	PAEP,MMP10,CD36,USP17L11,IL24,DIO2,KRT17,BIRC7,ECM1,EDN3,ACAN,EVPL,ANGPT1,SCG5,AGTR2,S100A8,CDKN2A,GREM1,EPHA6,S100A9,RGN,ADAMTS16,FGFR4,CCBE1,PRAME,HTR2B,BMPR1B,DUSP2,MMP7,TTN,ECEL1,GRIN2C,CFI,PKN3,IL1B,APOD,RNF112,CDK5R2,PDE4D,MME,ST14,TRIM54,TRIM58,TPSB2,YBX2,EDNRB,NELL1,FMN2,COMP,TRABD2A,NOTUM,RHPN1,PRSS23,CYP1B1,CLGN,ADAM12,CEMIP,FBXO2,KLHL41,PPP1R1B,DKK1,COL11A1,CARD9,DPP6,HMGA2,PKIB,INSRR,…	CD36,USP17L11,DIO2,ECM1,ACAN,ANGPT1,CDKN2A,GREM1,EPHA6,FGFR4,CCBE1,BMPR1B,CFI,PKN3,RNF112,PDE4D,TRIM58,YBX2,FMN2,PRSS23,TRIM34,METAP1D,TP53,TMEM59,PASK,DHDDS,ALG8,IP6K2,WSB1,SMC6,NSUN3,D2HGDH,PTPN21,PUS7,CARD8,EMP2,UVSSA,OTUD7A,PTPN12,RNF216,CDK8,XXYLT1	-3.67731	0.000235709	1	FALSE	effectsize_down
GO_BP	GO:1901700	response to oxygen-containing compound	1809	345	16	PENK,SLPI,CD36,IGFBP1,LPL,IL24,DIO2,PALM3,WNT7B,GAL,ATP1A2,SPP1,AGTR2,S100A8,S100A9,SYT3,FOSB,TTN,WNT6,CXCL8,VGF,KCNC2,CACNA1A,IL1B,APOD,NPTX1,MGARP,RNF112,CIB2,DUOX2,GJA1,EDNRB,FIBIN,CLDN7,CYP1B1,PPP1R1B,DKK1,CARD9,INSRR,RORB,TWIST2,KCNC1,DUOX1,FABP4,CEACAM1,PID1,CACNA1B,IGFBP2,PTCH1,MMP2,RGS2,ASPN,SFRP1,WNT5A,FOS,TP53,UCP2,ZNF703,NT5E,GNG2,KCNMA1,CHRM2,NR4A1,SPON2,GPX3,JUN,IGF1,THBS1,CLDN1,PAWR…	PENK,CD36,LPL,DIO2,PALM3,WNT7B,SYT3,MGARP,RNF112,CIB2,GJA1,TP53,PANX1,IP6K2,CARD8,SRSF2	-3.67375	0.000239016	1	FALSE	effectsize_down
GO_BP	GO:0006950	response to stress	4057	778	36	PENK,SLPI,CD36,LPL,MB,TSPAN8,BIRC7,ECM1,CXCL14,F2RL2,WNT7B,GAL,EVPL,GNLY,ATP1A2,SPP1,JCHAIN,CLEC5A,AGTR2,S100A8,CDKN2A,S100A9,MEIOB,MCOLN2,LSP1,BMPR1B,GRIN2C,CFI,CXCL8,VGF,IL1B,CHAF1A,APOD,MGARP,RNF112,ATF3,TRIM58,DUOX2,ASIC3,EDNRB,E2F1,FMN2,GSTM1,COMP,CSF3R,CYP1B1,CLGN,FBXO2,DKK1,PRDM1,CCN4,CARD9,TEX15,CCDC88B,GADD45B,HMGA2,RELL2,CHAF1B,DUOX1,MC1R,CDK3,ZDHHC11,DUOXA1,FABP4,CEACAM1,TFPI,ECRG4,RAD…	PENK,CD36,LPL,ECM1,F2RL2,WNT7B,CDKN2A,MCOLN2,LSP1,BMPR1B,CFI,CHAF1A,MGARP,RNF112,TRIM58,ASIC3,E2F1,FMN2,CHAF1B,MC1R,MCM2,TRIM34,ZBTB38,TP53,MR1,ALPK1,PANX1,SMC6,NEO1,LTB4R,PAGR1,LYST,CARD8,UVSSA,WRNIP1,RNF216	-3.67364	0.000239116	1	FALSE	effectsize_down
GO_BP	GO:0001837	epithelial to mesenchymal transition	187	37	2	GREM1,IL1B,LEF1,SP6,HMGA2,TNXB,SFRP1,WNT5A,ZNF703,TBX3,TMEM100,IGF1,SNAI2,EDNRA,EMP2,SLC39A6,SOX9,TWIST1,LOXL2,TGFBR3,HEYL,DAB2,DDX5,MCRIP1,SPRED3,DLG5,WWTR1,EZH2,ACVR1,DDX17,TCOF1,SPRED1,POLR1B,MARK1,PPP3R1,RBPJ,SPRED2	GREM1,EMP2	-3.66461	0.000247711	1	FALSE	effectsize_down
GO_BP	GO:0072073	kidney epithelium development	152	31	2	WNT7B,AGTR2,GREM1,ADAMTS16,EPCAM,WNT6,TCF21,EDNRB,PTCH1,IRX3,SFRP1,SDC1,CD24,EDNRA,CITED1,STAT1,GPC3,SOX9,WT1,HEYL,ILK,AQP1,WWTR1,YAP1,AHI1,VEGFA,HS2ST1,SMO,GLI3,MTSS1,GZF1	WNT7B,GREM1	-3.66288	0.000249398	1	FALSE	effectsize_down
GO_BP	GO:0140014	mitotic nuclear division	275	73	1	EDN3,TTN,IL1B,KIF18B,CENPF,SPC24,PRC1,NUF2,KIF4A,TPX2,IGF1,MAD1L1,ANLN,MKI67,IGF2,KIFC1,KIFC2,UBE2C,NCAPG,KNL1,EML3,MYBL2,BUB1B,NUSAP1,SPAG5,NCAPH2,ZWINT,RACGAP1,DUSP1,KIF23,DAPK3,CENPE,CHMP5,OBSL1,RMDN1,ANAPC11,CEP85,CENPC,AURKAIP1,KNSTRN,ATM,REEP3,ZNF207,SPDL1,CDC42,CCSAP,PDGFRB,DYNC1LI1,CCDC8,KAT2B,RRS1,INCENP,NDEL1,CHMP1B,PINX1,KIF3B,SMARCA5,AKAP8L,NCAPD2,BECN1,CDC14B,KIF2A,TENT4A,PPP2R2D,TPR…	PRC1	3.64932	0.000262933	1	FALSE	effectsize_up
GO_BP	GO:0016485	protein processing	245	63	2	SCG5,CCBE1,ECEL1,MME,COMP,MELTF,PTCH1,ENPEP,THBS1,C1R,PCSK1N,SERPINE2,SPON1,PLAU,BCHE,CPZ,ADAMTS13,TMEM98,CASP4,CARD8,LRRK2,GRIN2A,BAG2,MDM2,TMEM208,FAM111A,CASP8,RPS6KA2,APH1B,P4HB,S100A10,CPE,TYSND1,MIPEP,ATG4B,NCSTN,RHBDD1,SEC11A,SPCS1,MYRF,ADAMTS3,DDI2,SPCS2,PARP1,BCL2L12,C2CD3,ASPRV1,BACE2,YIPF5,IFI16,CYFIP2,OGT,GLG1,GLI3,ADAM17,ERO1B,MBTPS1,AFG3L2,DISP1,SRC,SPRTN,CASP6,PSEN2	CCBE1,CARD8	-3.64323	0.000269235	1	FALSE	effectsize_down
GO_BP	GO:0050921	positive regulation of chemotaxis	142	19	0	EDN3,CXCL8,TNFSF14,IL16,THBS4,WNT5A,PTN,THBS1,LGALS9,CXCL12,NEDD9,TMSB4X,NRP1,PRKD1,CMKLR1,STX4,PDGFRB,VEGFA,ADAM17		-3.64287	0.000269614	1	FALSE	effectsize_down
GO_BP	GO:0009968	negative regulation of signal transduction	1370	246	11	RGS13,IGFBP1,WIF1,PALM3,BIRC7,ECM1,RASL11B,AGTR2,WFIKKN2,GREM1,PRAME,HTR2B,DUSP2,CXCL8,C1QL4,IL1B,APOD,TCF21,ATF3,PDE4D,MDFI,RGS16,TRABD2A,NOTUM,PLIN5,SFRP4,DKK1,CTHRC1,CDK3,CEACAM1,PID1,IGFBP2,PTCH1,GLI1,RGS2,ASPN,SFRP1,MYOCD,WNT5A,CD44,TP53,RGS14,PDE11A,IGF1,FOXM1,CHST11,THBS1,PAWR,CYP7B1,TLR4,SERPINE2,MICOS10-NBL1,RASA2,MAPK8IP2,SH3RF1,CIT,NCLN,CREB3L1,FAIM2,SNAI2,DUSP9,TLE2,IFI6,ENPP1,C1QTNF3…	RGS13,WIF1,PALM3,ECM1,RASL11B,GREM1,PDE4D,MDFI,TP53,CARD8,PTPN12	-3.63697	0.000275868	1	FALSE	effectsize_down
GO_BP	GO:0072521	purine-containing compound metabolic process	567	99	5	ATP1A2,PTHLH,PDE4D,SULT1C4,GUCY1A2,PID1,OGDHL,ACSL5,TP53,UCP2,NT5E,GUCY1A1,IGF1,ENO3,AMPD3,PDE5A,ENTPD7,ENPP1,FAM173A,CROT,ADA2,PDE4C,PPCS,ARL2,ZBTB20,PDE9A,LRRK2,SUCLG2,PAPSS2,PMVK,PRKAA2,GALK1,GIMAP7,IMPDH1,NUDT15,OARD1,PRTFDC1,TMSB4X,MLXIPL,ELOVL7,GPD2,MVD,ACSL1,NDUFB4,SLC25A13,TAZ,ITPA,ELOVL2,ATP6V1B2,GUCA1B,OLA1,IMPDH2,MTAP,ABCD1,PARP9,NME7,SHMT1,NT5C,GPI,AK2,PDK4,DLAT,SUCLA2,MAGI3,OGDH,PDHX…	PDE4D,SULT1C4,TP53,PPCS,SUCLG2	-3.63644	0.000276432	1	FALSE	effectsize_down
GO_BP	GO:0007091	metaphase/anaphase transition of mitotic cell cycle	94	23	0	CENPF,SPC24,NUF2,MAD1L1,UBE2C,TACC3,KNL1,BUB1B,ZWINT,DUSP1,HECW2,CENPE,ANAPC11,ANAPC2,ATM,ZNF207,SMARCA4,SMARCD3,SPDL1,DYNC1LI1,INCENP,BCL7A,TPR		3.63033	0.000283063	1	FALSE	effectsize_up
GO_BP	GO:0044784	metaphase/anaphase transition of cell cycle	97	23	0	CENPF,SPC24,NUF2,MAD1L1,UBE2C,TACC3,KNL1,BUB1B,ZWINT,DUSP1,HECW2,CENPE,ANAPC11,ANAPC2,ATM,ZNF207,SMARCA4,SMARCD3,SPDL1,DYNC1LI1,INCENP,BCL7A,TPR		3.63033	0.000283063	1	FALSE	effectsize_up
GO_BP	GO:0003018	vascular process in circulatory system	275	52	2	CD36,EDN3,ATP1A2,ANGPT1,AGTR2,HTR2B,EDNRB,COMP,ABCC3,CEACAM1,MMP2,RGS2,KCNMA1,GUCY1A1,SVEP1,SLC19A1,ABCC4,SLC2A3,ADD3,EDNRA,SLC38A5,SLC38A1,SLC4A3,SLC6A6,EGFR,TEK,SLC1A5,SLC9A3R1,SLC7A2,SLC29A4,DDAH1,SNTA1,ATP2B4,PER2,SLC29A1,DOCK5,ITGA1,ITGA9,ITGB1,SLC2A4,ATP2B1,SLC7A1,TRPM4,SLC2A10,SLC27A1,TJP1,SLCO3A1,VEGFA,KAT2B,ATG5,ARHGAP35,SRC	CD36,ANGPT1	-3.6254	0.000288511	1	FALSE	effectsize_down
GO_BP	GO:0030500	regulation of bone mineralization	82	22	4	ECM1,GREM1,BMPR1B,GJA1,NELL1,COMP,NOTUM,PTN,MGP,FAM20C,ENPP1,TENT5A,SOX9,TWIST1,ACVR2B,DDR2,ATP2B1,ACVR1,TRPM4,RXRA,RXRB,NBR1	ECM1,GREM1,BMPR1B,GJA1	-3.61403	0.00030147	1	FALSE	effectsize_down
GO_BP	GO:2000050	regulation of non-canonical Wnt signaling pathway	27	10	0	SFRP4,DKK1,SFRP1,WNT5A,GPC3,DACT1,MLLT3,DAB2,IFT80,MKS1		-3.59027	0.000330338	1	FALSE	effectsize_down
GO_BP	GO:0007166	cell surface receptor signaling pathway	2895	510	25	CD36,IGFBP1,WIF1,IL24,KCP,PALM3,BIRC7,ECM1,EDN3,WNT7B,ANGPT1,RASL11B,AGTR2,WFIKKN2,GREM1,EPHA6,FGFR4,CCBE1,BMPR1B,GRIN2C,WNT6,CXCL8,IL1B,LAMA2,APOD,ITGBL1,ATF3,PDE4D,AMH,LEF1,ITGA2B,DUOX2,EDNRB,COMP,MDFI,TRABD2A,GDF7,NOTUM,CSF3R,CYP1B1,SFRP4,DKK1,CTHRC1,CCN4,CTNND2,SHC3,ITGB8,INSRR,TNXB,DUOX1,CDK3,CHRFAM7A,PTCHD1,CEACAM1,PID1,IGFBP2,PTCH1,ADGRG2,GRIN3B,ANGPTL1,GLI1,MMP2,ASPN,SFRP1,MYOCD,WNT5A,MPP…	CD36,WIF1,KCP,PALM3,ECM1,WNT7B,ANGPT1,RASL11B,GREM1,EPHA6,FGFR4,CCBE1,BMPR1B,LAMA2,PDE4D,ITGA2B,MDFI,SHC3,MPP2,TP53,NEO1,RAB29,CARD8,EMP2,PTPN12	-3.58926	0.000331616	1	FALSE	effectsize_down
GO_BP	GO:0001763	morphogenesis of a branching structure	205	50	1	AGTR2,GREM1,ADAMTS16,WNT6,TCF21,ST14,LEF1,GDF7,PRDM1,PTCH1,SFRP1,WNT5A,TBX3,TNC,SNAI2,EDNRA,TIMELESS,AR,CITED1,LRRK2,GPC3,SOX9,WT1,MKS1,COL13A1,ILK,NRP1,PDGFA,DLG5,PLXNA1,TBX2,FRS2,ACVR1,TMED2,YAP1,MED1,DDR1,KDM5B,VEGFA,SMO,SRF,GLI3,FZD5,BTBD7,RBM15,GLI2,PPP3R1,SRC,KRAS,GZF1	GREM1	-3.58925	0.000331628	1	FALSE	effectsize_down
GO_BP	GO:0006915	apoptotic process	1971	378	15	PAEP,USP17L11,MTRNR2L9,IL24,BIRC7,AIFM3,MTRNR2L2,GAL,ANGPT1,CLEC5A,AGTR2,S100A8,CDKN2A,GREM1,S100A9,RGN,PRAME,HTR2B,BMPR1B,HMGN5,MTRNR2L8,IL1B,EGR3,NPTX1,ATF3,LEF1,EDNRB,E2F1,FMN2,COMP,CLDN7,CYP1B1,SFRP4,DKK1,CARD9,TNFSF14,GADD45B,HMGA2,TWIST2,MCM2,MMP2,SIX3,SFRP1,MYOCD,WNT5A,CD44,ARHGAP10,TP53,SYCP2,UCP2,TBX3,DIO3,KCNMA1,CCND2,NR4A1,TPX2,JUN,IGF1,CHST11,THBS1,CSRNP1,PAWR,EDA2R,ALDH1A3,TLR4,CARD1…	USP17L11,AIFM3,ANGPT1,CDKN2A,GREM1,BMPR1B,HMGN5,E2F1,FMN2,MCM2,TP53,IP6K2,CARD8,EMP2,RNF216	-3.57568	0.00034932	1	FALSE	effectsize_down
GO_BP	GO:0002687	positive regulation of leukocyte migration	149	20	1	EDN3,CXCL8,ITGA2B,TNFSF14,THBS4,WNT5A,PTN,THBS1,IL1R1,LGALS9,CXCL12,TNFRSF14,NEDD9,LGALS3,SELENOK,CMKLR1,VEGFA,ADAM17,MED23,CD99L2	ITGA2B	-3.57241	0.000353705	1	FALSE	effectsize_down
GO_BP	GO:0030193	regulation of blood coagulation	69	13	1	CD36,TSPAN8,CEACAM1,TFPI,THBS1,SERPINE2,PLAU,PROS1,FAP,EMILIN1,PRDX2,TMX1,PDGFA	CD36	-3.56135	0.000368949	1	FALSE	effectsize_down
GO_BP	GO:0016055	Wnt signaling pathway	464	113	4	IGFBP1,WIF1,WNT7B,GREM1,WNT6,LEF1,EDNRB,MDFI,TRABD2A,NOTUM,SFRP4,DKK1,CTHRC1,CCN4,CTNND2,IGFBP2,GLI1,SFRP1,WNT5A,ZNF703,SDC1,CD24,RAC3,ROR1,SNAI2,TLE2,EDNRA,PRICKLE2,CPZ,TLE4,TMEM198,EGR1,ASPM,CITED1,DAAM1,LRRK2,EGFR,TSKU,RBMS3,GPC3,PRKAA2,SLC9A3R1,SOX9,TBL1X,DACT1,CXXC4,MLLT3,GPC4,DAB2,TMEM67,IFT80,KANK1,MKS1,AMER2,DAPK3,TAX1BP3,WLS,ILK,TMEM237,CPE,KLF4,FZD6,CELSR2,WWTR1,EDA,MACF1,RNF146,YAP1,RA…	WIF1,WNT7B,GREM1,MDFI	-3.54557	0.000391771	1	FALSE	effectsize_down
GO_BP	GO:0198738	cell-cell signaling by wnt	466	113	4	IGFBP1,WIF1,WNT7B,GREM1,WNT6,LEF1,EDNRB,MDFI,TRABD2A,NOTUM,SFRP4,DKK1,CTHRC1,CCN4,CTNND2,IGFBP2,GLI1,SFRP1,WNT5A,ZNF703,SDC1,CD24,RAC3,ROR1,SNAI2,TLE2,EDNRA,PRICKLE2,CPZ,TLE4,TMEM198,EGR1,ASPM,CITED1,DAAM1,LRRK2,EGFR,TSKU,RBMS3,GPC3,PRKAA2,SLC9A3R1,SOX9,TBL1X,DACT1,CXXC4,MLLT3,GPC4,DAB2,TMEM67,IFT80,KANK1,MKS1,AMER2,DAPK3,TAX1BP3,WLS,ILK,TMEM237,CPE,KLF4,FZD6,CELSR2,WWTR1,EDA,MACF1,RNF146,YAP1,RA…	WIF1,WNT7B,GREM1,MDFI	-3.54557	0.000391771	1	FALSE	effectsize_down
GO_BP	GO:0045103	intermediate filament-based process	95	13	1	KRT17,EVPL,INA,DES,ATP8A2,EPPK1,NEFH,DST,MACF1,KLHL24,TOR1A,ATXN3,NDEL1	INA	-3.54523	0.000392266	1	FALSE	effectsize_down
GO_BP	GO:0045104	intermediate filament cytoskeleton organization	94	13	1	KRT17,EVPL,INA,DES,ATP8A2,EPPK1,NEFH,DST,MACF1,KLHL24,TOR1A,ATXN3,NDEL1	INA	-3.54523	0.000392266	1	FALSE	effectsize_down
GO_BP	GO:0030163	protein catabolic process	992	212	4	RGN,PRAME,GRIN2C,IL1B,MME,ST14,TRIM58,NELL1,FMN2,NOTUM,CLGN,FBXO2,CEACAM1,ECRG4,MMP2,WNT5A,SERPINE2,TSPAN5,CTSO,IDUA,SPSB1,DTL,ENC1,MYLIP,SH3RF1,UBE2C,CTSC,ADAMTS13,GET4,NDFIP2,DNAJC10,RILP,FAP,CTSK,AREL1,LRRK2,EGFR,GRIN2A,BAG2,TRAF2,TIMP3,XBP1,UBXN8,MDM2,GPC3,RNF5,NHLRC3,STT3B,OTUD7A,UBE2J1,SOX9,TBL1X,TMX1,NUDT15,DERL2,UHRF1,FBXO17,DACT1,TPP1,GABARAP,RNF6,RPL11,CASP8,PSMA6,PEX10,HECW2,SGSM3,DAB2…	TRIM58,FMN2,OTUD7A,RNF216	-3.5425	0.000396348	1	FALSE	effectsize_down
GO_BP	GO:0070059	intrinsic apoptotic signaling pathway in response to endoplasmic reticulum stress	65	12	1	TP53,CREB3L1,TMEM117,DNAJC10,CASP4,LRRK2,TRAF2,XBP1,BCL2L11,EIF2AK3,SELENOK,SERINC3	TP53	-3.53565	0.000406771	1	FALSE	effectsize_down
GO_BP	GO:0050886	endocrine process	92	18	1	EDN3,GAL,SPP1,AGTR2,IL1B,GJA1,EDNRB,TBX3,ENPEP,C1QTNF3,PPARG,RPS6KA2,DAB2,AQP1,NIBAN2,KDM5B,RAB11FIP3,RAB11FIP1	GJA1	-3.52307	0.000426576	1	FALSE	effectsize_down
GO_BP	GO:0051051	negative regulation of transport	462	68	6	CD36,ATP1A2,ANGPT1,IL1B,APOD,SH3GL3,GJA1,SFRP4,CEACAM1,PID1,RGS2,SFRP1,GNAZ,CLIC2,UCP2,ASIC1,THBS1,TBC1D4,SERPINE2,ENPP1,NEO1,LGALS9,TXN,NDFIP2,SP100,LRRK2,RAB33B,UFM1,SLC9A3R1,CNN2,UBE2J1,SYT11,DERL2,CALM1,KCNH2,PRRT2,HECW2,STX1B,LGALS3,PACSIN3,PIM3,PRKCB,PLSCR1,PRKD1,GOPC,MAP1B,COMMD1,SCAMP5,UNC119,VAMP3,MTMR2,APPL2,RANGAP1,GABBR1,CAMK2D,ATG5,RAB11FIP3,ERLEC1,UBAC2,ANKRD27,RUBCN,PPP3R1,SIRPA,TP…	CD36,ANGPT1,SH3GL3,GJA1,GNAZ,NEO1	-3.52288	0.000426882	1	FALSE	effectsize_down
GO_BP	GO:0010648	negative regulation of cell communication	1473	261	14	RGS13,IGFBP1,WIF1,PALM3,BIRC7,ECM1,GRID2IP,RASL11B,AGTR2,WFIKKN2,GREM1,PRAME,HTR2B,DUSP2,CXCL8,C1QL4,IL1B,APOD,TCF21,ATF3,PDE4D,GJA1,MDFI,RGS16,TRABD2A,NOTUM,PLIN5,SFRP4,DKK1,CTHRC1,CDK3,CEACAM1,PID1,IGFBP2,PTCH1,GLI1,RGS2,ASPN,SFRP1,GNAZ,MYOCD,WNT5A,CD44,TP53,RGS14,UCP2,PDE11A,IGF1,FOXM1,CHST11,THBS1,PAWR,CYP7B1,TLR4,SERPINE2,MICOS10-NBL1,RASA2,MAPK8IP2,SH3RF1,CIT,NCLN,CREB3L1,FAIM2,SNAI2,DUSP9,…	RGS13,WIF1,PALM3,ECM1,GRID2IP,RASL11B,GREM1,PDE4D,GJA1,MDFI,GNAZ,TP53,CARD8,PTPN12	-3.52198	0.000428342	1	FALSE	effectsize_down
GO_BP	GO:0023057	negative regulation of signaling	1474	261	14	RGS13,IGFBP1,WIF1,PALM3,BIRC7,ECM1,GRID2IP,RASL11B,AGTR2,WFIKKN2,GREM1,PRAME,HTR2B,DUSP2,CXCL8,C1QL4,IL1B,APOD,TCF21,ATF3,PDE4D,GJA1,MDFI,RGS16,TRABD2A,NOTUM,PLIN5,SFRP4,DKK1,CTHRC1,CDK3,CEACAM1,PID1,IGFBP2,PTCH1,GLI1,RGS2,ASPN,SFRP1,GNAZ,MYOCD,WNT5A,CD44,TP53,RGS14,UCP2,PDE11A,IGF1,FOXM1,CHST11,THBS1,PAWR,CYP7B1,TLR4,SERPINE2,MICOS10-NBL1,RASA2,MAPK8IP2,SH3RF1,CIT,NCLN,CREB3L1,FAIM2,SNAI2,DUSP9,…	RGS13,WIF1,PALM3,ECM1,GRID2IP,RASL11B,GREM1,PDE4D,GJA1,MDFI,GNAZ,TP53,CARD8,PTPN12	-3.52198	0.000428342	1	FALSE	effectsize_down
GO_BP	GO:0048608	reproductive structure development	305	52	2	BMPR1B,VGF,TCF21,AMH,GJA1,GDF7,CYP1B1,PTCH1,GLI1,MMP2,SFRP1,MYOCD,WNT5A,SYCP2,TBX3,CYP7B1,SDC1,TNC,SERPINE2,HOXA9,ASPM,ADAM20,AR,TFPT,FNDC3A,ADAMTS1,SOX9,SCX,ID4,BCL2L11,WT1,GATA6,A2M,CHD7,NUP107,FRS2,SF1,EIF2B2,RARG,ATM,WDR48,FOXO3,ZNF830,KDM5B,ERRFI1,FANCG,VEGFA,HMGB2,TBC1D20,FER,SRC,SRD5A1	BMPR1B,GJA1	-3.51787	0.000435023	1	FALSE	effectsize_down
GO_BP	GO:0061458	reproductive system development	309	52	2	BMPR1B,VGF,TCF21,AMH,GJA1,GDF7,CYP1B1,PTCH1,GLI1,MMP2,SFRP1,MYOCD,WNT5A,SYCP2,TBX3,CYP7B1,SDC1,TNC,SERPINE2,HOXA9,ASPM,ADAM20,AR,TFPT,FNDC3A,ADAMTS1,SOX9,SCX,ID4,BCL2L11,WT1,GATA6,A2M,CHD7,NUP107,FRS2,SF1,EIF2B2,RARG,ATM,WDR48,FOXO3,ZNF830,KDM5B,ERRFI1,FANCG,VEGFA,HMGB2,TBC1D20,FER,SRC,SRD5A1	BMPR1B,GJA1	-3.51787	0.000435023	1	FALSE	effectsize_down
GO_BP	GO:0035567	non-canonical Wnt signaling pathway	70	24	1	WNT7B,SFRP4,DKK1,CTHRC1,SFRP1,WNT5A,PRICKLE2,DAAM1,GPC3,DACT1,MLLT3,DAB2,TMEM67,IFT80,MKS1,FZD6,CELSR2,CDC42,FZD3,FZD7,FZD5,VANGL1,VANGL2,SMURF1	WNT7B	-3.51596	0.000438165	1	FALSE	effectsize_down
GO_BP	GO:0051983	regulation of chromosome segregation	131	35	1	CENPF,SPC24,NUF2,MAD1L1,MKI67,UBE2C,SMC6,NCAPG,TACC3,KNL1,BUB1B,NCAPH2,ZWINT,DUSP1,HECW2,CENPE,PLSCR1,ANAPC11,ANAPC2,ATM,ZNF207,SMARCA4,SMARCD3,SPDL1,DYNC1LI1,KAT2B,INCENP,BCL7A,NCAPD2,BECN1,RCC2,PUM1,CSNK2A1,TPR,NCAPG2	SMC6	3.50952	0.000448921	1	FALSE	effectsize_up
GO_BP	GO:0002690	positive regulation of leukocyte chemotaxis	93	13	0	EDN3,CXCL8,TNFSF14,THBS4,WNT5A,PTN,THBS1,LGALS9,CXCL12,NEDD9,CMKLR1,VEGFA,ADAM17		-3.50951	0.000448931	1	FALSE	effectsize_down
GO_BP	GO:0006954	inflammatory response	891	116	6	CD36,LPL,ECM1,AGTR2,S100A8,S100A9,BMPR1B,CXCL8,IL1B,APOD,EDNRB,CCN4,CARD9,DUOXA1,FABP4,IL16,WNT5A,CD44,FOS,NT5E,PTN,NR4A1,IGF1,THBS1,LXN,TNC,TLR4,ADGRE2,SLC18A2,IL1R1,CHST1,TYROBP,ACP5,C1QTNF3,CTSC,NFKBIZ,MYD88,LGALS9,IL4R,LTB4R,ZFP36,CASP4,AREL1,CARD8,LRRK2,EGFR,TEK,VCAM1,PPARG,ITIH4,PRDX2,WDR83,TRIL,SYT11,POMGNT1,TRIM11,TMSB4X,APOL3,IL17RC,PSMA6,IL18R1,C1QA,THEMIS2,NLRX1,MAPT,PER1,DDT,A2M,KLF4,…	CD36,LPL,ECM1,BMPR1B,LTB4R,CARD8	-3.4964	0.000471579	1	FALSE	effectsize_down
GO_BP	GO:0030335	positive regulation of cell migration	578	101	3	EDN3,ANGPT1,CCBE1,MMP7,CXCL8,IL1B,LEF1,ITGA2B,CYP1B1,CEMIP,CCN4,TNFSF14,TWIST2,MMP2,THBS4,WNT5A,ZNF703,PTN,SEMA6B,IGF1,FAM107A,THBS1,CLDN1,TLR4,IL1R1,SNAI2,NRP2,NR4A3,PLAU,LGALS9,CXCL12,SEMA6D,EGFR,FAM110C,TNFRSF14,TEK,XBP1,CXCL16,MDM2,ADAMTS1,SOX9,NEDD9,SEMA4G,TWIST1,TMSB4X,TGFBR3,ACTN4,DAB2,DOCK5,LGALS3,EPB41L4B,DAPK3,FGFR1OP,AQP1,SEMA4B,NRP1,PDGFA,SELENOK,ITGB1,JAK2,RUFY3,DDR2,PRKD1,ACVR1,GPI,…	ANGPT1,CCBE1,ITGA2B	-3.44111	0.000579323	1	FALSE	effectsize_down
GO_BP	GO:1903047	mitotic cell cycle process	759	178	7	EDN3,CDKN2A,TTN,TK1,IL1B,GJA1,E2F1,KIF18B,CDK3,MBLAC1,CENPF,SPC24,MCM2,PRC1,CLSPN,TP53,RAD51B,NUF2,CCND2,KIF4A,TPX2,IGF1,FOXM1,FAM107A,MAD1L1,ANLN,DTL,MKI67,IGF2,KIFC1,KIFC2,CIT,UBE2C,NCAPG,TACC3,KNL1,EML3,MYBL2,BUB1B,IQGAP2,EGFR,IQGAP3,RTEL1,MDM2,NUSAP1,SPAG5,ZFYVE26,ADAMTS1,NCAPH2,CALM1,ID4,DACT1,ZWINT,RACGAP1,ZFYVE19,DUSP1,POLE,HECW2,KIF23,DAPK3,BRSK1,CENPE,CKS2,LIG1,CHMP5,OBSL1,KLF4,GNAI1,PRK…	CDKN2A,GJA1,E2F1,MBLAC1,MCM2,PRC1,TP53	3.43884	0.000584207	1	FALSE	effectsize_up
GO_BP	GO:0048762	mesenchymal cell differentiation	269	57	2	EDN3,GREM1,HTR2B,IL1B,TCF21,LEF1,EDNRB,SP6,HMGA2,TNXB,SFRP1,WNT5A,RADIL,ZNF703,TBX3,SEMA6B,TMEM100,IGF1,SNAI2,EDNRA,NRP2,SEMA6D,EMP2,SLC39A6,EFNB1,STAT1,SOX9,SEMA4G,TWIST1,LOXL2,TGFBR3,HEYL,DAB2,DDX5,SEMA4B,NRP1,MCRIP1,SPRED3,DLG5,WWTR1,EZH2,ACVR1,SEMA3G,DDX17,TCOF1,SPRED1,SEMA6C,CDC42,FAM172A,SMO,POLR1B,MARK1,SEMA4C,SEMA6A,PPP3R1,RBPJ,SPRED2	GREM1,EMP2	-3.43176	0.000599685	1	FALSE	effectsize_down
GO_BP	GO:0033045	regulation of sister chromatid segregation	104	25	0	CENPF,SPC24,NUF2,MAD1L1,UBE2C,TACC3,KNL1,BUB1B,ZWINT,DUSP1,HECW2,CENPE,ANAPC11,ANAPC2,ATM,ZNF207,SMARCA4,SMARCD3,SPDL1,DYNC1LI1,KAT2B,INCENP,BCL7A,BECN1,TPR		3.42805	0.000607925	1	FALSE	effectsize_up
GO_BP	GO:2000026	regulation of multicellular organismal development	1489	286	12	KRT17,ECM1,GAL,HES2,ACAN,SPP1,GREM1,RGN,CCBE1,BMPR1B,SLITRK3,WNT6,CXCL8,IL1B,EGR3,LAMA2,PTHLH,RNF112,MME,LEF1,GJA1,NELL1,COMP,HIST1H4I,SLITRK4,NOTUM,CSF3R,CYP1B1,ADAM12,SFRP4,DKK1,PRDM1,HIST1H4E,CCN4,ITGB8,HMGA2,SLITRK2,CEACAM1,PTCH1,GLI1,RGS2,ASPN,THBS4,SFRP1,COL14A1,WNT5A,SOX5,FOS,TP53,RGS14,TBX3,PTN,SEMA6B,LRRC17,TMEM100,IGF1,THBS1,CCN2,MGP,TLR4,SERPINE2,XRCC2,CD24,LRRC4B,PRXL2A,MAPK11,FAM20C,…	ECM1,HES2,ACAN,GREM1,CCBE1,BMPR1B,LAMA2,RNF112,GJA1,SLITRK4,TP53,EMP2	-3.42614	0.000612233	1	FALSE	effectsize_down
GO_BP	GO:0048754	branching morphogenesis of an epithelial tube	157	38	1	AGTR2,GREM1,ADAMTS16,WNT6,TCF21,LEF1,GDF7,PTCH1,WNT5A,TBX3,TNC,EDNRA,TIMELESS,AR,CITED1,GPC3,SOX9,WT1,MKS1,ILK,NRP1,DLG5,TBX2,ACVR1,YAP1,MED1,DDR1,KDM5B,VEGFA,SMO,SRF,GLI3,RBM15,GLI2,PPP3R1,SRC,KRAS,GZF1	GREM1	-3.42379	0.000617543	1	FALSE	effectsize_down
GO_BP	GO:0006955	immune response	2034	259	18	SLPI,CD36,ECM1,CXCL14,IGLL5,GNLY,ANGPT1,JCHAIN,CLEC5A,S100A8,S100A9,MCOLN2,CFI,CXCL8,PTGDS,IL1B,PDE4D,TRIM58,LEF1,PRDM1,CARD9,TNFSF14,ITGB8,ZDHHC11,CEACAM1,IL16,TRIM34,WNT5A,TP53,MR1,IFI44,ALPK1,SPON2,SVEP1,THBS1,C1S,CLDN1,TFEB,PAWR,C1R,TLR4,ADGRE2,SHLD1,CD24,SLC18A2,ERAP2,JUNB,IL1R1,PANX1,ENTPD7,TYROBP,IFI6,MNDA,ACP5,ENPP1,SAMD9,NR4A3,CTSC,NFKBIZ,IFI44L,BTN3A1,MYD88,HLX,LGALS9,ADAMTS13,IL4R,CXCL…	CD36,ECM1,ANGPT1,MCOLN2,CFI,PDE4D,TRIM58,TRIM34,TP53,MR1,ALPK1,PANX1,LTB4R,RAB29,LYST,CARD8,EMP2,WRNIP1	-3.40986	0.000649968	1	FALSE	effectsize_down
GO_BP	GO:0060562	epithelial tube morphogenesis	335	70	2	AGTR2,GREM1,ADAMTS16,WNT6,TCF21,ST14,LEF1,GJA1,GDF7,CTHRC1,PTCH1,IRX3,SFRP1,WNT5A,TBX3,TNC,EDNRA,TIMELESS,SETDB2,AR,CITED1,TSC1,LMO4,GPC3,SOX9,SCRIB,TWIST1,MMRN2,WT1,STARD13,CC2D2A,MKS1,ILK,CCDC40,NRP1,FZD6,DLG5,TBX2,MTHFD1L,ACVR1,TMED2,YAP1,RARG,PRKX,KAT2A,AHI1,FZD3,MED1,C2CD3,DDR1,KDM5B,VEGFA,HS2ST1,SMO,SRF,GLI3,BBS4,SEMA4C,RBM15,GLI2,PPP3R1,RBPJ,MTSS1,MIB1,ARHGAP35,SRC,VANGL2,KDM2B,KRAS,GZF1	GREM1,GJA1	-3.40708	0.000656616	1	FALSE	effectsize_down
GO_BP	GO:0002685	regulation of leukocyte migration	230	35	3	ECM1,EDN3,GREM1,CXCL8,APOD,ITGA2B,TNFSF14,THBS4,WNT5A,PTN,THBS1,RAC3,MICOS10-NBL1,IL1R1,MYD88,LGALS9,CXCL12,EMILIN1,TNFRSF14,CNN2,NEDD9,DUSP1,LGALS3,DDT,SELENOK,CMKLR1,MTUS1,IL27RA,MPP1,STK10,VEGFA,ADAM17,MED23,CD99L2,RABGEF1	ECM1,GREM1,ITGA2B	-3.40003	0.000673786	1	FALSE	effectsize_down
GO_BP	GO:0060538	skeletal muscle organ development	180	38	2	MYH14,PITX1,TCF21,ATF3,KLHL41,MYOCD,FOS,DES,NR4A1,CNTNAP1,IGF2,HLX,EGR1,SCX,TWIST1,WT1,HEYL,BTG2,ELN,DDX5,TAZ,CDON,RBM24,SAP30,MAFF,GPCPD1,FGFRL1,HDAC9,EPHB1,DDX17,HIVEP3,NIBAN2,HOMER1,SMO,CFLAR,IGSF8,DISP1,KRAS	MYH14,CNTNAP1	3.39781	0.000679269	1	FALSE	effectsize_up
GO_BP	GO:0070613	regulation of protein processing	66	17	2	CCBE1,MELTF,THBS1,SERPINE2,SPON1,PLAU,TMEM98,CARD8,LRRK2,BAG2,MDM2,RPS6KA2,S100A10,RHBDD1,BCL2L12,GLG1,SRC	CCBE1,CARD8	-3.38615	0.000708794	1	FALSE	effectsize_down
GO_BP	GO:0006163	purine nucleotide metabolic process	538	93	5	ATP1A2,PTHLH,PDE4D,SULT1C4,GUCY1A2,PID1,OGDHL,ACSL5,TP53,UCP2,NT5E,GUCY1A1,IGF1,ENO3,AMPD3,PDE5A,ENTPD7,ENPP1,FAM173A,CROT,PDE4C,PPCS,ARL2,ZBTB20,PDE9A,LRRK2,SUCLG2,PAPSS2,PMVK,PRKAA2,GALK1,GIMAP7,IMPDH1,NUDT15,TMSB4X,MLXIPL,ELOVL7,GPD2,MVD,ACSL1,NDUFB4,SLC25A13,TAZ,ITPA,ELOVL2,ATP6V1B2,GUCA1B,OLA1,IMPDH2,ABCD1,PARP9,NME7,NT5C,GPI,AK2,PDK4,DLAT,SUCLA2,MAGI3,OGDH,PDHX,QPRT,GPAM,PARP1,ATP6V0C,PKM,A…	PDE4D,SULT1C4,TP53,PPCS,SUCLG2	-3.37785	0.00073056	1	FALSE	effectsize_down
GO_BP	GO:0030178	negative regulation of Wnt signaling pathway	176	43	3	IGFBP1,WIF1,GREM1,MDFI,TRABD2A,NOTUM,SFRP4,DKK1,CTHRC1,IGFBP2,GLI1,SFRP1,WNT5A,SNAI2,TLE2,TLE4,EGR1,CITED1,TSKU,RBMS3,GPC3,SLC9A3R1,SOX9,DACT1,CXXC4,MLLT3,DAB2,IFT80,AMER2,TAX1BP3,FZD6,WWTR1,FOXO3,TLE3,WWOX,LATS1,PFDN5,CYLD,UBAC2,GLI3,CTNND1,LRP4,NPHP4	WIF1,GREM1,MDFI	-3.36639	0.000761594	1	FALSE	effectsize_down
GO_BP	GO:0045132	meiotic chromosome segregation	93	18	1	MEIOB,FMN2,TEX15,SYCP2,NUF2,PTTG1,KNL1,ASPM,NCAPH2,ZWINT,MLH3,P3H4,EHMT2,CENPC,SIRT7,ATM,PSMC3IP,MRE11	FMN2	3.35522	0.000793008	1	FALSE	effectsize_up
GO_BP	GO:0030071	regulation of mitotic metaphase/anaphase transition	90	21	0	CENPF,SPC24,NUF2,MAD1L1,UBE2C,KNL1,BUB1B,ZWINT,DUSP1,HECW2,CENPE,ANAPC11,ATM,ZNF207,SMARCA4,SMARCD3,SPDL1,DYNC1LI1,INCENP,BCL7A,TPR		3.35494	0.000793812	1	FALSE	effectsize_up
GO_BP	GO:1902099	regulation of metaphase/anaphase transition of cell cycle	93	21	0	CENPF,SPC24,NUF2,MAD1L1,UBE2C,KNL1,BUB1B,ZWINT,DUSP1,HECW2,CENPE,ANAPC11,ATM,ZNF207,SMARCA4,SMARCD3,SPDL1,DYNC1LI1,INCENP,BCL7A,TPR		3.35494	0.000793812	1	FALSE	effectsize_up
GO_BP	GO:0061138	morphogenesis of a branching epithelium	189	47	1	AGTR2,GREM1,ADAMTS16,WNT6,TCF21,ST14,LEF1,GDF7,PTCH1,SFRP1,WNT5A,TBX3,TNC,SNAI2,EDNRA,TIMELESS,AR,CITED1,GPC3,SOX9,WT1,MKS1,ILK,NRP1,PDGFA,DLG5,PLXNA1,TBX2,FRS2,ACVR1,TMED2,YAP1,MED1,DDR1,KDM5B,VEGFA,SMO,SRF,GLI3,FZD5,BTBD7,RBM15,GLI2,PPP3R1,SRC,KRAS,GZF1	GREM1	-3.34987	0.000808495	1	FALSE	effectsize_down
GO_BP	GO:0009719	response to endogenous stimulus	1788	341	18	PENK,CD36,IGFBP1,LPL,KCP,WNT7B,GAL,ATP1A2,SPP1,STMN2,RASL11B,AGTR2,WFIKKN2,GREM1,FGFR4,ESRRG,CCBE1,BMPR1B,FOSB,CXCL8,VGF,PTGDS,KCNC2,CACNA1A,IL1B,EGR3,MGARP,TCF21,CIB2,MME,LEF1,GJA1,EDNRB,FIBIN,COMP,GDF7,CYP1B1,PPP1R1B,SFRP4,DKK1,CARD9,ITGB8,INSRR,TNXB,TWIST2,KCNC1,CEACAM1,PID1,TFPI,IGFBP2,MMP2,ASPN,SFRP1,MYOCD,WNT5A,CD44,SOX5,FOS,TP53,UCP2,ZNF703,GNG2,CHRM2,NR4A1,TMEM100,JUN,IGF1,CHST11,FAM107A,…	PENK,CD36,LPL,KCP,WNT7B,RASL11B,GREM1,FGFR4,CCBE1,BMPR1B,MGARP,CIB2,GJA1,TP53,FEZ1,NEO1,PAGR1,PTPN12	-3.3466	0.000818082	1	FALSE	effectsize_down
GO_BP	GO:0060348	bone development	214	47	6	ECM1,GREM1,RGN,BMPR1B,CCDC154,GJA1,COMP,OGN,NOTUM,SFRP4,CCN4,TP53,LRRC17,IGF1,FREM1,MAPK11,FAM20C,TYROBP,ACP5,XYLT1,GHR,TEK,TSKU,BNC2,PAPSS2,SOX9,SCX,SLC10A7,TWIST1,SLC38A10,IFT80,COL13A1,DDR2,AKAP13,ADAMTS7,RARG,NSD2,KAT2A,LRRK1,INSIG2,MBTPS2,GLG1,GLI3,TRIP11,BBX,SRC,SRD5A1	ECM1,GREM1,BMPR1B,CCDC154,GJA1,TP53	-3.33928	0.000839973	1	FALSE	effectsize_down
GO_BP	GO:0007267	cell-cell signaling	1717	333	20	PENK,GABRR1,IGFBP1,WIF1,CXCL14,EDN3,SHISA7,F2RL2,WNT7B,GAL,GRID2IP,ATP1A2,SCG5,SPP1,INA,S100A8,GREM1,S100A9,SYT3,HTR2B,SLITRK3,GRIN2C,WNT6,PPFIA2,VGF,CACNA1A,IL1B,EGR3,LAMA2,NPTX1,PTHLH,MME,AMH,LEF1,GJA1,EDNRB,MDFI,TRABD2A,NOTUM,FBXO2,SFRP4,DKK1,CTHRC1,CCN4,LRRC4,CTNND2,GABBR2,CACNG8,ITGB8,HMGA2,TNXB,CHRFAM7A,PTCHD1,CACNA1B,IGFBP2,GRIN3B,GLI1,SFRP1,GNAZ,WNT5A,MPP2,SNCG,AMPH,HTR1F,CDH11,RGS14,UCP2…	PENK,GABRR1,WIF1,SHISA7,F2RL2,WNT7B,GRID2IP,INA,GREM1,SYT3,PPFIA2,LAMA2,GJA1,MDFI,LRRC4,GNAZ,MPP2,AMPH,PASK,PANX1	-3.33898	0.000840869	1	FALSE	effectsize_down
GO_BP	GO:0001655	urogenital system development	66	17	0	AMH,PTCH1,GLI1,MMP2,SFRP1,WNT5A,CYP7B1,TNC,HOXA9,AR,SOX9,ID4,FRS2,RARG,AHI1,EPHB3,SRD5A1		-3.33768	0.000844797	1	FALSE	effectsize_down
GO_BP	GO:0050680	negative regulation of epithelial cell proliferation	173	30	0	RGN,CEACAM1,PTCH1,SFRP1,WNT5A,EPPK1,THBS1,SNAI2,IFT74,AR,STAT1,PPARG,GPC3,SOX9,MMRN2,TGFBR3,DAB2,IFT80,AIMP1,SAV1,SYNJ2BP,B2M,PEX2,ROBO1,ATP5IF1,MED1,PTPRM,KRIT1,MTSS1,TRIM24		-3.33273	0.000859999	1	FALSE	effectsize_down
GO_BP	GO:0016331	morphogenesis of embryonic epithelium	150	32	2	WNT7B,GREM1,WNT6,ST14,GDF7,CTHRC1,PTCH1,IRX3,SFRP1,WNT5A,ALDH1A3,AR,TSC1,LMO4,SOX9,SCRIB,TWIST1,CC2D2A,MKS1,FZD6,MTHFD1L,TMED2,RARG,KAT2A,FZD3,HS2ST1,BBS4,SEMA4C,MIB1,ARHGAP35,VANGL2,KDM2B	WNT7B,GREM1	-3.32662	0.000879066	1	FALSE	effectsize_down
GO_BP	GO:0051306	mitotic sister chromatid separation	62	17	0	CENPF,SPC24,NUF2,MAD1L1,UBE2C,KNL1,BUB1B,NCAPH2,ZWINT,DUSP1,ANAPC11,ATM,ZNF207,SPDL1,DYNC1LI1,INCENP,TPR		3.32628	0.000880131	1	FALSE	effectsize_up
GO_BP	GO:0048332	mesoderm morphogenesis	78	17	1	LEF1,GJA1,DKK1,HMGA2,WNT5A,TBX3,TXNRD1,SCX,TWSG1,WLS,KLF4,ITGB1,ACVR1,GPI,ARMC5,EXOC4,SRF	GJA1	-3.32435	0.000886256	1	FALSE	effectsize_down
GO_BP	GO:0072009	nephron epithelium development	121	28	2	WNT7B,AGTR2,GREM1,ADAMTS16,WNT6,TCF21,EDNRB,PTCH1,IRX3,CD24,EDNRA,CITED1,STAT1,GPC3,SOX9,WT1,HEYL,ILK,AQP1,WWTR1,YAP1,AHI1,VEGFA,HS2ST1,SMO,GLI3,MTSS1,GZF1	WNT7B,GREM1	-3.31752	0.000908217	1	FALSE	effectsize_down
GO_BP	GO:0042742	defense response to bacterium	328	38	3	SLPI,CD36,GNLY,JCHAIN,S100A8,S100A9,VGF,IL1B,CARD9,MR1,SPON2,TAB3,TFEB,TLR4,ACP5,NFKBIZ,MYD88,LYST,GBP3,GBP4,EMILIN1,CASP4,TNFRSF14,RNASE1,SSC5D,SYT11,ROMO1,MMRN2,AQP1,PRKD1,GSDMB,AKIRIN2,IL27RA,GSDMD,COLEC12,ADAM17,HMGB2,RBPJ	CD36,MR1,LYST	-3.31243	0.000924885	1	FALSE	effectsize_down
GO_BP	GO:1904018	positive regulation of vasculature development	190	35	4	ECM1,GREM1,CCBE1,CXCL8,IL1B,CYP1B1,ADAM12,ITGB8,HMGA2,WNT5A,THBS1,CXCL12,EMILIN1,EMP2,TEK,XBP1,DDAH1,TWIST1,CHRNA7,AQP1,GATA6,NRP1,KLF4,PRKCB,ITGB1,PRKD1,ERAP1,RAPGEF3,PKM,BRCA1,TJP1,SP1,VEGFA,AKT3,PDPK1	ECM1,GREM1,CCBE1,EMP2	-3.30688	0.000943398	1	FALSE	effectsize_down
GO_BP	GO:0045669	positive regulation of osteoblast differentiation	77	19	2	WNT7B,BMPR1B,NELL1,CTHRC1,CCN4,IGF1,FAM20C,TENT5A,CEBPD,ACVR2B,ILK,DDR2,PRKD1,WWTR1,ACVR1,YAP1,ZHX3,JUND,GLI3	WNT7B,BMPR1B	-3.30637	0.000945147	1	FALSE	effectsize_down
GO_BP	GO:0051225	spindle assembly	127	30	2	HAUS7,PRC1,KIF4A,TPX2,KIFC1,KIFC2,EML3,MYBL2,ASPM,SAC3D1,SPAG5,HAUS8,RACGAP1,MAPRE3,KIF23,CHMP5,DYNC1H1,ZNF207,CCSAP,HAUS4,TUBGCP6,INCENP,CHMP1B,KIF3B,GPSM2,KIF2A,TPR,CHMP7,TUBGCP2,SMC1A	HAUS7,PRC1	3.30619	0.000945741	1	FALSE	effectsize_up
GO_BP	GO:2001235	positive regulation of apoptotic signaling pathway	143	30	2	AGTR2,S100A8,S100A9,BMPR1B,ATF3,SFRP1,WNT5A,TP53,THBS1,TLR4,CTSC,CTSK,TRAF2,SLC9A3R1,BCL2L11,RPL11,SEPTIN4,JAK2,PPP2R1B,SERINC3,ING5,SIAH1,WWOX,SFPQ,BECN1,CYLD,TRAF7,STYXL1,BCAP31,MAPK9	BMPR1B,TP53	-3.29411	0.000987345	1	FALSE	effectsize_down
GO_BP	GO:0031214	biomineral tissue development	179	39	5	ECM1,SPP1,GREM1,BMPR1B,CCDC154,WNT6,PTHLH,GJA1,NELL1,COMP,NOTUM,ASPN,PTN,IGF1,MGP,FAM20C,ENPP1,GPC3,TENT5A,SOX9,TWIST1,ACVR2B,IFT80,WLS,EIF2AK3,ATG4B,DDR2,ATP2B1,ACVR1,ZBTB40,SLC4A2,NECTIN1,TRPM4,TCIRG1,ERCC2,RXRA,PTH1R,RXRB,NBR1	ECM1,GREM1,BMPR1B,CCDC154,GJA1	-3.28939	0.00100406	1	FALSE	effectsize_down
GO_BP	GO:0003008	system process	2329	327	20	GNAT3,PENK,GABRR1,MYH2,CD36,TULP1,EDN3,SHISA7,MYH14,GAL,ATP1A2,ANGPT1,SPP1,JCHAIN,AGTR2,AMN,ADAMTS16,CCBE1,HTR2B,TTN,ESPN,ECEL1,GRIN2C,IL1B,REEP2,TNNT1,HOXC10,PDE4D,MME,LEF1,ASIC3,GJA1,EDNRB,COMP,RGS16,ABCC3,CEMIP,KLHL41,PPP1R1B,DKK1,CACNA1I,COL11A1,CACNG8,RORB,MC1R,CHRFAM7A,GNG13,PTCHD1,CEACAM1,MMP2,RGS2,IRX3,SIX3,KCNK6,MYOCD,COL14A1,MPP2,LUM,CLIC2,FOS,RGS14,ABLIM1,INSYN1,CRYM,TBX3,DES,ENPEP,PTN…	GNAT3,PENK,GABRR1,CD36,TULP1,SHISA7,MYH14,ANGPT1,CCBE1,REEP2,PDE4D,ASIC3,GJA1,MC1R,MPP2,CNTNAP1,PPCS,LTB4R,EMP2,PDE6D	-3.2801	0.00103771	1	FALSE	effectsize_down
GO_BP	GO:0061005	cell differentiation involved in kidney development	58	15	1	GREM1,TCF21,EDNRB,PTCH1,CD24,EDNRA,STAT1,WT1,GLIS2,WWTR1,YAP1,PRKX,SMO,GLI3,MTSS1	GREM1	-3.27311	0.00106372	1	FALSE	effectsize_down
GO_BP	GO:0008283	cell population proliferation	2079	426	17	PENK,IL24,BIRC7,ECM1,EDN3,WNT7B,GAL,ACAN,ANGPT1,CDKN2A,GREM1,RGN,FGFR4,PRAME,HTR2B,EPCAM,BMPR1B,CXCL8,HMGN5,PTGDS,C1QL4,IL1B,EGR3,APOD,PTHLH,HOXC10,ATF3,LEF1,COL8A1,GJA1,EDNRB,E2F1,NELL1,RARRES1,COMP,OGN,CLDN7,ROGDI,CYP1B1,FBXO2,KLHL41,SFRP4,PRDM1,CTHRC1,CCN4,TNFSF14,CCDC88B,HMGA2,TNXB,CDK3,CEACAM1,PID1,ECRG4,IGFBP2,PTCH1,PRC1,GLI1,MMP2,SIX3,THBS4,SFRP1,CHD5,MYOCD,WNT5A,SOX5,FOS,CEP131,TP53,RAD51…	PENK,ECM1,WNT7B,ACAN,ANGPT1,CDKN2A,GREM1,FGFR4,BMPR1B,HMGN5,GJA1,E2F1,ROGDI,PRC1,CEP131,TP53,EMP2	-3.26249	0.00110439	1	FALSE	effectsize_down
GO_BP	GO:0022612	gland morphogenesis	125	36	0	GDF7,CEACAM1,PTCH1,GLI1,MMP2,SFRP1,WNT5A,TBX3,PTN,CYP7B1,TNC,SNAI2,AR,EGFR,XBP1,SLC9A3R1,SOX9,SCRIB,ID4,TWSG1,NRP1,PDGFA,PLXNA1,TBX2,EDA,FRS2,STAT6,RARG,CDC42,MED1,DDR1,KDM5B,CFLAR,GLI3,BTBD7,SRC		-3.259	0.00111806	1	FALSE	effectsize_down
GO_BP	GO:0071396	cellular response to lipid	616	116	7	PENK,CD36,LPL,IL24,WNT7B,ATP1A2,SPP1,ESRRG,WNT6,CXCL8,IL1B,MGARP,TCF21,EDNRB,CYP1B1,RORB,PID1,TFPI,PTCH1,MMP2,SFRP1,WNT5A,FOS,ZNF703,GNG2,SPON2,FAM107A,CLDN1,CYP7B1,TNC,TLR4,PPM1E,SNAI2,NR4A3,NFKBIZ,MYD88,ADAMTS13,ELK1,PAGR1,GBP3,AR,ZFP36,CARD8,EGFR,PAQR7,TESC,XBP1,UFM1,LBH,PRKAA2,PRDX2,SOX9,RNF6,BCL2L11,SLC39A9,HEYL,DAB2,BRINP1,MN1,DDX5,PER1,AQP1,CHMP5,KLF4,GNAI1,XRCC5,GNB1,NFKBIL1,ZMIZ1,PPARGC1…	PENK,CD36,LPL,WNT7B,MGARP,PAGR1,CARD8	-3.23954	0.00119724	1	FALSE	effectsize_down
GO_BP	GO:0030111	regulation of Wnt signaling pathway	341	81	3	IGFBP1,WIF1,GREM1,LEF1,MDFI,TRABD2A,NOTUM,SFRP4,DKK1,CTHRC1,CCN4,CTNND2,IGFBP2,GLI1,SFRP1,WNT5A,ZNF703,SNAI2,TLE2,TLE4,TMEM198,EGR1,ASPM,CITED1,LRRK2,EGFR,TSKU,RBMS3,GPC3,SLC9A3R1,SOX9,TBL1X,DACT1,CXXC4,MLLT3,DAB2,IFT80,KANK1,MKS1,AMER2,DAPK3,TAX1BP3,WLS,ILK,TMEM237,FZD6,WWTR1,EDA,MACF1,RNF146,YAP1,WNK2,TRPM4,TTC21B,TBL1XR1,SMARCA4,ATP6V0C,TCF7L1,FZD7,TNKS2,FOXO3,TLE3,LRRK1,DISC1,WWOX,USP47,CSNK1…	WIF1,GREM1,MDFI	-3.23892	0.00119982	1	FALSE	effectsize_down
GO_BP	GO:0007249	canonical NF-kappaB signal transduction	314	73	8	CD36,ECM1,ANGPT1,HTR2B,IL1B,TRIM58,GJA1,EDNRB,CARD9,TRIM34,WNT5A,ALPK1,TAB3,EDA2R,TLR4,LURAP1,ROR1,EDNRA,TRAF1,TMEM9B,MYD88,RASSF2,LGALS9,NDFIP2,CASP10,CARD8,TRAF2,STAT1,WDR83,TRIM6,TMSB4X,APOL3,CASP8,TGFBR3,CC2D1A,LIMS1,NLRX1,WLS,PER1,ILK,PRKCB,PRKD1,AKAP13,RELA,EDA,TRIM5,PELI1,TRIM13,DDRGK1,PPP5C,MIER1,ZDHHC17,PARP1,DHX36,IRF3,TRIM38,IRAK4,HLA-DRB1,MAP3K3,TANK,SLC35B2,VEGFA,UFL1,MAP3K14,CFLAR,I…	CD36,ECM1,ANGPT1,TRIM58,GJA1,TRIM34,ALPK1,CARD8	-3.23524	0.00121542	1	FALSE	effectsize_down
GO_BP	GO:0006487	protein N-linked glycosylation	72	25	2	DHDDS,ALG8,ALG9,OSTC,ALG11,STT3A,STT3B,UBE2J1,SRD5A3,ALG10B,DDOST,MAN1C1,UGGT2,ALG10,MLEC,DAD1,RPN1,MGAT5,GFPT1,MGAT4B,ALG1,MAGT1,RFT1,UGGT1,MGAT4A	DHDDS,ALG8	-3.23102	0.00123351	1	FALSE	effectsize_down
GO_BP	GO:0030855	epithelial cell differentiation	747	120	4	KRT17,WNT7B,EVPL,GREM1,IL1B,TCF21,PDE4D,ST14,LEF1,GJA1,EDNRB,GDF7,SFRP4,PRDM1,CEACAM1,PTCH1,GLI1,SIX3,POU3F1,WNT5A,ZNF703,TBX3,TMEM100,CLDN1,SDC1,TTC8,CD24,FAM20C,CAMSAP3,EDNRA,NFKBIZ,MYD88,AJAP1,BDH2,IFT74,AR,ZFP36,CITED1,FNDC3A,STAT1,PPARG,LBH,SLC9A3R1,SOX9,SCX,SCRIB,KAZN,ADAMTSL4,TPP1,WT1,ACVR2B,DAB2,LGALS3,GATA6,SRSF6,NRP1,KLF4,MAFF,SPRED3,DLG5,WWTR1,EZH2,FRS2,ACVR1,SAV1,MAP1B,RILPL1,RAPGEF3,…	WNT7B,GREM1,PDE4D,GJA1	-3.23101	0.00123356	1	FALSE	effectsize_down
GO_BP	GO:1903317	regulation of protein maturation	70	18	2	CCBE1,MELTF,THBS1,SERPINE2,SPON1,PLAU,TMEM98,CARD8,LRRK2,BAG2,MDM2,RPS6KA2,S100A10,RHBDD1,BCL2L12,GLG1,SRC,RASAL2	CCBE1,CARD8	-3.2306	0.0012353	1	FALSE	effectsize_down
GO_BP	GO:0043123	positive regulation of canonical NF-kappaB signal transduction	207	50	6	CD36,ECM1,HTR2B,IL1B,TRIM58,GJA1,CARD9,TRIM34,ALPK1,TAB3,EDA2R,TLR4,LURAP1,ROR1,TMEM9B,MYD88,LGALS9,NDFIP2,CASP10,TRAF2,TRIM6,APOL3,CASP8,CC2D1A,LIMS1,WLS,ILK,PRKCB,PRKD1,AKAP13,RELA,EDA,TRIM5,PELI1,TRIM13,PPP5C,MIER1,ZDHHC17,PARP1,DHX36,IRF3,TRIM38,IRAK4,HLA-DRB1,MAP3K3,SLC35B2,VEGFA,CFLAR,IKBKB,NUP62	CD36,ECM1,TRIM58,GJA1,TRIM34,ALPK1	-3.22341	0.00126672	1	FALSE	effectsize_down
GO_BP	GO:0010647	positive regulation of cell communication	1808	332	24	CD36,KCP,BIRC7,ECM1,EDN3,SHISA7,F2RL2,RUNDC3A,WNT7B,GAL,ANGPT1,SPP1,AGTR2,S100A8,GREM1,S100A9,FGFR4,CCBE1,HTR2B,BMPR1B,GRIN2C,IL1B,LAMA2,ATF3,MME,TRIM58,AMH,LEF1,GJA1,GDF7,CYP1B1,SFRP4,DKK1,CCN4,CARD9,TNFSF14,GUCY1A2,CACNG8,GADD45B,TNXB,RELL2,MC1R,GLI1,SFRP1,TRIM34,CHD5,MYOCD,WNT5A,MPP2,CD44,TP53,RGS14,PTN,GUCY1A1,ALPK1,TAB3,IGF1,FAM107A,THBS1,CCN2,ADCYAP1,EDA2R,MAD1L1,C20orf27,TLR4,SERPINE2,TSPA…	CD36,KCP,ECM1,SHISA7,F2RL2,RUNDC3A,WNT7B,ANGPT1,GREM1,FGFR4,CCBE1,BMPR1B,LAMA2,TRIM58,GJA1,MC1R,TRIM34,MPP2,TP53,ALPK1,NEO1,PAGR1,RAB29,EMP2	-3.22199	0.00127303	1	FALSE	effectsize_down
GO_BP	GO:0023056	positive regulation of signaling	1809	336	24	CD36,KCP,BIRC7,ECM1,EDN3,SHISA7,F2RL2,RUNDC3A,WNT7B,GAL,ANGPT1,SPP1,AGTR2,S100A8,GREM1,S100A9,FGFR4,CCBE1,HTR2B,BMPR1B,GRIN2C,IL1B,LAMA2,ATF3,MME,TRIM58,AMH,LEF1,GJA1,GDF7,CYP1B1,SFRP4,DKK1,CCN4,CARD9,TNFSF14,GUCY1A2,CACNG8,GADD45B,TNXB,RELL2,MC1R,GLI1,SFRP1,TRIM34,CHD5,MYOCD,WNT5A,MPP2,CD44,TP53,RGS14,PTN,GUCY1A1,ALPK1,TAB3,IGF1,FAM107A,THBS1,CCN2,ADCYAP1,EDA2R,MAD1L1,C20orf27,TLR4,SERPINE2,TSPA…	CD36,KCP,ECM1,SHISA7,F2RL2,RUNDC3A,WNT7B,ANGPT1,GREM1,FGFR4,CCBE1,BMPR1B,LAMA2,TRIM58,GJA1,MC1R,TRIM34,MPP2,TP53,ALPK1,NEO1,PAGR1,RAB29,EMP2	-3.22111	0.00127694	1	FALSE	effectsize_down
GO_BP	GO:0007263	nitric oxide mediated signal transduction	29	13	1	CD36,AGTR2,KCNC2,GUCY1A2,GUCY1A1,THBS1,PDE5A,EGFR,DDAH1,ATP2B4,RILPL1,VEGFA,NOS1AP	CD36	-3.21817	0.00129013	1	FALSE	effectsize_down
GO_BP	GO:0019229	regulation of vasoconstriction	69	13	0	EDN3,ATP1A2,MMP2,SVEP1,ADD3,EGFR,SNTA1,PER2,DOCK5,ITGA9,ITGB1,ATP2B1,TRPM4		-3.21216	0.0013174	1	FALSE	effectsize_down
GO_BP	GO:1901342	regulation of vasculature development	361	60	4	ECM1,GREM1,CCBE1,CXCL8,IL1B,CYP1B1,ADAM12,ITGB8,HMGA2,CEACAM1,THBS4,SFRP1,WNT5A,THBS1,CREB3L1,CXCL12,SP100,EMILIN1,EMP2,TEK,STAT1,XBP1,PPARG,ADAMTS1,WARS,DDAH1,TWIST1,PDE3B,ATP2B4,CHRNA7,AQP1,GATA6,ADGRB2,NRP1,KLF4,PRKCB,ITGB1,PRKD1,RELA,ERAP1,TAFA5,ERBB2,RAPGEF3,YJEFN3,SYNJ2BP,AMOT,SPRED1,PKM,NIBAN2,BRCA1,TJP1,SP1,VEGFA,AKT3,PTPRM,SEMA6A,FOXJ2,KRIT1,PDPK1,EGLN1	ECM1,GREM1,CCBE1,EMP2	-3.20992	0.00132773	1	FALSE	effectsize_down
GO_BP	GO:1901137	carbohydrate derivative biosynthetic process	670	145	7	ANGPT1,BMPR1B,TK1,IL1B,CEMIP,GUCY1A2,PID1,ACSL5,NT5E,GUCY1A1,IGF1,CHST11,TMEM59,PAWR,GCNT4,DHDDS,ALG8,AMPD3,CHST1,FAM173A,ST6GALNAC2,ADA2,ALG9,PPCS,OSTC,XYLT1,PIGK,ITM2A,ALG11,TET2,HS6ST2,PAPSS2,STT3A,STT3B,GALNT17,ITM2B,PIGL,UBE2J1,IMPDH1,SLC10A7,SRD5A3,POMGNT1,ALG10B,PRTFDC1,TMSB4X,ST3GAL5,UCK2,DDOST,ELOVL7,HS3ST4,MAN1C1,NECAB3,B4GALNT1,ACSL1,NDUFB4,COG3,UGDH,SLC25A13,TAZ,UGGT2,ELOVL2,B4GALT6,A…	ANGPT1,BMPR1B,TMEM59,DHDDS,ALG8,PPCS,XXYLT1	-3.20913	0.00133138	1	FALSE	effectsize_down
GO_BP	GO:0051321	meiotic cell cycle	290	52	2	MEIOB,FMN2,TEX15,WBP2NL,RSPH1,WNT5A,SYCP2,RAD51B,NUF2,SPIRE2,XRCC2,PTTG1,EDNRA,KNL1,ASPM,TOP2A,NCAPH2,MYBL1,ZWINT,BCL2L11,DUSP1,RPS6KA2,MLH3,P3H4,CKS2,ANAPC13,SLX4,EHMT2,RBM7,ANAPC11,CENPC,SIRT7,SUN2,FZR1,ANAPC2,ATM,TUBGCP6,PSMC3IP,MRE11,INCENP,EME2,NCAPD2,MARF1,RMI1,FOXJ2,FOXJ3,MSH6,SPIRE1,CDC25B,FIGNL1,TUBGCP2,SMC1A	FMN2,WBP2NL	3.19297	0.00140817	1	FALSE	effectsize_up
GO_BP	GO:0055086	nucleobase-containing small molecule metabolic process	674	124	5	ATP1A2,TK1,PTHLH,PDE4D,SULT1C4,GUCY1A2,PID1,OGDHL,ACSL5,TP53,UCP2,NT5E,GUCY1A1,IGF1,ENO3,AMPD3,PDE5A,ENTPD7,NTHL1,ENPP1,FAM173A,CROT,ADA2,PDE4C,PPCS,ARL2,ZBTB20,PDE9A,LRRK2,SUCLG2,PAPSS2,PMVK,PRKAA2,GALK1,GIMAP7,IMPDH1,NUDT15,OARD1,PRTFDC1,TMSB4X,UCK2,MLXIPL,ELOVL7,GPD2,ERH,MVD,ACSL1,NDUFB4,UGDH,SLC25A13,TAZ,UGGT2,ITPA,ELOVL2,ATP6V1B2,AMDHD2,GUCA1B,OLA1,IMPDH2,MTAP,ABCD1,APOBEC3D,PARP9,NME7,SHMT1…	PDE4D,SULT1C4,TP53,PPCS,SUCLG2	-3.19007	0.00142239	1	FALSE	effectsize_down
GO_BP	GO:0042445	hormone metabolic process	240	42	2	DIO2,FOXE1,GAL,SCG5,SPP1,MME,DUOX2,EDNRB,CYP1B1,CYP3A5,DUOX1,DUOXA1,CRYM,DIO3,ENPEP,PCSK1N,ALDH1A3,GCNT4,BCHE,EGR1,RBP1,CPQ,CTSK,CRABP2,GHR,PAPSS2,SRD5A3,DAB2,CYP46A1,P4HB,CPE,BBS1,STUB1,MED1,DGAT1,STARD3,BACE2,YIPF5,ERO1B,DISP1,SRD5A1,AKR1B1	DIO2,FOXE1	-3.1897	0.00142419	1	FALSE	effectsize_down
GO_BP	GO:0042127	regulation of cell population proliferation	1775	359	15	IL24,BIRC7,ECM1,EDN3,GAL,ACAN,ANGPT1,CDKN2A,GREM1,RGN,FGFR4,PRAME,HTR2B,EPCAM,BMPR1B,CXCL8,HMGN5,PTGDS,C1QL4,IL1B,EGR3,APOD,PTHLH,HOXC10,ATF3,LEF1,GJA1,EDNRB,E2F1,NELL1,RARRES1,COMP,OGN,CLDN7,ROGDI,CYP1B1,FBXO2,KLHL41,SFRP4,PRDM1,CTHRC1,CCN4,CCDC88B,HMGA2,TNXB,CEACAM1,PID1,ECRG4,IGFBP2,PTCH1,PRC1,GLI1,MMP2,SIX3,THBS4,SFRP1,CHD5,MYOCD,WNT5A,CEP131,TP53,RAD51B,ZNF703,TBX3,PTN,CCND2,NR4A1,ATP8A2,P3H…	ECM1,ACAN,ANGPT1,CDKN2A,GREM1,FGFR4,BMPR1B,HMGN5,GJA1,E2F1,ROGDI,PRC1,CEP131,TP53,EMP2	-3.18512	0.00144695	1	FALSE	effectsize_down
GO_BP	GO:0001501	skeletal system development	530	117	10	TBX15,ECM1,WNT7B,ACAN,PITX1,WFIKKN2,GREM1,RGN,BMPR1B,CCDC154,PTHLH,HOXC10,GJA1,COMP,MDFI,OGN,NOTUM,SFRP4,HOXC8,COL11A1,CCN4,ITGB8,HMGA2,MMP2,SFRP1,WNT5A,CD44,SOX5,CDH11,TP53,TBX3,LRRC17,IGF1,CHST11,CSRNP1,CCN2,HOXC9,MGP,HOXC5,COL11A2,FREM1,MAPK11,FAM20C,HOXA6,TYROBP,SNAI2,EDNRA,ACP5,RASSF2,HOXA9,XYLT1,CTSK,GHR,RAB33B,TEK,TSKU,BNC2,HOXC4,PAPSS2,TEAD4,SOX9,SCX,SLC10A7,ADAMTS4,HOXD3,TWIST1,TWSG1,SLC…	TBX15,ECM1,WNT7B,ACAN,GREM1,BMPR1B,CCDC154,GJA1,MDFI,TP53	-3.17542	0.00149622	1	FALSE	effectsize_down
GO_BP	GO:0060512	prostate gland morphogenesis	28	10	0	MMP2,SFRP1,WNT5A,CYP7B1,TNC,AR,SOX9,ID4,FRS2,RARG		-3.17533	0.00149666	1	FALSE	effectsize_down
GO_BP	GO:0060740	prostate gland epithelium morphogenesis	26	10	0	MMP2,SFRP1,WNT5A,CYP7B1,TNC,AR,SOX9,ID4,FRS2,RARG		-3.17533	0.00149666	1	FALSE	effectsize_down
GO_BP	GO:0030162	regulation of proteolysis	602	113	5	ECM1,S100A8,S100A9,RGN,FGFR4,CCBE1,IL1B,CARD9,MELTF,CD44,TP53,THBS1,SERPINE2,TSPAN5,SH3RF1,SPON1,IFI6,CTSC,PLAU,LGALS9,HIP1R,CASP10,SERPINI1,TMEM98,CTSK,BLID,CARD8,LRRK2,GRIN2A,BAG2,TIMP3,MDM2,PPARG,TMX1,NUDT15,GABARAP,RPL11,CASP8,RPS6KA2,DAB2,MAPT,APH1B,RCHY1,AQP1,PACSIN3,S100A10,KLF4,PRR7,MAPK12,EIF2AK3,RPS27L,PSMF1,JAK2,NCSTN,PSME1,PSMC6,RHBDD1,LAPTM5,COMMD1,DDRGK1,STUB1,PSMA3,DET1,UBQLN4,FZR1…	ECM1,FGFR4,CCBE1,TP53,CARD8	-3.16721	0.00153908	1	FALSE	effectsize_down
GO_BP	GO:1901615	organic hydroxy compound metabolic process	566	86	10	DIO2,FOXE1,FGFR4,ACADL,SULT1C4,PNMT,DUOX2,EDNRB,ABCG4,CYP1B1,MOXD1,CYP3A5,DUOX1,MC1R,DUOXA1,WNT5A,TP53,CRYM,DIO3,IGF1,ALDH1A3,CYP7B1,GCNT4,DHDDS,ALG8,IP6K2,SNAI2,EDNRA,ALG9,CPQ,CTSK,SPR,CITED1,ADCYAP1R1,GRIN2A,PLPP2,TSKU,ITPK1,PMVK,PRKAA2,GALK1,SRD5A3,ADH5,PTS,ALG10B,FAXDC2,PER2,GPD2,DAB2,CYP46A1,MVD,PPIP5K2,OSBPL9,ERG28,DDT,NPC2,ALG10,IMPA2,ACER3,OPN3,DPM3,GK5,ITPKC,MED1,OSBPL3,SCARF1,FDPS,ERRFI…	DIO2,FOXE1,FGFR4,SULT1C4,ABCG4,MC1R,TP53,DHDDS,ALG8,IP6K2	-3.1514	0.00162488	1	FALSE	effectsize_down
GO_BP	GO:0090090	negative regulation of canonical Wnt signaling pathway	143	34	1	IGFBP1,GREM1,NOTUM,SFRP4,DKK1,CTHRC1,IGFBP2,GLI1,SFRP1,WNT5A,SNAI2,TLE2,TLE4,EGR1,RBMS3,GPC3,SLC9A3R1,SOX9,DACT1,MLLT3,DAB2,AMER2,FZD6,WWTR1,FOXO3,TLE3,LATS1,PFDN5,CYLD,UBAC2,GLI3,CTNND1,LRP4,NPHP4	GREM1	-3.14406	0.00166622	1	FALSE	effectsize_down
GO_BP	GO:1903034	regulation of response to wounding	178	38	2	CD36,TSPAN8,SPP1,DUOX2,CCN4,DUOX1,CEACAM1,TFPI,PTN,EPPK1,THBS1,CLDN1,SERPINE2,PLAU,NEO1,AJAP1,PROS1,FAP,EMILIN1,XBP1,PRDX2,TMX1,RTN4RL1,KANK1,SRSF6,KLF4,PDGFA,ITGB1,DDR2,TAFA5,HBEGF,PTPRF,STK24,HRAS,SCARF1,EXTL3,MAP2K1,RREB1	CD36,NEO1	-3.1284	0.00175761	1	FALSE	effectsize_down
GO_BP	GO:0010965	regulation of mitotic sister chromatid separation	59	16	0	CENPF,SPC24,NUF2,MAD1L1,UBE2C,KNL1,BUB1B,ZWINT,DUSP1,ANAPC11,ATM,ZNF207,SPDL1,DYNC1LI1,INCENP,TPR		3.12748	0.00176315	1	FALSE	effectsize_up
GO_BP	GO:0035282	segmentation	103	21	1	LEF1,DKK1,IRX3,SFRP1,WNT5A,TP53,TBX3,XRCC2,NRP2,MLLT3,WT1,NRP1,FRS2,TMED2,MTF2,ATM,KAT2A,FZD5,POGLUT1,RBPJ,MIB1	TP53	-3.12193	0.00179671	1	FALSE	effectsize_down
GO_BP	GO:0045786	negative regulation of cell cycle	407	83	4	CDKN2A,E2F1,TP53I13,CENPF,SPC24,MYOCD,CLSPN,TP53,NUF2,NR4A1,FAM107A,HOXC9,ADCYAP1,MAD1L1,DTL,CAMSAP3,KNL1,TIMELESS,TELO2,BUB1B,EGFR,MDM2,SLC9A3R1,SCRIB,DACT1,ZWINT,ZFYVE19,DUSP1,RPS6KA2,BTG2,TMEM67,BRINP1,BRSK1,ATR,WDR76,GMNN,KLF4,MAPK12,RPS27L,RPA2,PARP9,EZH2,ACVR1,RNASEH2B,APBB1,RNF167,FZR1,AURKAIP1,ATM,ZNF207,KAT2A,BCL6,SPDL1,DOT1L,BRCA1,CCNF,FZD3,ZNF830,DYNC1LI1,CTDSPL,USP47,KAT2B,RBL1,UFL1,M…	CDKN2A,E2F1,TP53I13,TP53	3.12035	0.00180637	1	FALSE	effectsize_up
GO_BP	GO:0002688	regulation of leukocyte chemotaxis	123	19	1	EDN3,GREM1,CXCL8,TNFSF14,THBS4,WNT5A,PTN,THBS1,MICOS10-NBL1,LGALS9,CXCL12,NEDD9,DUSP1,DDT,CMKLR1,MTUS1,MPP1,VEGFA,ADAM17	GREM1	-3.11735	0.00182488	1	FALSE	effectsize_down
GO_BP	GO:0001817	regulation of cytokine production	870	137	10	PAEP,CD36,LPL,ANGPT1,CLEC5A,CCBE1,HTR2B,MCOLN2,IL1B,APOD,PDE4D,LEF1,CYP1B1,NAV3,CCN4,CARD9,ITGB8,CCDC88B,TNXB,MC1R,CEACAM1,IL16,WNT5A,LUM,SPON2,IGF1,THBS1,ADCYAP1,TLR4,CD24,MAPK11,IL1R1,PANX1,LURAP1,TYROBP,SNAI2,ACP5,C1QTNF3,NR4A3,BTN3A1,MYD88,LGALS9,IL4R,EGR1,ZBTB20,ZFP36,CARD8,LRRK2,TRAF2,TNFRSF14,TSKU,STAT1,XBP1,ARRDC4,UBE2J1,SSC5D,TRIL,SYT11,ELF1,SCRIB,TWIST1,TWSG1,TRIM6,CASP8,IL17RC,IL18R1,C…	CD36,LPL,ANGPT1,CCBE1,MCOLN2,PDE4D,MC1R,PANX1,CARD8,RNF216	-3.11167	0.0018603	1	FALSE	effectsize_down
GO_BP	GO:0009150	purine ribonucleotide metabolic process	446	84	4	ATP1A2,PTHLH,PDE4D,SULT1C4,GUCY1A2,PID1,OGDHL,ACSL5,UCP2,NT5E,GUCY1A1,IGF1,ENO3,AMPD3,PDE5A,ENTPD7,ENPP1,FAM173A,CROT,PDE4C,PPCS,ARL2,ZBTB20,PDE9A,LRRK2,SUCLG2,PAPSS2,PMVK,PRKAA2,GALK1,GIMAP7,IMPDH1,TMSB4X,MLXIPL,ELOVL7,MVD,ACSL1,NDUFB4,SLC25A13,TAZ,ITPA,ELOVL2,ATP6V1B2,OLA1,IMPDH2,ABCD1,NME7,NT5C,GPI,AK2,PDK4,DLAT,SUCLA2,MAGI3,OGDH,PDHX,GPAM,PARP1,ATP6V0C,PKM,ATP5IF1,MPP1,PAPSS1,PDHB,AK1,PPARGC1…	PDE4D,SULT1C4,PPCS,SUCLG2	-3.11007	0.00187041	1	FALSE	effectsize_down
GO_BP	GO:0007051	spindle organization	195	51	2	HAUS7,PRC1,RGS14,NUF2,KIF4A,TPX2,KIFC1,KIFC2,TACC3,EML3,MYBL2,ASPM,SAC3D1,SPAG5,SUGT1,HAUS8,RACGAP1,MAPRE3,KIF23,KIZ,CENPE,CEP72,CHMP5,GNAI1,RMDN1,DYNC1H1,SUN2,KNSTRN,ZNF207,PCNT,EFHC1,CCSAP,HAUS4,CENPH,CLTC,TUBGCP6,INCENP,CHMP1B,KIF3B,INTS13,UVRAG,GPSM2,KIF2A,TPR,CHMP7,TUBGCP2,SMC1A,DCTN1,SPAST,NUP62,TBCE	HAUS7,PRC1	3.10759	0.00188619	1	FALSE	effectsize_up
GO_BP	GO:0072006	nephron development	157	39	3	WNT7B,ANGPT1,AGTR2,GREM1,ADAMTS16,WNT6,TCF21,EDNRB,PTCH1,IRX3,ENPEP,CD24,EDNRA,EGR1,CITED1,TEK,STAT1,GPC3,SOX9,WT1,HEYL,SEC61A1,ILK,AQP1,DCHS2,NUP107,WWTR1,YAP1,NUP160,AHI1,PDGFRB,VEGFA,HS2ST1,MPV17,SMO,CFLAR,GLI3,MTSS1,GZF1	WNT7B,ANGPT1,GREM1	-3.10554	0.0018993	1	FALSE	effectsize_down
GO_BP	GO:0097193	intrinsic apoptotic signaling pathway	319	66	2	S100A8,S100A9,E2F1,CYP1B1,CD44,TP53,EDA2R,CD24,CREB3L1,SNAI2,IFI6,TMEM117,CXCL12,DNAJC10,CASP4,LRRK2,MAPK8IP1,AEN,TRAF2,XBP1,MDM2,SLC9A3R1,BCL2L11,RPL11,DDX5,P4HB,SEPTIN4,EIF2AK3,SELENOK,RPS27L,JAK2,MOAP1,CUL5,ATM,SERINC3,PHLDA3,TPT1,PTPMT1,PARP1,TAF9,STK24,ERCC2,BRCA1,HRAS,SIAH1,HNRNPK,WWOX,USP47,TMEM161A,SFPQ,IFI16,RRN3,RRP8,BECN1,CYLD,BAG5,MSH6,TP53BP2,DAXX,STYXL1,SRC,CYCS,CASP6,ATAD5,FIGNL1,B…	E2F1,TP53	-3.10493	0.00190325	1	FALSE	effectsize_down
GO_BP	GO:0045766	positive regulation of angiogenesis	187	34	4	ECM1,GREM1,CCBE1,CXCL8,IL1B,CYP1B1,ADAM12,ITGB8,HMGA2,WNT5A,THBS1,EMILIN1,EMP2,TEK,XBP1,DDAH1,TWIST1,CHRNA7,AQP1,GATA6,NRP1,KLF4,PRKCB,ITGB1,PRKD1,ERAP1,RAPGEF3,PKM,BRCA1,TJP1,SP1,VEGFA,AKT3,PDPK1	ECM1,GREM1,CCBE1,EMP2	-3.10125	0.00192705	1	FALSE	effectsize_down
GO_BP	GO:0031099	regeneration	198	40	3	IGFBP1,SPP1,RGN,APOD,GJA1,PTCH1,GLI1,MMP2,UCP2,PTN,IGF1,EPPK1,CLDN1,TNC,NR4A3,HDGFL2,NEO1,CXCL12,CPQ,EGFR,PTPN12,NREP,RTN4RL1,TGFBR3,PRRX1,KLF4,JAK2,EZH2,MAP1B,YAP1,PTPRF,SRSF1,STK24,FZD7,MED1,IGF2R,SCARF1,PCNA,CFLAR,MAP2K1	GJA1,NEO1,PTPN12	-3.09809	0.00194772	1	FALSE	effectsize_down
GO_BP	GO:0030198	extracellular matrix organization	330	69	5	MMP10,MARCOL,GREM1,ADAMTS16,FGFR4,MMP7,LAMA2,COL8A1,COMP,COL22A1,CYP1B1,COL11A1,COLGALT2,MMP11,TNXB,MELTF,CRISPLD2,COL23A1,MMP2,COL14A1,LUM,COL12A1,OLFML2B,COL5A3,ADAMTS19,ADAMTSL1,COL11A2,OLFML2A,HMCN1,FLRT2,CREB3L1,COL15A1,FBLN5,ADAMTS13,FMOD,COL8A2,FAP,EMILIN1,CTSK,MMP19,PPARG,ADAMTS1,SOX9,SCX,POMGNT1,ADAMTS4,ADAMTSL4,COL24A1,ECM2,WT1,LOXL2,TGFBR3,ELN,ADAMTSL3,COL13A1,P3H4,ITGB1,DDR2,ADAMTS7,A…	MARCOL,GREM1,FGFR4,LAMA2,COLGALT2	-3.09757	0.00195111	1	FALSE	effectsize_down
GO_BP	GO:0043062	extracellular structure organization	331	69	5	MMP10,MARCOL,GREM1,ADAMTS16,FGFR4,MMP7,LAMA2,COL8A1,COMP,COL22A1,CYP1B1,COL11A1,COLGALT2,MMP11,TNXB,MELTF,CRISPLD2,COL23A1,MMP2,COL14A1,LUM,COL12A1,OLFML2B,COL5A3,ADAMTS19,ADAMTSL1,COL11A2,OLFML2A,HMCN1,FLRT2,CREB3L1,COL15A1,FBLN5,ADAMTS13,FMOD,COL8A2,FAP,EMILIN1,CTSK,MMP19,PPARG,ADAMTS1,SOX9,SCX,POMGNT1,ADAMTS4,ADAMTSL4,COL24A1,ECM2,WT1,LOXL2,TGFBR3,ELN,ADAMTSL3,COL13A1,P3H4,ITGB1,DDR2,ADAMTS7,A…	MARCOL,GREM1,FGFR4,LAMA2,COLGALT2	-3.09757	0.00195111	1	FALSE	effectsize_down
GO_BP	GO:0045229	external encapsulating structure organization	332	69	5	MMP10,MARCOL,GREM1,ADAMTS16,FGFR4,MMP7,LAMA2,COL8A1,COMP,COL22A1,CYP1B1,COL11A1,COLGALT2,MMP11,TNXB,MELTF,CRISPLD2,COL23A1,MMP2,COL14A1,LUM,COL12A1,OLFML2B,COL5A3,ADAMTS19,ADAMTSL1,COL11A2,OLFML2A,HMCN1,FLRT2,CREB3L1,COL15A1,FBLN5,ADAMTS13,FMOD,COL8A2,FAP,EMILIN1,CTSK,MMP19,PPARG,ADAMTS1,SOX9,SCX,POMGNT1,ADAMTS4,ADAMTSL4,COL24A1,ECM2,WT1,LOXL2,TGFBR3,ELN,ADAMTSL3,COL13A1,P3H4,ITGB1,DDR2,ADAMTS7,A…	MARCOL,GREM1,FGFR4,LAMA2,COLGALT2	-3.09757	0.00195111	1	FALSE	effectsize_down
GO_BP	GO:0007188	adenylate cyclase-modulating G protein-coupled receptor signaling pathway	247	39	4	GNAT3,CALCB,PTHLH,GABBR2,MC1R,ADGRG2,RGS2,GNAZ,HTR1F,ADGRL2,GNG2,CHRM2,ADCYAP1,ADGRE2,S1PR5,EDNRA,CACNA1D,RIMS2,PALM,RGS1,ADCYAP1R1,SLC9A3R1,ARRDC3,GNAL,ATP2B4,ADGRF5,ADGRB2,GNAI1,GNB1,ADGRL1,AKAP13,GNAO1,RAPGEF4,S1PR3,WASF2,GABBR1,PTH1R,GNA12,NME2	GNAT3,CALCB,MC1R,GNAZ	3.09512	0.00196734	1	FALSE	effectsize_up
GO_BP	GO:0060071	Wnt signaling pathway, planar cell polarity pathway	50	20	1	WNT7B,DKK1,CTHRC1,SFRP1,WNT5A,PRICKLE2,DAAM1,GPC3,DACT1,MLLT3,DAB2,MKS1,FZD6,CELSR2,CDC42,FZD3,FZD7,VANGL1,VANGL2,SMURF1	WNT7B	-3.07495	0.00210537	1	FALSE	effectsize_down
GO_BP	GO:0043122	regulation of canonical NF-kappaB signal transduction	282	65	8	CD36,ECM1,ANGPT1,HTR2B,IL1B,TRIM58,GJA1,CARD9,TRIM34,WNT5A,ALPK1,TAB3,EDA2R,TLR4,LURAP1,ROR1,TRAF1,TMEM9B,MYD88,LGALS9,NDFIP2,CASP10,CARD8,TRAF2,STAT1,WDR83,TRIM6,TMSB4X,APOL3,CASP8,TGFBR3,CC2D1A,LIMS1,NLRX1,WLS,PER1,ILK,PRKCB,PRKD1,AKAP13,RELA,EDA,TRIM5,PELI1,TRIM13,PPP5C,MIER1,ZDHHC17,PARP1,DHX36,IRF3,TRIM38,IRAK4,HLA-DRB1,MAP3K3,TANK,SLC35B2,VEGFA,UFL1,CFLAR,IKBKB,ZMYND11,PDPK1,TRAF3,NUP62	CD36,ECM1,ANGPT1,TRIM58,GJA1,TRIM34,ALPK1,CARD8	-3.0736	0.00211496	1	FALSE	effectsize_down
GO_BP	GO:1903035	negative regulation of response to wounding	99	17	1	TSPAN8,SPP1,CEACAM1,TFPI,EPPK1,THBS1,SERPINE2,PLAU,NEO1,AJAP1,PROS1,FAP,TMX1,RTN4RL1,PDGFA,TAFA5,EXTL3	NEO1	-3.06941	0.00214485	1	FALSE	effectsize_down
GO_BP	GO:0009967	positive regulation of signal transduction	1593	304	22	CD36,KCP,BIRC7,ECM1,EDN3,F2RL2,RUNDC3A,WNT7B,ANGPT1,AGTR2,S100A8,GREM1,S100A9,FGFR4,CCBE1,HTR2B,BMPR1B,GRIN2C,IL1B,LAMA2,ATF3,TRIM58,AMH,LEF1,GJA1,GDF7,CYP1B1,SFRP4,DKK1,CCN4,CARD9,TNFSF14,GUCY1A2,GADD45B,TNXB,RELL2,MC1R,GLI1,SFRP1,TRIM34,CHD5,MYOCD,WNT5A,CD44,TP53,GUCY1A1,ALPK1,TAB3,IGF1,THBS1,CCN2,ADCYAP1,EDA2R,MAD1L1,C20orf27,TLR4,TSPAN5,CD24,MAPK8IP2,NET1,IGF2,IL1R1,SH3RF1,LURAP1,ROR1,CTSC,TM…	CD36,KCP,ECM1,F2RL2,RUNDC3A,WNT7B,ANGPT1,GREM1,FGFR4,CCBE1,BMPR1B,LAMA2,TRIM58,GJA1,MC1R,TRIM34,TP53,ALPK1,NEO1,PAGR1,RAB29,EMP2	-3.06617	0.00216823	1	FALSE	effectsize_down
GO_BP	GO:0035850	epithelial cell differentiation involved in kidney development	48	11	1	GREM1,EDNRB,CD24,EDNRA,STAT1,WT1,WWTR1,YAP1,PRKX,SMO,MTSS1	GREM1	-3.06163	0.00220139	1	FALSE	effectsize_down
GO_BP	GO:0048646	anatomical structure formation involved in morphogenesis	1269	236	13	CD36,ECM1,TMEM215,ANGPT1,GREM1,CCBE1,DUSP2,TTN,WNT6,CXCL8,IL1B,EGR3,APOD,TCF21,TNNT1,CDK5R2,ST14,LEF1,ITGA2B,COL8A1,GJA1,GDF7,CSF3R,CYP1B1,ADAM12,KLHL41,DKK1,CTHRC1,COL11A1,TNFSF14,ITGB8,HMGA2,CEACAM1,OBSCN,PTCH1,KNDC1,MMP2,IRX3,THBS4,SFRP1,WNT5A,CDH11,TP53,COL12A1,TBX3,ENPEP,NR4A1,ATP8A2,TMEM100,THBS1,CCN2,ALDH1A3,CARD10,XRCC2,CNTNAP1,FAM20C,JUNB,CREB3L1,FAIM2,TYROBP,SNAI2,COL15A1,EDNRA,NRP2,KNL…	CD36,ECM1,TMEM215,ANGPT1,GREM1,CCBE1,ITGA2B,GJA1,OBSCN,TP53,CNTNAP1,NEO1,EMP2	-3.06132	0.00220366	1	FALSE	effectsize_down
GO_BP	GO:0099172	presynapse organization	54	15	2	SLITRK3,PPFIA2,SLITRK4,DKK1,SLITRK2,WNT5A,LRRC4B,PCLO,SLITRK5,FARP1,GPC4,LRFN4,MDGA1,NLGN2,LRP4	PPFIA2,SLITRK4	3.06044	0.00221013	1	FALSE	effectsize_up
GO_BP	GO:0048584	positive regulation of response to stimulus	2347	429	29	PENK,CD36,LPL,KCP,BIRC7,ECM1,EDN3,F2RL2,RUNDC3A,WNT7B,ANGPT1,AGTR2,S100A8,GREM1,S100A9,FGFR4,CCBE1,HTR2B,BMPR1B,GRIN2C,CFI,CXCL8,IL1B,LAMA2,ATF3,PDE4D,TRIM58,AMH,LEF1,DUOX2,GJA1,FMN2,GDF7,CYP1B1,SFRP4,DKK1,CCN4,CARD9,TNFSF14,GUCY1A2,GADD45B,TNXB,RELL2,DUOX1,MC1R,FABP4,CEACAM1,GLI1,IL16,THBS4,SFRP1,TRIM34,CHD5,MYOCD,WNT5A,CD44,TP53,MR1,PTN,GUCY1A1,ALPK1,TAB3,SVEP1,IGF1,FOXM1,THBS1,C1S,CCN2,CLDN1,P…	PENK,CD36,LPL,KCP,ECM1,F2RL2,RUNDC3A,WNT7B,ANGPT1,GREM1,FGFR4,CCBE1,BMPR1B,CFI,LAMA2,PDE4D,TRIM58,GJA1,FMN2,MC1R,TRIM34,TP53,MR1,ALPK1,NEO1,PAGR1,RAB29,CARD8,EMP2	-3.05984	0.00221457	1	FALSE	effectsize_down
GO_BP	GO:0051726	regulation of cell cycle	1118	258	11	BIRC7,EDN3,CDKN2A,IL1B,RNF112,CDK5R2,E2F1,TP53I13,GADD45B,HMGA2,CDK3,MBLAC1,CENPF,PTCH1,SPC24,PRC1,GLI1,SIX3,SFRP1,MYOCD,WNT5A,CLSPN,CEP131,TP53,RAD51B,ZNF703,TBX3,NUF2,CCND2,NR4A1,TPX2,DACH1,JUN,IGF1,FOXM1,FAM107A,HOXC9,ADCYAP1,MAD1L1,ANLN,DTL,MKI67,IGF2,JUNB,CIT,CAMSAP3,UBE2C,SMC6,NCAPG,TACC3,KNL1,EML3,TIMELESS,RPRM,TELO2,CGREF1,PAGR1,ASPM,BUB1B,FAP,TFPT,EGFR,SLF2,FEN1,MDM2,NUSAP1,SPAG5,TSC1,ZP…	CDKN2A,RNF112,E2F1,TP53I13,MBLAC1,PRC1,CEP131,TP53,SMC6,PAGR1,CDK8	3.05792	0.0022288	1	FALSE	effectsize_up
GO_BP	GO:0051276	chromosome organization	630	150	5	MEIOB,TTN,HIST1H4I,HIST1H4E,KIF18B,TEX15,HMGA2,PKIB,CENPF,SPC24,MCM2,PRC1,TP53,SYCP2,NUF2,KIF4A,TPX2,RECQL4,MAD1L1,SHLD1,CHTF18,KIFC1,KIFC2,PTTG1,UBE2C,SMC6,NCAPG,TACC3,KNL1,EML3,MYBL2,TELO2,EID3,SETDB2,SP100,ITGB3BP,BUB1B,TFPT,SLF2,RTEL1,FEN1,RESF1,NUSAP1,TOP2A,SPAG5,SUGT1,NCAPH2,ZWINT,MTERF1,RACGAP1,DUSP1,HIST1H1C,WRNIP1,HECW2,MLH3,ASCC3,KIF23,ATF7IP2,P3H4,MAPT,ATR,CENPE,ITPA,STN1,CHMP5,XRCC5,S…	MCM2,PRC1,TP53,SMC6,WRNIP1	3.05047	0.00228484	1	FALSE	effectsize_up
GO_BP	GO:0007156	homophilic cell adhesion via plasma membrane adhesion molecules	168	39	0	PCDH11X,PCDHA5,ROBO3,PCDH9,PCDHAC2,CEACAM1,DSC3,PCDHA6,CDH11,PCDHAC1,PCDHA10,HMCN1,CLSTN2,DSG2,PCDHA4,HMCN2,PCDHGB5,FAT3,ITGB1,DCHS2,CELSR2,PCDH7,PVR,PCDHB6,PCDH1,PCDHGA8,PCDHGA10,PCDHGA6,NECTIN1,ROBO1,PCDHB4,PCDHGA7,PCDH18,FAT4,PCDHGB4,PCDHGA9,PTPRM,PCDHGA11,CDH24		3.04625	0.00231718	1	FALSE	effectsize_up
GO_BP	GO:0060485	mesenchyme development	336	70	2	EDN3,GREM1,HTR2B,IL1B,TCF21,AMH,LEF1,EDNRB,SP6,DKK1,HMGA2,TNXB,SFRP1,WNT5A,RADIL,ZNF703,TBX3,SEMA6B,TMEM100,IGF1,NCLN,SNAI2,EDNRA,NRP2,SEMA6D,EMP2,SLC39A6,EFNB1,BNC2,STAT1,MDM2,SOX9,SCX,SEMA4G,TWIST1,WT1,LOXL2,TGFBR3,HEYL,DAB2,DDX5,SEMA4B,RBM24,NRP1,MCRIP1,SPRED3,DLG5,WWTR1,TBX2,EZH2,ACVR1,SEMA3G,YAP1,DDX17,TCOF1,ROBO1,SPRED1,SEMA6C,CDC42,FAM172A,SMO,POLR1B,MARK1,EXOC4,POGLUT1,SEMA4C,SEMA6A,PPP3R…	GREM1,EMP2	-3.04279	0.00234399	1	FALSE	effectsize_down
GO_BP	GO:0060070	canonical Wnt signaling pathway	321	76	2	IGFBP1,WNT7B,GREM1,WNT6,LEF1,EDNRB,NOTUM,SFRP4,DKK1,CTHRC1,CTNND2,IGFBP2,GLI1,SFRP1,WNT5A,ZNF703,SDC1,SNAI2,TLE2,EDNRA,TLE4,TMEM198,EGR1,ASPM,LRRK2,EGFR,RBMS3,GPC3,SLC9A3R1,SOX9,TBL1X,DACT1,MLLT3,DAB2,KANK1,MKS1,AMER2,DAPK3,WLS,ILK,KLF4,FZD6,WWTR1,EDA,RNF146,YAP1,RARG,WNK2,TRPM4,TTC21B,TBL1XR1,TCF7L1,FZD3,FZD7,SIAH1,TNKS2,FOXO3,TLE3,LRRK1,DISC1,USP47,CSNK1G2,LATS1,PFDN5,CYLD,UBAC2,GLI3,JRK,CTNND1…	WNT7B,GREM1	-3.04159	0.00235332	1	FALSE	effectsize_down
GO_BP	GO:0045765	regulation of angiogenesis	352	59	4	ECM1,GREM1,CCBE1,CXCL8,IL1B,CYP1B1,ADAM12,ITGB8,HMGA2,CEACAM1,THBS4,SFRP1,WNT5A,THBS1,CREB3L1,SP100,EMILIN1,EMP2,TEK,STAT1,XBP1,PPARG,ADAMTS1,WARS,DDAH1,TWIST1,PDE3B,ATP2B4,CHRNA7,AQP1,GATA6,ADGRB2,NRP1,KLF4,PRKCB,ITGB1,PRKD1,RELA,ERAP1,TAFA5,ERBB2,RAPGEF3,YJEFN3,SYNJ2BP,AMOT,SPRED1,PKM,NIBAN2,BRCA1,TJP1,SP1,VEGFA,AKT3,PTPRM,SEMA6A,FOXJ2,KRIT1,PDPK1,EGLN1	ECM1,GREM1,CCBE1,EMP2	-3.04153	0.00235376	1	FALSE	effectsize_down
GO_BP	GO:0006869	lipid transport	453	64	5	CD36,GAL,SPP1,ANO4,IL1B,APOD,ABCG4,ABCC3,FABP4,CEACAM1,PTCH1,ACSL5,ABCA9,ATP8A2,THBS1,ABCA6,ABCC4,STARD5,ATP10D,CROT,OSBP2,SLC27A3,RBP1,CRABP2,TSKU,PPARG,SLC10A7,APOL3,PLEKHA8,DAB2,ACSL1,GM2A,EEPD1,OSBPL9,CPT1B,APOL6,TMEM30A,GLTP,NPC2,PLSCR1,ABCD1,CPT2,PRELID2,PITPNM3,PITPNM1,YJEFN3,MSR1,PRELID3A,SLC27A1,TMEM41B,STARD10,SLC66A2,KIAA1109,OSBPL3,RXRA,KDM5B,SLCO3A1,OSBPL2,STARD3,RFT1,UHRF1BP1L,RELCH…	CD36,ANO4,ABCG4,ATP10D,PLEKHA8	-3.03969	0.00236823	1	FALSE	effectsize_down
GO_BP	GO:0010817	regulation of hormone levels	539	92	6	DIO2,EDN3,F2RL2,FOXE1,GAL,SCG5,SPP1,VGF,IL1B,MME,DUOX2,GJA1,EDNRB,CYP1B1,CYP3A5,DUOX1,DUOXA1,SFRP1,GNAZ,UCP2,CRYM,TBX3,DIO3,ENPEP,SLC25A22,ADCYAP1,PASK,PCSK1N,ALDH1A3,SLC18A2,GCNT4,C1QTNF3,PCLO,BCHE,RIMS2,ORAI1,EGR1,RBP1,CPQ,CTSK,CRABP2,GHR,EGFR,PAPSS2,PPARG,SRD5A3,PER2,ACVR2B,DAB2,CYP46A1,PTPRN2,AQP1,P4HB,PIM3,CPE,CHD7,PRKCB,BBS1,JAK2,AIMP1,PRKD1,RAPGEF4,STUB1,TARDBP,SNX4,TRPM4,STX4,TCIRG1,STXBP…	DIO2,F2RL2,FOXE1,GJA1,GNAZ,PASK	-3.03792	0.0023822	1	FALSE	effectsize_down
GO_BP	GO:0023051	regulation of signaling	3536	685	42	GABRR1,RGS13,CD36,IGFBP1,WIF1,KCP,PALM3,BIRC7,ECM1,EDN3,SHISA7,F2RL2,RUNDC3A,WNT7B,GAL,GRID2IP,ATP1A2,ANGPT1,SCG5,SPP1,INA,RASL11B,AGTR2,S100A8,WFIKKN2,GREM1,S100A9,RGN,FGFR4,CCBE1,PRAME,HTR2B,BMPR1B,DUSP2,GRIN2C,PPFIA2,CXCL8,VGF,CACNA1A,C1QL4,IL1B,LAMA2,APOD,TCF21,ATF3,PDE4D,MME,TRIM58,AMH,LEF1,GJA1,MDFI,RGS16,TRABD2A,GDF7,NOTUM,PLIN5,CYP1B1,FBXO2,SFRP4,DKK1,CTHRC1,CCN4,LRRC4,CTNND2,IQSEC3,CARD9…	GABRR1,RGS13,CD36,WIF1,KCP,PALM3,ECM1,SHISA7,F2RL2,RUNDC3A,WNT7B,GRID2IP,ANGPT1,INA,RASL11B,GREM1,FGFR4,CCBE1,BMPR1B,PPFIA2,LAMA2,PDE4D,TRIM58,GJA1,MDFI,LRRC4,IQSEC3,MC1R,OBSCN,TRIM34,GNAZ,MPP2,TP53,ALPK1,PASK,RALGPS1,NEO1,PAGR1,RAB29,CARD8,EMP2,PTPN12	-3.03403	0.00241314	1	FALSE	effectsize_down
GO_BP	GO:0097191	extrinsic apoptotic signaling pathway	230	48	1	AGTR2,BMPR1B,IL1B,ATF3,SFRP1,IGF1,THBS1,TLR4,SH3RF1,FAIM2,SNAI2,IFI6,NFKBIZ,TRAF1,CASP10,SP100,AR,TRAF2,PRDX2,GABARAP,BCL2L11,CASP8,LGALS3,FAIM,NRP1,JAK2,CTTN,MOAP1,RELA,LMNA,PPP2R1B,ACVR1,PARP2,YAP1,STX4,BRCA1,BCL2L12,FOXO3,WWOX,CYLD,CFLAR,ZMYND11,EYA3,HMGB2,PDPK1,DAXX,SRC,BEX3	BMPR1B	-3.03373	0.00241553	1	FALSE	effectsize_down
GO_BP	GO:0099601	regulation of neurotransmitter receptor activity	46	10	1	SHISA7,CACNG8,CNIH3,LYNX1,MAPK8IP2,SHANK1,DLGAP1,SHISA8,NLGN2,DLG4	SHISA7	3.02312	0.00250184	1	FALSE	effectsize_up
GO_BP	GO:0061326	renal tubule development	104	27	2	WNT7B,AGTR2,GREM1,ADAMTS16,WNT6,TCF21,PTCH1,IRX3,TTC8,CD24,CITED1,STAT1,GPC3,SOX9,WT1,HEYL,ILK,AQP1,WWTR1,YAP1,AHI1,VEGFA,HS2ST1,SMO,GLI3,MTSS1,GZF1	WNT7B,GREM1	-3.01949	0.00253198	1	FALSE	effectsize_down
GO_BP	GO:0009059	macromolecule biosynthetic process	7804	1346	59	PAEP,SCRT1,CD36,LPL,ONECUT3,TSPAN8,TBX15,DIO2,KRT17,ECM1,EDN3,RFX8,FOXE1,GAL,HES2,SALL3,EBF2,ANGPT1,SCG5,SPP1,PITX1,POLR2J3,CLEC5A,AGTR2,S100A8,CDKN2A,GREM1,S100A9,RGN,FGFR4,ESRRG,CCBE1,PRAME,HTR2B,MCOLN2,EPCAM,BMPR1B,FOSB,TTN,ECEL1,WNT6,ERV3-1-ZNF117,CXCL8,HMGN5,PTGDS,TK1,IL1B,EGR3,APOD,TCF21,PTHLH,HOXC10,ATF3,PDE4D,MME,TRIM58,AMH,LEF1,YBX2,GJA1,EDNRB,E2F1,NELL1,COMP,MDFI,ZNF660-ZNF197,GDF7,ABCG…	SCRT1,CD36,LPL,ONECUT3,TBX15,DIO2,ECM1,RFX8,FOXE1,HES2,SALL3,ANGPT1,CDKN2A,GREM1,FGFR4,CCBE1,MCOLN2,BMPR1B,HMGN5,PDE4D,TRIM58,YBX2,GJA1,E2F1,MDFI,ABCG4,PRX,MC1R,MBLAC1,TARBP1,WBP2NL,TRIM34,ZBTB38,KCTD1,TP53,TMEM59,PASK,ZNF532,ZNF484,DHDDS,PURG,ALG8,ZSCAN20,PANX1,ZNF66,NSUN3,NEO1,FCF1,PAGR1,PUS7,CARD8,INTS4,SRSF2,ZNF788P,WRNIP1,RNF216,CDK8,XXYLT1,BRWD3	-2.99311	0.00276146	1	FALSE	effectsize_down
GO_BP	GO:0001707	mesoderm formation	76	16	1	LEF1,GJA1,DKK1,HMGA2,WNT5A,TXNRD1,SCX,TWSG1,WLS,KLF4,ITGB1,ACVR1,GPI,ARMC5,EXOC4,SRF	GJA1	-2.98977	0.00279186	1	FALSE	effectsize_down
GO_BP	GO:0009612	response to mechanical stimulus	214	44	1	ATP1A2,FOSB,TTN,IL1B,ASIC3,COL11A1,TNFSF14,KCNC1,IGFBP2,PTCH1,MMP2,FOS,PTN,ATP8A2,THBS1,TNC,TLR4,SERPINE2,MYD88,CXCL12,EGFR,STAT1,CNN2,SOX9,SCX,CASP8,BTG2,ANKRD23,AQP1,USP53,DDR2,CLCN6,RELA,ATAT1,GPI,MAP1B,MEIS2,STRBP,PSPH,LRP11,MAP3K14,ABHD12,TMEM87A,SRC	ASIC3	-2.97609	0.00291945	1	FALSE	effectsize_down
GO_BP	GO:0032870	cellular response to hormone stimulus	611	131	2	IGFBP1,ATP1A2,AGTR2,ESRRG,FOSB,IL1B,MGARP,TCF21,CYP1B1,INSRR,CEACAM1,PID1,TFPI,IGFBP2,SFRP1,FOS,UCP2,GNG2,NR4A1,FAM107A,TBC1D4,CYP7B1,TNC,IGF2,EDNRA,ENPP1,NR4A3,PAGR1,AR,ZFP36,GHR,EGFR,PAQR7,STAT1,XBP1,MDM2,UFM1,PPARG,PELP1,LBH,PRKAA2,IGFBP7,PIP4K2C,PDE3B,RNF6,BCL2L11,MBD5,WT1,HEYL,DAB2,ACSL1,KANK1,DDX5,SORL1,PER1,SGCB,AQP1,GATA6,JAK3,PRKCB,GNB1,ZMIZ1,PPARGC1B,SLC2A4,JAK2,DDR2,PRKD1,ATP2B1,VAMP2,…	MGARP,PAGR1	-2.97341	0.00294514	1	FALSE	effectsize_down
GO_BP	GO:0032890	regulation of organic acid transport	77	11	0	ATP1A2,IL1B,RGS2,ACSL5,THBS1,SLC38A1,PER2,ACSL1,ITGB1,GABBR1,DTNBP1		-2.96644	0.00301266	1	FALSE	effectsize_down
GO_BP	GO:0098542	defense response to other organism	1232	188	12	SLPI,CD36,CXCL14,GNLY,JCHAIN,CLEC5A,S100A8,S100A9,MCOLN2,CFI,CXCL8,VGF,IL1B,TRIM58,PRDM1,CARD9,CCDC88B,ZDHHC11,CEACAM1,TRIM34,WNT5A,TP53,MR1,ALPK1,SPON2,TAB3,C1S,CLDN1,TFEB,C1R,TLR4,IRF9,TYROBP,IFI6,MNDA,ACP5,SAMD9,NFKBIZ,IFI44L,MYD88,LGALS9,ADAMTS13,IL4R,LYST,GBP3,SP100,GBP4,EMILIN1,STAT2,CITED1,CASP4,CARD8,N4BP3,TRIM26,TRAF2,TNFRSF14,COTL1,USP27X,STAT1,CXCL16,PPARG,RNASE1,DDX60L,SSC5D,TRIL,SYT1…	CD36,MCOLN2,CFI,TRIM58,TRIM34,TP53,MR1,ALPK1,LYST,CARD8,WRNIP1,RNF216	-2.96446	0.00303216	1	FALSE	effectsize_down
GO_BP	GO:1905818	regulation of chromosome separation	74	22	0	CENPF,SPC24,NUF2,MAD1L1,UBE2C,NCAPG,KNL1,BUB1B,NCAPH2,ZWINT,DUSP1,PLSCR1,ANAPC11,ATM,ZNF207,SPDL1,DYNC1LI1,INCENP,NCAPD2,CSNK2A1,TPR,NCAPG2		2.95457	0.00313103	1	FALSE	effectsize_up
GO_BP	GO:0019932	second-messenger-mediated signaling	329	61	3	CD36,RUNDC3A,GAL,ATP1A2,AGTR2,RGN,HTR2B,GRIN2C,CXCL8,KCNC2,PDE4D,EDNRB,GUCY1A2,CLIC2,PDE11A,GUCY1A1,TMEM100,IGF1,THBS1,ADCYAP1,PDE5A,TRPM2,PDE4C,TMEM38A,SGCD,PDE9A,LRRK2,ADCYAP1R1,EGFR,GRIN2A,VCAM1,TMBIM4,SAMD14,SOX9,CALM1,DDAH1,PDE3B,ATP2B4,NFATC2,MAPT,AQP1,ADGRB2,GNAI1,EIF2AK3,SELENOK,ADGRL1,PRKD1,RILPL1,RAPGEF3,CMKLR1,TRPM4,HOMER2,PDGFRB,VEGFA,CAMK2D,STIMATE,PDPK1,NOS1AP,PPP3R1,KSR1,BCAP31	CD36,RUNDC3A,PDE4D	-2.94871	0.00319102	1	FALSE	effectsize_down
GO_BP	GO:2001234	negative regulation of apoptotic signaling pathway	244	43	0	IL1B,CD44,IGF1,THBS1,MAPK8IP2,SH3RF1,CREB3L1,FAIM2,SNAI2,IFI6,CXCL12,AR,LRRK2,MAPK8IP1,XBP1,MDM2,SLC25A6_1,PRDX2,LGALS3,FAIM,NRP1,CTTN,RELA,LMNA,ACVR1,YAP1,TPT1,TAF9,BRCA1,USP47,TMEM161A,MAZ,RRN3,CFLAR,ZMYND11,BAG5,EYA3,CSNK2A1,HMGB2,PIH1D1,SRC,ATAD5,FIGNL1		-2.94795	0.00319894	1	FALSE	effectsize_down
GO_BP	GO:0061061	muscle structure development	706	134	8	MYH14,PITX1,WFIKKN2,GREM1,TTN,EGR3,LAMA2,TCF21,TNNT1,ATF3,LEF1,GJA1,EDNRB,COMP,ADAM12,KLHL41,DKK1,COL11A1,TNFSF14,OBSCN,CENPF,RGS2,IRX3,PRICKLE4,MYOCD,COL14A1,WNT5A,FOS,TBX3,DES,NR4A1,IGF1,MAMSTR,SDC1,CNTNAP1,MAPK11,IGF2,EDNRA,PDLIM1,HDGFL2,BHLHE41,NEO1,HLX,IL4R,SGCD,EGR1,RBPMS2,JPH1,XBP1,MDM2,TSC1,SGCE,TEAD4,SOX9,SCX,TWIST1,SYPL2,WT1,TGFBR3,HEYL,ACTN4,BOC,CSRP2,BTG2,ELN,DNMT1,NFATC2,DOCK5,DDX5,T…	MYH14,GREM1,LAMA2,GJA1,OBSCN,PRICKLE4,CNTNAP1,NEO1	2.94722	0.00320648	1	FALSE	effectsize_up
GO_BP	GO:1902075	cellular response to salt	212	39	2	SYT3,FOSB,NPTX1,CIB2,PPP1R1B,FABP4,WNT5A,FOS,CHRM2,CLDN1,JUNB,TRPM2,ACHE,RYR3,EGR1,CPNE5,MDM2,PRKAA2,SYT11,RASGRP2,ATP2B4,CHRNA7,NFATC2,SLC25A23,PRKCB,GNB1,EHMT2,NCSTN,B2M,TRPM4,SYT17,SSH1,ITPKC,BAIAP2,JUND,CAMK2D,XRN1,DAXX,DLG4	SYT3,CIB2	2.94414	0.00323856	1	FALSE	effectsize_up
GO_BP	GO:0001816	cytokine production	883	139	10	PAEP,CD36,LPL,ANGPT1,CLEC5A,CCBE1,HTR2B,MCOLN2,IL1B,APOD,PDE4D,LEF1,CYP1B1,NAV3,CCN4,CARD9,ITGB8,CCDC88B,TNXB,MC1R,CEACAM1,IL16,WNT5A,LUM,SPON2,IGF1,THBS1,ADCYAP1,TLR4,CD24,MAPK11,IL1R1,PANX1,LURAP1,TYROBP,SNAI2,ACP5,C1QTNF3,NR4A3,BTN3A1,MYD88,LGALS9,IL4R,EGR1,ZBTB20,ZFP36,CARD8,LRRK2,TRAF2,TNFRSF14,TSKU,STAT1,XBP1,ARRDC4,UBE2J1,SSC5D,TRIL,SYT11,ELF1,SCRIB,TWIST1,TWSG1,TRIM6,CASP8,IL17RC,IL18R1,C…	CD36,LPL,ANGPT1,CCBE1,MCOLN2,PDE4D,MC1R,PANX1,CARD8,RNF216	-2.93955	0.00328687	1	FALSE	effectsize_down
GO_BP	GO:0071674	mononuclear cell migration	206	26	2	ECM1,GREM1,APOD,TNFSF14,WNT5A,THBS1,CYP7B1,MICOS10-NBL1,TRPM2,LGALS9,CXCL12,TNFRSF14,CXCL16,NEDD9,DUSP1,LGALS3,SELENOK,CMKLR1,TRPM4,IL27RA,CDC42,STK10,ADAM17,MED23,CD99L2,SIRPA	ECM1,GREM1	-2.93708	0.00331317	1	FALSE	effectsize_down
GO_BP	GO:0140013	meiotic nuclear division	197	37	1	MEIOB,FMN2,TEX15,WNT5A,SYCP2,RAD51B,NUF2,SPIRE2,PTTG1,KNL1,ASPM,TOP2A,NCAPH2,MYBL1,ZWINT,BCL2L11,RPS6KA2,MLH3,P3H4,CKS2,SLX4,EHMT2,CENPC,SIRT7,FZR1,ATM,PSMC3IP,MRE11,INCENP,EME2,MARF1,RMI1,FOXJ2,FOXJ3,SPIRE1,CDC25B,FIGNL1	FMN2	2.93685	0.00331566	1	FALSE	effectsize_up
GO_BP	GO:0001819	positive regulation of cytokine production	501	84	7	PAEP,CD36,LPL,CLEC5A,CCBE1,HTR2B,MCOLN2,IL1B,PDE4D,CYP1B1,CARD9,CCDC88B,TNXB,IL16,WNT5A,LUM,SPON2,THBS1,ADCYAP1,TLR4,MAPK11,IL1R1,PANX1,LURAP1,TYROBP,C1QTNF3,NR4A3,BTN3A1,MYD88,LGALS9,IL4R,EGR1,ZBTB20,CARD8,LRRK2,TRAF2,TNFRSF14,STAT1,XBP1,ARRDC4,SCRIB,TWIST1,TRIM6,CASP8,IL17RC,IL18R1,BTN3A2,SORL1,DDT,GATA6,FCGR2A,EIF2AK3,SELENOK,JAK2,C1QTNF4,RELA,PELI1,LAPTM5,AKIRIN2,DDX58,B2M,SCAMP5,TMED10,IL27R…	CD36,LPL,CCBE1,MCOLN2,PDE4D,PANX1,CARD8	-2.93538	0.00333138	1	FALSE	effectsize_down
GO_BP	GO:0042403	thyroid hormone metabolic process	29	11	2	DIO2,FOXE1,DUOX2,DUOX1,DUOXA1,CRYM,DIO3,GCNT4,CPQ,CTSK,MED1	DIO2,FOXE1	-2.93515	0.00333382	1	FALSE	effectsize_down
GO_BP	GO:0051216	cartilage development	208	47	4	ECM1,WNT7B,PITX1,GREM1,BMPR1B,PTHLH,COMP,OGN,COL11A1,CCN4,ITGB8,HMGA2,WNT5A,CD44,SOX5,CHST11,CCN2,MGP,COL11A2,SNAI2,CTSK,GHR,TSKU,HOXC4,SOX9,SCX,HOXD3,TWSG1,LOXL2,NFATC2,IFT80,ZNF219,PRRX1,BBS1,EIF2AK3,ADAMTS7,DDRGK1,RARG,ARID5A,KAT2A,ERRFI1,PTH1R,GLG1,SRF,GLI3,TRIP11,THRA	ECM1,WNT7B,GREM1,BMPR1B	-2.93424	0.00334364	1	FALSE	effectsize_down
GO_BP	GO:0071310	cellular response to organic substance	2050	375	17	PENK,CD36,IGFBP1,LPL,IL24,PALM3,BIRC7,ECM1,WNT7B,ATP1A2,ANGPT1,SPP1,INA,AGTR2,ESRRG,LSP1,FOSB,WNT6,CXCL8,CACNA1A,IL1B,NPTX1,MGARP,TCF21,ATF3,CIB2,MME,LEF1,DUOX2,GJA1,EDNRB,ABCG4,CSF3R,CYP1B1,PPP1R1B,INSRR,RORB,DUOX1,FABP4,CEACAM1,PID1,TFPI,IGFBP2,PTCH1,MCM2,MMP2,SFRP1,WNT5A,CD44,FOS,TP53,UCP2,ZNF703,GNG2,CHRM2,NR4A1,SPON2,IGF1,FAM107A,THBS1,CLDN1,TBC1D4,EDA2R,CYP7B1,TNC,TLR4,PPM1E,CD24,IL11RA,NEF…	PENK,CD36,LPL,PALM3,ECM1,WNT7B,ANGPT1,INA,LSP1,MGARP,CIB2,GJA1,ABCG4,MCM2,TP53,PAGR1,CARD8	-2.92034	0.00349648	1	FALSE	effectsize_down
GO_BP	GO:0009259	ribonucleotide metabolic process	466	90	4	ATP1A2,PTHLH,PDE4D,SULT1C4,GUCY1A2,PID1,OGDHL,ACSL5,UCP2,NT5E,GUCY1A1,IGF1,ENO3,AMPD3,PDE5A,ENTPD7,ENPP1,FAM173A,CROT,PDE4C,PPCS,ARL2,ZBTB20,PDE9A,LRRK2,SUCLG2,PAPSS2,PMVK,PRKAA2,GALK1,GIMAP7,IMPDH1,TMSB4X,UCK2,MLXIPL,ELOVL7,MVD,ACSL1,NDUFB4,SLC25A13,TAZ,ITPA,ELOVL2,ATP6V1B2,OLA1,IMPDH2,ABCD1,NME7,NT5C,RNASEH2B,GPI,AK2,PDK4,DLAT,SUCLA2,MAGI3,UMPS,OGDH,PDHX,GPAM,PARP1,ATP6V0C,PKM,ATP5IF1,MPP1,PAPS…	PDE4D,SULT1C4,PPCS,SUCLG2	-2.9196	0.00350475	1	FALSE	effectsize_down
GO_BP	GO:0019693	ribose phosphate metabolic process	480	90	4	ATP1A2,PTHLH,PDE4D,SULT1C4,GUCY1A2,PID1,OGDHL,ACSL5,UCP2,NT5E,GUCY1A1,IGF1,ENO3,AMPD3,PDE5A,ENTPD7,ENPP1,FAM173A,CROT,PDE4C,PPCS,ARL2,ZBTB20,PDE9A,LRRK2,SUCLG2,PAPSS2,PMVK,PRKAA2,GALK1,GIMAP7,IMPDH1,TMSB4X,UCK2,MLXIPL,ELOVL7,MVD,ACSL1,NDUFB4,SLC25A13,TAZ,ITPA,ELOVL2,ATP6V1B2,OLA1,IMPDH2,ABCD1,NME7,NT5C,RNASEH2B,GPI,AK2,PDK4,DLAT,SUCLA2,MAGI3,UMPS,OGDH,PDHX,GPAM,PARP1,ATP6V0C,PKM,ATP5IF1,MPP1,PAPS…	PDE4D,SULT1C4,PPCS,SUCLG2	-2.9196	0.00350475	1	FALSE	effectsize_down
GO_BP	GO:0048708	astrocyte differentiation	88	17	0	S100A8,S100A9,IL1B,LAMC3,TLR4,SERPINE2,ROR1,EGFR,SOX9,ID4,C1QA,MAPT,TTC21B,KDM4A,SMO,KRAS,MAP2K1		-2.90795	0.00363808	1	FALSE	effectsize_down
GO_BP	GO:0010646	regulation of cell communication	3540	683	42	GABRR1,RGS13,CD36,IGFBP1,WIF1,KCP,PALM3,BIRC7,ECM1,EDN3,SHISA7,F2RL2,RUNDC3A,WNT7B,GAL,GRID2IP,ATP1A2,ANGPT1,SCG5,SPP1,INA,RASL11B,AGTR2,S100A8,WFIKKN2,GREM1,S100A9,RGN,FGFR4,CCBE1,PRAME,HTR2B,BMPR1B,DUSP2,GRIN2C,PPFIA2,CXCL8,VGF,CACNA1A,C1QL4,IL1B,LAMA2,APOD,TCF21,ATF3,PDE4D,MME,TRIM58,AMH,LEF1,GJA1,MDFI,RGS16,TRABD2A,GDF7,NOTUM,PLIN5,CYP1B1,FBXO2,SFRP4,DKK1,CTHRC1,CCN4,LRRC4,CTNND2,IQSEC3,CARD9…	GABRR1,RGS13,CD36,WIF1,KCP,PALM3,ECM1,SHISA7,F2RL2,RUNDC3A,WNT7B,GRID2IP,ANGPT1,INA,RASL11B,GREM1,FGFR4,CCBE1,BMPR1B,PPFIA2,LAMA2,PDE4D,TRIM58,GJA1,MDFI,LRRC4,IQSEC3,MC1R,OBSCN,TRIM34,GNAZ,MPP2,TP53,ALPK1,PASK,RALGPS1,NEO1,PAGR1,RAB29,CARD8,EMP2,PTPN12	-2.90299	0.00369617	1	FALSE	effectsize_down
GO_BP	GO:0048513	animal organ development	3045	584	30	LPL,ABCB5,WIF1,MB,TBX15,KRT17,BIRC7,ECM1,TULP1,TMEM215,EDN3,FOXE1,DNAAF3,WNT7B,MYH14,GAL,EVPL,EBF2,ATP1A2,ANGPT1,SPP1,INA,PITX1,AGTR2,GREM1,RGN,ADAMTS16,CCBE1,HTR2B,EPCAM,BMPR1B,TTN,CCDC154,GRIN2C,WNT6,CXCL8,VGF,KCNC2,IL1B,EGR3,LAMA2,APOD,DCX,MGARP,TCF21,PTHLH,RNF112,ATF3,CDK5R2,MME,ST14,AMH,LEF1,COL8A1,GJA1,EDNRB,E2F1,NELL1,COMP,MDFI,OGN,GDF7,NOTUM,ROGDI,CSF3R,CYP1B1,KLHL41,SFRP4,SP6,DKK1,PRDM1,…	LPL,WIF1,TBX15,ECM1,TULP1,TMEM215,FOXE1,DNAAF3,WNT7B,MYH14,ANGPT1,INA,GREM1,CCBE1,BMPR1B,CCDC154,LAMA2,MGARP,RNF112,GJA1,E2F1,MDFI,ROGDI,MCM2,PRICKLE4,TP53,CNTNAP1,FEZ1,ABHD15,EMP2	-2.89809	0.00375447	1	FALSE	effectsize_down
GO_BP	GO:1903828	negative regulation of protein localization	217	44	5	CD36,ANGPT1,IL1B,APOD,PID1,SFRP1,GNAZ,UCP2,TMEM59,NEO1,TXN,NDFIP2,SP100,TMEM98,LRRK2,CORO2B,UFM1,UBE2J1,DERL2,DAB2,TAX1BP3,MAPT,PIM3,TP53INP2,GOPC,TMED2,COMMD1,LMAN1,GDI2,RANGAP1,MAP1A,CLTC,ABHD17A,LZTFL1,LATS1,RAB11FIP3,ERLEC1,UBAC2,CDK9,PPP2R5A,RAB11FIP1,MFHAS1,TTBK2,WNK3	CD36,ANGPT1,GNAZ,TMEM59,NEO1	-2.8935	0.00380972	1	FALSE	effectsize_down
GO_BP	GO:0051240	positive regulation of multicellular organismal process	1688	310	19	PAEP,PENK,CD36,LPL,DIO2,KRT17,ECM1,EDN3,GAL,ACAN,EBF2,ATP1A2,SPP1,CLEC5A,AGTR2,GREM1,ESRRG,CCBE1,HTR2B,MCOLN2,BMPR1B,SLITRK3,ACADL,CXCL8,IL1B,EGR3,RNF112,PDE4D,MME,LEF1,YBX2,GJA1,EDNRB,NELL1,SLITRK4,CYP1B1,ADAM12,DKK1,CARD9,TNFSF14,ITGB8,CCDC88B,HMGA2,TNXB,MC1R,SLITRK2,FABP4,IGFBP2,GLI1,SGIP1,RGS2,IL16,ZNF516,MYOCD,WNT5A,LUM,SOX5,FOS,RGS14,UCP2,ZNF703,DIO3,PTN,ATP8A2,SPON2,SVEP1,IGF1,THBS1,ADCYAP…	PENK,CD36,LPL,DIO2,ECM1,ACAN,GREM1,CCBE1,MCOLN2,BMPR1B,RNF112,PDE4D,YBX2,GJA1,SLITRK4,MC1R,PANX1,CARD8,EMP2	-2.89186	0.00382968	1	FALSE	effectsize_down
GO_BP	GO:0007399	nervous system development	2530	567	30	SCRT1,PENK,TULP1,EDN3,WNT7B,HES2,ACAN,ATP1A2,SPP1,INA,PITX1,STMN2,AGTR2,S100A8,EPHA6,S100A9,SYT3,BMPR1B,SLITRK3,GRIN2C,WNT6,PPFIA2,HPCAL4,KCNC2,IL1B,EGR3,LAMA2,APOD,DCX,SH3GL3,NPTX1,MGARP,RNF112,HOXC10,CDK5R2,MME,ST14,LEF1,GJA1,GPRIN1,EDNRB,E2F1,NELL1,GDF7,SLITRK4,NELL2,ROGDI,PCDHA5,CYP1B1,NYAP1,DKK1,PRX,PRDM1,NAV3,HOXC8,CTHRC1,LRRC4,CTNND2,SHC3,ROBO3,PCDH9,ELAVL3,PCDHAC2,TNXB,RORB,KCNC1,SLITRK2,…	SCRT1,PENK,TULP1,WNT7B,HES2,ACAN,INA,EPHA6,SYT3,BMPR1B,PPFIA2,HPCAL4,LAMA2,SH3GL3,MGARP,RNF112,GJA1,E2F1,SLITRK4,ROGDI,NYAP1,PRX,LRRC4,SHC3,TP53,GALC,CNTNAP1,FEZ1,NEO1,RAB29	2.88881	0.00386706	1	FALSE	effectsize_up
GO_BP	GO:0014002	astrocyte development	44	11	0	S100A8,S100A9,IL1B,LAMC3,TLR4,ROR1,EGFR,C1QA,MAPT,SMO,KRAS		-2.88495	0.0039148	1	FALSE	effectsize_down
GO_BP	GO:0032101	regulation of response to external stimulus	1133	180	7	CD36,LPL,TSPAN8,EDN3,SPP1,S100A8,GREM1,S100A9,CXCL8,IL1B,EDNRB,CCN4,CARD9,TNFSF14,ROBO3,ZDHHC11,DUOXA1,FABP4,CEACAM1,TFPI,IL16,THBS4,WNT5A,NT5E,PTN,SEMA6B,ALPK1,IGF1,EPPK1,THBS1,TNC,TLR4,SERPINE2,MICOS10-NBL1,IL1R1,TYROBP,SNAI2,MNDA,ACP5,C1QTNF3,CTSC,NFKBIZ,PLAU,MYD88,NEO1,LGALS9,CXCL12,AJAP1,PROS1,FAP,ZFP36,EMILIN1,SEMA6D,STAT2,CASP4,AREL1,CARD8,LRRK2,GHR,TEK,USP27X,STAT1,PPARG,PRDX2,TRIL,NEDD9,…	CD36,LPL,GREM1,ALPK1,NEO1,CARD8,RNF216	-2.88161	0.0039565	1	FALSE	effectsize_down
GO_BP	GO:0006935	chemotaxis	466	81	5	PIK3C2G,CXCL14,EDN3,WNT7B,ANGPT1,S100A8,GREM1,S100A9,LSP1,CXCL8,IL1B,EGR3,LEF1,EDNRB,CSF3R,TNFSF14,ROBO3,MMP2,IL16,THBS4,WNT5A,PTN,SEMA6B,NR4A1,THBS1,CYP7B1,ADGRE2,RAC3,MICOS10-NBL1,FLRT2,TRPM2,NRP2,PLAU,LTB4R2,LGALS9,CXCL12,LYST,SEMA6D,VCAM1,CXCL16,NEDD9,SCRIB,NOVA2,SEMA4G,TMSB4X,DUSP1,IL17RC,PARVA,LGALS3,ITGA1,DDT,SEMA4B,ITGA9,NRP1,PDGFA,PRKD1,FPR3,SEMA3G,CMKLR1,AMOT,HBEGF,EPHB1,SRP54,ROBO1,TRP…	WNT7B,ANGPT1,GREM1,LSP1,LYST	-2.88071	0.00396779	1	FALSE	effectsize_down
GO_BP	GO:0042330	taxis	468	81	5	PIK3C2G,CXCL14,EDN3,WNT7B,ANGPT1,S100A8,GREM1,S100A9,LSP1,CXCL8,IL1B,EGR3,LEF1,EDNRB,CSF3R,TNFSF14,ROBO3,MMP2,IL16,THBS4,WNT5A,PTN,SEMA6B,NR4A1,THBS1,CYP7B1,ADGRE2,RAC3,MICOS10-NBL1,FLRT2,TRPM2,NRP2,PLAU,LTB4R2,LGALS9,CXCL12,LYST,SEMA6D,VCAM1,CXCL16,NEDD9,SCRIB,NOVA2,SEMA4G,TMSB4X,DUSP1,IL17RC,PARVA,LGALS3,ITGA1,DDT,SEMA4B,ITGA9,NRP1,PDGFA,PRKD1,FPR3,SEMA3G,CMKLR1,AMOT,HBEGF,EPHB1,SRP54,ROBO1,TRP…	WNT7B,ANGPT1,GREM1,LSP1,LYST	-2.88071	0.00396779	1	FALSE	effectsize_down
GO_BP	GO:0001775	cell activation	1108	171	7	F2RL2,GAL,CXCL8,PTGDS,IL1B,EGR3,LEF1,GJA1,COMP,PRDM1,TNFSF14,ITGB8,CCDC88B,CEACAM1,IGFBP2,SFRP1,WBP2NL,WNT5A,CD44,TP53,MR1,SVEP1,IGF1,THBS1,PAWR,MAD1L1,DGKI,TLR4,SERPINE2,ADGRE2,SHLD1,CD24,SLC18A2,PDE5A,IGF2,JUNB,SH3RF1,ENTPD7,TYROBP,MNDA,NR4A3,CTSC,NFKBIZ,BTN3A1,MYD88,HLX,LGALS9,ADAMTS13,IL4R,HOXA9,EGR1,RAB29,TMEM98,ITM2A,EMILIN1,LRRK2,MAPK8IP1,EGFR,EMP2,TNFRSF14,SLC39A6,EFNB1,VCAM1,XBP1,MDM2,TS…	F2RL2,GJA1,WBP2NL,TP53,MR1,RAB29,EMP2	-2.88045	0.00397103	1	FALSE	effectsize_down
GO_BP	GO:0007585	respiratory gaseous exchange by respiratory system	75	16	2	ATP1A2,CCBE1,ECEL1,DACH1,CHST11,PASK,HNMT,EDNRA,ADH5,TAS2R4,ELN,FTO,MTG1,NLGN2,COX15,RAB3A	CCBE1,PASK	-2.87713	0.00401305	1	FALSE	effectsize_down
GO_BP	GO:1905517	macrophage migration	60	10	1	MCOLN2,EDNRB,MMP2,THBS1,EMILIN1,CNN2,LGALS3,DDT,CMKLR1,MTUS1	MCOLN2	-2.87621	0.00402486	1	FALSE	effectsize_down
GO_BP	GO:0007044	cell-substrate junction assembly	96	26	1	GREM1,APOD,SFRP1,CDH11,FAM107A,THBS1,TNS1,CAMSAP3,CORO2B,TEK,TSC1,DST,LIMS1,DAPK3,S100A10,NRP1,CTTN,MACF1,ACTN1,MAP4K4,VEGFA,TESK2,RCC2,PIP5K1A,SRC,DUSP22	GREM1	-2.87497	0.0040407	1	FALSE	effectsize_down
GO_BP	GO:1901652	response to peptide	522	112	4	CD36,IGFBP1,GAL,AGTR2,VGF,CACNA1A,IL1B,MGARP,GJA1,EDNRB,CYP1B1,CARD9,INSRR,TWIST2,CEACAM1,PID1,CACNA1B,MMP2,FOS,TP53,UCP2,NR4A1,IGF1,TBC1D4,TLR4,IGF2,EDNRA,ENPP1,NR4A3,TIMELESS,CXCL12,EGR1,CTSK,STAT2,CITED1,CASP4,GHR,TEK,VCAM1,STAT1,XBP1,MDM2,TSC1,PPARG,PIP4K2C,PDE3B,MBD5,TGFBR3,CHRNA7,BTG2,KANK1,SORL1,SGCB,CHMP5,SRSF6,KLF4,JAK3,GNAI1,PRKCB,SLC2A4,JAK2,DDR2,PRKD1,ATP2B1,VAMP2,RELA,DDX11,GPR173,MA…	CD36,MGARP,GJA1,TP53	-2.86822	0.00412792	1	FALSE	effectsize_down
GO_BP	GO:0009607	response to biotic stimulus	1614	252	17	PENK,SLPI,CD36,LPL,IL24,DIO2,PALM3,CXCL14,GNLY,JCHAIN,CLEC5A,S100A8,S100A9,MCOLN2,CFI,CXCL8,VGF,IL1B,TRIM58,DUOX2,EDNRB,PRDM1,CARD9,ITGB8,CCDC88B,HMGA2,ZDHHC11,FABP4,CEACAM1,TRIM34,WNT5A,FOS,TP53,MR1,IFI44,CHRM2,NR4A1,ALPK1,SPON2,TAB3,DACH1,C1S,CLDN1,TFEB,C1R,TLR4,PPM1E,CD24,HMCN1,MAPK11,IRF9,TYROBP,IFI6,MNDA,ACP5,SAMD9,NFKBIZ,IFI44L,TMEM255A,MYD88,LGALS9,FUCA2,ADAMTS13,IL4R,CXCL12,RAB29,LYST,GBP…	PENK,CD36,LPL,DIO2,PALM3,MCOLN2,CFI,TRIM58,TRIM34,TP53,MR1,ALPK1,RAB29,LYST,CARD8,WRNIP1,RNF216	-2.865	0.00417006	1	FALSE	effectsize_down
GO_BP	GO:0014070	response to organic cyclic compound	904	177	9	PENK,CD36,IGFBP1,WNT7B,ATP1A2,SPP1,ESRRG,FOSB,VGF,PTGDS,KCNC2,IL1B,MGARP,TCF21,CIB2,AMH,DUOX2,EDNRB,FIBIN,CYP1B1,PPP1R1B,CARD9,TP53I13,TWIST2,DUOX1,TFPI,IGFBP2,PTCH1,MMP2,SFRP1,FOS,ZNF703,NT5E,GNG2,FAM107A,THBS1,CLDN1,CYP7B1,SDC1,TNC,SH3RF1,PANX1,TRPM2,SNAI2,ENPP1,RYR3,NR4A3,NFKBIZ,BCHE,DSG2,MYD88,PALM,ELK1,TMEM38A,HOXA9,PAGR1,EGR1,AR,ZFP36,CTSK,CITED1,LRRK2,GHR,ADCYAP1R1,EGFR,SRSF2,PAQR7,BCKDHB,…	PENK,CD36,WNT7B,MGARP,CIB2,TP53I13,PANX1,PAGR1,SRSF2	-2.86461	0.00417519	1	FALSE	effectsize_down
GO_BP	GO:0007088	regulation of mitotic nuclear division	118	30	0	EDN3,IL1B,CENPF,SPC24,NUF2,IGF1,MAD1L1,MKI67,IGF2,UBE2C,KNL1,BUB1B,NUSAP1,ZWINT,DUSP1,DAPK3,OBSL1,ANAPC11,AURKAIP1,ATM,ZNF207,SPDL1,CDC42,PDGFRB,DYNC1LI1,CCDC8,INCENP,TPR,MTBP,NUP62		2.8569	0.00427805	1	FALSE	effectsize_up
GO_BP	GO:0043627	response to estrogen	70	16	0	GAL,MME,IGFBP2,MMP2,SFRP1,CD24,AR,CITED1,TEK,MDM2,PELP1,GATA6,ARID5A,SP1,SRD5A1,TRIM24		-2.85328	0.00432704	1	FALSE	effectsize_down
GO_BP	GO:0044419	biological process involved in interspecies interaction between organisms	1755	271	18	PENK,SLPI,CD36,LPL,IL24,PIK3C2G,DIO2,PALM3,CXCL14,GNLY,JCHAIN,CLEC5A,S100A8,S100A9,MCOLN2,CFI,CXCL8,VGF,IL1B,TRIM58,LEF1,DUOX2,EDNRB,PRDM1,CARD9,ITGB8,CCDC88B,HMGA2,ZDHHC11,FABP4,CEACAM1,TRIM34,WNT5A,FOS,TP53,MR1,IFI44,CHRM2,NR4A1,ALPK1,SPON2,TAB3,JUN,C1S,CLDN1,TFEB,C1R,TLR4,PPM1E,CD24,HMCN1,MAPK11,IRF9,TYROBP,IFI6,MNDA,ACP5,SMC6,SAMD9,NFKBIZ,IFI44L,TMEM255A,MYD88,LGALS9,FUCA2,ADAMTS13,IL4R,CXCL1…	PENK,CD36,LPL,DIO2,PALM3,MCOLN2,CFI,TRIM58,TRIM34,TP53,MR1,ALPK1,SMC6,RAB29,LYST,CARD8,WRNIP1,RNF216	-2.84645	0.00442091	1	FALSE	effectsize_down
GO_BP	GO:2001236	regulation of extrinsic apoptotic signaling pathway	157	36	1	AGTR2,BMPR1B,IL1B,ATF3,SFRP1,IGF1,THBS1,TLR4,SH3RF1,FAIM2,SNAI2,IFI6,TRAF1,SP100,AR,TRAF2,PRDX2,LGALS3,FAIM,NRP1,CTTN,RELA,LMNA,PPP2R1B,ACVR1,YAP1,STX4,BRCA1,BCL2L12,WWOX,CYLD,CFLAR,ZMYND11,EYA3,HMGB2,SRC	BMPR1B	-2.82284	0.00476007	1	FALSE	effectsize_down
GO_BP	GO:0099174	regulation of presynapse organization	35	11	1	SLITRK3,SLITRK4,DKK1,SLITRK2,LRRC4B,SLITRK5,FARP1,GPC4,LRFN4,MDGA1,NLGN2	SLITRK4	2.82259	0.00476368	1	FALSE	effectsize_up
GO_BP	GO:1905606	regulation of presynapse assembly	35	11	1	SLITRK3,SLITRK4,DKK1,SLITRK2,LRRC4B,SLITRK5,FARP1,GPC4,LRFN4,MDGA1,NLGN2	SLITRK4	2.82259	0.00476368	1	FALSE	effectsize_up
GO_BP	GO:0002063	chondrocyte development	33	10	2	ECM1,BMPR1B,PTHLH,COMP,COL11A1,CHST11,TSKU,SOX9,EIF2AK3,RARG	ECM1,BMPR1B	-2.82238	0.00476686	1	FALSE	effectsize_down
GO_BP	GO:0000226	microtubule cytoskeleton organization	645	160	7	DNAAF3,STMN2,DCX,TRIM54,GJA1,FMN2,CCDC102B,NAV3,KIF18B,CCDC88B,HAUS7,IQCA1,CAPN6,PRC1,RSPH1,MAP7D2,CEP131,RGS14,NUF2,KIF4A,TPX2,FAM107A,SPIRE2,XRCC2,NEFH,KIFC1,KIFC2,CAMSAP3,TACC3,EML3,MYBL2,TUBB4A,ARL2,TPGS1,ASPM,SAC3D1,IQCG,BICD1,KATNAL2,NUSAP1,SPAG5,ZPR1,EFCAB1,PRKAA2,CRIPT,HOOK1,SUGT1,FIGNL2,HAUS8,GABARAP,MTCL1,RACGAP1,CFAP44,TRIM46,MAPRE3,CC2D2A,DYNC1LI2,STK36,TMEM67,KIF23,GCC2,KIZ,BRSK1,CEP…	DNAAF3,GJA1,FMN2,CCDC102B,HAUS7,PRC1,CEP131	2.81331	0.00490346	1	FALSE	effectsize_up
GO_BP	GO:0009117	nucleotide metabolic process	599	107	5	ATP1A2,PTHLH,PDE4D,SULT1C4,GUCY1A2,PID1,OGDHL,ACSL5,TP53,UCP2,NT5E,GUCY1A1,IGF1,ENO3,AMPD3,PDE5A,ENTPD7,NTHL1,ENPP1,FAM173A,CROT,PDE4C,PPCS,ARL2,ZBTB20,PDE9A,LRRK2,SUCLG2,PAPSS2,PMVK,PRKAA2,GALK1,GIMAP7,IMPDH1,NUDT15,TMSB4X,UCK2,MLXIPL,ELOVL7,GPD2,MVD,ACSL1,NDUFB4,SLC25A13,TAZ,ITPA,ELOVL2,ATP6V1B2,GUCA1B,OLA1,IMPDH2,ABCD1,PARP9,NME7,SHMT1,NT5C,RNASEH2B,GPI,AK2,PDK4,MBD4,DLAT,SUCLA2,MAGI3,NEIL1,UM…	PDE4D,SULT1C4,TP53,PPCS,SUCLG2	-2.81071	0.00494326	1	FALSE	effectsize_down
GO_BP	GO:0141091	transforming growth factor beta receptor superfamily signaling pathway	388	73	7	WIF1,KCP,RASL11B,WFIKKN2,GREM1,BMPR1B,LEF1,COMP,GDF7,SFRP4,DKK1,ITGB8,TNXB,ASPN,SFRP1,MYOCD,WNT5A,FOS,TP53,ZNF703,TMEM100,JUN,CHST11,THBS1,C20orf27,MICOS10-NBL1,NCLN,NEO1,FMOD,EGR1,RBPMS2,CITED1,PPARG,GPC3,SCX,TWSG1,NREP,ACVR2B,TGFBR3,DAB2,DDX5,SORL1,ZNF423,ILK,GATA6,SAP30,ZMIZ1,SPRED3,FKBP8,ACVR1,FAM83G,STUB1,SLC2A10,PARP1,SPRED1,SNX25,RBBP4,APPL2,GIPC1,SPART,LATS1,OGT,GLG1,ADAM17,TGFBRAP1,UBE2D…	WIF1,KCP,RASL11B,GREM1,BMPR1B,TP53,NEO1	-2.81056	0.00494556	1	FALSE	effectsize_down
GO_BP	GO:0030901	midbrain development	90	15	1	INA,GDF7,DKK1,SFRP1,WNT5A,CALM1,SYPL2,WLS,FZD6,DLG5,KAT2A,CDC42,FZD3,CCDC14,KDM2B	INA	-2.80322	0.00505958	1	FALSE	effectsize_down
GO_BP	GO:0071466	cellular response to xenobiotic stimulus	193	24	3	IL1B,SULT1C4,E2F1,GSTM1,ABCC3,CYP1B1,CYP3A5,KCNC1,TP53,ABCC4,PPM1E,BCHE,EGFR,PRKAA2,NUDT15,CERS1,KCNH2,SLC29A1,CYP46A1,ACSL1,EHMT2,UMPS,CYB5B,PCNA	SULT1C4,E2F1,TP53	-2.8012	0.0050913	1	FALSE	effectsize_down
GO_BP	GO:0043043	peptide biosynthetic process	770	134	5	DIO2,KRT17,YBX2,CYP1B1,RGS2,THBS1,PASK,ENC1,NSUN3,BDH2,MRPL45,MTIF3,ZFP36,PUS7,EGFR,RPL36AL,VARS2,MSI2,EIF4A1,TSC1,NHLRC3,WARS,RPS8,ELP2,RPL22,DHPS,NSUN5,RPL11,EIF5,PER2,RPL21,MKNK1,FARSB,BTG2,ASCC3,SAMD4A,DAPK3,FASTKD2,PER1,MRPS18B,RPL39L,MCTS1,RCHY1,MRPS31,RPL18A,RBM24,PTRH1,EIF2A,CIRBP,EIF2AK3,RPS27L,RBM4B,TRNAU1AP,MRPL11,RPL10A,AIMP1,DNAJC3,RBM3,SHMT1,ERBB2,RPL41,RPS13,EIF2B2,TMED2,TIA1,AURKA…	DIO2,YBX2,PASK,NSUN3,PUS7	-2.79974	0.00511439	1	FALSE	effectsize_down
GO_BP	GO:0019722	calcium-mediated signaling	220	35	0	ATP1A2,RGN,HTR2B,GRIN2C,CXCL8,EDNRB,CLIC2,TMEM100,IGF1,TRPM2,TMEM38A,SGCD,LRRK2,GRIN2A,VCAM1,TMBIM4,SAMD14,CALM1,ATP2B4,NFATC2,MAPT,ADGRB2,EIF2AK3,SELENOK,ADGRL1,PRKD1,CMKLR1,TRPM4,HOMER2,PDGFRB,CAMK2D,STIMATE,PDPK1,PPP3R1,BCAP31		-2.79533	0.00518461	1	FALSE	effectsize_down
GO_BP	GO:0051247	positive regulation of protein metabolic process	1274	235	10	PAEP,CD36,IL24,KRT17,BIRC7,EDN3,ANGPT1,AGTR2,S100A8,GREM1,S100A9,RGN,FGFR4,CCBE1,HTR2B,IL1B,EDNRB,TRABD2A,CYP1B1,CEMIP,CARD9,HMGA2,MELTF,KNDC1,THBS4,WNT5A,CLSPN,CD44,TP53,CCND2,TPX2,IGF1,FAM107A,THBS1,PAWR,ADCYAP1,PASK,TLR4,SRCIN1,CARD10,CD24,DTL,MYLIP,SH3RF1,IP6K2,UBE2C,SPON1,CTSC,RASSF2,LGALS9,HIP1R,TENM1,TXN,PRR5L,NDFIP2,EGR1,CASP10,RILP,CTSK,BLID,CARD8,LRRK2,GHR,EGFR,BRAT1,EMP2,GRIN2A,BAG2,TR…	CD36,ANGPT1,GREM1,FGFR4,CCBE1,TP53,PASK,IP6K2,CARD8,EMP2	-2.7874	0.00531326	1	FALSE	effectsize_down
GO_BP	GO:0042391	regulation of membrane potential	446	62	6	GABRR1,CD36,ABCB5,MYH14,ATP1A2,KCNA4,GRIN2C,KCNC2,GJA1,CACNA1I,KCNC1,CHRFAM7A,PID1,GRIN3B,KCNK6,MPP2,UCP2,INSYN1,KCNMA1,SCN4B,ASIC1,CNTNAP1,MAPK8IP2,IFI6,DSG2,SHANK1,CACNA1D,RIMS2,SLC4A3,LRRK2,GRIN2A,KCNH3,FGF12,CALM1,KCNH2,SNTA1,CHRNA7,SLC29A1,STX1B,HCN3,MAPT,USP53,GABRB3,ABCD1,SCN1B,TRPM4,SSH1,PARP1,CACNB2,ATP5IF1,MTMR2,NLGN2,GRIK5,PRKAR1B,BAIAP2,SLC25A27,GABBR1,CAMK2D,SPART,NOS1AP,SRC,DLG4	GABRR1,CD36,MYH14,GJA1,MPP2,CNTNAP1	2.77934	0.00544698	1	FALSE	effectsize_up
GO_BP	GO:2000027	regulation of animal organ morphogenesis	89	19	1	AGTR2,GREM1,SP6,DKK1,SFRP1,WNT5A,SNAI2,AJAP1,AR,SOX9,WT1,PRKCB,PDGFA,FRS2,ROBO1,AHI1,VEGFA,SMO,BTBD7	GREM1	-2.763	0.00572721	1	FALSE	effectsize_down
GO_BP	GO:0043207	response to external biotic stimulus	1576	242	17	PENK,SLPI,CD36,LPL,IL24,DIO2,PALM3,CXCL14,GNLY,JCHAIN,CLEC5A,S100A8,S100A9,MCOLN2,CFI,CXCL8,VGF,IL1B,TRIM58,DUOX2,EDNRB,PRDM1,CARD9,ITGB8,CCDC88B,HMGA2,ZDHHC11,FABP4,CEACAM1,TRIM34,WNT5A,FOS,TP53,MR1,IFI44,CHRM2,NR4A1,ALPK1,SPON2,TAB3,C1S,CLDN1,TFEB,C1R,TLR4,PPM1E,CD24,HMCN1,MAPK11,IRF9,TYROBP,IFI6,MNDA,ACP5,SAMD9,NFKBIZ,IFI44L,TMEM255A,MYD88,LGALS9,FUCA2,ADAMTS13,IL4R,CXCL12,RAB29,LYST,GBP3,SP10…	PENK,CD36,LPL,DIO2,PALM3,MCOLN2,CFI,TRIM58,TRIM34,TP53,MR1,ALPK1,RAB29,LYST,CARD8,WRNIP1,RNF216	-2.76129	0.00575728	1	FALSE	effectsize_down
GO_BP	GO:0051707	response to other organism	1573	242	17	PENK,SLPI,CD36,LPL,IL24,DIO2,PALM3,CXCL14,GNLY,JCHAIN,CLEC5A,S100A8,S100A9,MCOLN2,CFI,CXCL8,VGF,IL1B,TRIM58,DUOX2,EDNRB,PRDM1,CARD9,ITGB8,CCDC88B,HMGA2,ZDHHC11,FABP4,CEACAM1,TRIM34,WNT5A,FOS,TP53,MR1,IFI44,CHRM2,NR4A1,ALPK1,SPON2,TAB3,C1S,CLDN1,TFEB,C1R,TLR4,PPM1E,CD24,HMCN1,MAPK11,IRF9,TYROBP,IFI6,MNDA,ACP5,SAMD9,NFKBIZ,IFI44L,TMEM255A,MYD88,LGALS9,FUCA2,ADAMTS13,IL4R,CXCL12,RAB29,LYST,GBP3,SP10…	PENK,CD36,LPL,DIO2,PALM3,MCOLN2,CFI,TRIM58,TRIM34,TP53,MR1,ALPK1,RAB29,LYST,CARD8,WRNIP1,RNF216	-2.76129	0.00575728	1	FALSE	effectsize_down
GO_BP	GO:0046320	regulation of fatty acid oxidation	34	11	0	ACADL,PLIN5,NR4A3,SOX9,TWIST1,TYSND1,ABCD1,PDK4,APPL2,PPARGC1A,PRKAG2		2.76007	0.00577893	1	FALSE	effectsize_up
GO_BP	GO:0072080	nephron tubule development	100	26	2	WNT7B,AGTR2,GREM1,ADAMTS16,WNT6,TCF21,PTCH1,IRX3,CD24,CITED1,STAT1,GPC3,SOX9,WT1,HEYL,ILK,AQP1,WWTR1,YAP1,AHI1,VEGFA,HS2ST1,SMO,GLI3,MTSS1,GZF1	WNT7B,GREM1	-2.75092	0.00594286	1	FALSE	effectsize_down
GO_BP	GO:0072676	lymphocyte migration	125	15	1	ECM1,APOD,TNFSF14,WNT5A,CYP7B1,CXCL12,TNFRSF14,CXCL16,NEDD9,SELENOK,IL27RA,STK10,ADAM17,MED23,CD99L2	ECM1	-2.74959	0.00596699	1	FALSE	effectsize_down
GO_BP	GO:0001649	osteoblast differentiation	257	66	5	PENK,WNT7B,SPP1,CLEC5A,GREM1,BMPR1B,PTHLH,LEF1,GJA1,NELL1,CTHRC1,CCN4,RORB,TWIST2,PTCH1,GLI1,SFRP1,IGF1,TNC,MAPK11,IGF2,FAM20C,JUNB,CREB3L1,SNAI2,ACHE,RASSF2,CITED1,PPARG,TENT5A,SOX9,ID4,TWIST1,TWSG1,CEBPD,ACVR2B,IFT80,DDX5,COL6A1,ILK,TP53INP2,DDR2,PRKD1,WWTR1,ACVR1,SIRT7,RBMX,FBL,YAP1,METTL7A,TRPM4,TCIRG1,CLTC,ZHX3,JUND,GABBR1,WWOX,UFL1,SMO,PTH1R,DNAJC13,HIRA,GLI3,NBR1,GLI2,FIGNL1	PENK,WNT7B,GREM1,BMPR1B,GJA1	-2.74592	0.00603407	1	FALSE	effectsize_down
GO_BP	GO:0045428	regulation of nitric oxide biosynthetic process	61	12	1	CD36,AGTR2,RGN,IL1B,TLR4,ACP5,DDAH1,ATP2B4,KLF4,JAK2,NOS1AP,SIRPA	CD36	-2.74407	0.00606832	1	FALSE	effectsize_down
GO_BP	GO:0080164	regulation of nitric oxide metabolic process	63	12	1	CD36,AGTR2,RGN,IL1B,TLR4,ACP5,DDAH1,ATP2B4,KLF4,JAK2,NOS1AP,SIRPA	CD36	-2.74407	0.00606832	1	FALSE	effectsize_down
GO_BP	GO:0007346	regulation of mitotic cell cycle	521	105	4	EDN3,CDKN2A,IL1B,E2F1,CDK3,MBLAC1,CENPF,PTCH1,SPC24,CLSPN,TP53,RAD51B,NUF2,CCND2,IGF1,FAM107A,MAD1L1,ANLN,DTL,MKI67,IGF2,UBE2C,KNL1,RPRM,BUB1B,EGFR,MDM2,NUSAP1,ADAMTS1,SLC9A3R1,SCRIB,DACT1,ZWINT,ZFYVE19,DUSP1,HECW2,BTG2,BRINP1,DAPK3,BRSK1,CENPE,CKS2,OBSL1,GMNN,PIM3,ANAPC13,KLF4,RPS27L,RPA2,CCND3,DDR2,ANAPC11,PSME1,EZH2,ACVR1,RNASEH2B,MEIS2,CDC7,FZR1,AURKAIP1,ANAPC2,ATM,CDK4,ZNF207,SMARCA4,DBF4B,B…	CDKN2A,E2F1,MBLAC1,TP53	2.74387	0.00607201	1	FALSE	effectsize_up
GO_BP	GO:0006979	response to oxidative stress	394	90	4	PENK,CD36,APOD,RNF112,DUOX2,CYP1B1,DUOX1,MMP2,FOS,TP53,RGS14,UCP2,GPX3,JUN,PAWR,SDC1,NET1,GPX7,TRPM2,PTGS1,EDNRA,FBLN5,PDLIM1,ERMP1,TXN,PRR5L,CBX8,LRRK2,ADCYAP1R1,EGFR,STAT1,MDM2,PRKAA2,PRDX2,NUDT15,TP53INP1,MSRA,ROMO1,PEX10,NDUFB4,MAPT,HMOX2,AQP1,KLF4,SELENOK,PPARGC1B,JAK2,ABCD1,DDR2,PRKD1,THG1L,RELA,ERCC6L2,EZH2,STAT6,LONP1,PEX2,STX4,ATM,NEIL1,PARP1,STK24,ERCC2,SP1,TOR1A,FOXO3,ALAD,PNKP,PPARGC1…	PENK,CD36,RNF112,TP53	-2.74333	0.00608191	1	FALSE	effectsize_down
GO_BP	GO:0051304	chromosome separation	81	23	0	CENPF,SPC24,NUF2,MAD1L1,UBE2C,NCAPG,KNL1,BUB1B,NCAPH2,ZWINT,DUSP1,PLSCR1,ANAPC11,ATM,SMARCAD1,ZNF207,SPDL1,DYNC1LI1,INCENP,NCAPD2,CSNK2A1,TPR,NCAPG2		2.74021	0.0061399	1	FALSE	effectsize_up
GO_BP	GO:0007127	meiosis I	131	26	1	MEIOB,FMN2,TEX15,SYCP2,RAD51B,PTTG1,KNL1,TOP2A,MYBL1,ZWINT,BCL2L11,MLH3,P3H4,CKS2,SLX4,EHMT2,CENPC,SIRT7,ATM,PSMC3IP,MRE11,EME2,RMI1,FOXJ2,FOXJ3,CDC25B	FMN2	2.7371	0.00619844	1	FALSE	effectsize_up
GO_BP	GO:0007010	cytoskeleton organization	1505	340	15	KRT17,DNAAF3,MYH14,EVPL,INA,STMN2,S100A8,S100A9,TTN,ESPN,DCX,TNNT1,TRIM54,GJA1,FMN2,CCDC102B,RHPN1,KLHL41,NAV3,KIF18B,IQSEC3,CCDC88B,INSRR,HAUS7,TNXB,IQCA1,CAPN6,SPTB,OBSCN,PRC1,SFRP1,PRICKLE4,RSPH1,RND3,MAP7D2,ARHGAP10,CEP131,RGS14,ABLIM1,DES,NUF2,ATP8A2,KIF4A,TPX2,FAM107A,EPPK1,CCN2,PAWR,MYO15A,TMSB15A,SPIRE2,PPM1E,ANLN,SRCIN1,TTC8,XRCC2,SYNPO2,CORO6,RAC3,CNTNAP1,HMCN1,NEFH,KIFC1,KIFC2,CAMSAP3,…	DNAAF3,MYH14,INA,GJA1,FMN2,CCDC102B,IQSEC3,HAUS7,OBSCN,PRC1,PRICKLE4,CEP131,CNTNAP1,EMP2,BRWD3	2.73311	0.00627402	1	FALSE	effectsize_up
GO_BP	GO:0007094	mitotic spindle assembly checkpoint signaling	46	14	0	CENPF,SPC24,NUF2,MAD1L1,KNL1,BUB1B,ZWINT,DUSP1,ATM,ZNF207,SPDL1,DYNC1LI1,INCENP,TPR		2.73254	0.00628483	1	FALSE	effectsize_up
GO_BP	GO:0031577	spindle checkpoint signaling	47	14	0	CENPF,SPC24,NUF2,MAD1L1,KNL1,BUB1B,ZWINT,DUSP1,ATM,ZNF207,SPDL1,DYNC1LI1,INCENP,TPR		2.73254	0.00628483	1	FALSE	effectsize_up
GO_BP	GO:0033046	negative regulation of sister chromatid segregation	48	14	0	CENPF,SPC24,NUF2,MAD1L1,KNL1,BUB1B,ZWINT,DUSP1,ATM,ZNF207,SPDL1,DYNC1LI1,INCENP,TPR		2.73254	0.00628483	1	FALSE	effectsize_up
GO_BP	GO:0033048	negative regulation of mitotic sister chromatid segregation	48	14	0	CENPF,SPC24,NUF2,MAD1L1,KNL1,BUB1B,ZWINT,DUSP1,ATM,ZNF207,SPDL1,DYNC1LI1,INCENP,TPR		2.73254	0.00628483	1	FALSE	effectsize_up
GO_BP	GO:0045841	negative regulation of mitotic metaphase/anaphase transition	48	14	0	CENPF,SPC24,NUF2,MAD1L1,KNL1,BUB1B,ZWINT,DUSP1,ATM,ZNF207,SPDL1,DYNC1LI1,INCENP,TPR		2.73254	0.00628483	1	FALSE	effectsize_up
GO_BP	GO:0051985	negative regulation of chromosome segregation	50	14	0	CENPF,SPC24,NUF2,MAD1L1,KNL1,BUB1B,ZWINT,DUSP1,ATM,ZNF207,SPDL1,DYNC1LI1,INCENP,TPR		2.73254	0.00628483	1	FALSE	effectsize_up
GO_BP	GO:0071173	spindle assembly checkpoint signaling	46	14	0	CENPF,SPC24,NUF2,MAD1L1,KNL1,BUB1B,ZWINT,DUSP1,ATM,ZNF207,SPDL1,DYNC1LI1,INCENP,TPR		2.73254	0.00628483	1	FALSE	effectsize_up
GO_BP	GO:0071174	mitotic spindle checkpoint signaling	46	14	0	CENPF,SPC24,NUF2,MAD1L1,KNL1,BUB1B,ZWINT,DUSP1,ATM,ZNF207,SPDL1,DYNC1LI1,INCENP,TPR		2.73254	0.00628483	1	FALSE	effectsize_up
GO_BP	GO:1902100	negative regulation of metaphase/anaphase transition of cell cycle	50	14	0	CENPF,SPC24,NUF2,MAD1L1,KNL1,BUB1B,ZWINT,DUSP1,ATM,ZNF207,SPDL1,DYNC1LI1,INCENP,TPR		2.73254	0.00628483	1	FALSE	effectsize_up
GO_BP	GO:1905819	negative regulation of chromosome separation	50	14	0	CENPF,SPC24,NUF2,MAD1L1,KNL1,BUB1B,ZWINT,DUSP1,ATM,ZNF207,SPDL1,DYNC1LI1,INCENP,TPR		2.73254	0.00628483	1	FALSE	effectsize_up
GO_BP	GO:2000816	negative regulation of mitotic sister chromatid separation	48	14	0	CENPF,SPC24,NUF2,MAD1L1,KNL1,BUB1B,ZWINT,DUSP1,ATM,ZNF207,SPDL1,DYNC1LI1,INCENP,TPR		2.73254	0.00628483	1	FALSE	effectsize_up
GO_BP	GO:0006809	nitric oxide biosynthetic process	76	15	1	CD36,AGTR2,RGN,IL1B,CYP1B1,TLR4,ACP5,SPR,DDAH1,ATP2B4,KLF4,JAK2,CYB5B,NOS1AP,SIRPA	CD36	-2.72942	0.00634468	1	FALSE	effectsize_down
GO_BP	GO:0046209	nitric oxide metabolic process	81	15	1	CD36,AGTR2,RGN,IL1B,CYP1B1,TLR4,ACP5,SPR,DDAH1,ATP2B4,KLF4,JAK2,CYB5B,NOS1AP,SIRPA	CD36	-2.72942	0.00634468	1	FALSE	effectsize_down
GO_BP	GO:0002062	chondrocyte differentiation	116	27	3	ECM1,GREM1,BMPR1B,PTHLH,COMP,COL11A1,CCN4,HMGA2,SOX5,CHST11,CCN2,SNAI2,TSKU,SOX9,SCX,TWSG1,LOXL2,IFT80,ZNF219,EIF2AK3,ADAMTS7,RARG,ARID5A,PTH1R,GLG1,GLI3,TRIP11	ECM1,GREM1,BMPR1B	-2.72727	0.00638616	1	FALSE	effectsize_down
GO_BP	GO:0051246	regulation of protein metabolic process	2244	424	18	PAEP,CD36,IL24,DIO2,KRT17,BIRC7,ECM1,EDN3,ANGPT1,AGTR2,S100A8,CDKN2A,GREM1,S100A9,RGN,FGFR4,CCBE1,HTR2B,TTN,GRIN2C,IL1B,APOD,CDK5R2,PDE4D,YBX2,EDNRB,NELL1,FMN2,TRABD2A,CYP1B1,CEMIP,FBXO2,PPP1R1B,DKK1,CARD9,HMGA2,PKIB,CEACAM1,MELTF,PID1,KNDC1,RGS2,CAMK2N2,THBS4,SFRP1,MYOCD,WNT5A,CLSPN,CD44,TP53,RGS14,CCND2,TPX2,IGF1,FAM107A,THBS1,PAWR,ADCYAP1,PASK,TLR4,PPM1E,SERPINE2,TSPAN5,SRCIN1,CARD10,CD24,DTL,…	CD36,DIO2,ECM1,ANGPT1,CDKN2A,GREM1,FGFR4,CCBE1,PDE4D,YBX2,FMN2,TP53,PASK,IP6K2,NSUN3,PUS7,CARD8,EMP2	-2.72465	0.00643688	1	FALSE	effectsize_down
GO_BP	GO:0032835	glomerulus development	70	17	1	ANGPT1,AGTR2,TCF21,EDNRB,ENPEP,CD24,EDNRA,EGR1,TEK,WT1,HEYL,AQP1,WWTR1,PDGFRB,MPV17,CFLAR,MTSS1	ANGPT1	-2.72426	0.00644452	1	FALSE	effectsize_down
GO_BP	GO:0060828	regulation of canonical Wnt signaling pathway	266	63	1	IGFBP1,GREM1,NOTUM,SFRP4,DKK1,CTHRC1,CTNND2,IGFBP2,GLI1,SFRP1,WNT5A,ZNF703,SNAI2,TLE2,TLE4,TMEM198,EGR1,ASPM,LRRK2,EGFR,RBMS3,GPC3,SLC9A3R1,SOX9,TBL1X,DACT1,MLLT3,DAB2,KANK1,MKS1,AMER2,DAPK3,WLS,ILK,FZD6,WWTR1,EDA,RNF146,YAP1,WNK2,TRPM4,TTC21B,TBL1XR1,FZD7,TNKS2,FOXO3,TLE3,LRRK1,USP47,CSNK1G2,LATS1,PFDN5,CYLD,UBAC2,GLI3,JRK,CTNND1,LRP4,RBPJ,PRDM15,TMEM9,SRC,NPHP4	GREM1	-2.72292	0.00647085	1	FALSE	effectsize_down
GO_BP	GO:0048583	regulation of response to stimulus	4095	780	40	PENK,RGS13,CD36,IGFBP1,LPL,WIF1,KCP,TSPAN8,PALM3,BIRC7,ECM1,EDN3,SHISA7,F2RL2,RUNDC3A,WNT7B,ANGPT1,SPP1,RASL11B,AGTR2,S100A8,WFIKKN2,GREM1,S100A9,RGN,FGFR4,CCBE1,PRAME,HTR2B,BMPR1B,DUSP2,GRIN2C,CFI,CXCL8,C1QL4,IL1B,LAMA2,APOD,TCF21,TNNT1,ATF3,PDE4D,TRIM58,AMH,LEF1,DUOX2,GJA1,EDNRB,FMN2,MDFI,RGS16,TRABD2A,GDF7,NOTUM,PLIN5,CYP1B1,SFRP4,DKK1,CTHRC1,CCN4,CTNND2,IQSEC3,CARD9,TNFSF14,TEX15,GUCY1A2,CACN…	PENK,RGS13,CD36,LPL,WIF1,KCP,PALM3,ECM1,SHISA7,F2RL2,RUNDC3A,WNT7B,ANGPT1,RASL11B,GREM1,FGFR4,CCBE1,BMPR1B,CFI,LAMA2,PDE4D,TRIM58,GJA1,FMN2,MDFI,IQSEC3,MC1R,OBSCN,TRIM34,TP53,MR1,ALPK1,RALGPS1,NEO1,PAGR1,RAB29,CARD8,EMP2,PTPN12,RNF216	-2.71631	0.0066014	1	FALSE	effectsize_down
GO_BP	GO:0007369	gastrulation	198	39	2	DUSP2,LEF1,COL8A1,GJA1,DKK1,COL11A1,HMGA2,MMP2,SFRP1,WNT5A,TP53,COL12A1,NR4A3,TXNRD1,GPC3,SCX,TWSG1,DUSP1,ACVR2B,UGDH,WLS,COL6A1,GATA6,KLF4,SUPT20H,ITGB1,FRS2,ACVR1,GPI,ARMC5,AMOT,FZD7,HSBP1,EXOC4,HIRA,SRF,POGLUT1,MAP2K1,PAF1	GJA1,TP53	-2.71563	0.00661504	1	FALSE	effectsize_down
GO_BP	GO:0007178	transmembrane receptor protein serine/threonine kinase signaling pathway	425	79	7	WIF1,KCP,RASL11B,WFIKKN2,GREM1,BMPR1B,AMH,LEF1,COMP,GDF7,SFRP4,DKK1,ITGB8,TNXB,ASPN,SFRP1,MYOCD,WNT5A,FOS,TP53,ZNF703,TMEM100,JUN,CHST11,THBS1,C20orf27,MICOS10-NBL1,NCLN,NEO1,FMOD,EGR1,RBPMS2,EMILIN1,CITED1,PPARG,GPC3,SCX,TWSG1,NREP,ACVR2B,TGFBR3,DAB2,DDX5,SORL1,ZNF423,ILK,GATA6,SAP30,ZMIZ1,JAK2,SPRED3,FKBP8,WWTR1,ACVR1,FAM83G,STUB1,HEXA,SLC2A10,PARP1,SPRED1,SNX25,RBBP4,APPL2,GIPC1,SPART,LATS1,BE…	WIF1,KCP,RASL11B,GREM1,BMPR1B,TP53,NEO1	-2.70336	0.00686415	1	FALSE	effectsize_down
GO_BP	GO:0061008	hepaticobiliary system development	146	26	0	RGN,CEACAM1,PTCH1,GLI1,UCP2,TBX3,PTN,CLDN1,HLX,ELK1,EGFR,XBP1,SOX9,TGFBR3,MKS1,CCDC40,GATA6,RELA,EZH2,SRSF1,MED1,IGF2R,ERRFI1,PCNA,CFLAR,SRD5A1		-2.7024	0.00688403	1	FALSE	effectsize_down
GO_BP	GO:1901987	regulation of cell cycle phase transition	456	92	5	CDKN2A,E2F1,CDK3,MBLAC1,CENPF,SPC24,GLI1,SIX3,CLSPN,TP53,RAD51B,NUF2,CCND2,FAM107A,MAD1L1,ANLN,DTL,CAMSAP3,UBE2C,KNL1,TIMELESS,TELO2,PAGR1,BUB1B,EGFR,MDM2,ADAMTS1,DACT1,ZWINT,ATP2B4,ZFYVE19,DUSP1,HECW2,MN1,BRSK1,ATR,CENPE,WDR76,KLF4,RPS27L,RPA2,CCND3,DDR2,PARP9,ANAPC11,TBX2,PSME1,EZH2,ACVR1,RNASEH2B,APBB1,DDRGK1,CDC7,FZR1,ATM,CDK4,ZNF207,SMARCA4,STXBP4,DBF4B,SMARCD3,SPDL1,DOT1L,ERCC2,TMOD3,BRCA1,…	CDKN2A,E2F1,MBLAC1,TP53,PAGR1	2.70228	0.00688662	1	FALSE	effectsize_up
GO_BP	GO:0009101	glycoprotein biosynthetic process	324	75	5	BMPR1B,IGF1,CHST11,TMEM59,PAWR,GCNT4,DHDDS,ALG8,ST6GALNAC2,ALG9,OSTC,XYLT1,ITM2A,ALG11,TET2,HS6ST2,STT3A,STT3B,GALNT17,ITM2B,UBE2J1,SRD5A3,POMGNT1,ALG10B,ST3GAL5,DDOST,HS3ST4,MAN1C1,NECAB3,COG3,UGDH,UGGT2,B4GALT6,CHST12,JAK3,SLC35C2,C1GALT1C1,ALG10,XXYLT1,NCSTN,TM9SF2,POMK,MLEC,HBEGF,DAD1,RPN1,SLC2A10,MGAT5,DPM3,GALNT16,POGLUT3,GFPT1,CSGALNACT2,EXTL2,GBGT1,MGAT4B,SLC35B2,ALG1,ST8SIA4,MAGT1,B3GALN…	BMPR1B,TMEM59,DHDDS,ALG8,XXYLT1	-2.70197	0.00689309	1	FALSE	effectsize_down
GO_BP	GO:0048144	fibroblast proliferation	109	26	3	WNT7B,C1QL4,E2F1,SFRP1,WNT5A,TP53,GNG2,DACH1,IGF1,PAWR,EGFR,TP53INP1,BRK1,CKS2,AQP1,PDGFA,ZMIZ1,DDR2,RNASEH2B,PEX2,CDK4,KAT2A,HRAS,ING5,CKS1B,RRN3	WNT7B,E2F1,TP53	-2.70127	0.00690747	1	FALSE	effectsize_down
GO_BP	GO:0007186	G protein-coupled receptor signaling pathway	1285	113	9	GNAT3,PENK,RGS13,CALCB,F2RL2,GAL,SCG5,AGTR2,HTR2B,ECEL1,TMEM145,CXCL8,PTHLH,PDE4D,EDNRB,RGS16,GABBR2,RORB,MC1R,GNG13,ADGRG2,RGS2,GNAZ,SORCS1,HTR1F,RGS14,ADGRL2,GNG2,CHRM2,ADCYAP1,DGKI,PCSK1N,ADGRE2,S1PR5,TAS2R10,EDNRA,RGS17,LTB4R2,CACNA1D,RIMS2,PALM,CXCL12,TENM1,LTB4R,ORAI1,AR,IQGAP2,RGS1,ADCYAP1R1,RAPGEFL1,GPR162,BICD1,PPARG,SLC9A3R1,ARRDC3,TM2D1,GNAL,CALM1,TAS2R3,RGS20,PDE3B,SYP,ATP2B4,SLC39A9,…	GNAT3,PENK,RGS13,CALCB,F2RL2,PDE4D,MC1R,GNAZ,LTB4R	2.69846	0.00696608	1	FALSE	effectsize_up
GO_BP	GO:0006753	nucleoside phosphate metabolic process	607	108	5	ATP1A2,TK1,PTHLH,PDE4D,SULT1C4,GUCY1A2,PID1,OGDHL,ACSL5,TP53,UCP2,NT5E,GUCY1A1,IGF1,ENO3,AMPD3,PDE5A,ENTPD7,NTHL1,ENPP1,FAM173A,CROT,PDE4C,PPCS,ARL2,ZBTB20,PDE9A,LRRK2,SUCLG2,PAPSS2,PMVK,PRKAA2,GALK1,GIMAP7,IMPDH1,NUDT15,TMSB4X,UCK2,MLXIPL,ELOVL7,GPD2,MVD,ACSL1,NDUFB4,SLC25A13,TAZ,ITPA,ELOVL2,ATP6V1B2,GUCA1B,OLA1,IMPDH2,ABCD1,PARP9,NME7,SHMT1,NT5C,RNASEH2B,GPI,AK2,PDK4,MBD4,DLAT,SUCLA2,MAGI3,NEIL…	PDE4D,SULT1C4,TP53,PPCS,SUCLG2	-2.6929	0.00708336	1	FALSE	effectsize_down
GO_BP	GO:0031347	regulation of defense response	820	121	6	PENK,CD36,LPL,S100A8,S100A9,IL1B,EDNRB,CCN4,CARD9,ZDHHC11,DUOXA1,FABP4,CEACAM1,IL16,WNT5A,NT5E,ALPK1,IGF1,TNC,TLR4,IL1R1,TYROBP,MNDA,ACP5,C1QTNF3,CTSC,NFKBIZ,MYD88,LGALS9,ZFP36,EMILIN1,STAT2,CASP4,AREL1,CARD8,LRRK2,TEK,USP27X,STAT1,PPARG,TRIL,SYT11,SLC15A3,TRIM11,TRIM6,TMSB4X,MMRN2,CASP8,PSMA6,TMEM126A,RNF216,NLRX1,ELMOD2,DDT,GATA6,A2M,KLF4,XRCC5,SELENOK,NFKBIL1,JAK2,PLSCR1,PRKD1,PARP9,RELA,ATAT1…	PENK,CD36,LPL,ALPK1,CARD8,RNF216	-2.69149	0.00711333	1	FALSE	effectsize_down
GO_BP	GO:0003158	endothelium development	143	21	1	IL1B,PDE4D,EDNRB,CEACAM1,TMEM100,CLDN1,EDNRA,MYD88,ACVR2B,STARD13,NRP1,ACVR1,RAPGEF3,S1PR3,TJP1,VEGFA,IKBKB,FOXJ2,KRIT1,RBPJ,RAPGEF1	PDE4D	-2.69135	0.00711645	1	FALSE	effectsize_down
GO_BP	GO:0042246	tissue regeneration	78	13	2	IGFBP1,APOD,GJA1,PTN,IGF1,EPPK1,HDGFL2,CPQ,PTPN12,EZH2,YAP1,FZD7,CFLAR	GJA1,PTPN12	-2.68208	0.00731667	1	FALSE	effectsize_down
GO_BP	GO:0006412	translation	739	133	5	DIO2,KRT17,YBX2,CYP1B1,RGS2,THBS1,PASK,ENC1,NSUN3,MRPL45,MTIF3,ZFP36,PUS7,EGFR,RPL36AL,VARS2,MSI2,EIF4A1,TSC1,NHLRC3,WARS,RPS8,ELP2,RPL22,DHPS,NSUN5,RPL11,EIF5,PER2,RPL21,MKNK1,FARSB,BTG2,ASCC3,SAMD4A,DAPK3,FASTKD2,PER1,MRPS18B,RPL39L,MCTS1,RCHY1,MRPS31,RPL18A,RBM24,PTRH1,EIF2A,CIRBP,EIF2AK3,RPS27L,RBM4B,TRNAU1AP,MRPL11,RPL10A,AIMP1,DNAJC3,RBM3,SHMT1,ERBB2,RPL41,RPS13,EIF2B2,TMED2,TIA1,AURKAIP1,T…	DIO2,YBX2,PASK,NSUN3,PUS7	-2.68053	0.0073505	1	FALSE	effectsize_down
GO_BP	GO:0003333	amino acid transmembrane transport	102	18	1	ATP1A2,RGS2,UCP2,SLC25A22,SLC25A26,SLC38A5,SLC38A1,SLC6A6,SLC1A5,SLC7A2,SLC38A10,PER2,SLC25A13,ITGB1,SLC7A1,SLC36A4,SLC38A9,SLC25A38	SLC25A26	-2.68011	0.00735972	1	FALSE	effectsize_down
GO_BP	GO:1904950	negative regulation of establishment of protein localization	133	24	4	CD36,ANGPT1,IL1B,APOD,SFRP1,GNAZ,UCP2,NEO1,TXN,NDFIP2,SP100,LRRK2,CORO2B,UFM1,UBE2J1,DERL2,MAPT,PIM3,LMAN1,RANGAP1,RAB11FIP3,ERLEC1,UBAC2,RAB11FIP1	CD36,ANGPT1,GNAZ,NEO1	-2.67883	0.00738799	1	FALSE	effectsize_down
GO_BP	GO:0150115	cell-substrate junction organization	103	27	1	GREM1,APOD,SFRP1,CDH11,FAM107A,THBS1,TNS1,CAMSAP3,CORO2B,TEK,TSC1,DST,LIMS1,DAPK3,S100A10,NRP1,CTTN,MACF1,ACTN1,LAMTOR2,MAP4K4,VEGFA,TESK2,RCC2,PIP5K1A,SRC,DUSP22	GREM1	-2.67467	0.00748021	1	FALSE	effectsize_down
GO_BP	GO:0048145	regulation of fibroblast proliferation	90	20	2	C1QL4,E2F1,SFRP1,WNT5A,TP53,DACH1,IGF1,PAWR,EGFR,TP53INP1,BRK1,AQP1,PDGFA,ZMIZ1,DDR2,RNASEH2B,PEX2,CDK4,HRAS,ING5	E2F1,TP53	-2.67369	0.00750228	1	FALSE	effectsize_down
GO_BP	GO:0061982	meiosis I cell cycle process	139	27	1	MEIOB,FMN2,TEX15,SYCP2,RAD51B,PTTG1,KNL1,TOP2A,MYBL1,ZWINT,BCL2L11,MLH3,P3H4,CKS2,SLX4,EHMT2,CENPC,SIRT7,ATM,PSMC3IP,MRE11,EME2,RMI1,FOXJ2,FOXJ3,MSH6,CDC25B	FMN2	2.66429	0.00771501	1	FALSE	effectsize_up
GO_BP	GO:0007160	cell-matrix adhesion	240	61	6	CD36,CDKN2A,GREM1,PPFIA2,APOD,ITGBL1,ITGA2B,ITGB8,TNXB,SFRP1,CD44,CDH11,COL5A3,SVEP1,FAM107A,THBS1,CCN2,EPDR1,FREM1,CAMSAP3,FBLN5,PLAU,ADAMTS13,AJAP1,EMILIN1,EMP2,CORO2B,NEXMIF,TEK,VCAM1,TSC1,SGCE,HOXD3,BCL2L11,ECM2,COL13A1,LIMS1,DAPK3,ITGA1,ILK,S100A10,ITGA9,NRP1,ITGB1,CTTN,EDA,MACF1,ACTN1,UTRN,MAP4K4,BCL6,DDR1,DISC1,VEGFA,TESK2,SRF,PLEKHA2,RCC2,PIP5K1A,SRC,DUSP22	CD36,CDKN2A,GREM1,PPFIA2,ITGA2B,EMP2	-2.66201	0.00776756	1	FALSE	effectsize_down
GO_BP	GO:0035914	skeletal muscle cell differentiation	75	18	0	ATF3,KLHL41,MYOCD,FOS,NR4A1,EGR1,SCX,HEYL,BTG2,DDX5,CDON,RBM24,SAP30,MAFF,EPHB1,DDX17,HIVEP3,KRAS		2.6613	0.00778395	1	FALSE	effectsize_up
GO_BP	GO:0034097	response to cytokine	956	167	9	IL24,PALM3,BIRC7,ECM1,ANGPT1,SPP1,INA,LSP1,CXCL8,IL1B,MME,LEF1,DUOX2,ABCG4,CSF3R,CYP1B1,DUOX1,FABP4,CEACAM1,PID1,MCM2,MMP2,SFRP1,WNT5A,CD44,FOS,TP53,THBS1,CLDN1,EDA2R,TLR4,CD24,IL11RA,NEFH,MAPK11,IL1R1,SRM,MNDA,ACP5,NRP2,NFKBIZ,TRAF1,MYBL2,MYD88,LGALS9,TLE4,ADAMTS13,IL4R,CXCL12,EGR1,GBP3,SP100,ZFP36,GBP4,CTSK,STAT2,CITED1,CASP4,CARD8,GHR,TRAF2,TIMP3,TNFRSF14,EPOR,USP27X,VCAM1,STAT1,XBP1,CXCL16,AD…	PALM3,ECM1,ANGPT1,INA,LSP1,ABCG4,MCM2,TP53,CARD8	-2.66009	0.00781191	1	FALSE	effectsize_down
GO_BP	GO:0035966	response to topologically incorrect protein	160	40	0	ATF3,COMP,THBS4,THBS1,CREB3L1,ERMP1,DNAJC10,XBP1,RNF5,STT3B,DERL2,BCL2L11,UGGT2,JKAMP,EIF2AK3,DNAJC3,RHBDD1,AKIRIN2,TMED2,DDRGK1,STUB1,DNAJB1,ABCB10,TOR1A,ATXN3,RNF185,UFL1,EIF2S1,MBTPS2,TMEM129,TM7SF3,ERLEC1,UGGT1,EIF2AK2,ERP44,MBTPS1,DAXX,HSPA4,PARP6,TOR1B		-2.66005	0.00781292	1	FALSE	effectsize_down
GO_BP	GO:1903046	meiotic cell cycle process	218	40	1	MEIOB,FMN2,TEX15,WNT5A,SYCP2,RAD51B,NUF2,SPIRE2,PTTG1,EDNRA,KNL1,ASPM,TOP2A,NCAPH2,MYBL1,ZWINT,BCL2L11,RPS6KA2,MLH3,P3H4,CKS2,SLX4,EHMT2,CENPC,SIRT7,FZR1,ATM,PSMC3IP,MRE11,INCENP,EME2,NCAPD2,MARF1,RMI1,FOXJ2,FOXJ3,MSH6,SPIRE1,CDC25B,FIGNL1	FMN2	2.65153	0.00801278	1	FALSE	effectsize_up
GO_BP	GO:0051603	proteolysis involved in protein catabolic process	756	164	3	RGN,PRAME,TRIM58,CLGN,FBXO2,ECRG4,CTSO,SPSB1,DTL,ENC1,MYLIP,SH3RF1,UBE2C,CTSC,GET4,NDFIP2,DNAJC10,FAP,CTSK,AREL1,LRRK2,BAG2,XBP1,UBXN8,MDM2,RNF5,NHLRC3,STT3B,OTUD7A,UBE2J1,TBL1X,TMX1,NUDT15,DERL2,UHRF1,FBXO17,GABARAP,RNF6,RPL11,CASP8,PSMA6,PEX10,HECW2,DAB2,MAN1C1,TMEM67,ASCC3,RNF216,RNF7,ZNRF2,RSPRY1,UGGT2,RCHY1,KCTD10,CHMP5,JKAMP,ANAPC13,KCTD21,PSMF1,UBE2L6,STAM2,TP53INP2,ANKRD9,DNAJC3,ANAPC11,W…	TRIM58,OTUD7A,RNF216	-2.64854	0.00808393	1	FALSE	effectsize_down
GO_BP	GO:0018279	protein N-linked glycosylation via asparagine	24	12	1	ALG8,OSTC,STT3A,STT3B,UBE2J1,DDOST,UGGT2,DAD1,RPN1,MGAT5,MAGT1,UGGT1	ALG8	-2.64767	0.00810475	1	FALSE	effectsize_down
GO_BP	GO:0090329	regulation of DNA-templated DNA replication	48	18	2	MCM2,DACH1,CHTF18,CAMSAP3,TIMELESS,WRNIP1,GMNN,RFC2,CDC7,MCM3,MCM4,MCM6,DBF4B,BCL6,DBF4,RFC4,PCNA,MCM5	MCM2,WRNIP1	2.64366	0.0082014	1	FALSE	effectsize_up
GO_BP	GO:0002274	myeloid leukocyte activation	241	32	0	CXCL8,PTGDS,ITGB8,WNT5A,THBS1,TLR4,ADGRE2,SLC18A2,TYROBP,NR4A3,CTSC,MYD88,LGALS9,IL4R,LRRK2,SYT11,NDRG1,C1QA,ADGRF5,MAPT,JAK2,PLSCR1,VAMP2,SNX4,STX4,ATM,MYO18A,PDPK1,FER,RBPJ,MFHAS1,RABGEF1		-2.64199	0.00824205	1	FALSE	effectsize_down
GO_BP	GO:0030182	neuron differentiation	1423	326	16	TULP1,EDN3,WNT7B,SPP1,STMN2,EPHA6,S100A9,SYT3,BMPR1B,SLITRK3,WNT6,PPFIA2,LAMA2,APOD,SH3GL3,NPTX1,MGARP,RNF112,HOXC10,CDK5R2,GPRIN1,EDNRB,GDF7,SLITRK4,NELL2,NYAP1,DKK1,PRDM1,HOXC8,CTHRC1,CTNND2,ROBO3,PCDHAC2,TNXB,RORB,SLITRK2,DUOXA1,PTCH1,KNDC1,MMP2,RGS2,IRX3,SIX3,SFRP1,CHD5,WNT5A,CDH11,DIO3,NRN1,PTN,SEMA6B,ATP8A2,CHN1,MDGA2,ADCYAP1,TNC,GPRIN2,SRCIN1,TTC8,S1PR5,PGRMC1,ATP2B2,ENC1,RAC3,MYLIP,USH1G,…	TULP1,WNT7B,EPHA6,SYT3,BMPR1B,PPFIA2,LAMA2,SH3GL3,MGARP,RNF112,SLITRK4,NYAP1,CNTNAP1,FEZ1,NEO1,RAB29	2.64138	0.008257	1	FALSE	effectsize_up
GO_BP	GO:0009966	regulation of signal transduction	3114	597	34	RGS13,CD36,IGFBP1,WIF1,KCP,PALM3,BIRC7,ECM1,EDN3,SHISA7,F2RL2,RUNDC3A,WNT7B,ANGPT1,RASL11B,AGTR2,S100A8,WFIKKN2,GREM1,S100A9,RGN,FGFR4,CCBE1,PRAME,HTR2B,BMPR1B,DUSP2,GRIN2C,CXCL8,C1QL4,IL1B,LAMA2,APOD,TCF21,ATF3,PDE4D,TRIM58,AMH,LEF1,GJA1,MDFI,RGS16,TRABD2A,GDF7,NOTUM,PLIN5,CYP1B1,SFRP4,DKK1,CTHRC1,CCN4,CTNND2,IQSEC3,CARD9,TNFSF14,GUCY1A2,CACNG8,GADD45B,TNXB,RELL2,MC1R,CDK3,CEACAM1,OBSCN,PID1,IGF…	RGS13,CD36,WIF1,KCP,PALM3,ECM1,SHISA7,F2RL2,RUNDC3A,WNT7B,ANGPT1,RASL11B,GREM1,FGFR4,CCBE1,BMPR1B,LAMA2,PDE4D,TRIM58,GJA1,MDFI,IQSEC3,MC1R,OBSCN,TRIM34,TP53,ALPK1,RALGPS1,NEO1,PAGR1,RAB29,CARD8,EMP2,PTPN12	-2.6392	0.0083101	1	FALSE	effectsize_down
GO_BP	GO:0099054	presynapse assembly	49	14	1	SLITRK3,SLITRK4,DKK1,SLITRK2,WNT5A,LRRC4B,PCLO,SLITRK5,FARP1,GPC4,LRFN4,MDGA1,NLGN2,LRP4	SLITRK4	2.63895	0.00831643	1	FALSE	effectsize_up
GO_BP	GO:0030168	platelet activation	135	19	1	F2RL2,COMP,CEACAM1,SVEP1,DGKI,TLR4,SERPINE2,ADAMTS13,EMILIN1,TMX1,ILK,PDGFA,C1GALT1C1,JAK2,FZD6,PLSCR1,DGKH,SRF,SRC	F2RL2	-2.63548	0.00840173	1	FALSE	effectsize_down
GO_BP	GO:0045839	negative regulation of mitotic nuclear division	56	16	0	CENPF,SPC24,NUF2,MAD1L1,KNL1,BUB1B,ZWINT,DUSP1,AURKAIP1,ATM,ZNF207,SPDL1,DYNC1LI1,INCENP,TPR,MTBP		2.63524	0.00840773	1	FALSE	effectsize_up
GO_BP	GO:0010876	lipid localization	503	72	6	CD36,LPL,GAL,SPP1,ANO4,IL1B,APOD,ABCG4,ABCC3,PLIN5,FABP4,CEACAM1,PTCH1,ACSL5,ABCA9,ATP8A2,THBS1,ABCA6,ABCC4,STARD5,ATP10D,ENPP1,CROT,OSBP2,SLC27A3,RBP1,CRABP2,TSKU,PPARG,SLC10A7,APOL3,PLEKHA8,DAB2,B4GALNT1,ACSL1,GM2A,EEPD1,OSBPL9,CPT1B,APOL6,TMEM30A,GLTP,NPC2,PLSCR1,ABCD1,CPT2,PRELID2,PITPNM3,PITPNM1,YJEFN3,MSR1,HEXA,CDS1,PRELID3A,SLC27A1,TMEM41B,STARD10,FTO,SLC66A2,KIAA1109,OSBPL3,RXRA,KDM5B,SLC…	CD36,LPL,ANO4,ABCG4,ATP10D,PLEKHA8	-2.63341	0.00845313	1	FALSE	effectsize_down
GO_BP	GO:0003007	heart morphogenesis	269	55	3	HTR2B,TTN,GJA1,DKK1,COL11A1,PTCH1,WNT5A,TP53,TBX3,TMEM100,FLRT2,SNAI2,EDNRA,NRP2,SETDB2,EMP2,TEK,MDM2,ADAMTS1,SOX9,TWIST1,PARVA,TGFBR3,HEYL,ELN,MKS1,TAZ,ILK,CCDC40,GATA6,CPE,NRP1,CHD7,ZMIZ1,FGFRL1,TBX2,ACVR1,SAV1,TMED2,YAP1,ROBO1,NSD2,AHI1,SMARCD3,CDC42,MED1,C2CD3,VEGFA,SMO,SRF,RBM15,RBPJ,MIB1,VANGL2,EGLN1	GJA1,TP53,EMP2	-2.63329	0.00845621	1	FALSE	effectsize_down
GO_BP	GO:0010557	positive regulation of macromolecule biosynthetic process	2599	498	24	PAEP,CD36,LPL,ONECUT3,TBX15,KRT17,FOXE1,GAL,EBF2,ANGPT1,SPP1,PITX1,CLEC5A,AGTR2,GREM1,FGFR4,ESRRG,CCBE1,HTR2B,MCOLN2,EPCAM,BMPR1B,FOSB,TTN,WNT6,CXCL8,HMGN5,IL1B,EGR3,TCF21,HOXC10,ATF3,PDE4D,AMH,LEF1,GJA1,E2F1,ZNF660-ZNF197,GDF7,CYP1B1,SFRP4,DKK1,PRDM1,CARD9,ITGB8,CCDC88B,VENTX,HMGA2,PKIB,TNXB,RORB,MC1R,MELTF,PID1,PTCH1,GLI1,IRX3,IL16,SIX3,SFRP1,WBP2NL,POU3F1,ZNF516,MYOCD,WNT5A,LUM,ZBTB38,FOS,TP53…	CD36,LPL,ONECUT3,TBX15,FOXE1,ANGPT1,GREM1,FGFR4,CCBE1,MCOLN2,BMPR1B,HMGN5,PDE4D,GJA1,E2F1,MC1R,WBP2NL,ZBTB38,TP53,PASK,ZNF484,PANX1,PAGR1,CARD8	-2.63285	0.00846716	1	FALSE	effectsize_down
GO_BP	GO:0010467	gene expression	7314	1231	54	PAEP,SCRT1,CD36,LPL,ONECUT3,TSPAN8,TBX15,DIO2,KRT17,ECM1,EDN3,RFX8,FOXE1,GAL,HES2,SALL3,EBF2,ANGPT1,SCG5,SPP1,PITX1,POLR2J3,CLEC5A,AGTR2,S100A8,CDKN2A,GREM1,S100A9,FGFR4,ESRRG,CCBE1,PRAME,HTR2B,MCOLN2,EPCAM,BMPR1B,FOSB,TTN,ECEL1,WNT6,ERV3-1-ZNF117,CXCL8,HMGN5,PTGDS,IL1B,EGR3,APOD,TCF21,PTHLH,HOXC10,ATF3,PDE4D,MME,TRIM58,AMH,LEF1,YBX2,GJA1,EDNRB,E2F1,NELL1,COMP,MDFI,ZNF660-ZNF197,GDF7,ABCG4,CYP1B1…	SCRT1,CD36,LPL,ONECUT3,TBX15,DIO2,ECM1,RFX8,FOXE1,HES2,SALL3,ANGPT1,CDKN2A,GREM1,FGFR4,CCBE1,MCOLN2,BMPR1B,HMGN5,PDE4D,TRIM58,YBX2,GJA1,E2F1,MDFI,ABCG4,PRX,MC1R,MBLAC1,TARBP1,WBP2NL,TRIM34,ZBTB38,KCTD1,TP53,PASK,ZNF532,ZNF484,PURG,ZSCAN20,PANX1,ZNF66,NSUN3,NEO1,FCF1,PAGR1,PUS7,CARD8,INTS4,SRSF2,ZNF788P,RNF216,CDK8,BRWD3	-2.62493	0.00866661	1	FALSE	effectsize_down
GO_BP	GO:0043409	negative regulation of MAPK cascade	170	33	0	DUSP2,C1QL4,IL1B,ATF3,RGS2,RGS14,FOXM1,TLR4,DUSP9,EMILIN1,MAPK8IP1,PPARG,SLC9A3R1,DUSP8,MECOM,DACT1,DUSP1,DAB2,PER1,PEBP1,SPRED3,SYNJ2BP,SPRY4,WNK2,SPRED1,RPS6KA6,CYLD,ZMYND11,SEMA6A,SIRPA,PRDM15,AIDA,SPRED2		2.62307	0.00871422	1	FALSE	effectsize_up
GO_BP	GO:0060993	kidney morphogenesis	98	24	2	WNT7B,AGTR2,GREM1,ADAMTS16,WNT6,TCF21,PTCH1,IRX3,GCNT4,CITED1,LRRK2,STAT1,GPC3,SOX9,WT1,ILK,WWTR1,PRKX,AHI1,VEGFA,HS2ST1,SMO,GLI3,GZF1	WNT7B,GREM1	-2.61908	0.00881665	1	FALSE	effectsize_down
GO_BP	GO:0045446	endothelial cell differentiation	123	19	1	IL1B,PDE4D,EDNRB,CEACAM1,TMEM100,CLDN1,EDNRA,MYD88,ACVR2B,NRP1,ACVR1,RAPGEF3,S1PR3,TJP1,VEGFA,IKBKB,FOXJ2,RBPJ,RAPGEF1	PDE4D	-2.617	0.00887056	1	FALSE	effectsize_down
GO_BP	GO:0001657	ureteric bud development	99	19	1	AGTR2,GREM1,ADAMTS16,EPCAM,WNT6,TCF21,PTCH1,SFRP1,SDC1,CITED1,GPC3,SOX9,WT1,ILK,VEGFA,HS2ST1,SMO,GLI3,GZF1	GREM1	-2.6141	0.00894634	1	FALSE	effectsize_down
GO_BP	GO:0001823	mesonephros development	104	19	1	AGTR2,GREM1,ADAMTS16,EPCAM,WNT6,TCF21,PTCH1,SFRP1,SDC1,CITED1,GPC3,SOX9,WT1,ILK,VEGFA,HS2ST1,SMO,GLI3,GZF1	GREM1	-2.6141	0.00894634	1	FALSE	effectsize_down
GO_BP	GO:0072163	mesonephric epithelium development	100	19	1	AGTR2,GREM1,ADAMTS16,EPCAM,WNT6,TCF21,PTCH1,SFRP1,SDC1,CITED1,GPC3,SOX9,WT1,ILK,VEGFA,HS2ST1,SMO,GLI3,GZF1	GREM1	-2.6141	0.00894634	1	FALSE	effectsize_down
GO_BP	GO:0072164	mesonephric tubule development	100	19	1	AGTR2,GREM1,ADAMTS16,EPCAM,WNT6,TCF21,PTCH1,SFRP1,SDC1,CITED1,GPC3,SOX9,WT1,ILK,VEGFA,HS2ST1,SMO,GLI3,GZF1	GREM1	-2.6141	0.00894634	1	FALSE	effectsize_down
GO_BP	GO:0019221	cytokine-mediated signaling pathway	522	84	5	PALM3,BIRC7,ECM1,ANGPT1,CXCL8,IL1B,DUOX2,CSF3R,DUOX1,CEACAM1,WNT5A,CD44,TP53,EDA2R,CD24,IL11RA,IL1R1,NFKBIZ,TRAF1,MYD88,IL4R,CXCL12,EGR1,SP100,STAT2,CASP4,CARD8,GHR,TRAF2,TNFRSF14,EPOR,USP27X,STAT1,PPARG,TRIM6,TMSB4X,CASP8,IL17RC,IL18R1,ACTN4,ACSL1,LIMS1,ILK,P4HB,DOK1,JAK3,JAK2,C1QTNF4,PARP9,RELA,MFAP3,LAPTM5,STAT6,CMKLR1,YAP1,ROBO1,IL27RA,SPPL2B,IRF3,DICER1,APPL2,MED1,PARP14,TRIM41,IRAK4,FOXO3,T…	PALM3,ECM1,ANGPT1,TP53,CARD8	-2.61397	0.0089497	1	FALSE	effectsize_down
GO_BP	GO:0032612	interleukin-1 production	129	23	4	CD36,LPL,CEACAM1,IL16,WNT5A,IGF1,TLR4,PANX1,TYROBP,ACP5,MYD88,LGALS9,EGR1,CARD8,CASP8,JAK2,RELA,TMED10,S1PR3,GSDMD,IFI16,FZD5,SIRPA	CD36,LPL,PANX1,CARD8	-2.6124	0.00899099	1	FALSE	effectsize_down
GO_BP	GO:0032652	regulation of interleukin-1 production	129	23	4	CD36,LPL,CEACAM1,IL16,WNT5A,IGF1,TLR4,PANX1,TYROBP,ACP5,MYD88,LGALS9,EGR1,CARD8,CASP8,JAK2,RELA,TMED10,S1PR3,GSDMD,IFI16,FZD5,SIRPA	CD36,LPL,PANX1,CARD8	-2.6124	0.00899099	1	FALSE	effectsize_down
GO_BP	GO:0043434	response to peptide hormone	434	94	1	IGFBP1,GAL,AGTR2,VGF,IL1B,MGARP,EDNRB,CYP1B1,INSRR,TWIST2,CEACAM1,PID1,FOS,UCP2,NR4A1,TBC1D4,IGF2,EDNRA,ENPP1,NR4A3,CXCL12,EGR1,CTSK,STAT2,CITED1,GHR,TEK,STAT1,XBP1,MDM2,TSC1,PPARG,PIP4K2C,PDE3B,MBD5,TGFBR3,BTG2,KANK1,SORL1,SGCB,SRSF6,JAK3,GNAI1,PRKCB,SLC2A4,JAK2,DDR2,PRKD1,ATP2B1,VAMP2,RELA,GPR173,MAP1B,EIF2B2,STAT6,PDK4,LONP1,HDAC9,PARP1,STXBP4,SLC27A1,PKM,RAB8A,HRAS,APPL2,RBM4,RANGAP1,SP1,UPRT…	MGARP	-2.61006	0.00905275	1	FALSE	effectsize_down
GO_BP	GO:0044281	small molecule metabolic process	1868	309	14	CD36,LPL,ATP1A2,AMN,RGN,FGFR4,ASPG,ACADL,PTGDS,TK1,IL1B,APOD,PTHLH,ATF3,PDE4D,MME,SULT1C4,EDNRB,GSTM1,ABCG4,PLIN5,CYP1B1,MOXD1,GUCY1A2,TNXB,CYP3A5,CEACAM1,PID1,OGDHL,ACSL5,TP53,UCP2,CRYM,NT5E,GUCY1A1,ARHGAP11B,SLC19A1,IGF1,ENO3,ALDH1A3,CYP7B1,IDUA,DHDDS,SLC2A3,HNMT,ALG8,AMPD3,PDE5A,IGF2,ENTPD7,IP6K2,CHST1,NTHL1,PTGS1,SNAI2,ENPP1,C1QTNF3,FAM173A,NR4A3,CROT,ADA2,ACSS3,PDE4C,D2HGDH,ALG9,SLC38A1,SLC2…	CD36,LPL,FGFR4,ASPG,PDE4D,SULT1C4,ABCG4,TP53,DHDDS,ALG8,IP6K2,D2HGDH,PPCS,SUCLG2	-2.60448	0.00920142	1	FALSE	effectsize_down
GO_BP	GO:2000146	negative regulation of cell motility	394	59	2	IL24,AGTR2,GREM1,RGN,APOD,GJA1,CYP1B1,NAV3,SFRP1,MYOCD,CDH11,DACH1,EPPK1,THBS1,CARD10,MICOS10-NBL1,CXCL12,SP100,EMILIN1,SEMA6D,NEXMIF,PPARG,SLC9A3R1,CNN2,NEDD9,TP53INP1,ATP2B4,TCAF1,DUSP1,MMRN2,CCDC125,TGFBR3,STARD13,KANK1,DDT,KLF4,SAP30,DLG5,TAFA5,SRGAP2,GPR173,SYNJ2BP,ROBO1,IL27RA,SPRED1,STK24,BMERB1,RBBP4,FOXO3,ARPIN,CORO1B,OGT,GNA12,SRF,PTPRM,KRIT1,DUSP22,ADARB1,RABGEF1	GREM1,GJA1	-2.603	0.00924112	1	FALSE	effectsize_down
GO_BP	GO:0009891	positive regulation of biosynthetic process	2708	521	25	PAEP,CD36,LPL,ONECUT3,TBX15,KRT17,FOXE1,GAL,EBF2,ANGPT1,SPP1,PITX1,CLEC5A,AGTR2,GREM1,RGN,FGFR4,ESRRG,CCBE1,HTR2B,MCOLN2,EPCAM,BMPR1B,FOSB,TTN,WNT6,CXCL8,HMGN5,IL1B,EGR3,TCF21,HOXC10,ATF3,PDE4D,AMH,LEF1,GJA1,E2F1,ZNF660-ZNF197,GDF7,ABCG4,PLIN5,CYP1B1,SFRP4,DKK1,PRDM1,CARD9,ITGB8,CCDC88B,VENTX,HMGA2,PKIB,TNXB,RORB,MC1R,DUOXA1,MELTF,PID1,PTCH1,GLI1,IRX3,IL16,SIX3,SFRP1,WBP2NL,POU3F1,ZNF516,MYOCD,WN…	CD36,LPL,ONECUT3,TBX15,FOXE1,ANGPT1,GREM1,FGFR4,CCBE1,MCOLN2,BMPR1B,HMGN5,PDE4D,GJA1,E2F1,ABCG4,MC1R,WBP2NL,ZBTB38,TP53,PASK,ZNF484,PANX1,PAGR1,CARD8	-2.60205	0.00926671	1	FALSE	effectsize_down
GO_BP	GO:0006939	smooth muscle contraction	108	21	0	EDN3,ATP1A2,HTR2B,EDNRB,COMP,RGS2,MYOCD,TBX3,KCNMA1,CHRM2,GUCY1A1,EDNRA,ATP2B4,DOCK5,DAPK3,CTTN,ATP2B1,TBX2,ORMDL3,APBB1,SRF		-2.60063	0.00930539	1	FALSE	effectsize_down
GO_BP	GO:0045137	development of primary sexual characteristics	237	40	2	BMPR1B,VGF,TCF21,AMH,GJA1,CYP1B1,MMP2,SFRP1,WNT5A,DACH1,SDC1,HOXA9,ASPM,ADAM20,AR,TFPT,ADCYAP1R1,FNDC3A,ADAMTS1,SOX9,SCX,BCL2L11,WT1,GATA6,A2M,NUP107,SF1,LHFPL2,EIF2B2,ATM,WDR48,FOXO3,ZNF830,FANCG,VEGFA,HMGB2,TBC1D20,FER,SRC,SRD5A1	BMPR1B,GJA1	-2.59839	0.00936617	1	FALSE	effectsize_down
GO_BP	GO:0032755	positive regulation of interleukin-6 production	101	21	2	CD36,LPL,IL1B,CARD9,IL16,WNT5A,SPON2,TLR4,TYROBP,MYD88,LGALS9,ZBTB20,XBP1,TWIST1,IL17RC,SELENOK,C1QTNF4,RELA,AKIRIN2,DDX58,ARID5A	CD36,LPL	-2.59504	0.0094579	1	FALSE	effectsize_down
GO_BP	GO:0006936	muscle contraction	353	59	4	MYH2,EDN3,MYH14,ATP1A2,HTR2B,TTN,TNNT1,PDE4D,GJA1,EDNRB,COMP,KLHL41,RGS2,MYOCD,CLIC2,TBX3,DES,KCNMA1,CHRM2,GUCY1A1,MYOF,NR4A1,ATP8A2,SCN4B,PDE5A,EDNRA,RYR3,DSG2,CACNA1D,KCNJ12,TMEM38A,LTB4R,SGCD,SSPN,FGF12,CALM1,KCNH2,SNTA1,ATP2B4,DOCK5,DAPK3,TAZ,STAC2,CTTN,PRKD1,ATP2B1,SCN1B,TBX2,ORMDL3,GNAO1,APBB1,UTRN,TRPM4,CACNB2,TMOD3,HOMER1,CAMK2D,SRF,NOS1AP	MYH14,PDE4D,GJA1,LTB4R	-2.58665	0.00969137	1	FALSE	effectsize_down
GO_BP	GO:0044770	cell cycle phase transition	556	115	5	CDKN2A,E2F1,CDK3,MBLAC1,CENPF,SPC24,GLI1,SIX3,CLSPN,TP53,RAD51B,NUF2,CCND2,FOXM1,FAM107A,MAD1L1,ANLN,DTL,CAMSAP3,UBE2C,TACC3,KNL1,TIMELESS,TELO2,PAGR1,BUB1B,EGFR,IQGAP3,MDM2,ADAMTS1,CALM1,ID4,DACT1,ZWINT,ATP2B4,ZFYVE19,DUSP1,POLE,HECW2,MN1,BRSK1,ATR,CENPE,CKS2,WDR76,KLF4,RPS27L,ITGB1,RPA2,CCND3,DDR2,PARP9,ANAPC11,TBX2,PSME1,CUL5,EZH2,ACVR1,RNASEH2B,APBB1,CCNJ,DDRGK1,CDC7,RHOU,FZR1,ANAPC2,ATM,CDK4…	CDKN2A,E2F1,MBLAC1,TP53,PAGR1	2.57249	0.0100969	1	FALSE	effectsize_up
GO_BP	GO:0010564	regulation of cell cycle process	747	175	8	EDN3,CDKN2A,IL1B,E2F1,HMGA2,CDK3,MBLAC1,CENPF,SPC24,PRC1,GLI1,SIX3,SFRP1,WNT5A,CLSPN,CEP131,TP53,RAD51B,NUF2,CCND2,TPX2,DACH1,IGF1,FAM107A,MAD1L1,ANLN,DTL,MKI67,IGF2,CIT,CAMSAP3,UBE2C,SMC6,NCAPG,TACC3,KNL1,EML3,TIMELESS,TELO2,PAGR1,BUB1B,EGFR,SLF2,FEN1,MDM2,NUSAP1,SPAG5,ZFYVE26,ADAMTS1,USP51,NCAPH2,SOX9,CALM1,DACT1,ZWINT,ATP2B4,RACGAP1,ZFYVE19,DUSP1,RPS6KA2,HECW2,TMEM67,MN1,KIF23,DAPK3,BRSK1,CEP2…	CDKN2A,E2F1,MBLAC1,PRC1,CEP131,TP53,SMC6,PAGR1	2.57003	0.0101691	1	FALSE	effectsize_up
GO_BP	GO:0022617	extracellular matrix disassembly	62	12	1	MMP10,FGFR4,MMP7,MMP11,MELTF,MMP2,FAP,CTSK,MMP19,ADAMTS4,DDR2,DDR1	FGFR4	-2.56556	0.010301	1	FALSE	effectsize_down
GO_BP	GO:0030155	regulation of cell adhesion	805	143	6	CD36,ANGPT1,CDKN2A,GREM1,EPCAM,CXCL8,IL1B,EGR3,LAMA2,APOD,LEF1,COL8A1,CLDN7,CYP1B1,TNFSF14,CCDC88B,TNXB,RELL2,CEACAM1,MELTF,IGFBP2,MMP2,SFRP1,WNT5A,CD44,ZNF703,IGF1,FAM107A,THBS1,PAWR,MAD1L1,TNC,SERPINE2,CD24,RAC3,PDE5A,IGF2,CAMSAP3,SNAI2,NR4A3,NFKBIZ,PLAU,HLX,LGALS9,EDIL3,IL4R,ARL2,CXCL12,AJAP1,IFT74,EMILIN1,EMP2,CORO2B,NEXMIF,TNFRSF14,TEK,TESC,COL26A1,EFNB1,VCAM1,XBP1,TSC1,PRDX2,SOX9,NEDD9,TMX1…	CD36,ANGPT1,CDKN2A,GREM1,LAMA2,EMP2	-2.56435	0.0103368	1	FALSE	effectsize_down
GO_BP	GO:0001889	liver development	143	25	0	RGN,CEACAM1,PTCH1,GLI1,UCP2,TBX3,PTN,CLDN1,HLX,ELK1,EGFR,XBP1,SOX9,TGFBR3,CCDC40,GATA6,RELA,EZH2,SRSF1,MED1,IGF2R,ERRFI1,PCNA,CFLAR,SRD5A1		-2.5626	0.010389	1	FALSE	effectsize_down
GO_BP	GO:1902533	positive regulation of intracellular signal transduction	1041	190	14	CD36,BIRC7,ECM1,EDN3,F2RL2,RUNDC3A,WNT7B,ANGPT1,S100A8,GREM1,S100A9,FGFR4,HTR2B,IL1B,TRIM58,AMH,GJA1,GDF7,DKK1,CARD9,TNFSF14,GUCY1A2,GADD45B,RELL2,MC1R,TRIM34,CHD5,WNT5A,CD44,TP53,GUCY1A1,ALPK1,TAB3,IGF1,THBS1,CCN2,ADCYAP1,EDA2R,MAD1L1,C20orf27,TLR4,CD24,MAPK8IP2,NET1,IGF2,SH3RF1,LURAP1,ROR1,TMEM9B,KNL1,MYD88,RASSF2,LGALS9,TELO2,TENM1,TXN,PRR5L,NDFIP2,CASP10,AR,LRRK2,GHR,ADCYAP1R1,MAPK8IP1,EGFR,F…	CD36,ECM1,F2RL2,RUNDC3A,WNT7B,ANGPT1,GREM1,FGFR4,TRIM58,GJA1,MC1R,TRIM34,TP53,ALPK1	-2.56252	0.0103917	1	FALSE	effectsize_down
GO_BP	GO:0007167	enzyme-linked receptor protein signaling pathway	1034	190	13	IGFBP1,WIF1,KCP,ANGPT1,RASL11B,AGTR2,WFIKKN2,GREM1,EPHA6,FGFR4,CCBE1,BMPR1B,IL1B,APOD,AMH,LEF1,COMP,GDF7,SFRP4,DKK1,SHC3,ITGB8,INSRR,TNXB,CEACAM1,PID1,IGFBP2,ANGPTL1,MMP2,ASPN,SFRP1,MYOCD,WNT5A,FOS,TP53,RGS14,ZNF703,PTN,TMEM100,CHN1,JUN,SVEP1,IGF1,CHST11,THBS1,CSRNP1,CCN2,C20orf27,GFRA2,MICOS10-NBL1,IGF2,FAM20C,FLRT2,NCLN,CREB3L1,IFI6,ENPP1,NRP2,NR4A3,NEO1,FMOD,HIP1R,EGR1,RBPMS2,AR,EMILIN1,CITED1…	WIF1,KCP,ANGPT1,RASL11B,GREM1,EPHA6,FGFR4,CCBE1,BMPR1B,SHC3,TP53,NEO1,PTPN12	-2.55712	0.0105542	1	FALSE	effectsize_down
GO_BP	GO:2001237	negative regulation of extrinsic apoptotic signaling pathway	100	23	0	IL1B,IGF1,THBS1,SH3RF1,FAIM2,SNAI2,IFI6,AR,PRDX2,LGALS3,FAIM,NRP1,CTTN,RELA,LMNA,ACVR1,YAP1,BRCA1,CFLAR,ZMYND11,EYA3,HMGB2,SRC		-2.55598	0.0105889	1	FALSE	effectsize_down
GO_BP	GO:0048598	embryonic morphogenesis	616	128	7	TBX15,FOXE1,WNT7B,PITX1,GREM1,HTR2B,DUSP2,WNT6,TCF21,HOXC10,ST14,LEF1,COL8A1,GJA1,MDFI,GDF7,DKK1,CTHRC1,COL11A1,HMGA2,PTCH1,GLI1,MMP2,IRX3,SIX3,SFRP1,WNT5A,TP53,COL12A1,TBX3,ATP8A2,CHST11,HOXC9,MYO15A,ALDH1A3,USH1G,IGF2,EDNRA,NR4A3,HLX,HOXA9,TXNRD1,SETDB2,TBC1D32,RBPMS2,AR,CRABP2,HOXC4,TSC1,LMO4,GPC3,SLC9A3R1,SOX9,SCX,SCRIB,HOXD3,DACT1,TWIST1,TWSG1,FREM2,BCL2L11,DUSP1,ACVR2B,CC2D2A,HOXB2,MKS1,UGD…	TBX15,FOXE1,WNT7B,GREM1,GJA1,MDFI,TP53	-2.55266	0.0106903	1	FALSE	effectsize_down
GO_BP	GO:1903409	reactive oxygen species biosynthetic process	58	11	1	CD36,DUOX2,DUOX1,DUOXA1,TLR4,SLC18A2,CLCN3,ABCD1,FOXO3,ABCB7,CFLAR	CD36	-2.55129	0.0107325	1	FALSE	effectsize_down
GO_BP	GO:0097194	execution phase of apoptosis	90	20	2	MTRNR2L9,AIFM3,MTRNR2L2,MTRNR2L8,TP53,NFKBIZ,FAP,CASP4,BLCAP,TOP2A,CASP8,EXOG,PLSCR1,STK24,DICER1,FZD3,KDM4A,CFLAR,TP53BP2,CASP6	AIFM3,TP53	-2.55029	0.0107632	1	FALSE	effectsize_down
GO_BP	GO:0045143	homologous chromosome segregation	67	15	1	MEIOB,FMN2,TEX15,SYCP2,PTTG1,KNL1,ZWINT,MLH3,P3H4,EHMT2,CENPC,SIRT7,ATM,PSMC3IP,MRE11	FMN2	2.54924	0.0107958	1	FALSE	effectsize_up
GO_BP	GO:0009615	response to virus	409	83	5	PENK,IL1B,DUOX2,CARD9,ITGB8,HMGA2,ZDHHC11,TRIM34,IFI44,CHRM2,SPON2,MAPK11,IRF9,IFI6,IFI44L,MYD88,LGALS9,CXCL12,LYST,GBP3,STAT2,CARD8,TRIM26,USP27X,STAT1,DDX60L,IFIT3,TRIM11,TRIM6,RNF216,ELMOD2,SELENOK,NPC2,JAK2,PLSCR1,APOBEC3D,AIMP1,DNAJC3,PARP9,RELA,TRIM5,TRIM13,DDX58,ARMC5,DDX17,SERINC3,TPT1,GPAM,DHX36,IRF3,RAB2B,TRIM41,TRIM38,POLR3B,TTC4,RRP1B,TANK,TBKBP1,RNF185,NT5C2,IFI16,ATG5,MAP3K14,IRF2,E…	PENK,TRIM34,LYST,CARD8,RNF216	-2.54721	0.0108588	1	FALSE	effectsize_down
GO_BP	GO:0061448	connective tissue development	287	70	6	LPL,ECM1,WNT7B,EBF2,PITX1,GREM1,BMPR1B,PTHLH,COMP,OGN,GDF7,COL11A1,CCN4,ITGB8,HMGA2,ZNF516,WNT5A,CD44,SOX5,CHST11,CCN2,MGP,COL11A2,SNAI2,ABHD15,EGR1,CTSK,GHR,TSKU,XBP1,HOXC4,PPARG,ARRDC3,SOX9,SCX,ID4,HOXD3,TWSG1,WT1,LOXL2,NFATC2,IFT80,SORL1,ZNF219,PRRX1,BBS1,EIF2AK3,ADAMTS7,DDRGK1,RARG,TRPM4,PARP1,TBL1XR1,ARID5A,KAT2A,FTO,HRAS,PDGFRB,ERRFI1,PPARGC1A,SPART,PTH1R,CFLAR,GLG1,SRF,GLI3,BBS4,TRIP11,RAS…	LPL,ECM1,WNT7B,GREM1,BMPR1B,ABHD15	-2.54028	0.0110763	1	FALSE	effectsize_down
GO_BP	GO:0043604	amide biosynthetic process	908	158	6	DIO2,KRT17,YBX2,CYP1B1,RGS2,ACSL5,THBS1,PASK,ENC1,PAM,NSUN3,PPCS,BDH2,MRPL45,MTIF3,ZFP36,PUS7,EGFR,RPL36AL,VARS2,MSI2,EIF4A1,TSC1,NHLRC3,WARS,RPS8,ELP2,RPL22,DHPS,CERS1,ST3GAL5,NSUN5,RPL11,EIF5,PER2,ELOVL7,RPL21,MKNK1,FARSB,BTG2,B4GALNT1,ACSL1,ASCC3,SAMD4A,DAPK3,FASTKD2,PER1,ELOVL2,MRPS18B,RPL39L,MCTS1,RCHY1,MRPS31,B4GALT6,RPL18A,RBM24,PTRH1,EIF2A,CIRBP,EIF2AK3,RPS27L,RBM4B,TRNAU1AP,MRPL11,RPL10A…	DIO2,YBX2,PASK,NSUN3,PPCS,PUS7	-2.54003	0.0110843	1	FALSE	effectsize_down
GO_BP	GO:0001838	embryonic epithelial tube formation	123	29	1	GREM1,WNT6,ST14,GDF7,CTHRC1,PTCH1,IRX3,SFRP1,WNT5A,TSC1,LMO4,SOX9,SCRIB,TWIST1,CC2D2A,MKS1,FZD6,MTHFD1L,TMED2,RARG,KAT2A,FZD3,HS2ST1,BBS4,SEMA4C,MIB1,ARHGAP35,VANGL2,KDM2B	GREM1	-2.53238	0.011329	1	FALSE	effectsize_down
GO_BP	GO:0007229	integrin-mediated signaling pathway	111	26	3	LAMA2,ITGBL1,ITGA2B,ITGB8,CEACAM1,PTN,CCN2,ADAMTS13,EMP2,ADAMTS1,DST,NEDD9,LIMS1,ITGA1,ILK,ITGA9,NRP1,ITGB1,PRKD1,ADAM11,SLC2A10,CDC42,RCC2,DOCK1,NME2,SRC	LAMA2,ITGA2B,EMP2	-2.52981	0.0114125	1	FALSE	effectsize_down
GO_BP	GO:2001057	reactive nitrogen species metabolic process	82	16	1	CD36,AGTR2,RGN,IL1B,CYP1B1,TLR4,ACP5,SPR,DDAH1,ATP2B4,KLF4,JAK2,CYB5B,THAP4,NOS1AP,SIRPA	CD36	-2.52406	0.0116007	1	FALSE	effectsize_down
GO_BP	GO:0070848	response to growth factor	777	154	11	PENK,KCP,STMN2,RASL11B,AGTR2,WFIKKN2,GREM1,FGFR4,CCBE1,BMPR1B,CXCL8,KCNC2,IL1B,EGR3,LEF1,COMP,GDF7,SFRP4,DKK1,ITGB8,TNXB,KCNC1,ASPN,SFRP1,MYOCD,WNT5A,CD44,SOX5,FOS,TP53,ZNF703,NR4A1,TMEM100,JUN,CHST11,THBS1,CCN2,CLDN1,C20orf27,TNC,TLR4,MICOS10-NBL1,FAM20C,FLRT2,FEZ1,CREB3L1,SNAI2,NRP2,NFKBIZ,NEO1,ELK1,FMOD,EGR1,RBPMS2,ZFP36,EMILIN1,CTSK,CITED1,EGFR,VCAM1,MDM2,PPARG,ZPR1,GPC3,PTPN12,SOX9,SCX,TWIST…	PENK,KCP,RASL11B,GREM1,FGFR4,CCBE1,BMPR1B,TP53,FEZ1,NEO1,PTPN12	-2.51373	0.0119462	1	FALSE	effectsize_down
GO_BP	GO:0000302	response to reactive oxygen species	202	45	1	CD36,APOD,CYP1B1,MMP2,FOS,UCP2,JUN,PAWR,SDC1,NET1,TRPM2,FBLN5,TXN,CBX8,LRRK2,ADCYAP1R1,EGFR,STAT1,MDM2,PRDX2,NUDT15,ROMO1,PEX10,MAPT,AQP1,KLF4,PPARGC1B,DDR2,RELA,ERCC6L2,EZH2,STAT6,PEX2,ATM,STK24,FOXO3,PEX5,MPV17,PCNA,BECN1,GLRX2,SIRPA,FER,SRC,MAPK9	CD36	-2.5136	0.0119507	1	FALSE	effectsize_down
GO_BP	GO:0003279	cardiac septum development	108	28	1	PRDM1,WNT5A,TP53,TBX3,NRP2,MDM2,LMO4,PARVA,TGFBR3,HEYL,MKS1,GATA6,NRP1,CHD7,FGFRL1,TBX2,FRS2,ACVR1,SAV1,ROBO1,NSD2,SMO,CNTRL,TRIP11,AP2B1,RBM15,RBPJ,EGLN1	TP53	-2.51268	0.0119817	1	FALSE	effectsize_down
GO_BP	GO:0071675	regulation of mononuclear cell migration	123	20	2	ECM1,GREM1,APOD,TNFSF14,WNT5A,THBS1,MICOS10-NBL1,LGALS9,CXCL12,TNFRSF14,NEDD9,DUSP1,LGALS3,SELENOK,CMKLR1,IL27RA,STK10,ADAM17,MED23,CD99L2	ECM1,GREM1	-2.51163	0.0120174	1	FALSE	effectsize_down
GO_BP	GO:0031328	positive regulation of cellular biosynthetic process	2686	514	24	PAEP,CD36,LPL,ONECUT3,TBX15,KRT17,FOXE1,GAL,EBF2,ANGPT1,SPP1,PITX1,CLEC5A,AGTR2,GREM1,RGN,FGFR4,ESRRG,CCBE1,HTR2B,MCOLN2,EPCAM,BMPR1B,FOSB,TTN,WNT6,CXCL8,HMGN5,IL1B,EGR3,TCF21,HOXC10,ATF3,PDE4D,AMH,LEF1,GJA1,E2F1,ZNF660-ZNF197,GDF7,PLIN5,CYP1B1,SFRP4,DKK1,PRDM1,CARD9,ITGB8,CCDC88B,VENTX,HMGA2,PKIB,TNXB,RORB,MC1R,DUOXA1,MELTF,PID1,PTCH1,GLI1,IRX3,IL16,SIX3,SFRP1,WBP2NL,POU3F1,ZNF516,MYOCD,WNT5A,LU…	CD36,LPL,ONECUT3,TBX15,FOXE1,ANGPT1,GREM1,FGFR4,CCBE1,MCOLN2,BMPR1B,HMGN5,PDE4D,GJA1,E2F1,MC1R,WBP2NL,ZBTB38,TP53,PASK,ZNF484,PANX1,PAGR1,CARD8	-2.50522	0.0122377	1	FALSE	effectsize_down
GO_BP	GO:0089718	amino acid import across plasma membrane	51	11	0	ATP1A2,RGS2,SLC38A5,SLC38A1,SLC6A6,SLC1A5,SLC7A2,PER2,ITGB1,SLC7A1,SLC36A4		-2.50393	0.0122824	1	FALSE	effectsize_down
GO_BP	GO:0009266	response to temperature stimulus	171	39	1	HTR2B,VGF,ASIC3,ZNF516,UCP2,IGF1,THBS1,PCSK1N,LXN,TRPM2,HSBP1L1,TMEM135,CXCL12,TP53INP1,MAPT,ATR,CIRBP,EIF2AK3,DNAJC3,EIF2B2,STUB1,DNAJB1,EPHB1,ATM,DNAJC2,DHX36,NR2F6,APPL2,LRP11,SLC25A27,DISC1,ATXN3,EIF2S1,HSBP1,GLRX2,WDR47,TPR,DAXX,THRA	ASIC3	-2.49642	0.0125453	1	FALSE	effectsize_down
GO_BP	GO:0009636	response to toxic substance	256	44	2	PENK,CD36,S100A9,KCNC2,DUOX2,GSTM1,CYP1B1,KCNC1,DUOX1,CLIC2,FOS,GPX3,CLDN1,SDC1,SLC18A2,PRXL2A,GPX7,PTGS1,FBLN5,ADAMTS13,TXNRD1,TXN,MDM2,UBIAD1,PRDX2,ADH5,CERS1,TP53INP1,MT1X,SCFD1,GATA6,EHMT2,MAP1B,ATP7B,ALAD,KDM5B,ARHGAP33,ABCB6,SRF,SLC30A4,KDM3B,EHMT1,DNMT3A,SRD5A1	PENK,CD36	-2.49542	0.0125807	1	FALSE	effectsize_down
GO_BP	GO:0033047	regulation of mitotic sister chromatid segregation	54	16	0	CENPF,SPC24,NUF2,MAD1L1,KNL1,BUB1B,ZWINT,DUSP1,ATM,ZNF207,SPDL1,DYNC1LI1,KAT2B,INCENP,BECN1,TPR		2.49254	0.0126832	1	FALSE	effectsize_up
GO_BP	GO:0048661	positive regulation of smooth muscle cell proliferation	100	23	1	GJA1,CCN4,MMP2,JUN,IGF1,THBS1,TLR4,NR4A3,MYD88,RBPMS2,EGFR,STAT1,MDM2,ADAMTS1,DNMT1,JAK2,DDR2,FRS2,HBEGF,IRAK4,PDGFRB,FOXJ2,SRC	GJA1	-2.48817	0.0128401	1	FALSE	effectsize_down
GO_BP	GO:0007389	pattern specification process	474	90	9	WIF1,DNAAF3,WNT7B,HES2,GREM1,BMPR1B,WNT6,HOXC10,LEF1,GJA1,MDFI,DKK1,HOXC8,PTCH1,GLI1,IRX3,SIX3,SFRP1,WNT5A,TP53,TBX3,HOXC9,HOXC5,TTC8,XRCC2,MICOS10-NBL1,NCLN,HOXA6,NRP2,BHLHE41,RING1,HOXA9,SETDB2,TBC1D32,IFT74,AR,EFNB1,HOXC4,GPC3,HOXD3,CXXC4,MLLT3,WT1,ACVR2B,C1QA,HEYL,BTG2,CC2D2A,DOP1B,HOXB2,MKS1,WLS,CDON,CCDC40,NRP1,FKBP8,CELSR2,TBX2,FRS2,ACVR1,MEIS2,OFD1,TMED2,MTF2,RARG,ROBO1,ATM,TTC21B,KAT2A,A…	WIF1,DNAAF3,WNT7B,HES2,GREM1,BMPR1B,GJA1,MDFI,TP53	-2.48532	0.0129434	1	FALSE	effectsize_down
GO_BP	GO:0007548	sex differentiation	287	43	2	BMPR1B,VGF,TCF21,AMH,GJA1,CYP1B1,MMP2,SFRP1,WNT5A,SYCP2,TBX3,DACH1,SDC1,HOXA9,ASPM,ADAM20,AR,TFPT,ADCYAP1R1,FNDC3A,ADAMTS1,SOX9,SCX,BCL2L11,WT1,GATA6,A2M,CHD7,NUP107,SF1,LHFPL2,EIF2B2,ATM,WDR48,FOXO3,ZNF830,FANCG,VEGFA,HMGB2,TBC1D20,FER,SRC,SRD5A1	BMPR1B,GJA1	-2.48397	0.0129925	1	FALSE	effectsize_down
GO_BP	GO:0014013	regulation of gliogenesis	112	15	2	IL1B,RNF112,TP53,PTN,SERPINE2,TMEM98,EGFR,ID4,RELA,EZH2,MYRF,DICER1,KDM4A,UFL1,KRAS	RNF112,TP53	-2.48158	0.0130801	1	FALSE	effectsize_down
GO_BP	GO:0034763	negative regulation of transmembrane transport	144	16	0	ATP1A2,IL1B,PID1,RGS2,CLIC2,THBS1,ENPP1,CALM1,KCNH2,HECW2,PRKCB,GOPC,COMMD1,APPL2,CAMK2D,PPP3R1		-2.48089	0.0131054	1	FALSE	effectsize_down
GO_BP	GO:0008406	gonad development	232	37	2	BMPR1B,VGF,TCF21,AMH,GJA1,CYP1B1,MMP2,SFRP1,WNT5A,SDC1,HOXA9,ASPM,ADAM20,AR,TFPT,FNDC3A,ADAMTS1,SOX9,SCX,BCL2L11,WT1,GATA6,A2M,NUP107,SF1,EIF2B2,ATM,WDR48,FOXO3,ZNF830,FANCG,VEGFA,HMGB2,TBC1D20,FER,SRC,SRD5A1	BMPR1B,GJA1	-2.47903	0.013174	1	FALSE	effectsize_down
GO_BP	GO:0001841	neural tube formation	102	24	0	ST14,GDF7,CTHRC1,PTCH1,SFRP1,WNT5A,TSC1,LMO4,SCRIB,TWIST1,CC2D2A,MKS1,FZD6,MTHFD1L,TMED2,RARG,KAT2A,FZD3,BBS4,SEMA4C,MIB1,ARHGAP35,VANGL2,KDM2B		-2.47251	0.0134166	1	FALSE	effectsize_down
GO_BP	GO:0007189	adenylate cyclase-activating G protein-coupled receptor signaling pathway	157	22	2	CALCB,PTHLH,MC1R,ADGRG2,ADGRL2,GNG2,ADCYAP1,ADGRE2,S1PR5,SLC9A3R1,ARRDC3,GNAL,ATP2B4,ADGRF5,ADGRB2,GNB1,ADGRL1,AKAP13,RAPGEF4,S1PR3,PTH1R,NME2	CALCB,MC1R	2.4717	0.0134471	1	FALSE	effectsize_up
GO_BP	GO:0051783	regulation of nuclear division	147	33	0	EDN3,IL1B,CENPF,SPC24,WNT5A,NUF2,IGF1,MAD1L1,MKI67,IGF2,UBE2C,KNL1,BUB1B,NUSAP1,ZWINT,DUSP1,RPS6KA2,DAPK3,OBSL1,ANAPC11,FZR1,AURKAIP1,ATM,ZNF207,SPDL1,CDC42,PDGFRB,DYNC1LI1,CCDC8,INCENP,TPR,MTBP,NUP62		2.47146	0.0134564	1	FALSE	effectsize_up
GO_BP	GO:0051604	protein maturation	549	123	2	SCG5,CCBE1,ECEL1,MME,COMP,CLGN,MELTF,PTCH1,ENPEP,THBS1,C1R,PCSK1N,SERPINE2,TSPAN5,SPON1,PLAU,BCHE,CPZ,ADAMTS13,ARL2,CASP10,DNAJC10,TMEM98,CASP4,CARD8,LRRK2,GRIN2A,BAG2,TXNDC5,TESC,MDM2,ZPR1,TMEM208,FAM111A,DHPS,TSPAN33,CASP8,RPS6KA2,SORL1,CDC37L1,PDIA4,APH1B,P4HB,S100A10,CPE,TYSND1,MIPEP,ATG4B,NAA16,DNAJC3,FKBP8,NCSTN,TSPAN14,ENGASE,RHBDD1,SEC11A,SPCS1,B2M,STUB1,MYRF,LMAN1,DNAJB1,ADAMTS3,DDI2,SPC…	CCBE1,CARD8	-2.46905	0.0135472	1	FALSE	effectsize_down
GO_BP	GO:0048545	response to steroid hormone	335	75	3	WNT7B,ATP1A2,SPP1,ESRRG,FOSB,PTGDS,MGARP,TCF21,FIBIN,CYP1B1,CARD9,TFPI,IGFBP2,SFRP1,FOS,FAM107A,THBS1,CLDN1,CYP7B1,SDC1,SH3RF1,NR4A3,BCHE,DSG2,PAGR1,AR,ZFP36,GHR,EGFR,PAQR7,BCKDHB,MDM2,UFM1,LBH,IGFBP7,RNF6,BCL2L11,HEYL,DAB2,DDX5,PER1,AQP1,A2M,ZMIZ1,PPARGC1B,JAK2,RELA,GPI,DDRGK1,YAP1,DDX17,PARP1,SMARCA4,VPS11,BRCA1,MED1,ESRRA,RXRA,FOXO3,ALAD,ERRFI1,PKN1,UFL1,CNOT1,LATS1,PCNA,RXRB,CFLAR,RBFOX2,HMGB…	WNT7B,MGARP,PAGR1	-2.4615	0.0138357	1	FALSE	effectsize_down
GO_BP	GO:0080134	regulation of response to stress	1508	287	10	PENK,CD36,LPL,TSPAN8,BIRC7,WNT7B,SPP1,S100A8,S100A9,IL1B,DUOX2,EDNRB,FMN2,DKK1,CCN4,CARD9,TEX15,GADD45B,HMGA2,RELL2,DUOX1,ZDHHC11,DUOXA1,FABP4,CEACAM1,TFPI,RADX,IL16,WNT5A,CD44,TP53,NT5E,PTN,ALPK1,IGF1,FOXM1,EPPK1,THBS1,CCN2,CLDN1,EDA2R,SPIRE2,TNC,TLR4,SERPINE2,SHLD1,MAPK8IP2,IL1R1,SH3RF1,CREB3L1,TYROBP,SNAI2,FBLN5,MNDA,ACP5,C1QTNF3,CTSC,NFKBIZ,HDGFL2,PLAU,TIMELESS,MYD88,RASSF2,NEO1,LGALS9,TELO2,…	PENK,CD36,LPL,WNT7B,FMN2,TP53,ALPK1,NEO1,CARD8,RNF216	-2.45763	0.0139856	1	FALSE	effectsize_down
GO_BP	GO:1901654	response to ketone	214	43	0	SPP1,FOSB,FIBIN,CYP1B1,CARD9,SFRP1,FOS,GNG2,THBS1,CLDN1,TNC,SH3RF1,DSG2,ELK1,HOXA9,AR,EGFR,PRKAA2,IGFBP7,SLC39A9,TGFBR3,AQP1,A2M,KLF4,GNAI1,MTAP,GNB1,JAK2,PRKD1,RELA,GPI,YAP1,CDK4,PARP1,PSPH,SP1,FOXO3,ERRFI1,XRN1,PCNA,CFLAR,SRC,SRD5A1		-2.45463	0.0141031	1	FALSE	effectsize_down
GO_BP	GO:1903036	positive regulation of response to wounding	80	19	1	CD36,DUOX2,CCN4,DUOX1,PTN,THBS1,CLDN1,PLAU,EMILIN1,XBP1,PRDX2,KANK1,ITGB1,DDR2,HBEGF,STK24,HRAS,SCARF1,RREB1	CD36	-2.45328	0.014156	1	FALSE	effectsize_down
GO_BP	GO:0035023	regulation of Rho protein signal transduction	88	16	1	F2RL2,EPS8L1,NET1,TEK,ARHGEF3,CCDC125,STARD13,KANK1,KCTD10,NRP1,ITGB1,AKAP13,ERBB2,ROBO1,BCL6,ARHGAP35	F2RL2	-2.45047	0.0142671	1	FALSE	effectsize_down
GO_BP	GO:0003002	regionalization	429	85	9	WIF1,DNAAF3,WNT7B,HES2,GREM1,BMPR1B,HOXC10,LEF1,GJA1,MDFI,DKK1,HOXC8,PTCH1,GLI1,IRX3,SIX3,SFRP1,WNT5A,TP53,TBX3,HOXC9,HOXC5,XRCC2,MICOS10-NBL1,NCLN,HOXA6,NRP2,BHLHE41,RING1,HOXA9,SETDB2,TBC1D32,IFT74,AR,HOXC4,GPC3,HOXD3,CXXC4,MLLT3,WT1,ACVR2B,C1QA,HEYL,BTG2,CC2D2A,HOXB2,MKS1,WLS,CDON,CCDC40,NRP1,FKBP8,CELSR2,TBX2,FRS2,ACVR1,OFD1,TMED2,MTF2,RARG,ROBO1,ATM,TTC21B,KAT2A,AHI1,SMARCD3,C2CD3,SMO,VAX2,K…	WIF1,DNAAF3,WNT7B,HES2,GREM1,BMPR1B,GJA1,MDFI,TP53	-2.45039	0.0142703	1	FALSE	effectsize_down
GO_BP	GO:0030177	positive regulation of Wnt signaling pathway	147	40	0	LEF1,SFRP4,DKK1,CCN4,SFRP1,WNT5A,TMEM198,ASPM,LRRK2,EGFR,GPC3,TBL1X,DACT1,MLLT3,DAB2,KANK1,DAPK3,WLS,ILK,EDA,MACF1,RNF146,YAP1,WNK2,TRPM4,TTC21B,TBL1XR1,SMARCA4,ATP6V0C,TNKS2,LRRK1,DISC1,USP47,CSNK1G2,JRK,CSNK2A1,RBPJ,PRDM15,TMEM9,SRC		-2.44703	0.0144038	1	FALSE	effectsize_down
GO_BP	GO:2000377	regulation of reactive oxygen species metabolic process	148	31	3	CD36,NOXA1,PLIN5,CYP1B1,DUOXA1,PID1,TP53,FOXM1,THBS1,TLR4,SLC18A2,TYROBP,FBLN5,ACP5,LRRK2,EGFR,PRDX2,ROMO1,ARF4,CLCN3,MAPT,ABCD1,PRCP,BRCA1,FOXO3,PDGFRB,MPV17,ABCB7,ATG5,BECN1,CFLAR	CD36,NOXA1,TP53	-2.44358	0.0145423	1	FALSE	effectsize_down
GO_BP	GO:0045861	negative regulation of proteolysis	232	38	3	ECM1,CD44,TP53,THBS1,SERPINE2,SH3RF1,IFI6,PLAU,SERPINI1,TMEM98,CARD8,LRRK2,TIMP3,MDM2,RPL11,AQP1,KLF4,PSMF1,DDRGK1,TAF9,BCL2L12,TIMP2,MAP1A,FAM192A,ALAD,VEGFA,USP47,GIPC1,IFI16,RYBP,OGT,GLG1,BAG5,CSNK2A1,PIH1D1,SRC,WAC,UBXN2A	ECM1,TP53,CARD8	-2.44148	0.014627	1	FALSE	effectsize_down
GO_BP	GO:2001242	regulation of intrinsic apoptotic signaling pathway	190	36	1	S100A8,S100A9,CD44,TP53,CREB3L1,SNAI2,CXCL12,LRRK2,MAPK8IP1,XBP1,MDM2,SLC9A3R1,BCL2L11,RPL11,P4HB,SEPTIN4,EIF2AK3,SERINC3,TPT1,PTPMT1,PARP1,TAF9,SIAH1,HNRNPK,USP47,TMEM161A,SFPQ,RRN3,BECN1,CYLD,BAG5,STYXL1,SRC,ATAD5,FIGNL1,BCAP31	TP53	-2.43663	0.0148247	1	FALSE	effectsize_down
GO_BP	GO:0008637	apoptotic mitochondrial changes	107	11	1	NPTX1,TP53,IGF1,IFI6,HIP1R,SLC25A6_1,BCL2L11,MOAP1,LMNA,ATP5IF1,GGCT	TP53	-2.43255	0.014993	1	FALSE	effectsize_down
GO_BP	GO:0090307	mitotic spindle assembly	71	19	1	PRC1,KIF4A,TPX2,KIFC1,KIFC2,EML3,MYBL2,RACGAP1,KIF23,CHMP5,ZNF207,CCSAP,INCENP,CHMP1B,KIF3B,KIF2A,TPR,CHMP7,SMC1A	PRC1	2.42914	0.0151345	1	FALSE	effectsize_up
GO_BP	GO:0051248	negative regulation of protein metabolic process	898	168	8	ECM1,ANGPT1,CDKN2A,RGN,GRIN2C,IL1B,APOD,PDE4D,EDNRB,NELL1,FMN2,PPP1R1B,DKK1,PKIB,CEACAM1,PID1,RGS2,CAMK2N2,SFRP1,MYOCD,CD44,TP53,RGS14,IGF1,THBS1,PPM1E,SERPINE2,SRCIN1,ENC1,SH3RF1,SPON1,RTN1,IFI6,ENPP1,PLAU,RASSF2,PRR5L,RTN2,DNAJC10,RILP,SERPINI1,TMEM98,BEX1,ITM2A,ZFP36,PUS7,CARD8,LRRK2,MAPK8IP1,EGFR,GRIN2A,BAG2,TIMP3,MDM2,TSC1,PPARG,PRKAA2,NHLRC3,ITM2B,WARS,CALM1,SNTA1,ATP2B4,DUSP1,RPL11,PER2,ML…	ECM1,ANGPT1,CDKN2A,PDE4D,FMN2,TP53,PUS7,CARD8	-2.42745	0.0152056	1	FALSE	effectsize_down
GO_BP	GO:0072678	T cell migration	74	12	1	ECM1,APOD,TNFSF14,WNT5A,CXCL12,TNFRSF14,CXCL16,SELENOK,IL27RA,ADAM17,MED23,CD99L2	ECM1	-2.42722	0.0152151	1	FALSE	effectsize_down
GO_BP	GO:1902475	L-alpha-amino acid transmembrane transport	71	17	1	ATP1A2,RGS2,UCP2,SLC25A22,SLC25A26,SLC38A5,SLC38A1,SLC1A5,SLC7A2,SLC38A10,PER2,SLC25A13,ITGB1,SLC7A1,SLC36A4,SLC38A9,SLC25A38	SLC25A26	-2.42471	0.0153205	1	FALSE	effectsize_down
GO_BP	GO:1901655	cellular response to ketone	107	24	0	SPP1,CYP1B1,SFRP1,FOS,GNG2,TNC,ELK1,AR,EGFR,PRKAA2,SLC39A9,AQP1,KLF4,GNAI1,GNB1,JAK2,PRKD1,CDK4,SP1,FOXO3,XRN1,CFLAR,SRC,SRD5A1		-2.42257	0.015411	1	FALSE	effectsize_down
GO_BP	GO:0097553	calcium ion transmembrane import into cytosol	193	28	2	ATP1A2,HTR2B,MCOLN2,GRIN2C,CACNA1A,PDE4D,CEMIP,CACNA1I,CACNA1B,CLIC2,TRPM2,RYR3,CACNA1D,TMEM38A,ADCYAP1R1,GRIN2A,JPH1,CALM1,ATP2B4,CHD7,PRKD1,PLCD1,CAMK2D,ATG5,IBTK,PDPK1,PPP3R1,DIAPH1	MCOLN2,PDE4D	-2.42233	0.0154213	1	FALSE	effectsize_down
GO_BP	GO:0048856	anatomical structure development	5994	1169	62	PAEP,SCRT1,PENK,CD36,IGFBP1,LPL,ABCB5,WIF1,MB,TBX15,PALM3,KRT17,BIRC7,ECM1,TULP1,TMEM215,EDN3,FOXE1,DNAAF3,WNT7B,MYH14,GAL,HES2,ACAN,EVPL,EBF2,ATP1A2,ANGPT1,SPP1,INA,PITX1,STMN2,CLEC5A,AGTR2,S100A8,WFIKKN2,GREM1,EPHA6,S100A9,RGN,ADAMTS16,FGFR4,SYT3,CCBE1,HTR2B,EPCAM,BMPR1B,DUSP2,TTN,SLITRK3,CCDC154,GRIN2C,WNT6,PPFIA2,CXCL8,HPCAL4,VGF,KCNC2,IL1B,EGR3,LAMA2,APOD,DCX,SH3GL3,NPTX1,MGARP,TCF21,TNNT1,P…	SCRT1,PENK,CD36,LPL,WIF1,TBX15,PALM3,ECM1,TULP1,TMEM215,FOXE1,DNAAF3,WNT7B,MYH14,HES2,ACAN,ANGPT1,INA,GREM1,EPHA6,FGFR4,SYT3,CCBE1,BMPR1B,CCDC154,PPFIA2,HPCAL4,LAMA2,SH3GL3,MGARP,RNF112,PDE4D,TRIM58,ITGA2B,YBX2,GJA1,E2F1,FMN2,MDFI,SLITRK4,ROGDI,NYAP1,PRX,LRRC4,SHC3,OBSCN,MCM2,PRICKLE4,CEP131,TP53,MR1,GALC,CNTNAP1,PANX1,FEZ1,NEO1,ABHD15,RAB29,PUS7,EMP2,PTPN12,BRWD3	2.42041	0.0155029	1	FALSE	effectsize_up
GO_BP	GO:0002682	regulation of immune system process	1556	249	12	CD36,ECM1,EDN3,GAL,ANGPT1,GREM1,CFI,CXCL8,IL1B,EGR3,APOD,PDE4D,LEF1,ITGA2B,HIST1H4I,CSF3R,PRDM1,HIST1H4E,CARD9,TNFSF14,CCDC88B,CEACAM1,IGFBP2,THBS4,SFRP1,WNT5A,FOS,MR1,PTN,LRRC17,ALPK1,SPON2,SVEP1,IGF1,THBS1,C1S,PAWR,MAD1L1,C1R,TLR4,ADGRE2,SHLD1,CD24,RAC3,MICOS10-NBL1,PRXL2A,PDE5A,IGF2,JUNB,IL1R1,SH3RF1,PANX1,ENTPD7,TYROBP,SNAI2,MNDA,ACP5,NR4A3,CTSC,NFKBIZ,BTN3A1,MYD88,RASSF2,HLX,LGALS9,IL4R,CXCL…	CD36,ECM1,ANGPT1,GREM1,CFI,PDE4D,ITGA2B,MR1,ALPK1,PANX1,RAB29,CARD8	-2.42003	0.0155192	1	FALSE	effectsize_down
GO_BP	GO:2000242	negative regulation of reproductive process	78	13	1	PAEP,RGN,PTGDS,AMH,GJA1,WNT5A,SYCP2,IGF1,KNL1,ZWINT,DUSP1,RPS6KA2,WT1	GJA1	-2.41924	0.0155529	1	FALSE	effectsize_down
GO_BP	GO:0007507	heart development	617	127	7	WIF1,MB,DNAAF3,GREM1,HTR2B,TTN,GJA1,DKK1,PRDM1,COL11A1,PTCH1,GLI1,MMP2,RGS2,IRX3,PRICKLE4,MYOCD,COL14A1,WNT5A,CDH11,TP53,TBX3,TMEM100,IGF1,MAPK11,FLRT2,SNAI2,EDNRA,PDLIM1,NRP2,DSG2,SGCD,SETDB2,TBC1D32,IFT74,EMILIN1,EGFR,EMP2,TEK,EPOR,VCAM1,MDM2,TSC1,LMO4,GPC3,ADAMTS1,FGF12,SOX9,SCX,TWIST1,FREM2,SYPL2,CASP8,RPS6KA2,WT1,MBD3,ACVR2B,PARVA,TGFBR3,HEYL,CC2D2A,ELN,MKS1,TAZ,SGCB,ILK,OBSL1,CCDC40,RBM24,G…	WIF1,DNAAF3,GREM1,GJA1,PRICKLE4,TP53,EMP2	-2.41757	0.0156246	1	FALSE	effectsize_down
GO_BP	GO:0048699	generation of neurons	1505	347	20	SCRT1,TULP1,EDN3,WNT7B,ACAN,SPP1,STMN2,EPHA6,S100A9,SYT3,BMPR1B,SLITRK3,WNT6,PPFIA2,LAMA2,APOD,DCX,SH3GL3,NPTX1,MGARP,RNF112,HOXC10,CDK5R2,LEF1,GJA1,GPRIN1,EDNRB,GDF7,SLITRK4,NELL2,NYAP1,DKK1,PRDM1,HOXC8,CTHRC1,CTNND2,ROBO3,PCDHAC2,TNXB,RORB,SLITRK2,DUOXA1,PTCH1,KNDC1,MMP2,RGS2,IRX3,SIX3,SFRP1,CHD5,WNT5A,SOX5,CDH11,TP53,DIO3,NRN1,PTN,SEMA6B,ATP8A2,CHN1,MDGA2,ADCYAP1,TNC,GPRIN2,SRCIN1,TTC8,S1PR5,P…	SCRT1,TULP1,WNT7B,ACAN,EPHA6,SYT3,BMPR1B,PPFIA2,LAMA2,SH3GL3,MGARP,RNF112,GJA1,SLITRK4,NYAP1,TP53,CNTNAP1,FEZ1,NEO1,RAB29	2.41062	0.0159255	1	FALSE	effectsize_up
GO_BP	GO:0032729	positive regulation of type II interferon production	77	15	1	IL1B,PDE4D,WNT5A,TLR4,IL1R1,BTN3A1,LGALS9,SCRIB,IL18R1,BTN3A2,JAK2,IL27RA,ARID5A,HRAS,FZD5	PDE4D	-2.41024	0.015942	1	FALSE	effectsize_down
GO_BP	GO:0048041	focal adhesion assembly	85	24	1	GREM1,APOD,SFRP1,CDH11,FAM107A,THBS1,CAMSAP3,CORO2B,TEK,TSC1,LIMS1,DAPK3,S100A10,NRP1,CTTN,MACF1,ACTN1,MAP4K4,VEGFA,TESK2,RCC2,PIP5K1A,SRC,DUSP22	GREM1	-2.40922	0.0159865	1	FALSE	effectsize_down
GO_BP	GO:0007268	chemical synaptic transmission	756	153	10	PENK,GABRR1,SHISA7,GRID2IP,ATP1A2,INA,HTR2B,SLITRK3,GRIN2C,PPFIA2,VGF,CACNA1A,IL1B,EGR3,LAMA2,NPTX1,MME,FBXO2,DKK1,LRRC4,GABBR2,CACNG8,CHRFAM7A,PTCHD1,CACNA1B,GRIN3B,WNT5A,MPP2,SNCG,AMPH,HTR1F,CDH11,RGS14,INSYN1,PTN,CHRM2,GUCY1A1,MYOF,NR4A1,ASIC1,FAM107A,DGKI,SERPINE2,SLC18A2,RAC3,LYNX1,NEFH,CAMKV,MAPK8IP2,LIN7B,TYROBP,ACHE,CLSTN2,PCLO,BCHE,SHANK1,RIMS2,SLC38A1,TPGS1,CAMK2B,KIF5A,SLC6A6,PDE9A,LRR…	PENK,GABRR1,SHISA7,GRID2IP,INA,PPFIA2,LAMA2,LRRC4,MPP2,AMPH	2.40694	0.0160869	1	FALSE	effectsize_up
GO_BP	GO:0098916	anterograde trans-synaptic signaling	756	153	10	PENK,GABRR1,SHISA7,GRID2IP,ATP1A2,INA,HTR2B,SLITRK3,GRIN2C,PPFIA2,VGF,CACNA1A,IL1B,EGR3,LAMA2,NPTX1,MME,FBXO2,DKK1,LRRC4,GABBR2,CACNG8,CHRFAM7A,PTCHD1,CACNA1B,GRIN3B,WNT5A,MPP2,SNCG,AMPH,HTR1F,CDH11,RGS14,INSYN1,PTN,CHRM2,GUCY1A1,MYOF,NR4A1,ASIC1,FAM107A,DGKI,SERPINE2,SLC18A2,RAC3,LYNX1,NEFH,CAMKV,MAPK8IP2,LIN7B,TYROBP,ACHE,CLSTN2,PCLO,BCHE,SHANK1,RIMS2,SLC38A1,TPGS1,CAMK2B,KIF5A,SLC6A6,PDE9A,LRR…	PENK,GABRR1,SHISA7,GRID2IP,INA,PPFIA2,LAMA2,LRRC4,MPP2,AMPH	2.40694	0.0160869	1	FALSE	effectsize_up
GO_BP	GO:0051209	release of sequestered calcium ion into cytosol	136	19	2	ATP1A2,HTR2B,MCOLN2,PDE4D,CEMIP,CLIC2,TRPM2,RYR3,TMEM38A,JPH1,CALM1,CHD7,PRKD1,PLCD1,CAMK2D,ATG5,IBTK,PDPK1,DIAPH1	MCOLN2,PDE4D	-2.40538	0.0161559	1	FALSE	effectsize_down
GO_BP	GO:0051283	negative regulation of sequestering of calcium ion	137	19	2	ATP1A2,HTR2B,MCOLN2,PDE4D,CEMIP,CLIC2,TRPM2,RYR3,TMEM38A,JPH1,CALM1,CHD7,PRKD1,PLCD1,CAMK2D,ATG5,IBTK,PDPK1,DIAPH1	MCOLN2,PDE4D	-2.40538	0.0161559	1	FALSE	effectsize_down
GO_BP	GO:0051224	negative regulation of protein transport	118	20	4	CD36,ANGPT1,IL1B,APOD,SFRP1,GNAZ,UCP2,NEO1,TXN,NDFIP2,SP100,UFM1,UBE2J1,DERL2,PIM3,RANGAP1,RAB11FIP3,ERLEC1,UBAC2,RAB11FIP1	CD36,ANGPT1,GNAZ,NEO1	-2.40466	0.0161877	1	FALSE	effectsize_down
GO_BP	GO:0051651	maintenance of location in cell	235	43	2	ATP1A2,S100A8,S100A9,HTR2B,MCOLN2,PDE4D,CEMIP,CLIC2,TMSB15A,TRPM2,RYR3,ARL2,TMEM38A,TXN,BDH2,ASPM,SP100,JPH1,CALM1,TMSB4X,GM2A,SORL1,SLC25A23,CHD7,PRKD1,PLCD1,SUN2,TMED2,HEXA,ATP7B,RANGAP1,SPOUT1,RER1,INSIG2,CAMK2D,ATG5,UVRAG,BBS4,IBTK,GPSM2,PDPK1,VPS13A,DIAPH1	MCOLN2,PDE4D	-2.40373	0.0162288	1	FALSE	effectsize_down
GO_BP	GO:1903522	regulation of blood circulation	262	45	2	EDN3,ATP1A2,AGTR2,PDE4D,GJA1,EDNRB,MMP2,RGS2,IRX3,CLIC2,DES,CHRM2,SCN4B,SVEP1,ATP2B2,PDE5A,ADD3,EDNRA,DSG2,CACNA1D,KCNJ12,TMEM38A,SLC4A3,EGFR,MDM2,CALM1,KCNH2,SNTA1,ATP2B4,PER2,DOCK5,SPTBN4,ITGA9,ITGB1,ATP2B1,SCN1B,TBX2,HBEGF,TRPM4,CACNB2,CAMK2D,TMEM65,NOS1AP,SRC,THRA	PDE4D,GJA1	-2.39865	0.0164559	1	FALSE	effectsize_down
GO_BP	GO:0032502	developmental process	6573	1257	62	PAEP,SCRT1,PENK,CD36,IGFBP1,LPL,ABCB5,WIF1,MB,TSPAN8,TBX15,PALM3,KRT17,BIRC7,ECM1,TULP1,TMEM215,EDN3,FOXE1,DNAAF3,WNT7B,MYH14,GAL,HES2,ACAN,EVPL,EBF2,ATP1A2,ANGPT1,SPP1,INA,PITX1,STMN2,CLEC5A,AGTR2,S100A8,WFIKKN2,GREM1,EPHA6,S100A9,RGN,ADAMTS16,FGFR4,SYT3,CCBE1,PRAME,HTR2B,EPCAM,BMPR1B,DUSP2,TTN,SLITRK3,CCDC154,GRIN2C,WNT6,PPFIA2,CXCL8,HPCAL4,VGF,KCNC2,C1QL4,IL1B,EGR3,LAMA2,APOD,DCX,SH3GL3,NPTX1,…	SCRT1,PENK,CD36,LPL,WIF1,TBX15,PALM3,ECM1,TULP1,TMEM215,FOXE1,DNAAF3,WNT7B,MYH14,HES2,ACAN,ANGPT1,INA,GREM1,EPHA6,FGFR4,SYT3,CCBE1,BMPR1B,CCDC154,PPFIA2,HPCAL4,LAMA2,SH3GL3,MGARP,RNF112,PDE4D,TRIM58,ITGA2B,YBX2,GJA1,E2F1,FMN2,MDFI,SLITRK4,ROGDI,NYAP1,PRX,LRRC4,SHC3,OBSCN,MCM2,PRICKLE4,CEP131,TP53,MR1,GALC,CNTNAP1,PANX1,FEZ1,NEO1,ABHD15,RAB29,PUS7,EMP2,PTPN12,BRWD3	2.39768	0.0164995	1	FALSE	effectsize_up
GO_BP	GO:0030509	BMP signaling pathway	168	34	4	KCP,GREM1,BMPR1B,LEF1,COMP,GDF7,SFRP4,DKK1,SFRP1,WNT5A,TMEM100,MICOS10-NBL1,NEO1,EGR1,RBPMS2,PPARG,GPC3,SCX,TWSG1,ACVR2B,TGFBR3,DDX5,SORL1,ZNF423,ILK,GATA6,FKBP8,ACVR1,FAM83G,SPART,UBE2D3,RBPJ,SMURF1,HIVEP1	KCP,GREM1,BMPR1B,NEO1	-2.39189	0.016762	1	FALSE	effectsize_down
GO_BP	GO:0032635	interleukin-6 production	176	27	2	CD36,LPL,IL1B,CARD9,IL16,WNT5A,SPON2,TLR4,TYROBP,C1QTNF3,MYD88,LGALS9,ZBTB20,XBP1,SYT11,TWIST1,IL17RC,NLRX1,SELENOK,C1QTNF4,RELA,AKIRIN2,DDX58,IL27RA,ARID5A,SIRPA,RABGEF1	CD36,LPL	-2.38982	0.0168568	1	FALSE	effectsize_down
GO_BP	GO:0032675	regulation of interleukin-6 production	176	27	2	CD36,LPL,IL1B,CARD9,IL16,WNT5A,SPON2,TLR4,TYROBP,C1QTNF3,MYD88,LGALS9,ZBTB20,XBP1,SYT11,TWIST1,IL17RC,NLRX1,SELENOK,C1QTNF4,RELA,AKIRIN2,DDX58,IL27RA,ARID5A,SIRPA,RABGEF1	CD36,LPL	-2.38982	0.0168568	1	FALSE	effectsize_down
GO_BP	GO:0006334	nucleosome assembly	118	21	3	CHAF1A,HIST1H4I,HIST1H4E,CHAF1B,MCM2,HIST2H3A,HIST2H3D,SOX9,HIST1H1C,NAP1L3,H3F3B,HIST1H4C,RBBP4,ANP32B,SMARCA5,HIRA,HP1BP3,HMGB2,DAXX,UBN1,DNAJC9	CHAF1A,CHAF1B,MCM2	2.3871	0.0169819	1	FALSE	effectsize_up
GO_BP	GO:0071345	cellular response to cytokine stimulus	862	153	9	IL24,PALM3,BIRC7,ECM1,ANGPT1,INA,LSP1,CXCL8,IL1B,MME,LEF1,DUOX2,ABCG4,CSF3R,CYP1B1,DUOX1,FABP4,CEACAM1,PID1,MCM2,MMP2,SFRP1,WNT5A,CD44,FOS,TP53,THBS1,CLDN1,EDA2R,TLR4,CD24,IL11RA,NEFH,MAPK11,IL1R1,SRM,MNDA,NRP2,NFKBIZ,TRAF1,MYBL2,MYD88,LGALS9,TLE4,ADAMTS13,IL4R,CXCL12,EGR1,GBP3,SP100,ZFP36,GBP4,CTSK,STAT2,CASP4,CARD8,GHR,TRAF2,TNFRSF14,EPOR,USP27X,VCAM1,STAT1,XBP1,ADAM23,PPARG,SOX9,CALM1,TRIM6,TM…	PALM3,ECM1,ANGPT1,INA,LSP1,ABCG4,MCM2,TP53,CARD8	-2.38622	0.0170228	1	FALSE	effectsize_down
GO_BP	GO:0150076	neuroinflammatory response	83	14	0	IL1B,IGF1,TYROBP,CTSC,LRRK2,EGFR,SYT11,POMGNT1,C1QA,MAPT,ITGB1,JAK2,ATM,SMO		-2.3845	0.0171022	1	FALSE	effectsize_down
GO_BP	GO:0046942	carboxylic acid transport	357	49	3	CD36,ATP1A2,IL1B,GJA1,ABCC3,SLC16A11,FABP4,CEACAM1,RGS2,ACSL5,UCP2,SLC25A22,SLC19A1,THBS1,ABCC4,SLC25A26,CROT,SLC38A5,SLC38A1,SLC27A3,RBP1,SLC6A6,CRABP2,SLC1A5,PPARG,SLC9A3R1,SLC7A2,SLC10A7,SLC38A10,PER2,ACSL1,SLC25A13,CPT1B,ITGB1,ABCD1,CPT2,SLC7A1,SLC36A4,SLC38A9,SERINC3,SLC27A1,SLCO3A1,SLC26A6,GABBR1,GIPC1,SLC25A38,SLC25A1,APBA1,DTNBP1	CD36,GJA1,SLC25A26	-2.38149	0.0172428	1	FALSE	effectsize_down
GO_BP	GO:0050808	synapse organization	493	112	8	SHISA7,WNT7B,INA,SLITRK3,PPFIA2,NPTX1,SLITRK4,DKK1,LRRC4,CTNND2,SLITRK2,SPTB,WNT5A,SNCG,TNC,SRCIN1,LRRC4B,PGRMC1,RAC3,CNTNAP1,NEFH,CAMKV,FLRT2,ACHE,CLSTN2,NRP2,PCLO,CNKSR2,SHANK1,PALM,HIP1R,ICAM5,CAMK2B,RAB29,LRRK2,SEZ6L,SLITRK5,ADD2,FARP1,HMCN2,TSC1,ARHGAP44,CRIPT,NEDD9,PPFIA4,SNTA1,ARF4,KIF1A,C1QA,GPC4,CHRNA7,LRFN4,MAPT,SPTBN4,NRP1,GABRB3,SPARCL1,ITGB1,ADGRL1,CTTN,DLG5,C1QC,PCDHB6,SRGAP2,ELFN1,…	SHISA7,WNT7B,INA,PPFIA2,SLITRK4,LRRC4,CNTNAP1,RAB29	2.37819	0.0173981	1	FALSE	effectsize_up
GO_BP	GO:1903531	negative regulation of secretion by cell	152	17	3	IL1B,GJA1,CEACAM1,SFRP1,GNAZ,UCP2,ASIC1,NEO1,LGALS9,RAB33B,SYT11,PIM3,VAMP3,GABBR1,RAB11FIP3,RAB11FIP1,RABGEF1	GJA1,GNAZ,NEO1	-2.37736	0.0174372	1	FALSE	effectsize_down
GO_BP	GO:0030521	androgen receptor signaling pathway	50	13	0	TCF21,SFRP1,AR,RNF6,HEYL,DAB2,DDX5,ZMIZ1,DDX17,SMARCA4,PKN1,DAXX,KDM3A		-2.3773	0.0174399	1	FALSE	effectsize_down
GO_BP	GO:0071363	cellular response to growth factor stimulus	746	146	11	PENK,KCP,STMN2,RASL11B,AGTR2,WFIKKN2,GREM1,FGFR4,CCBE1,BMPR1B,CXCL8,IL1B,EGR3,LEF1,COMP,GDF7,SFRP4,DKK1,ITGB8,TNXB,ASPN,SFRP1,MYOCD,WNT5A,CD44,SOX5,FOS,TP53,ZNF703,NR4A1,TMEM100,JUN,CHST11,THBS1,CCN2,CLDN1,C20orf27,TLR4,MICOS10-NBL1,FAM20C,FLRT2,FEZ1,CREB3L1,SNAI2,NRP2,NFKBIZ,NEO1,FMOD,EGR1,RBPMS2,ZFP36,EMILIN1,CTSK,CITED1,EGFR,VCAM1,MDM2,PPARG,ZPR1,GPC3,PTPN12,SOX9,SCX,TWIST1,TWSG1,ATP2B4,DOK5,M…	PENK,KCP,RASL11B,GREM1,FGFR4,CCBE1,BMPR1B,TP53,FEZ1,NEO1,PTPN12	-2.37667	0.0174699	1	FALSE	effectsize_down
GO_BP	GO:0001756	somitogenesis	66	12	1	LEF1,DKK1,SFRP1,WNT5A,TP53,XRCC2,TMED2,ATM,KAT2A,POGLUT1,RBPJ,MIB1	TP53	-2.37564	0.0175186	1	FALSE	effectsize_down
GO_BP	GO:2000379	positive regulation of reactive oxygen species metabolic process	69	14	2	CD36,CYP1B1,DUOXA1,PID1,TP53,THBS1,TLR4,TYROBP,EGFR,ROMO1,CLCN3,MAPT,FOXO3,PDGFRB	CD36,TP53	-2.37503	0.0175474	1	FALSE	effectsize_down
GO_BP	GO:0070661	leukocyte proliferation	352	59	4	GAL,GREM1,IL1B,LEF1,GJA1,TNFSF14,CCDC88B,IGFBP2,TP53,IGF1,PAWR,MAD1L1,TLR4,CD24,PDE5A,IGF2,JUNB,SH3RF1,TYROBP,MNDA,NFKBIZ,BTN3A1,MYD88,LGALS9,MAPK8IP1,EMP2,TNFRSF14,EFNB1,VCAM1,PRDX2,CNN2,SCRIB,DHPS,CD320,TWSG1,NFATC2,LGALS3,IMPDH2,SELENOK,JAK2,CCND3,DLG5,NCSTN,SLC7A1,PELI1,ERBB2,SLC4A2,STAT6,ARMC5,ATM,GPAM,TCIRG1,BCL6,HLA-DRB1,PKN1,SOS2,CTPS1,AZI2,ATAD5	GREM1,GJA1,TP53,EMP2	-2.37474	0.0175614	1	FALSE	effectsize_down
GO_BP	GO:0021761	limbic system development	125	25	1	ATP1A2,CDK5R2,LEF1,TBX3,SEMA6B,ALDH1A3,FEZ1,NRP2,TSKU,TSC1,POMGNT1,ID4,ATP2B4,BTG2,NRP1,BBS1,PLXNA1,ATAT1,EZH2,OGDH,SMO,SRF,GLI3,BBS4,SRD5A1	FEZ1	-2.37443	0.0175762	1	FALSE	effectsize_down
GO_BP	GO:0043068	positive regulation of programmed cell death	570	107	5	GAL,AGTR2,S100A8,CDKN2A,S100A9,BMPR1B,ATF3,E2F1,CYP1B1,SFRP4,GADD45B,MMP2,SFRP1,WNT5A,TP53,KCNMA1,NR4A1,JUN,THBS1,PAWR,ALDH1A3,TLR4,NET1,IP6K2,MNDA,CTSC,MYBL2,RASSF2,LGALS9,HIP1R,CASP10,GBP3,FAP,TFPT,EMILIN1,CTSK,CASP4,LRRK2,GRIN2A,TRAF2,USP27X,MAP3K10,TOP2A,PPARG,PNMA3,SLC9A3R1,SCRIB,ADAMTSL4,TP53INP1,C3orf38,BCL2L11,RPL11,CASP8,RPS6KA2,DAPK3,ITGA1,GATA6,PRR7,SEPTIN4,ITGB1,JAK2,PNMA1,MAP3K9,MOAP…	CDKN2A,BMPR1B,E2F1,TP53,IP6K2	-2.37323	0.0176331	1	FALSE	effectsize_down
GO_BP	GO:0031100	animal organ regeneration	66	14	0	RGN,PTCH1,GLI1,UCP2,CLDN1,NR4A3,CXCL12,EGFR,TGFBR3,EZH2,SRSF1,MED1,IGF2R,PCNA		-2.37091	0.0177442	1	FALSE	effectsize_down
GO_BP	GO:0050918	positive chemotaxis	70	11	2	WNT7B,ANGPT1,CXCL8,IL16,WNT5A,CXCL12,SCRIB,LGALS3,NRP1,VEGFA,HMGB2	WNT7B,ANGPT1	-2.36897	0.0178376	1	FALSE	effectsize_down
GO_BP	GO:0001508	action potential	149	21	4	CD36,MYH14,ATP1A2,KCNC2,GJA1,CACNA1I,SCN4B,CNTNAP1,DSG2,CACNA1D,SLC4A3,FGF12,CALM1,KCNH2,SNTA1,USP53,SCN1B,TRPM4,CACNB2,CAMK2D,NOS1AP	CD36,MYH14,GJA1,CNTNAP1	2.35827	0.0183605	1	FALSE	effectsize_up
GO_BP	GO:0044270	cellular nitrogen compound catabolic process	655	110	3	RGN,ACADL,PDE4D,E2F1,CYP3A5,OGDHL,UCP2,NT5E,IGF1,ENO3,HNMT,AMPD3,PDE5A,ENTPD7,NTHL1,ENPP1,ADA2,MYD88,PDE4C,ARL2,PRR5L,ZBTB20,ZFP36,PDE9A,TRAF2,TET2,SUCLG2,UROD,FEN1,ZPR1,PRKAA2,GALK1,TENT5A,NUDT15,MLXIPL,BTG2,FASTKD1,SAMD4A,DDX5,FASTKD2,EXOG,NRDE2,HMOX2,ITPA,TBRG4,RBM24,DNASE1L1,CIRBP,ABCD1,APOBEC3D,RBM7,ZHX2,CDADC1,NT5C,RNASEH2B,GPI,TTC5,BLVRB,FASTK,DIS3L,MBD4,TARDBP,SUCLA2,ZC3H18,ATM,METTL14,PP…	PDE4D,E2F1,SUCLG2	-2.35544	0.0185005	1	FALSE	effectsize_down
GO_BP	GO:0006486	protein glycosylation	225	51	4	TMEM59,GCNT4,DHDDS,ALG8,ST6GALNAC2,ALG9,OSTC,ALG11,TET2,STT3A,STT3B,GALNT17,UBE2J1,SRD5A3,POMGNT1,ALG10B,ST3GAL5,DDOST,MAN1C1,COG3,UGGT2,B4GALT6,SLC35C2,C1GALT1C1,ALG10,XXYLT1,POMK,MLEC,DAD1,RPN1,MGAT5,DPM3,GALNT16,POGLUT3,GFPT1,GBGT1,MGAT4B,ALG1,ST8SIA4,MAGT1,B3GALNT2,RFT1,OGT,UGGT1,EXTL3,POGLUT1,TRIP11,POGLUT2,MGAT4A,GALNT2,MAN2A2	TMEM59,DHDDS,ALG8,XXYLT1	-2.35386	0.0185797	1	FALSE	effectsize_down
GO_BP	GO:0043413	macromolecule glycosylation	225	51	4	TMEM59,GCNT4,DHDDS,ALG8,ST6GALNAC2,ALG9,OSTC,ALG11,TET2,STT3A,STT3B,GALNT17,UBE2J1,SRD5A3,POMGNT1,ALG10B,ST3GAL5,DDOST,MAN1C1,COG3,UGGT2,B4GALT6,SLC35C2,C1GALT1C1,ALG10,XXYLT1,POMK,MLEC,DAD1,RPN1,MGAT5,DPM3,GALNT16,POGLUT3,GFPT1,GBGT1,MGAT4B,ALG1,ST8SIA4,MAGT1,B3GALNT2,RFT1,OGT,UGGT1,EXTL3,POGLUT1,TRIP11,POGLUT2,MGAT4A,GALNT2,MAN2A2	TMEM59,DHDDS,ALG8,XXYLT1	-2.35386	0.0185797	1	FALSE	effectsize_down
GO_BP	GO:2000648	positive regulation of stem cell proliferation	56	10	1	EPCAM,GJA1,HMGA2,WNT5A,TBX3,CITED1,SOX9,N4BP2L2,PRRX1,PDCD2	GJA1	-2.35299	0.0186232	1	FALSE	effectsize_down
GO_BP	GO:1901136	carbohydrate derivative catabolic process	264	52	3	PDE4D,CEMIP,FBXO2,OGDHL,CD44,UCP2,NT5E,IGF1,ENO3,IDUA,AMPD3,GALC,PDE5A,ENTPD7,NTHL1,ADA2,PDE4C,FUCA2,ARL2,ZBTB20,PDE9A,SUCLG2,PRKAA2,GALK1,STT3B,NUDT15,FBXO17,MLXIPL,MAN1C1,GM2A,ITPA,AMDHD2,ABCD1,APOBEC3D,CDADC1,NT5C,GPI,HEXA,MBD4,SUCLA2,GUSB,NEIL1,OGDH,IDS,PKM,NEIL2,KAT2B,NT5C2,OGT,FOXK1,SAMHD1,PRKAG2	PDE4D,GALC,SUCLG2	-2.35265	0.0186402	1	FALSE	effectsize_down
GO_BP	GO:0032103	positive regulation of response to external stimulus	631	94	4	CD36,LPL,EDN3,S100A8,S100A9,CXCL8,IL1B,CCN4,CARD9,TNFSF14,FABP4,IL16,THBS4,WNT5A,PTN,ALPK1,THBS1,TLR4,TYROBP,MNDA,CTSC,NFKBIZ,PLAU,MYD88,LGALS9,CXCL12,EMILIN1,CASP4,CARD8,LRRK2,USP27X,TRIL,NEDD9,SLC15A3,TRIM11,TRIM6,TMSB4X,MMRN2,TMEM126A,NLRX1,DDT,NRP1,XRCC5,NFKBIL1,PLSCR1,PRKD1,PARP9,RELA,ATAT1,PVR,TRIM5,PELI1,AKIRIN2,DDX58,CMKLR1,SNX4,STX4,AP1G1,PARP1,WDFY1,GSDMD,IRF3,STK24,APPL2,MED1,LRCH4,TRI…	CD36,LPL,ALPK1,CARD8	-2.35263	0.0186411	1	FALSE	effectsize_down
GO_BP	GO:0001658	branching involved in ureteric bud morphogenesis	60	15	1	AGTR2,GREM1,ADAMTS16,WNT6,TCF21,PTCH1,CITED1,GPC3,SOX9,WT1,ILK,VEGFA,SMO,GLI3,GZF1	GREM1	-2.35258	0.0186436	1	FALSE	effectsize_down
GO_BP	GO:0006066	alcohol metabolic process	373	55	5	ACADL,SULT1C4,EDNRB,ABCG4,CYP1B1,MOXD1,CYP3A5,IGF1,ALDH1A3,CYP7B1,DHDDS,ALG8,IP6K2,ALG9,SPR,ADCYAP1R1,PLPP2,TSKU,ITPK1,PMVK,PRKAA2,GALK1,SRD5A3,ADH5,PTS,ALG10B,GPD2,DAB2,CYP46A1,MVD,PPIP5K2,NPC2,ALG10,IMPA2,ACER3,DPM3,GK5,ITPKC,SCARF1,FDPS,ERRFI1,ALG1,DGAT1,STARD3,INSIG2,MBTPS2,RFT1,PTH1R,SCAP,MBTPS1,OCRL,SYNJ1,AKR1B1,LBR,ACSS2	SULT1C4,ABCG4,DHDDS,ALG8,IP6K2	-2.35031	0.0187579	1	FALSE	effectsize_down
GO_BP	GO:0097306	cellular response to alcohol	106	20	0	CYP1B1,PTCH1,SFRP1,FOS,GNG2,TNC,MDM2,PRKAA2,TP53INP1,KLF4,GNAI1,GNB1,PRKD1,CDK4,BRCA1,FOXO3,SMO,XRN1,SPIDR,DNMT3A		-2.3487	0.0188389	1	FALSE	effectsize_down
GO_BP	GO:0051258	protein polymerization	286	57	1	STMN2,NAV3,HAUS7,SPTB,TPX2,FAM107A,TMSB15A,SPIRE2,CAMSAP3,UBE2C,ADD3,TUBB4A,ARL2,HIP1R,TENM1,ADD2,COTL1,MICALL2,BAIAP2L1,HAUS8,TRIM6,TMSB4X,CAPG,MAPRE3,ELN,CDC42EP5,KANK1,MAPT,SPTBN4,JAK2,CTTN,ABITRAM,MAP1B,SSH1,ZNF207,CAPZB,DIAPH2,TMOD3,TBCD,HAUS4,BAIAP2,TUBGCP6,CAPZA1,PDE4DIP,NDEL1,CYFIP2,LATS1,MAP7D3,BBS4,TOGARAM1,CAMSAP2,FER,SPIRE1,DIAPH1,CARMIL1,TUBGCP2,DCTN1	HAUS7	2.34837	0.0188555	1	FALSE	effectsize_up
GO_BP	GO:0015807	L-amino acid transport	90	19	1	ATP1A2,RGS2,UCP2,SLC25A22,SLC25A26,SLC38A5,SLC38A1,SLC1A5,SLC7A2,SLC38A10,PER2,SLC25A13,ITGB1,SLC7A1,SLC36A4,SLC38A9,SERINC3,SLC25A38,DTNBP1	SLC25A26	-2.34551	0.0190012	1	FALSE	effectsize_down
GO_BP	GO:0003281	ventricular septum development	74	19	0	PRDM1,WNT5A,TBX3,MDM2,LMO4,TGFBR3,HEYL,FGFRL1,FRS2,ACVR1,SAV1,ROBO1,NSD2,CNTRL,TRIP11,AP2B1,RBM15,RBPJ,EGLN1		-2.34487	0.0190335	1	FALSE	effectsize_down
GO_BP	GO:0032880	regulation of protein localization	876	182	10	CD36,F2RL2,ANGPT1,TTN,IL1B,APOD,TRIM58,CEMIP,PID1,PTCH1,SFRP1,TRIM34,GNAZ,WNT5A,CEP131,UCP2,SLC25A22,IGF1,TMEM59,ADCYAP1,GPC6,TLR4,CARD10,TTC8,PGRMC1,TRIM17,TYROBP,EDNRA,ACHE,C1QTNF3,NEO1,TENM1,ORAI1,TXN,PRR5L,NDFIP2,RAB29,SP100,TMEM98,AR,LRRK2,EGFR,CORO2B,MICALL2,FARP1,BICD1,MDM2,UFM1,PPARG,ZPR1,GPC3,ARHGAP44,PRKAA2,CRIPT,UBE2J1,NEDD9,CNPY4,SYT11,DERL2,KIAA0586,TRIM6,MTCL1,ATP2B4,XPO4,TCAF1,PER2…	CD36,F2RL2,ANGPT1,TRIM58,TRIM34,GNAZ,CEP131,TMEM59,NEO1,RAB29	-2.34013	0.0192772	1	FALSE	effectsize_down
GO_BP	GO:0051784	negative regulation of nuclear division	63	17	0	CENPF,SPC24,NUF2,MAD1L1,KNL1,BUB1B,ZWINT,DUSP1,RPS6KA2,AURKAIP1,ATM,ZNF207,SPDL1,DYNC1LI1,INCENP,TPR,MTBP		2.33779	0.0193982	1	FALSE	effectsize_up
GO_BP	GO:0050905	neuromuscular process	164	34	3	PENK,MYH14,GRIN2C,TNNT1,HOXC10,COMP,NR4A1,ATP8A2,ALDH1A3,RAC3,USH1G,CNTNAP1,EDNRA,SHANK1,GRIN2A,FGF12,TPP1,PRRT2,GM2A,SPTBN4,STAC2,PRKD1,POMK,ZNF212,HEXA,NLGN2,MAP1A,HOMER1,PEX5,SPART,AGTPBP1,DLG4,ADARB1,DCTN1	PENK,MYH14,CNTNAP1	2.32968	0.0198229	1	FALSE	effectsize_up
GO_BP	GO:0048565	digestive tract development	133	29	1	FOXE1,CXCL8,TCF21,EDNRB,PRDM1,GLI1,SFRP1,MYOCD,WNT5A,HLX,CLMP,RBPMS2,EGFR,SOX9,DACT1,ACVR2B,CCDC40,GATA6,SAV1,SLC4A2,YAP1,AHI1,EPHB3,SMO,YIPF6,GLI3,FZD5,GLI2,SRC	FOXE1	-2.32859	0.0198805	1	FALSE	effectsize_down
GO_BP	GO:0034612	response to tumor necrosis factor	262	44	2	BIRC7,CXCL8,CYP1B1,FABP4,PID1,SFRP1,FOS,TP53,THBS1,CLDN1,EDA2R,TRAF1,ADAMTS13,GBP3,ZFP36,CTSK,CASP4,CARD8,TRAF2,TNFRSF14,VCAM1,STAT1,CXCL16,TMSB4X,CASP8,ACTN4,LIMS1,ILK,SLC2A4,JAK2,RELA,ADAMTS7,LAPTM5,SPPL2B,KAT2A,DICER1,BRCA1,FOXO3,TANK,RRAGA,CYLD,IKBKB,ADAM17,TRAF3	TP53,CARD8	-2.3242	0.0201147	1	FALSE	effectsize_down
GO_BP	GO:0043065	positive regulation of apoptotic process	548	102	5	GAL,AGTR2,S100A8,CDKN2A,S100A9,BMPR1B,ATF3,E2F1,CYP1B1,SFRP4,GADD45B,MMP2,SFRP1,WNT5A,TP53,KCNMA1,NR4A1,JUN,THBS1,PAWR,ALDH1A3,TLR4,NET1,IP6K2,MNDA,CTSC,MYBL2,RASSF2,LGALS9,HIP1R,CASP10,FAP,TFPT,EMILIN1,CTSK,CASP4,GRIN2A,TRAF2,USP27X,MAP3K10,TOP2A,PPARG,PNMA3,SLC9A3R1,SCRIB,ADAMTSL4,TP53INP1,C3orf38,BCL2L11,RPL11,CASP8,RPS6KA2,DAPK3,ITGA1,GATA6,PRR7,SEPTIN4,ITGB1,JAK2,PNMA1,MAP3K9,MOAP1,PPP2R1B,S…	CDKN2A,BMPR1B,E2F1,TP53,IP6K2	-2.32055	0.0203112	1	FALSE	effectsize_down
GO_BP	GO:0072175	epithelial tube formation	135	30	1	GREM1,WNT6,ST14,GDF7,CTHRC1,PTCH1,IRX3,SFRP1,WNT5A,TSC1,LMO4,SOX9,SCRIB,TWIST1,MMRN2,CC2D2A,MKS1,FZD6,MTHFD1L,TMED2,RARG,KAT2A,FZD3,HS2ST1,BBS4,SEMA4C,MIB1,ARHGAP35,VANGL2,KDM2B	GREM1	-2.31818	0.0204395	1	FALSE	effectsize_down
GO_BP	GO:0010604	positive regulation of macromolecule metabolic process	3501	659	28	PAEP,CD36,LPL,IL24,ONECUT3,TBX15,KRT17,BIRC7,EDN3,FOXE1,GAL,EBF2,ANGPT1,SPP1,PITX1,CLEC5A,AGTR2,S100A8,GREM1,S100A9,RGN,FGFR4,ESRRG,CCBE1,HTR2B,MCOLN2,EPCAM,BMPR1B,FOSB,TTN,WNT6,CXCL8,HMGN5,IL1B,EGR3,TCF21,HOXC10,ATF3,PDE4D,AMH,LEF1,GJA1,EDNRB,E2F1,FMN2,ZNF660-ZNF197,TRABD2A,GDF7,CYP1B1,CEMIP,SFRP4,DKK1,PRDM1,CARD9,ITGB8,CCDC88B,VENTX,HMGA2,PKIB,TNXB,RORB,MC1R,MELTF,PID1,PTCH1,GLI1,KNDC1,IRX3,IL1…	CD36,LPL,ONECUT3,TBX15,FOXE1,ANGPT1,GREM1,FGFR4,CCBE1,MCOLN2,BMPR1B,HMGN5,PDE4D,GJA1,E2F1,FMN2,MC1R,WBP2NL,ZBTB38,TP53,PASK,ZNF484,PANX1,IP6K2,PAGR1,RAB29,CARD8,EMP2	-2.31793	0.020453	1	FALSE	effectsize_down
GO_BP	GO:0006986	response to unfolded protein	138	33	0	ATF3,COMP,THBS4,THBS1,CREB3L1,ERMP1,DNAJC10,XBP1,STT3B,DERL2,BCL2L11,JKAMP,EIF2AK3,DNAJC3,RHBDD1,TMED2,DDRGK1,STUB1,DNAJB1,ABCB10,UFL1,EIF2S1,MBTPS2,TMEM129,TM7SF3,ERLEC1,EIF2AK2,ERP44,MBTPS1,DAXX,HSPA4,PARP6,TOR1B		-2.31696	0.020506	1	FALSE	effectsize_down
GO_BP	GO:0099537	trans-synaptic signaling	762	154	10	PENK,GABRR1,SHISA7,GRID2IP,ATP1A2,INA,HTR2B,SLITRK3,GRIN2C,PPFIA2,VGF,CACNA1A,IL1B,EGR3,LAMA2,NPTX1,MME,FBXO2,DKK1,LRRC4,GABBR2,CACNG8,CHRFAM7A,PTCHD1,CACNA1B,GRIN3B,WNT5A,MPP2,SNCG,AMPH,HTR1F,CDH11,RGS14,INSYN1,PTN,CHRM2,GUCY1A1,MYOF,NR4A1,ASIC1,FAM107A,DGKI,SERPINE2,SLC18A2,RAC3,LYNX1,NEFH,CAMKV,MAPK8IP2,LIN7B,TYROBP,ACHE,CLSTN2,PCLO,BCHE,SHANK1,RIMS2,SLC38A1,TPGS1,CAMK2B,KIF5A,SLC6A6,PDE9A,LRR…	PENK,GABRR1,SHISA7,GRID2IP,INA,PPFIA2,LAMA2,LRRC4,MPP2,AMPH	2.31504	0.0206107	1	FALSE	effectsize_up
GO_BP	GO:0019439	aromatic compound catabolic process	675	109	3	RGN,PDE4D,E2F1,MOXD1,OGDHL,UCP2,NT5E,DIO3,IGF1,ENO3,HNMT,AMPD3,PDE5A,ENTPD7,NTHL1,ENPP1,ADA2,MYD88,PDE4C,ARL2,PRR5L,ZBTB20,ZFP36,PDE9A,TRAF2,TET2,SUCLG2,UROD,FEN1,ZPR1,PRKAA2,GALK1,TENT5A,NUDT15,MLXIPL,BTG2,FASTKD1,SAMD4A,DDX5,FASTKD2,EXOG,NRDE2,HMOX2,ITPA,TBRG4,RBM24,DNASE1L1,KYAT1,CIRBP,ABCD1,APOBEC3D,RBM7,ZHX2,CDADC1,NT5C,RNASEH2B,GPI,TTC5,BLVRB,FASTK,DIS3L,MBD4,TARDBP,SUCLA2,ZC3H18,ATM,METTL1…	PDE4D,E2F1,SUCLG2	-2.31475	0.0206264	1	FALSE	effectsize_down
GO_BP	GO:0043542	endothelial cell migration	286	51	4	ANGPT1,AGTR2,GREM1,S100A9,CCBE1,EGR3,CYP1B1,CEACAM1,WNT5A,PTN,NR4A1,THBS1,CARD10,SNAI2,NRP2,SP100,FAP,EMP2,TEK,PPARG,TMSB4X,ATP2B4,MMRN2,LOXL2,TGFBR3,STARD13,NRP1,KLF4,ITGB1,PRKD1,GPI,SYNJ2BP,AMOT,HDAC9,ROBO1,PRCP,PRKX,SPRED1,SP1,MAP3K3,SH3BP1,VEGFA,STAT5A,GIPC1,CORO1B,SRF,AKT3,ADAM17,PTPRM,KRIT1,PDPK1	ANGPT1,GREM1,CCBE1,EMP2	-2.31101	0.0208324	1	FALSE	effectsize_down
GO_BP	GO:0035249	synaptic transmission, glutamatergic	112	19	0	ATP1A2,GRIN2C,DKK1,CACNG8,GRIN3B,DGKI,SERPINE2,MAPK8IP2,LRRK2,EGFR,GRIN2A,CLCN3,RNF167,ATAD1,NLGN2,GRIK5,HOMER1,DISC1,DTNBP1		-2.311	0.0208331	1	FALSE	effectsize_down
GO_BP	GO:0070663	regulation of leukocyte proliferation	267	43	1	GAL,GREM1,IL1B,CCDC88B,IGFBP2,IGF1,PAWR,MAD1L1,TLR4,CD24,PDE5A,IGF2,SH3RF1,TYROBP,MNDA,MYD88,LGALS9,MAPK8IP1,TNFRSF14,EFNB1,VCAM1,CNN2,SCRIB,DHPS,CD320,TWSG1,NFATC2,LGALS3,SELENOK,JAK2,DLG5,SLC7A1,PELI1,ERBB2,SLC4A2,STAT6,ATM,GPAM,BCL6,HLA-DRB1,PKN1,SOS2,ATAD5	GREM1	-2.3058	0.0211217	1	FALSE	effectsize_down
GO_BP	GO:0042098	T cell proliferation	213	39	2	IL1B,GJA1,TNFSF14,CCDC88B,IGFBP2,TP53,IGF1,PAWR,MAD1L1,CD24,PDE5A,IGF2,SH3RF1,BTN3A1,LGALS9,MAPK8IP1,TNFRSF14,EFNB1,VCAM1,PRDX2,SCRIB,DHPS,TWSG1,LGALS3,SELENOK,JAK2,CCND3,DLG5,NCSTN,SLC7A1,PELI1,ERBB2,SLC4A2,ARMC5,GPAM,BCL6,HLA-DRB1,SOS2,CTPS1	GJA1,TP53	-2.3033	0.0212621	1	FALSE	effectsize_down
GO_BP	GO:0090303	positive regulation of wound healing	65	16	1	CD36,DUOX2,CCN4,DUOX1,THBS1,CLDN1,PLAU,EMILIN1,XBP1,PRDX2,KANK1,ITGB1,DDR2,HBEGF,HRAS,RREB1	CD36	-2.29869	0.0215228	1	FALSE	effectsize_down
GO_BP	GO:0098609	cell-cell adhesion	964	176	4	WNT7B,PCDH11X,S100A8,S100A9,EPCAM,SLITRK3,IL1B,EGR3,ITGBL1,LEF1,ITGA2B,COMP,CLDN7,PCDHA5,CYP1B1,LRRC4,CTNND2,TNFSF14,ITGB8,ROBO3,CCDC88B,PCDH9,PCDHAC2,TNXB,SLITRK2,CEACAM1,IGFBP2,THBS4,DSC3,COL14A1,WNT5A,PCDHA6,CD44,CDH11,ZNF703,NT5E,PCDHAC1,IGF1,CLDN1,PAWR,MAD1L1,PCDHA10,SERPINE2,CD24,LRRC4B,HMCN1,PDE5A,IGF2,CAMSAP3,CLSTN2,PDLIM1,NR4A3,NFKBIZ,DSG2,PCDHA4,NEO1,HLX,LGALS9,IL4R,COL8A2,CXCL12,TENM1,…	WNT7B,ITGA2B,LRRC4,NEO1	2.29755	0.0215874	1	FALSE	effectsize_up
GO_BP	GO:0016101	diterpenoid metabolic process	89	10	0	CYP1B1,CYP3A5,ALDH1A3,RBP1,CRABP2,EGFR,ADH5,DGAT1,SRD5A1,AKR1B1		-2.29692	0.0216233	1	FALSE	effectsize_down
GO_BP	GO:0046700	heterocycle catabolic process	656	108	3	RGN,PDE4D,E2F1,OGDHL,UCP2,NT5E,IGF1,ENO3,HNMT,AMPD3,PDE5A,ENTPD7,NTHL1,ENPP1,ADA2,MYD88,PDE4C,ARL2,PRR5L,ZBTB20,ZFP36,PDE9A,TRAF2,TET2,SUCLG2,UROD,FEN1,ZPR1,PRKAA2,GALK1,TENT5A,NUDT15,MLXIPL,BTG2,FASTKD1,SAMD4A,DDX5,FASTKD2,EXOG,NRDE2,HMOX2,ITPA,TBRG4,RBM24,DNASE1L1,CIRBP,ABCD1,APOBEC3D,RBM7,ZHX2,CDADC1,NT5C,RNASEH2B,GPI,TTC5,BLVRB,FASTK,DIS3L,MBD4,TARDBP,SUCLA2,ZC3H18,ATM,METTL14,PPP1R8,METTL16,…	PDE4D,E2F1,SUCLG2	-2.29499	0.0217338	1	FALSE	effectsize_down
GO_BP	GO:0007204	positive regulation of cytosolic calcium ion concentration	169	17	2	CD36,CACNA1A,CIB2,EDNRB,ADCYAP1,CD24,EDNRA,ADCYAP1R1,JPH1,TRPC6,JAK2,FPR3,CMKLR1,S1PR3,TRPM4,DLG4,BCAP31	CD36,CIB2	2.29493	0.0217372	1	FALSE	effectsize_up
GO_BP	GO:0071346	cellular response to type II interferon	120	23	1	WNT5A,TP53,CLDN1,TLR4,LGALS9,ADAMTS13,GBP3,SP100,GBP4,STAT1,PPARG,CALM1,DAPK3,JAK2,PARP9,STX4,STXBP4,VAMP3,CDC42,MED1,PARP14,SLC26A6,SIRPA	TP53	-2.29092	0.021968	1	FALSE	effectsize_down
GO_BP	GO:0065008	regulation of biological quality	2935	518	28	GABRR1,CD36,ABCB5,TSPAN8,DIO2,PALM3,EDN3,SHISA7,F2RL2,FOXE1,WNT7B,MYH14,GAL,GRID2IP,ATP1A2,ANGPT1,SCG5,SPP1,AGTR2,ADAMTS16,HTR2B,SLITRK3,KCNA4,GRIN2C,ANO4,PPFIA2,VGF,KCNC2,CACNA1A,IL1B,NPTX1,CIB2,PDE4D,MME,DUOX2,GJA1,EDNRB,E2F1,COMP,ATP6V0E2,SLITRK4,CYP1B1,PPP1R1B,DKK1,CACNA1I,CACNG8,CYP3A5,KCNC1,DUOX1,CHRFAM7A,SLITRK2,DUOXA1,SPTB,CEACAM1,PID1,TFPI,PALMD,GRIN3B,MMP2,RGS2,SFRP1,KCNK6,GNAZ,WNT5A,MP…	GABRR1,CD36,DIO2,PALM3,SHISA7,F2RL2,FOXE1,WNT7B,MYH14,GRID2IP,ANGPT1,ANO4,PPFIA2,CIB2,PDE4D,GJA1,E2F1,ATP6V0E2,SLITRK4,GNAZ,MPP2,TP53,PASK,ATP10D,CNTNAP1,IP6K2,EMP2,BRWD3	-2.28939	0.0220568	1	FALSE	effectsize_down
GO_BP	GO:2001238	positive regulation of extrinsic apoptotic signaling pathway	51	10	1	AGTR2,BMPR1B,ATF3,SFRP1,THBS1,TLR4,TRAF2,PPP2R1B,WWOX,CYLD	BMPR1B	-2.28897	0.0220813	1	FALSE	effectsize_down
GO_BP	GO:0019934	cGMP-mediated signaling	33	10	2	CD36,RUNDC3A,HTR2B,KCNC2,EDNRB,GUCY1A2,PDE11A,GUCY1A1,THBS1,AQP1	CD36,RUNDC3A	-2.28845	0.0221112	1	FALSE	effectsize_down
GO_BP	GO:0006261	DNA-templated DNA replication	162	57	2	TK1,MCM2,POLD1,DACH1,RECQL4,CHTF18,CAMSAP3,TIMELESS,RTEL1,FEN1,ZPR1,FAM111A,WRNIP1,POLE,POLRMT,ATR,LIG1,GMNN,LRWD1,RFC2,DDX11,NOC3L,CDC7,MCM8,MCM3,MCM4,PARP1,MCM6,DBF4B,BCL6,SMARCAL1,BRCA1,DBF4,POLD2,RFC4,POLE4,ZNF830,WDHD1,PNKP,MRE11,EME2,ORC2,PRIM2,PCNA,POLA2,POLG,MCM9,UPF1,CDK9,POLA1,CARM1,SAMHD1,ATAD5,PRIMPOL,MCM5,MMS22L,MCMBP	MCM2,WRNIP1	2.28456	0.0223385	1	FALSE	effectsize_up
GO_BP	GO:1901990	regulation of mitotic cell cycle phase transition	355	70	4	CDKN2A,E2F1,CDK3,MBLAC1,CENPF,SPC24,CLSPN,TP53,RAD51B,NUF2,CCND2,FAM107A,MAD1L1,ANLN,DTL,UBE2C,KNL1,BUB1B,EGFR,MDM2,ADAMTS1,DACT1,ZWINT,ZFYVE19,DUSP1,HECW2,BRSK1,CENPE,KLF4,RPS27L,RPA2,CCND3,DDR2,ANAPC11,PSME1,EZH2,ACVR1,RNASEH2B,CDC7,FZR1,ATM,CDK4,ZNF207,SMARCA4,DBF4B,SMARCD3,SPDL1,ERCC2,TMOD3,BRCA1,APPL2,ZNF830,DYNC1LI1,CTDSPL,USP47,RBL1,MRE11,INCENP,MBTPS2,BCL7A,RCC2,ADAM17,MBTPS1,CDC14B,TPR,U…	CDKN2A,E2F1,MBLAC1,TP53	2.28377	0.0223851	1	FALSE	effectsize_up
GO_BP	GO:0006720	isoprenoid metabolic process	135	23	2	CYP1B1,CYP3A5,ALDH1A3,DHDDS,ALG8,ALG9,RBP1,CRABP2,EGFR,PMVK,SRD5A3,ADH5,ALG10B,MVD,NPC2,ALG10,DPM3,FDPS,ALG1,DGAT1,RFT1,SRD5A1,AKR1B1	DHDDS,ALG8	-2.28195	0.0224922	1	FALSE	effectsize_down
GO_BP	GO:0007269	neurotransmitter secretion	144	30	1	PPFIA2,SNCG,MYOF,NR4A1,ASIC1,LIN7B,PCLO,RIMS2,LRRK2,SYT11,SCRIB,SYP,PRRT2,SNPH,STX1B,PTPRN2,BRSK1,PRKCB,VAMP2,LIN7A,GRIK5,PREPL,RAB3A,SYN2,STX2,BLOC1S6,SYNJ1,FBXO45,DNAJC5,DTNBP1	PPFIA2	2.27723	0.0227723	1	FALSE	effectsize_up
GO_BP	GO:0099643	signal release from synapse	144	30	1	PPFIA2,SNCG,MYOF,NR4A1,ASIC1,LIN7B,PCLO,RIMS2,LRRK2,SYT11,SCRIB,SYP,PRRT2,SNPH,STX1B,PTPRN2,BRSK1,PRKCB,VAMP2,LIN7A,GRIK5,PREPL,RAB3A,SYN2,STX2,BLOC1S6,SYNJ1,FBXO45,DNAJC5,DTNBP1	PPFIA2	2.27723	0.0227723	1	FALSE	effectsize_up
GO_BP	GO:0034103	regulation of tissue remodeling	87	14	3	SPP1,GREM1,GJA1,CEACAM1,THBS4,SFRP1,TP53,EGFR,PPARG,PPARGC1B,DDR2,SLC4A2,PDK4,SRC	GREM1,GJA1,TP53	-2.27018	0.0231966	1	FALSE	effectsize_down
GO_BP	GO:0034728	nucleosome organization	138	25	3	CHAF1A,HIST1H4I,HIST1H4E,CHAF1B,MCM2,HIST2H3A,HIST2H3D,SOX9,HIST1H1C,NAP1L3,H3F3B,HIST1H4C,SMARCA4,SMARCD3,RBBP4,ANP32B,SMARCA5,HIRA,MCM3AP,CHD2,HP1BP3,HMGB2,DAXX,UBN1,DNAJC9	CHAF1A,CHAF1B,MCM2	2.26232	0.0236776	1	FALSE	effectsize_up
GO_BP	GO:0072522	purine-containing compound biosynthetic process	265	46	1	GUCY1A2,PID1,ACSL5,NT5E,GUCY1A1,AMPD3,FAM173A,ADA2,PPCS,PAPSS2,IMPDH1,PRTFDC1,TMSB4X,ELOVL7,ACSL1,NDUFB4,SLC25A13,TAZ,ELOVL2,GUCA1B,IMPDH2,MTAP,PARP9,NME7,SHMT1,AK2,PDK4,DLAT,PDHX,QPRT,PARP1,ATP6V0C,PAPSS1,PDHB,AK1,PPARGC1A,DMAC2L,MMUT,SLC25A1,AK4,NME2,DIP2A,NADK2,PRKAG2,ACSS2,GMPS	PPCS	-2.26179	0.0237106	1	FALSE	effectsize_down
GO_BP	GO:0010257	NADH dehydrogenase complex assembly	60	10	0	FOXRED1,BCS1L,TMEM126B,NDUFB4,TMEM126A,TAZ,LYRM2,NUBPL,OXA1L,DMAC1		-2.25823	0.0239315	1	FALSE	effectsize_down
GO_BP	GO:0032981	mitochondrial respiratory chain complex I assembly	60	10	0	FOXRED1,BCS1L,TMEM126B,NDUFB4,TMEM126A,TAZ,LYRM2,NUBPL,OXA1L,DMAC1		-2.25823	0.0239315	1	FALSE	effectsize_down
GO_BP	GO:0034341	response to type II interferon	142	25	1	WNT5A,TP53,CLDN1,TLR4,LGALS9,ADAMTS13,GBP3,SP100,GBP4,CITED1,STAT1,CXCL16,PPARG,CALM1,DAPK3,JAK2,PARP9,STX4,STXBP4,VAMP3,CDC42,MED1,PARP14,SLC26A6,SIRPA	TP53	-2.25522	0.0241196	1	FALSE	effectsize_down
GO_BP	GO:0007017	microtubule-based process	934	214	11	DNAAF3,STMN2,RGN,DCX,MGARP,TRIM54,TRIM58,GJA1,FMN2,CCDC102B,NAV3,KIF18B,CCDC88B,HAUS7,IQCA1,CAPN6,PRC1,RSPH1,MAP7D2,CEP131,RGS14,NUF2,WDR34,KIF4A,TPX2,FAM107A,SPIRE2,XRCC2,NEFH,KIFC1,KIFC2,CAMSAP3,FEZ1,TACC3,EML3,MYBL2,KIF21A,TUBB4A,ARL2,TPGS1,KIF5A,ASPM,SAC3D1,IFT74,KIF7,DNALI1,IQCG,BICD1,KATNAL2,NUSAP1,SPAG5,ZPR1,EFCAB1,PRKAA2,CRIPT,SLC9A3R1,DST,HOOK1,SUGT1,FIGNL2,KIF21B,HAUS8,GABARAP,MTCL1,ATP…	DNAAF3,MGARP,TRIM58,GJA1,FMN2,CCDC102B,HAUS7,PRC1,CEP131,FEZ1,AP3M2	2.2533	0.0242404	1	FALSE	effectsize_up
GO_BP	GO:0021915	neural tube development	158	35	0	ST14,GDF7,CTHRC1,PTCH1,SFRP1,WNT5A,TBC1D32,PHGDH,ITPK1,TSC1,LMO4,SCRIB,DACT1,TWIST1,CC2D2A,MKS1,FZD6,MARCKS,FKBP8,MTHFD1L,TMED2,RARG,KAT2A,FZD3,C2CD3,SMO,IFT140,GLI3,BBS4,SEMA4C,GLI2,MIB1,ARHGAP35,VANGL2,KDM2B		-2.2517	0.0243412	1	FALSE	effectsize_down
GO_BP	GO:0033135	regulation of peptidyl-serine phosphorylation	127	18	3	ANGPT1,PDE4D,DKK1,WNT5A,CD44,IP6K2,RASSF2,TENM1,TXN,EGFR,TRIM6,ATP2B4,MLXIPL,SPTBN4,PRKD1,VEGFA,LATS1,TNKS1BP1	ANGPT1,PDE4D,IP6K2	-2.25069	0.0244053	1	FALSE	effectsize_down
GO_BP	GO:1901889	negative regulation of cell junction assembly	32	10	0	IL1B,APOD,DKK1,WNT5A,FAM107A,THBS1,IKBKB,RCC2,SRC,DUSP22		-2.24933	0.0244916	1	FALSE	effectsize_down
GO_BP	GO:0071677	positive regulation of mononuclear cell migration	71	11	0	TNFSF14,WNT5A,LGALS9,CXCL12,TNFRSF14,NEDD9,LGALS3,SELENOK,ADAM17,MED23,CD99L2		-2.24309	0.0248912	1	FALSE	effectsize_down
GO_BP	GO:0051048	negative regulation of secretion	173	18	3	IL1B,GJA1,CEACAM1,SFRP1,GNAZ,UCP2,ASIC1,NEO1,LGALS9,RAB33B,SYT11,PIM3,VAMP3,GABBR1,RAB11FIP3,RAB11FIP1,WNK3,RABGEF1	GJA1,GNAZ,NEO1	-2.24306	0.0248927	1	FALSE	effectsize_down
GO_BP	GO:0040013	negative regulation of locomotion	429	69	2	IL24,AGTR2,GREM1,RGN,APOD,GJA1,CYP1B1,NAV3,SFRP1,MYOCD,WNT5A,CDH11,SEMA6B,DACH1,EPPK1,THBS1,CARD10,MICOS10-NBL1,CXCL12,SP100,EMILIN1,SEMA6D,NEXMIF,PPARG,SLC9A3R1,ARRDC3,CNN2,NEDD9,SEMA4G,TP53INP1,ATP2B4,TCAF1,DUSP1,MMRN2,CCDC125,TGFBR3,STARD13,KANK1,DDT,SEMA4B,NRP1,KLF4,SAP30,DLG5,TAFA5,SRGAP2,GPR173,SEMA3G,SYNJ2BP,ROBO1,IL27RA,SPRED1,STK24,BMERB1,RBBP4,SEMA6C,FOXO3,ARPIN,CORO1B,OGT,GNA12,SRF,PTP…	GREM1,GJA1	-2.23836	0.0251975	1	FALSE	effectsize_down
GO_BP	GO:0045778	positive regulation of ossification	53	11	1	BMPR1B,NELL1,WNT5A,PTN,FAM20C,TENT5A,ACVR2B,ATP2B1,ACVR1,RXRA,RXRB	BMPR1B	-2.23702	0.0252848	1	FALSE	effectsize_down
GO_BP	GO:0009798	axis specification	99	21	1	WNT6,MDFI,PTCH1,SIX3,SFRP1,WNT5A,TBX3,TTC8,SETDB2,GPC3,CXXC4,WT1,WLS,FRS2,TMED2,AHI1,C2CD3,SMO,VAX2,SRF,FZD5	MDFI	-2.23551	0.0253839	1	FALSE	effectsize_down
GO_BP	GO:0045165	cell fate commitment	287	48	3	TBX15,WNT7B,EBF2,PITX1,WNT6,HOXC10,GDF7,DKK1,PRDM1,TNXB,PTCH1,SFRP1,WNT5A,SOX5,TP53,TBX3,EDNRA,AR,PPARG,LMO4,TEAD4,SOX9,WT1,MBD3,PRRX1,CDON,GATA6,NRP1,KLF4,ITGB1,EHMT2,FKBP8,TBX2,ACVR1,TM2D3,STAT6,RBBP4,CDC42,FZD7,SMO,LATS1,CYLD,PRDM4,GLI3,RAB10,GLI2,RBPJ,PAF1	TBX15,WNT7B,TP53	-2.23535	0.0253946	1	FALSE	effectsize_down
GO_BP	GO:0046661	male sex differentiation	172	27	1	TCF21,AMH,GJA1,CYP1B1,SFRP1,WNT5A,SYCP2,TBX3,SDC1,HOXA9,ASPM,ADAM20,AR,TFPT,FNDC3A,SOX9,SCX,BCL2L11,WT1,GATA6,SF1,LHFPL2,WDR48,HMGB2,TBC1D20,FER,SRD5A1	GJA1	-2.23415	0.0254731	1	FALSE	effectsize_down
GO_BP	GO:0018958	phenol-containing compound metabolic process	113	22	3	DIO2,FOXE1,PNMT,DUOX2,MOXD1,DUOX1,MC1R,DUOXA1,WNT5A,CRYM,DIO3,GCNT4,EDNRA,CPQ,CTSK,CITED1,GRIN2A,DDT,OPN3,MED1,GIPC1,SRD5A1	DIO2,FOXE1,MC1R	-2.2336	0.0255094	1	FALSE	effectsize_down
GO_BP	GO:0002761	regulation of myeloid leukocyte differentiation	128	17	0	LEF1,CEACAM1,SFRP1,FOS,LRRC17,TLR4,PRXL2A,TYROBP,RASSF2,TESC,NEDD9,CASP8,PPARGC1B,C1QC,TCTA,HLA-DRB1,NME2		-2.23326	0.025532	1	FALSE	effectsize_down
GO_BP	GO:0001704	formation of primary germ layer	130	28	1	DUSP2,LEF1,COL8A1,GJA1,DKK1,COL11A1,HMGA2,MMP2,WNT5A,COL12A1,TXNRD1,SCX,TWSG1,DUSP1,WLS,COL6A1,GATA6,KLF4,ITGB1,ACVR1,GPI,ARMC5,FZD7,HSBP1,EXOC4,SRF,MAP2K1,PAF1	GJA1	-2.23243	0.0255867	1	FALSE	effectsize_down
GO_BP	GO:0014075	response to amine	48	15	0	KCNC2,PPP1R1B,KCNC1,RGS2,NR4A1,ASIC1,SLC18A2,EDNRA,RGS17,MYD88,ADAMTS13,GRIN2A,JAK2,HDAC9,UROS		2.23089	0.0256886	1	FALSE	effectsize_up
GO_BP	GO:0045087	innate immune response	977	145	11	SLPI,CD36,JCHAIN,CLEC5A,S100A8,S100A9,MCOLN2,CFI,TRIM58,PRDM1,CARD9,ZDHHC11,CEACAM1,TRIM34,WNT5A,TP53,MR1,ALPK1,SPON2,C1S,CLDN1,TFEB,C1R,TLR4,TYROBP,IFI6,MNDA,SAMD9,NFKBIZ,MYD88,LGALS9,ADAMTS13,LYST,GBP3,SP100,GBP4,STAT2,CITED1,CASP4,CARD8,N4BP3,TRIM26,TRAF2,TNFRSF14,USP27X,STAT1,CXCL16,PPARG,SSC5D,TRIL,SLC15A3,IFIT3,CALM1,TRIM11,TRIM6,CASP8,WRNIP1,C1QA,TMEM126A,LGALS3,DAPK3,NLRX1,CLEC4A,A2M,JAK3…	CD36,MCOLN2,CFI,TRIM58,TRIM34,TP53,MR1,ALPK1,LYST,CARD8,WRNIP1	-2.23083	0.0256924	1	FALSE	effectsize_down
GO_BP	GO:0030336	negative regulation of cell migration	379	57	2	IL24,AGTR2,GREM1,APOD,GJA1,CYP1B1,NAV3,SFRP1,MYOCD,CDH11,DACH1,EPPK1,THBS1,CARD10,MICOS10-NBL1,CXCL12,SP100,EMILIN1,SEMA6D,NEXMIF,PPARG,SLC9A3R1,CNN2,NEDD9,TP53INP1,ATP2B4,TCAF1,DUSP1,MMRN2,TGFBR3,STARD13,KANK1,DDT,KLF4,SAP30,DLG5,TAFA5,SRGAP2,GPR173,SYNJ2BP,ROBO1,IL27RA,SPRED1,STK24,BMERB1,RBBP4,FOXO3,ARPIN,CORO1B,OGT,GNA12,SRF,PTPRM,KRIT1,DUSP22,ADARB1,RABGEF1	GREM1,GJA1	-2.23061	0.0257072	1	FALSE	effectsize_down
GO_BP	GO:0045670	regulation of osteoclast differentiation	71	10	0	SFRP1,FOS,LRRC17,TLR4,PRXL2A,TYROBP,RASSF2,NEDD9,PPARGC1B,TCTA		-2.23024	0.0257316	1	FALSE	effectsize_down
GO_BP	GO:0045862	positive regulation of proteolysis	337	71	3	S100A8,S100A9,RGN,FGFR4,CCBE1,IL1B,CARD9,MELTF,SH3RF1,SPON1,CTSC,LGALS9,HIP1R,CASP10,CTSK,BLID,CARD8,LRRK2,GRIN2A,BAG2,MDM2,PPARG,TMX1,GABARAP,CASP8,DAB2,MAPT,APH1B,RCHY1,PACSIN3,S100A10,PRR7,MAPK12,EIF2AK3,RPS27L,JAK2,NCSTN,PSME1,PSMC6,RHBDD1,LAPTM5,DDRGK1,STUB1,DET1,FZR1,AURKAIP1,ROBO1,ATP5IF1,ANP32B,DISC1,TANK,ATXN3,IST1,RNF185,IFI16,TMEM259,CYFIP2,PSMC1,OGT,TRAF7,PDCD2,GRAMD4,USP13,USP5,SRC,A…	FGFR4,CCBE1,CARD8	-2.22937	0.0257894	1	FALSE	effectsize_down
GO_BP	GO:0009893	positive regulation of metabolic process	3811	714	34	PAEP,CD36,LPL,IL24,ONECUT3,TBX15,DIO2,KRT17,BIRC7,EDN3,FOXE1,GAL,EBF2,ANGPT1,SPP1,PITX1,JCHAIN,CLEC5A,AGTR2,S100A8,GREM1,S100A9,RGN,FGFR4,ESRRG,CCBE1,HTR2B,MCOLN2,EPCAM,BMPR1B,FOSB,TTN,ACADL,WNT6,CXCL8,HMGN5,IL1B,EGR3,TCF21,HOXC10,ATF3,PDE4D,TRIM58,AMH,LEF1,YBX2,GJA1,EDNRB,E2F1,FMN2,ZNF660-ZNF197,TRABD2A,GDF7,ABCG4,PLIN5,CYP1B1,CEMIP,SFRP4,DKK1,PRDM1,CARD9,ITGB8,CCDC88B,VENTX,HMGA2,PKIB,INSRR,TNX…	CD36,LPL,ONECUT3,TBX15,DIO2,FOXE1,ANGPT1,GREM1,FGFR4,CCBE1,MCOLN2,BMPR1B,HMGN5,PDE4D,TRIM58,YBX2,GJA1,E2F1,FMN2,ABCG4,MC1R,WBP2NL,TRIM34,ZBTB38,TP53,TMEM59,PASK,ZNF484,PANX1,IP6K2,PAGR1,RAB29,CARD8,EMP2	-2.22884	0.0258247	1	FALSE	effectsize_down
GO_BP	GO:0007143	female meiotic nuclear division	39	11	1	MEIOB,FMN2,SYCP2,SPIRE2,TOP2A,NCAPH2,MLH3,ATM,MARF1,SPIRE1,CDC25B	FMN2	2.2267	0.0259676	1	FALSE	effectsize_up
GO_BP	GO:0000075	cell cycle checkpoint signaling	193	43	2	E2F1,CENPF,SPC24,CLSPN,TP53,NUF2,MAD1L1,DTL,CAMSAP3,KNL1,TIMELESS,TELO2,BUB1B,MDM2,ZWINT,ZFYVE19,DUSP1,BRSK1,ATR,WDR76,RPS27L,RPA2,PARP9,RNASEH2B,FZR1,ATM,ZNF207,SPDL1,DOT1L,BRCA1,ZNF830,DYNC1LI1,UFL1,MRE11,INCENP,MBTPS2,EME2,MBTPS1,CDC14B,TPR,PPP1R10,UIMC1,WAC	E2F1,TP53	2.22637	0.0259893	1	FALSE	effectsize_up
GO_BP	GO:0034655	nucleobase-containing compound catabolic process	617	100	3	RGN,PDE4D,E2F1,OGDHL,UCP2,NT5E,IGF1,ENO3,AMPD3,PDE5A,ENTPD7,NTHL1,ENPP1,ADA2,MYD88,PDE4C,ARL2,PRR5L,ZBTB20,ZFP36,PDE9A,TRAF2,SUCLG2,FEN1,ZPR1,PRKAA2,GALK1,TENT5A,NUDT15,MLXIPL,BTG2,FASTKD1,SAMD4A,DDX5,FASTKD2,EXOG,NRDE2,ITPA,TBRG4,RBM24,DNASE1L1,CIRBP,ABCD1,APOBEC3D,RBM7,ZHX2,CDADC1,NT5C,RNASEH2B,GPI,TTC5,FASTK,DIS3L,MBD4,TARDBP,SUCLA2,ZC3H18,ATM,METTL14,PPP1R8,METTL16,NEIL1,OGDH,LSM4,DHX36,PKM,T…	PDE4D,E2F1,SUCLG2	-2.22482	0.0260931	1	FALSE	effectsize_down
GO_BP	GO:0006865	amino acid transport	156	25	2	ATP1A2,GJA1,RGS2,UCP2,SLC25A22,SLC25A26,SLC38A5,SLC38A1,SLC6A6,SLC1A5,SLC9A3R1,SLC7A2,SLC38A10,PER2,SLC25A13,ITGB1,SLC7A1,SLC36A4,SLC38A9,SERINC3,GABBR1,GIPC1,SLC25A38,APBA1,DTNBP1	GJA1,SLC25A26	-2.22002	0.0264177	1	FALSE	effectsize_down
GO_BP	GO:0015849	organic acid transport	358	50	3	CD36,ATP1A2,IL1B,GJA1,ABCC3,SLC16A11,FABP4,CEACAM1,RGS2,ACSL5,UCP2,SLC25A22,SLC19A1,THBS1,ABCC4,SLC25A26,CROT,SLC38A5,SLC38A1,SLC27A3,RBP1,SLC6A6,CRABP2,SLC1A5,PPARG,SLC9A3R1,SLC7A2,SLC29A4,SLC10A7,SLC38A10,PER2,ACSL1,SLC25A13,CPT1B,ITGB1,ABCD1,CPT2,SLC7A1,SLC36A4,SLC38A9,SERINC3,SLC27A1,SLCO3A1,SLC26A6,GABBR1,GIPC1,SLC25A38,SLC25A1,APBA1,DTNBP1	CD36,GJA1,SLC25A26	-2.21872	0.0265059	1	FALSE	effectsize_down
GO_BP	GO:0042176	regulation of protein catabolic process	361	72	1	GRIN2C,IL1B,NELL1,FMN2,FBXO2,WNT5A,SERPINE2,TSPAN5,DTL,MYLIP,SH3RF1,RILP,LRRK2,EGFR,GRIN2A,BAG2,TIMP3,MDM2,GPC3,SOX9,TMX1,NUDT15,DACT1,GABARAP,RPL11,SGSM3,DAB2,SORL1,NSF,RCHY1,PACSIN3,PSMF1,RELA,PSME1,PSMC6,COMMD1,DDRGK1,STUB1,DET1,UBQLN4,FZR1,ZNF418,MFSD8,TAF9,VPS11,TIMP2,MAP1A,FAM192A,ALAD,ATXN3,SEC22B,GIPC1,RNF185,UFL1,TMEM259,RYBP,PSMC1,OGT,GNA12,EEF1A1,ATG7,BAG5,CSNK2A1,USP13,USP5,TMEM9,BANP…	FMN2	-2.21285	0.0269079	1	FALSE	effectsize_down
GO_BP	GO:0002181	cytoplasmic translation	156	26	0	EIF4A1,RPS8,RPL22,RPL11,EIF5,RPL21,MCTS1,RPL18A,RBM24,RPL10A,RPL41,RPS13,CNBP,EIF3B,RPS18,DHX36,PKM,EIF3K,RPL37A,RBM4,RPS6,RPL32,RPS25,RPL31,UNK,SLBP		-2.2112	0.0270222	1	FALSE	effectsize_down
GO_BP	GO:0046651	lymphocyte proliferation	308	53	3	GAL,IL1B,LEF1,GJA1,TNFSF14,CCDC88B,IGFBP2,TP53,IGF1,PAWR,MAD1L1,TLR4,CD24,PDE5A,IGF2,SH3RF1,TYROBP,MNDA,NFKBIZ,BTN3A1,MYD88,LGALS9,MAPK8IP1,EMP2,TNFRSF14,EFNB1,VCAM1,PRDX2,SCRIB,DHPS,CD320,TWSG1,NFATC2,LGALS3,IMPDH2,SELENOK,JAK2,CCND3,DLG5,NCSTN,SLC7A1,PELI1,ERBB2,SLC4A2,ARMC5,ATM,GPAM,BCL6,HLA-DRB1,PKN1,SOS2,CTPS1,ATAD5	GJA1,TP53,EMP2	-2.20909	0.0271682	1	FALSE	effectsize_down
GO_BP	GO:0032355	response to estradiol	115	20	1	PENK,CYP1B1,IGFBP2,PTCH1,MMP2,SFRP1,ZNF703,ADCYAP1R1,EGFR,CASP8,MBD3,EZH2,GPI,MAP1B,MBD4,ERRFI1,PCNA,CFLAR,DNMT3A,SRD5A1	PENK	-2.19998	0.0278083	1	FALSE	effectsize_down
GO_BP	GO:0044772	mitotic cell cycle phase transition	451	92	4	CDKN2A,E2F1,CDK3,MBLAC1,CENPF,SPC24,CLSPN,TP53,RAD51B,NUF2,CCND2,FOXM1,FAM107A,MAD1L1,ANLN,DTL,UBE2C,TACC3,KNL1,BUB1B,EGFR,IQGAP3,MDM2,ADAMTS1,CALM1,ID4,DACT1,ZWINT,ZFYVE19,DUSP1,POLE,HECW2,BRSK1,CENPE,CKS2,KLF4,RPS27L,ITGB1,RPA2,CCND3,DDR2,ANAPC11,PSME1,CUL5,EZH2,ACVR1,RNASEH2B,CCNJ,CDC7,RHOU,FZR1,ANAPC2,ATM,CDK4,ZNF207,SMARCA4,DBF4B,SMARCD3,SPDL1,ERCC2,TMOD3,BRCA1,DBF4,APPL2,CCNF,ZNF830,DYNC1LI…	CDKN2A,E2F1,MBLAC1,TP53	2.19959	0.0278362	1	FALSE	effectsize_up
GO_BP	GO:0032368	regulation of lipid transport	154	16	1	GAL,SPP1,IL1B,ABCG4,PTCH1,ACSL5,ATP8A2,THBS1,PPARG,DAB2,ACSL1,EEPD1,TMEM30A,YJEFN3,RXRA,KDM5B	ABCG4	-2.1967	0.0280417	1	FALSE	effectsize_down
GO_BP	GO:0030865	cortical cytoskeleton organization	51	11	0	ANLN,RAC3,IQGAP2,IQGAP3,RACGAP1,CAVIN3,EPB41L3,STRIP1,IKBKB,LLGL1,EPB41		2.19575	0.0281101	1	FALSE	effectsize_up
GO_BP	GO:0001843	neural tube closure	89	22	0	ST14,CTHRC1,PTCH1,SFRP1,WNT5A,TSC1,LMO4,SCRIB,TWIST1,CC2D2A,MKS1,FZD6,MTHFD1L,TMED2,RARG,KAT2A,FZD3,BBS4,SEMA4C,ARHGAP35,VANGL2,KDM2B		-2.19366	0.0282595	1	FALSE	effectsize_down
GO_BP	GO:0014020	primary neural tube formation	95	22	0	ST14,CTHRC1,PTCH1,SFRP1,WNT5A,TSC1,LMO4,SCRIB,TWIST1,CC2D2A,MKS1,FZD6,MTHFD1L,TMED2,RARG,KAT2A,FZD3,BBS4,SEMA4C,ARHGAP35,VANGL2,KDM2B		-2.19366	0.0282595	1	FALSE	effectsize_down
GO_BP	GO:0060606	tube closure	90	22	0	ST14,CTHRC1,PTCH1,SFRP1,WNT5A,TSC1,LMO4,SCRIB,TWIST1,CC2D2A,MKS1,FZD6,MTHFD1L,TMED2,RARG,KAT2A,FZD3,BBS4,SEMA4C,ARHGAP35,VANGL2,KDM2B		-2.19366	0.0282595	1	FALSE	effectsize_down
GO_BP	GO:0046330	positive regulation of JNK cascade	94	21	1	BIRC7,WNT7B,IL1B,DKK1,CARD9,GADD45B,WNT5A,CCN2,EDA2R,TLR4,SH3RF1,MYD88,RASSF2,MAPK8IP1,MAP3K10,MAP4K2,HRAS,CDC42,FZD7,DUSP22,MFHAS1	WNT7B	-2.19188	0.0283882	1	FALSE	effectsize_down
GO_BP	GO:0032943	mononuclear cell proliferation	315	54	3	GAL,IL1B,LEF1,GJA1,TNFSF14,CCDC88B,IGFBP2,TP53,IGF1,PAWR,MAD1L1,TLR4,CD24,PDE5A,IGF2,SH3RF1,TYROBP,MNDA,NFKBIZ,BTN3A1,MYD88,LGALS9,MAPK8IP1,EMP2,TNFRSF14,EFNB1,VCAM1,PRDX2,SCRIB,DHPS,CD320,TWSG1,NFATC2,LGALS3,IMPDH2,SELENOK,JAK2,CCND3,DLG5,NCSTN,SLC7A1,PELI1,ERBB2,SLC4A2,ARMC5,ATM,GPAM,BCL6,HLA-DRB1,PKN1,SOS2,CTPS1,AZI2,ATAD5	GJA1,TP53,EMP2	-2.19152	0.0284141	1	FALSE	effectsize_down
GO_BP	GO:0072089	stem cell proliferation	126	25	3	WNT7B,EPCAM,GJA1,HMGA2,PTCH1,WNT5A,TP53,TBX3,SNAI2,CITED1,SOX9,MECOM,N4BP2L2,PRRX1,XRCC5,YJEFN3,YAP1,RARG,ERCC2,BYSL,GLI3,EIF2AK2,PDCD2,HMGB2,RBPJ	WNT7B,GJA1,TP53	-2.18974	0.0285433	1	FALSE	effectsize_down
GO_BP	GO:0009895	negative regulation of catabolic process	351	65	4	RGN,GRIN2C,IL1B,E2F1,NELL1,FMN2,PLIN5,TP53,TAB3,SERPINE2,FEZ1,MYD88,RILP,ZFP36,LRRK2,EGFR,GRIN2A,TRAF2,TIMP3,TSC1,RNF5,TENT5A,PDE3B,ATP2B4,RPL11,SCFD1,SORL1,NRDE2,TMEM39A,RBM24,CIRBP,PSMF1,EHMT2,RELA,DDRGK1,UBQLN4,TARDBP,METTL16,TAF9,DHX36,MTMR2,EIF4G2,TIMP2,MAP1A,FAM192A,KDM4A,ALAD,SEC22B,GIPC1,RRAGA,RRAGD,RYBP,BECN1,OGT,NBAS,FOXK1,BAG5,CSNK2A1,RUBCN,TENT4A,QSOX1,EIF4ENIF1,BANP,WAC,UBXN2A	E2F1,FMN2,TP53,FEZ1	-2.18922	0.0285807	1	FALSE	effectsize_down
GO_BP	GO:0050679	positive regulation of epithelial cell proliferation	219	50	1	ECM1,HTR2B,EGR3,THBS4,SFRP1,WNT5A,ZNF703,PTN,NR4A1,IGF1,CLDN1,CYP7B1,IGF2,NRP2,NR4A3,HLX,CXCL12,ITGB3BP,AR,EGFR,TEK,IQGAP3,XBP1,SOX9,EGFL7,TWIST1,SRSF6,NRP1,PRKD1,ERBB2,YAP1,STXBP4,HRAS,CDC42,FZD7,MED1,SP1,WDR48,KDM5B,VEGFA,STAT5A,SMO,CFLAR,AKT3,ADAM17,HMGB2,PDPK1,RBPJ,NME2,RREB1	ECM1	-2.18878	0.0286127	1	FALSE	effectsize_down
GO_BP	GO:0046660	female sex differentiation	121	23	1	BMPR1B,VGF,AMH,MMP2,SFRP1,WNT5A,TBX3,DACH1,ADCYAP1R1,ADAMTS1,WT1,A2M,CHD7,NUP107,LHFPL2,EIF2B2,ATM,FOXO3,ZNF830,FANCG,VEGFA,SRC,SRD5A1	BMPR1B	-2.1828	0.0290506	1	FALSE	effectsize_down
GO_BP	GO:0033209	tumor necrosis factor-mediated signaling pathway	114	25	2	BIRC7,TP53,EDA2R,TRAF1,CASP4,CARD8,TRAF2,TNFRSF14,STAT1,TMSB4X,CASP8,ACTN4,LIMS1,ILK,JAK2,RELA,LAPTM5,SPPL2B,DICER1,FOXO3,RRAGA,CYLD,IKBKB,ADAM17,TRAF3	TP53,CARD8	-2.18223	0.0290927	1	FALSE	effectsize_down
GO_BP	GO:0071901	negative regulation of protein serine/threonine kinase activity	96	15	1	CDKN2A,IL1B,PKIB,RGS2,MYOCD,RGS14,MAPK8IP1,PPARG,DUSP1,SPRY4,PRKAR1B,LATS1,PRKAR2A,AIDA,HEXIM1	CDKN2A	2.17934	0.0293065	1	FALSE	effectsize_up
GO_BP	GO:0048008	platelet-derived growth factor receptor signaling pathway	58	16	1	APOD,MYOCD,RGS14,CSRNP1,NR4A3,HIP1R,SLC9A3R1,PTPN12,NRP1,PDGFA,JAK2,PDGFRB,VEGFA,FER,SRC,HIP1	PTPN12	2.17544	0.0295973	1	FALSE	effectsize_up
GO_BP	GO:0009617	response to bacterium	736	101	9	PENK,SLPI,CD36,LPL,IL24,DIO2,PALM3,GNLY,JCHAIN,S100A8,S100A9,CXCL8,VGF,IL1B,EDNRB,CARD9,FABP4,WNT5A,FOS,MR1,IFI44,NR4A1,SPON2,TAB3,CLDN1,TFEB,TLR4,PPM1E,CD24,HMCN1,ACP5,NFKBIZ,TMEM255A,MYD88,LGALS9,FUCA2,ADAMTS13,RAB29,LYST,GBP3,ZFP36,GBP4,EMILIN1,CITED1,CASP4,CARD8,RGS1,TNFRSF14,VCAM1,XBP1,GPC3,RNF5,PRDX2,TENT5A,RNASE1,WDR83,SSC5D,SYT11,ADH5,TRIM6,ROMO1,MMRN2,CASP8,AQP1,CHMP5,KYAT1,CHD7,NFKBIL1,…	PENK,CD36,LPL,DIO2,PALM3,MR1,RAB29,LYST,CARD8	-2.17542	0.0295984	1	FALSE	effectsize_down
GO_BP	GO:0046546	development of primary male sexual characteristics	149	25	1	TCF21,AMH,GJA1,CYP1B1,SFRP1,WNT5A,SDC1,HOXA9,ASPM,ADAM20,AR,TFPT,FNDC3A,SOX9,SCX,BCL2L11,WT1,GATA6,SF1,LHFPL2,WDR48,HMGB2,TBC1D20,FER,SRD5A1	GJA1	-2.17497	0.0296325	1	FALSE	effectsize_down
GO_BP	GO:0051092	positive regulation of NF-kappaB transcription factor activity	141	34	3	CD36,S100A8,S100A9,IL1B,TRIM58,CARD9,TRIM34,WNT5A,EDA2R,TLR4,ROR1,TRAF1,MYD88,LGALS9,AR,TRAF2,TRIM6,PSMA6,IL18R1,PRKD1,RELA,EDA,TRIM5,TRIM13,DDRGK1,TRIM38,SLCO3A1,CFLAR,IKBKB,EIF2AK2,FER,DHX33,ERC1,TRIM37	CD36,TRIM58,TRIM34	-2.17415	0.0296941	1	FALSE	effectsize_down
GO_BP	GO:1901988	negative regulation of cell cycle phase transition	275	52	2	E2F1,CENPF,SPC24,CLSPN,TP53,NUF2,FAM107A,MAD1L1,DTL,CAMSAP3,KNL1,TIMELESS,TELO2,BUB1B,MDM2,DACT1,ZWINT,ZFYVE19,DUSP1,BRSK1,ATR,WDR76,KLF4,RPS27L,RPA2,PARP9,EZH2,ACVR1,RNASEH2B,APBB1,FZR1,ATM,ZNF207,SPDL1,DOT1L,BRCA1,ZNF830,DYNC1LI1,CTDSPL,USP47,RBL1,UFL1,MRE11,INCENP,MBTPS2,EME2,MBTPS1,CDC14B,TPR,PPP1R10,UIMC1,WAC	E2F1,TP53	2.16788	0.0301678	1	FALSE	effectsize_up
GO_BP	GO:0071772	response to BMP	180	37	4	KCP,GREM1,BMPR1B,LEF1,COMP,GDF7,SFRP4,DKK1,SFRP1,WNT5A,TMEM100,MICOS10-NBL1,NEO1,EGR1,RBPMS2,PPARG,GPC3,SOX9,SCX,TWSG1,ACVR2B,TGFBR3,HEYL,DDX5,SORL1,ZNF423,ILK,GATA6,FKBP8,ADAMTS7,ACVR1,FAM83G,SPART,UBE2D3,RBPJ,SMURF1,HIVEP1	KCP,GREM1,BMPR1B,NEO1	-2.1675	0.0301968	1	FALSE	effectsize_down
GO_BP	GO:0071773	cellular response to BMP stimulus	180	37	4	KCP,GREM1,BMPR1B,LEF1,COMP,GDF7,SFRP4,DKK1,SFRP1,WNT5A,TMEM100,MICOS10-NBL1,NEO1,EGR1,RBPMS2,PPARG,GPC3,SOX9,SCX,TWSG1,ACVR2B,TGFBR3,HEYL,DDX5,SORL1,ZNF423,ILK,GATA6,FKBP8,ADAMTS7,ACVR1,FAM83G,SPART,UBE2D3,RBPJ,SMURF1,HIVEP1	KCP,GREM1,BMPR1B,NEO1	-2.1675	0.0301968	1	FALSE	effectsize_down
GO_BP	GO:0006888	endoplasmic reticulum to Golgi vesicle-mediated transport	132	37	0	SEC24D,LRRK2,SEC23A,ARF4,SCFD1,COG3,ARCN1,SORL1,P4HB,SAR1A,TRAPPC1,GOPC,COPE,TMED2,LMAN1,TMED10,MPPE1,SEC31A,COPB2,TRAPPC5,USO1,SEC22B,SEC22A,ERGIC2,YIPF5,YIPF4,SCAP,TRAPPC11,YIPF6,SEC24C,MIA2,TRIP11,TBC1D20,CNIH4,TRAPPC10,BCAP31,SPAST		-2.16227	0.030597	1	FALSE	effectsize_down
GO_BP	GO:0000724	double-strand break repair via homologous recombination	176	49	2	MEIOB,TEX15,RADX,MCM2,RAD51B,RECQL4,SHLD1,XRCC2,SMC6,HDGFL2,TIMELESS,EID3,SLF2,RTEL1,PPP4C,FEN1,ZFYVE26,USP51,ERCC5,UHRF1,SENP3,SLX4,AP5Z1,RPA2,CDC7,UBQLN4,MCM8,MCM3,ATM,MCM4,PARP1,MCM6,BRCA1,MBTD1,EPC1,WDR48,MRE11,SFPQ,RNF169,MCM9,RMI1,SPIDR,SAMHD1,FAN1,MRGBP,FIGNL1,MCM5,MMS22L,NSMCE4A	MCM2,SMC6	2.16139	0.0306649	1	FALSE	effectsize_up
GO_BP	GO:0051260	protein homooligomerization	195	39	4	KCNA4,TK1,KCNC2,RNF112,COMP,CARD9,KCNC1,MPP2,KCTD1,ASIC1,ALDH1A3,KCNC3,ROM1,KCNS3,TRPM2,RYR3,KCNJ12,KCNG1,KCTD3,KCNA6,SLC1A5,KCTD10,KCTD21,THG1L,SHMT1,SAMD1,KCTD17,RBMX,B2M,TRPM4,GSDMD,APPL2,ALAD,OSBPL2,KCTD15,KCND1,ZNF746,SAMHD1,SPAST	RNF112,MPP2,KCTD1,KCTD3	2.15998	0.030774	1	FALSE	effectsize_up
GO_BP	GO:0050877	nervous system process	1530	185	13	GNAT3,PENK,GABRR1,CD36,TULP1,SHISA7,MYH14,ATP1A2,AGTR2,ESPN,GRIN2C,REEP2,TNNT1,HOXC10,MME,LEF1,ASIC3,COMP,RGS16,CEMIP,PPP1R1B,DKK1,CACNA1I,COL11A1,CACNG8,RORB,MC1R,CHRFAM7A,GNG13,PTCHD1,SIX3,MPP2,LUM,FOS,RGS14,ABLIM1,INSYN1,CRYM,PTN,CCND2,NR4A1,ATP8A2,TMEM100,AFF2,SCN4B,ASIC1,LAMC3,FAM107A,MYO15A,ALDH1A3,LXN,SERPINE2,TTC8,PGRMC1,COL11A2,CLIC5,ATP2B2,RAC3,USH1G,CNTNAP1,HMCN1,TAS2R10,MAPK8IP2,ROM1,…	GNAT3,PENK,GABRR1,CD36,TULP1,SHISA7,MYH14,REEP2,ASIC3,MC1R,MPP2,CNTNAP1,PDE6D	2.15693	0.0310112	1	FALSE	effectsize_up
GO_BP	GO:2000404	regulation of T cell migration	50	11	1	ECM1,APOD,TNFSF14,WNT5A,CXCL12,TNFRSF14,SELENOK,IL27RA,ADAM17,MED23,CD99L2	ECM1	-2.15676	0.0310244	1	FALSE	effectsize_down
GO_BP	GO:0033157	regulation of intracellular protein transport	149	39	4	CD36,ANGPT1,IL1B,APOD,CEP131,TENM1,TXN,PRR5L,RAB29,SP100,MDM2,UFM1,ZPR1,ARHGAP44,UBE2J1,DERL2,XPO4,SORL1,GCC2,SAR1A,TMEM30A,JAK2,RUFY3,PRKD1,VAMP2,SIRT7,RAPGEF3,TARDBP,PCNT,ANP32B,CDC42,RANGAP1,NDEL1,SMO,ERLEC1,UBAC2,GLI3,TPR,BCAP31	CD36,ANGPT1,CEP131,RAB29	-2.15661	0.0310358	1	FALSE	effectsize_down
GO_BP	GO:0071356	cellular response to tumor necrosis factor	240	43	2	BIRC7,CXCL8,CYP1B1,FABP4,PID1,SFRP1,FOS,TP53,THBS1,CLDN1,EDA2R,TRAF1,ADAMTS13,GBP3,ZFP36,CTSK,CASP4,CARD8,TRAF2,TNFRSF14,VCAM1,STAT1,TMSB4X,CASP8,ACTN4,LIMS1,ILK,SLC2A4,JAK2,RELA,ADAMTS7,LAPTM5,SPPL2B,KAT2A,DICER1,BRCA1,FOXO3,TANK,RRAGA,CYLD,IKBKB,ADAM17,TRAF3	TP53,CARD8	-2.15405	0.0312359	1	FALSE	effectsize_down
GO_BP	GO:0051282	regulation of sequestering of calcium ion	139	20	2	ATP1A2,HTR2B,MCOLN2,PDE4D,CEMIP,CLIC2,TRPM2,RYR3,TMEM38A,JPH1,CALM1,SLC25A23,CHD7,PRKD1,PLCD1,CAMK2D,ATG5,IBTK,PDPK1,DIAPH1	MCOLN2,PDE4D	-2.15303	0.0313159	1	FALSE	effectsize_down
GO_BP	GO:0048546	digestive tract morphogenesis	49	13	0	TCF21,GLI1,SFRP1,WNT5A,HLX,RBPMS2,EGFR,DACT1,ACVR2B,AHI1,EPHB3,GLI3,GLI2		-2.15032	0.0315302	1	FALSE	effectsize_down
GO_BP	GO:0035148	tube formation	149	33	1	GREM1,WNT6,ST14,GDF7,CTHRC1,PTCH1,IRX3,SFRP1,WNT5A,TSC1,LMO4,SOX9,SCRIB,TWIST1,BCL2L11,MMRN2,CC2D2A,MKS1,FZD6,EDA,MTHFD1L,TMED2,RARG,KAT2A,FZD3,VEGFA,HS2ST1,BBS4,SEMA4C,MIB1,ARHGAP35,VANGL2,KDM2B	GREM1	-2.15012	0.0315456	1	FALSE	effectsize_down
GO_BP	GO:0007052	mitotic spindle organization	129	36	1	PRC1,NUF2,KIF4A,TPX2,KIFC1,KIFC2,TACC3,EML3,MYBL2,RACGAP1,KIF23,CENPE,CHMP5,GNAI1,RMDN1,DYNC1H1,SUN2,ZNF207,PCNT,EFHC1,CCSAP,CENPH,CLTC,INCENP,CHMP1B,KIF3B,INTS13,GPSM2,KIF2A,TPR,CHMP7,SMC1A,DCTN1,SPAST,NUP62,TBCE	PRC1	2.14902	0.0316331	1	FALSE	effectsize_up
GO_BP	GO:0061180	mammary gland epithelium development	67	20	1	WNT7B,PTCH1,WNT5A,ZNF703,TBX3,ORAI1,AR,IQGAP3,LBH,SCRIB,JAK2,STAT6,ROBO1,MED1,DDR1,KDM5B,SMO,LATS1,SRC,RREB1	WNT7B	-2.14699	0.031794	1	FALSE	effectsize_down
GO_BP	GO:0060675	ureteric bud morphogenesis	67	16	1	AGTR2,GREM1,ADAMTS16,WNT6,TCF21,PTCH1,CITED1,GPC3,SOX9,WT1,ILK,VEGFA,HS2ST1,SMO,GLI3,GZF1	GREM1	-2.14616	0.0318606	1	FALSE	effectsize_down
GO_BP	GO:0072171	mesonephric tubule morphogenesis	68	16	1	AGTR2,GREM1,ADAMTS16,WNT6,TCF21,PTCH1,CITED1,GPC3,SOX9,WT1,ILK,VEGFA,HS2ST1,SMO,GLI3,GZF1	GREM1	-2.14616	0.0318606	1	FALSE	effectsize_down
GO_BP	GO:0032501	multicellular organismal process	7894	1357	75	PAEP,GNAT3,SCRT1,PENK,GABRR1,MYH2,CD36,LPL,ABCB5,WIF1,MB,TSPAN8,TBX15,DIO2,KRT17,BIRC7,ECM1,TULP1,TMEM215,EDN3,SHISA7,F2RL2,FOXE1,DNAAF3,WNT7B,MYH14,GAL,HES2,ACAN,EVPL,EBF2,ATP1A2,ANGPT1,SPP1,INA,PITX1,JCHAIN,STMN2,CLEC5A,AGTR2,S100A8,AMN,WFIKKN2,GREM1,EPHA6,S100A9,RGN,ADAMTS16,FGFR4,ESRRG,SYT3,CCBE1,HTR2B,MEIOB,MCOLN2,EPCAM,BMPR1B,DUSP2,FOSB,TTN,ESPN,DCST2,SLITRK3,CCDC154,ECEL1,GRIN2C,ACADL,WNT6…	GNAT3,SCRT1,PENK,GABRR1,CD36,LPL,WIF1,TBX15,DIO2,ECM1,TULP1,TMEM215,SHISA7,F2RL2,FOXE1,DNAAF3,WNT7B,MYH14,HES2,ACAN,ANGPT1,INA,GREM1,EPHA6,FGFR4,SYT3,CCBE1,MCOLN2,BMPR1B,DCST2,CCDC154,PPFIA2,HPCAL4,PKN3,LAMA2,REEP2,SH3GL3,MGARP,RNF112,CIB2,PDE4D,TRIM58,ITGA2B,YBX2,ASIC3,GJA1,E2F1,FMN2,MDFI,SLITRK4,ROGDI,NYAP1,PRX,LRRC4,SHC3,MC1R,WBP2NL,PRICKLE4,MPP2,CEP131,TP53,MR1,PASK,GALC,CNTNAP1,PANX1,FEZ1,NE…	2.14595	0.0318772	1	FALSE	effectsize_up
GO_BP	GO:2000401	regulation of lymphocyte migration	70	13	1	ECM1,APOD,TNFSF14,WNT5A,CXCL12,TNFRSF14,NEDD9,SELENOK,IL27RA,STK10,ADAM17,MED23,CD99L2	ECM1	-2.14522	0.0319355	1	FALSE	effectsize_down
GO_BP	GO:0099536	synaptic signaling	787	159	10	PENK,GABRR1,SHISA7,GRID2IP,ATP1A2,INA,HTR2B,SLITRK3,GRIN2C,PPFIA2,VGF,CACNA1A,IL1B,EGR3,LAMA2,NPTX1,MME,FBXO2,DKK1,LRRC4,GABBR2,CACNG8,CHRFAM7A,PTCHD1,CACNA1B,GRIN3B,WNT5A,MPP2,SNCG,AMPH,HTR1F,CDH11,RGS14,INSYN1,PTN,CHRM2,GUCY1A1,MYOF,NR4A1,ASIC1,FAM107A,DGKI,SERPINE2,SLC18A2,RAC3,LYNX1,NEFH,CAMKV,MAPK8IP2,LIN7B,TYROBP,ACHE,CLSTN2,PCLO,BCHE,SHANK1,RIMS2,SLC38A1,TPGS1,CAMK2B,KIF5A,SLC6A6,PDE9A,LRR…	PENK,GABRR1,SHISA7,GRID2IP,INA,PPFIA2,LAMA2,LRRC4,MPP2,AMPH	2.13991	0.0323617	1	FALSE	effectsize_up
GO_BP	GO:0099565	chemical synaptic transmission, postsynaptic	115	19	1	GRIN2C,CHRFAM7A,MPP2,INSYN1,MAPK8IP2,SHANK1,RIMS2,LRRK2,GRIN2A,CHRNA7,SLC29A1,STX1B,SSH1,MTMR2,NLGN2,GRIK5,PRKAR1B,BAIAP2,DLG4	MPP2	2.13899	0.0324368	1	FALSE	effectsize_up
GO_BP	GO:0046849	bone remodeling	90	22	3	SPP1,GREM1,CCDC154,GJA1,CTHRC1,SFRP1,PTN,ACP5,RASSF2,CTSK,EGFR,TPP1,DOCK5,P3H4,PPARGC1B,SLC4A2,PDK4,TCIRG1,LRRK1,NCDN,PTH1R,SRC	GREM1,CCDC154,GJA1	-2.13758	0.0325512	1	FALSE	effectsize_down
GO_BP	GO:0070085	glycosylation	241	56	4	TMEM59,GCNT4,DHDDS,ALG8,ST6GALNAC2,ALG9,OSTC,ALG11,TET2,STT3A,STT3B,GALNT17,UBE2J1,SRD5A3,POMGNT1,ALG10B,ST3GAL5,DDOST,MAN1C1,B4GALNT1,COG3,FUOM,UGGT2,B4GALT6,SLC35C2,C1GALT1C1,ALG10,XXYLT1,POMK,MLEC,DAD1,RPN1,COG5,MGAT5,DPM3,COG6,GALNT16,POGLUT3,GFPT1,GBGT1,MGAT4B,ALG1,ST8SIA4,MAGT1,COG4,B3GALNT2,RFT1,OGT,UGGT1,EXTL3,POGLUT1,TRIP11,POGLUT2,MGAT4A,GALNT2,MAN2A2	TMEM59,DHDDS,ALG8,XXYLT1	-2.1341	0.032835	1	FALSE	effectsize_down
GO_BP	GO:0071495	cellular response to endogenous stimulus	1536	296	16	PENK,CD36,IGFBP1,KCP,ATP1A2,STMN2,RASL11B,AGTR2,WFIKKN2,GREM1,FGFR4,ESRRG,CCBE1,BMPR1B,FOSB,CXCL8,CACNA1A,IL1B,EGR3,MGARP,TCF21,CIB2,LEF1,GJA1,COMP,GDF7,CYP1B1,PPP1R1B,SFRP4,DKK1,ITGB8,INSRR,TNXB,CEACAM1,PID1,TFPI,IGFBP2,MMP2,ASPN,SFRP1,MYOCD,WNT5A,CD44,SOX5,FOS,TP53,UCP2,ZNF703,GNG2,CHRM2,NR4A1,TMEM100,JUN,IGF1,CHST11,FAM107A,THBS1,CCN2,CLDN1,TBC1D4,C20orf27,CYP7B1,TNC,TLR4,MICOS10-NBL1,IGF2,FAM…	PENK,CD36,KCP,RASL11B,GREM1,FGFR4,CCBE1,BMPR1B,MGARP,CIB2,GJA1,TP53,FEZ1,NEO1,PAGR1,PTPN12	-2.13064	0.033119	1	FALSE	effectsize_down
GO_BP	GO:0045595	regulation of cell differentiation	1641	306	17	PAEP,CD36,LPL,WIF1,EDN3,WNT7B,HES2,ACAN,SPP1,GREM1,PRAME,BMPR1B,C1QL4,IL1B,EGR3,LAMA2,SH3GL3,PTHLH,RNF112,MME,TRIM58,LEF1,GJA1,EDNRB,E2F1,NELL1,HIST1H4I,GDF7,CSF3R,KLHL41,SFRP4,DKK1,PRDM1,HIST1H4E,CTHRC1,CCN4,TNFSF14,MMP11,TNXB,RORB,CCDC85B,TWIST2,DUOXA1,CEACAM1,PTCH1,GLI1,RGS2,IRX3,SIX3,SFRP1,MYOCD,WNT5A,SOX5,FOS,TP53,RGS14,ZNF703,TBX3,PTN,SEMA6B,LRRC17,TMEM100,IGF1,CCN2,MAMSTR,TLR4,SERPINE2,S1P…	CD36,LPL,WIF1,WNT7B,HES2,ACAN,GREM1,BMPR1B,LAMA2,SH3GL3,RNF112,TRIM58,GJA1,E2F1,TP53,PUS7,EMP2	-2.12882	0.0332689	1	FALSE	effectsize_down
GO_BP	GO:0071277	cellular response to calcium ion	87	18	1	SYT3,FOSB,WNT5A,FOS,JUNB,TRPM2,RYR3,CPNE5,PRKAA2,SYT11,RASGRP2,NFATC2,SLC25A23,NCSTN,SYT17,ITPKC,JUND,CAMK2D	SYT3	2.12881	0.0332703	1	FALSE	effectsize_up
GO_BP	GO:0071902	positive regulation of protein serine/threonine kinase activity	130	32	0	EDN3,HTR2B,IL1B,CEMIP,HMGA2,WNT5A,CCND2,THBS1,TLR4,CD24,TENM1,LRRK2,GHR,EGFR,TRAF2,MAP3K10,CALM1,ATP2B4,MAPRE3,PDGFA,CCND3,EZH2,ERBB2,MAP4K2,ROBO1,HRAS,PDGFRB,VEGFA,ADAM17,PIH1D1,SRC,MAP2K1		-2.12871	0.033278	1	FALSE	effectsize_down
GO_BP	GO:1900077	negative regulation of cellular response to insulin stimulus	43	10	0	IL1B,PID1,ENPP1,PIP4K2C,KANK1,PRKCB,RELA,LONP1,APPL2,ZNF592		-2.12674	0.0334417	1	FALSE	effectsize_down
GO_BP	GO:0072028	nephron morphogenesis	81	19	1	AGTR2,GREM1,ADAMTS16,WNT6,TCF21,PTCH1,IRX3,CITED1,STAT1,GPC3,SOX9,WT1,ILK,AHI1,VEGFA,HS2ST1,SMO,GLI3,GZF1	GREM1	-2.12356	0.0337073	1	FALSE	effectsize_down
GO_BP	GO:0072088	nephron epithelium morphogenesis	79	19	1	AGTR2,GREM1,ADAMTS16,WNT6,TCF21,PTCH1,IRX3,CITED1,STAT1,GPC3,SOX9,WT1,ILK,AHI1,VEGFA,HS2ST1,SMO,GLI3,GZF1	GREM1	-2.12356	0.0337073	1	FALSE	effectsize_down
GO_BP	GO:0048812	neuron projection morphogenesis	647	162	11	EDN3,WNT7B,SPP1,EPHA6,SYT3,BMPR1B,SLITRK3,PPFIA2,LAMA2,NPTX1,CDK5R2,GDF7,SLITRK4,NELL2,NYAP1,CTNND2,ROBO3,PCDHAC2,SLITRK2,PTCH1,KNDC1,WNT5A,CDH11,NRN1,PTN,SEMA6B,ATP8A2,CHN1,SRCIN1,TTC8,PGRMC1,RAC3,MICOS10-NBL1,CNTNAP1,NEFH,MAPK8IP2,FLRT2,FEZ1,EDNRA,NRP2,SHANK1,NEO1,RIMS2,CXCL12,CAMK2B,KIF5A,CPNE5,RND2,SEMA6D,CRABP2,LRRK2,EGFR,SLITRK5,FARP1,TSKU,EFNB1,HMCN2,LMO4,ARHGAP44,NOVA2,SEMA4G,RNF6,KIF1A,T…	WNT7B,EPHA6,SYT3,BMPR1B,PPFIA2,LAMA2,SLITRK4,NYAP1,CNTNAP1,FEZ1,NEO1	2.12202	0.0338361	1	FALSE	effectsize_up
GO_BP	GO:0031175	neuron projection development	1009	245	14	TULP1,EDN3,WNT7B,SPP1,STMN2,EPHA6,S100A9,SYT3,BMPR1B,SLITRK3,PPFIA2,LAMA2,APOD,NPTX1,MGARP,CDK5R2,GPRIN1,GDF7,SLITRK4,NELL2,NYAP1,DKK1,CTHRC1,CTNND2,ROBO3,PCDHAC2,TNXB,SLITRK2,PTCH1,KNDC1,MMP2,RGS2,SFRP1,WNT5A,CDH11,NRN1,PTN,SEMA6B,ATP8A2,CHN1,ADCYAP1,TNC,GPRIN2,SRCIN1,TTC8,PGRMC1,ENC1,RAC3,MYLIP,USH1G,MICOS10-NBL1,CNTNAP1,NEFH,MAPK8IP2,FLRT2,CAMSAP3,FEZ1,MBOAT1,ROR1,EDNRA,NRP2,SHANK1,NEO1,RIMS2,…	TULP1,WNT7B,EPHA6,SYT3,BMPR1B,PPFIA2,LAMA2,MGARP,SLITRK4,NYAP1,CNTNAP1,FEZ1,NEO1,RAB29	2.12137	0.0338903	1	FALSE	effectsize_up
GO_BP	GO:0007155	cell adhesion	1532	318	15	CD36,WNT7B,ACAN,ANGPT1,SPP1,PCDH11X,S100A8,CDKN2A,GREM1,S100A9,EPCAM,SLITRK3,PPFIA2,CXCL8,IL1B,EGR3,LAMA2,APOD,ITGBL1,LEF1,ITGA2B,COL8A1,COMP,CLDN7,CSF3R,PCDHA5,CYP1B1,ADAM12,CCN4,LRRC4,CTNND2,TNFSF14,ITGB8,ROBO3,CCDC88B,PCDH9,PCDHAC2,TNXB,RELL2,SLITRK2,CEACAM1,MELTF,IGFBP2,MMP2,LRRN2,THBS4,DSC3,SFRP1,RND3,COL14A1,WNT5A,PCDHA6,CD44,CDH11,RADIL,COL12A1,ZNF703,NT5E,PCDHAC1,SPON2,COL5A3,SVEP1,IGF1,L…	CD36,WNT7B,ACAN,ANGPT1,CDKN2A,GREM1,PPFIA2,LAMA2,ITGA2B,LRRC4,LRRN2,CNTNAP1,FEZ1,NEO1,EMP2	2.121	0.0339215	1	FALSE	effectsize_up
GO_BP	GO:0007218	neuropeptide signaling pathway	111	13	2	PENK,GAL,SCG5,ECEL1,SORCS1,ADCYAP1,PCSK1N,LTB4R2,TENM1,LTB4R,SORL1,CPE,RELA	PENK,LTB4R	2.11981	0.0340217	1	FALSE	effectsize_up
GO_BP	GO:0010001	glial cell differentiation	259	48	5	ACAN,S100A8,S100A9,IL1B,LAMA2,RNF112,LEF1,PRX,POU3F1,PTN,LAMC3,TLR4,SERPINE2,CNTNAP1,ROR1,MYD88,TMEM98,EGFR,PHGDH,SOX9,NDRG1,ID4,NSUN5,C1QA,MAPT,ILK,B4GALT6,NCSTN,RELA,ERBB2,METRN,EIF2B2,MYRF,METTL14,TTC21B,SRSF1,SLC45A3,ERCC2,DICER1,HAPLN3,HRAS,KDM4A,SMO,PICK1,GLI3,PPP3R1,KRAS,MAP2K1	ACAN,LAMA2,RNF112,PRX,CNTNAP1	-2.11452	0.0344705	1	FALSE	effectsize_down
GO_BP	GO:0048704	embryonic skeletal system morphogenesis	94	16	2	TBX15,MDFI,COL11A1,CHST11,HOXC9,HOXA9,HOXC4,HOXD3,TWIST1,HOXB2,PRRX1,MTHFD1L,FLVCR1,IFT140,GLI3,WDR60	TBX15,MDFI	2.11396	0.0345187	1	FALSE	effectsize_up
GO_BP	GO:0032370	positive regulation of lipid transport	87	13	1	GAL,SPP1,IL1B,ABCG4,PTCH1,ACSL5,ATP8A2,PPARG,DAB2,ACSL1,EEPD1,TMEM30A,RXRA	ABCG4	-2.11349	0.034559	1	FALSE	effectsize_down
GO_BP	GO:0051094	positive regulation of developmental process	1380	270	16	CD36,LPL,WIF1,KRT17,ECM1,EDN3,WNT7B,GAL,ACAN,AGTR2,GREM1,SYT3,CCBE1,BMPR1B,SLITRK3,WNT6,CXCL8,IL1B,EGR3,LAMA2,SH3GL3,RNF112,MME,LEF1,GJA1,NELL1,GDF7,SLITRK4,CYP1B1,ADAM12,SFRP4,DKK1,CTHRC1,CCN4,TNFSF14,ITGB8,HMGA2,TNXB,SLITRK2,DUOXA1,CEACAM1,PTCH1,GLI1,IRX3,SFRP1,MYOCD,WNT5A,SOX5,FOS,RGS14,ZNF703,DIO3,PTN,ATP8A2,TMEM100,IGF1,THBS1,CCN2,MAMSTR,SERPINE2,SHLD1,XRCC2,CD24,LRRC4B,MICOS10-NBL1,PDE5A,MA…	CD36,LPL,WIF1,ECM1,WNT7B,ACAN,GREM1,SYT3,CCBE1,BMPR1B,LAMA2,SH3GL3,RNF112,GJA1,SLITRK4,EMP2	-2.11113	0.0347613	1	FALSE	effectsize_down
GO_BP	GO:0034599	cellular response to oxidative stress	246	63	3	PENK,CD36,CYP1B1,MMP2,FOS,TP53,JUN,PAWR,NET1,GPX7,TRPM2,EDNRA,FBLN5,ERMP1,TXN,PRR5L,CBX8,LRRK2,EGFR,MDM2,PRKAA2,PRDX2,TP53INP1,MSRA,ROMO1,PEX10,MAPT,AQP1,KLF4,PPARGC1B,ABCD1,DDR2,PRKD1,RELA,ERCC6L2,EZH2,STAT6,LONP1,PEX2,STX4,ATM,PARP1,FOXO3,PPARGC1A,KAT2B,PEX5,EIF2S1,TMEM161A,MPV17,SLC25A14,PYCR2,STX2,PCNA,BECN1,MEAK7,GLRX2,CHCHD2,SIRPA,FER,NME2,SRC,STAU2,MAPK9	PENK,CD36,TP53	-2.10707	0.0351114	1	FALSE	effectsize_down
GO_BP	GO:0071347	cellular response to interleukin-1	110	18	0	CXCL8,IL1B,MMP2,SFRP1,MAPK11,IL1R1,MYD88,EGR1,GBP3,SOX9,RELA,ADAMTS7,RBMX,IRAK4,TANK,IKBKB,UPF1,SIRPA		-2.10176	0.0355742	1	FALSE	effectsize_down
GO_BP	GO:0007517	muscle organ development	357	74	4	MYH14,PITX1,TTN,EGR3,LAMA2,TCF21,ATF3,LEF1,GJA1,KLHL41,COL11A1,CENPF,MYOCD,WNT5A,FOS,DES,NR4A1,IGF1,CNTNAP1,IGF2,EDNRA,HDGFL2,HLX,SGCD,EGR1,JPH1,XBP1,SGCE,TEAD4,SCX,TWIST1,WT1,TGFBR3,HEYL,BTG2,ELN,DDX5,TAZ,SGCB,CDON,RBM24,CHD7,MAPK12,SAP30,MAFF,ITGB1,GPCPD1,FGFRL1,BORCS8-MEF2B,HDAC9,HBEGF,EPHB1,DDX17,UTRN,HIVEP3,NIBAN2,MED1,HOMER1,FRG1,SMO,CFLAR,IGSF8,FOXK1,ZFHX3,CHD2,DISP1,KMT5B,RBPJ,ZNF609,SFMB…	MYH14,LAMA2,GJA1,CNTNAP1	2.1011	0.035632	1	FALSE	effectsize_up
GO_BP	GO:0060341	regulation of cellular localization	986	205	12	CD36,F2RL2,ANGPT1,TTN,IL1B,APOD,REEP2,TRIM58,CEMIP,PID1,PTCH1,SFRP1,TRIM34,GNAZ,WNT5A,CEP131,UCP2,SLC25A22,IGF1,TMEM59,ADCYAP1,GPC6,TLR4,CARD10,TTC8,PGRMC1,NEFH,TRIM17,FEZ1,TYROBP,EDNRA,ACHE,C1QTNF3,NEO1,TENM1,ORAI1,TXN,PRR5L,NDFIP2,RAB29,SP100,TMEM98,AR,ZFP36,LRRK2,ADCYAP1R1,EGFR,CORO2B,MICALL2,FARP1,BICD1,MDM2,SPAG5,UFM1,PPARG,ZPR1,GPC3,ARHGAP44,PRKAA2,CRIPT,UBE2J1,NEDD9,CNPY4,SYT11,DERL2,KIAA0…	CD36,F2RL2,ANGPT1,REEP2,TRIM58,TRIM34,GNAZ,CEP131,TMEM59,FEZ1,NEO1,RAB29	-2.09773	0.0359287	1	FALSE	effectsize_down
GO_BP	GO:0051301	cell division	642	162	3	HTR2B,IL1B,LEF1,FMN2,KIF18B,HMGA2,HAUS7,CDK3,CENPF,PTCH1,SPC24,PRC1,THBS4,SOX5,SYCP2,RGS14,NUF2,PTN,CCND2,KIF4A,TPX2,MAD1L1,SPIRE2,ANLN,HMCN1,IGF2,KIFC1,CIT,PTTG1,UBE2C,NCAPG,TACC3,KNL1,EML3,TIMELESS,SETDB2,ASPM,SAC3D1,ITGB3BP,BUB1B,IQGAP2,IQGAP3,NUSAP1,TOP2A,SPAG5,ZFYVE26,LBH,TMEM250,NEDD9,CALM1,ZWINT,HAUS8,MLLT3,RACGAP1,ZFYVE19,MAPRE3,KIF23,TAZ,NRDE2,CENPE,CKS2,LIG1,CHMP5,ANAPC13,GNAI1,PDGFA,SE…	FMN2,HAUS7,PRC1	2.09683	0.0360086	1	FALSE	effectsize_up
GO_BP	GO:0007631	feeding behavior	106	12	1	GAL,MC1R,SGIP1,FOS,ATP8A2,DACH1,NR4A3,DERL2,BBIP1,USP46,TTC21B,RMI1	MC1R	-2.09574	0.0361055	1	FALSE	effectsize_down
GO_BP	GO:0008584	male gonad development	148	24	1	TCF21,AMH,GJA1,CYP1B1,SFRP1,WNT5A,SDC1,HOXA9,ASPM,ADAM20,AR,TFPT,FNDC3A,SOX9,SCX,BCL2L11,WT1,GATA6,SF1,WDR48,HMGB2,TBC1D20,FER,SRD5A1	GJA1	-2.09518	0.0361551	1	FALSE	effectsize_down
GO_BP	GO:0048731	system development	4062	838	44	SCRT1,PENK,ABCB5,WIF1,MB,TBX15,BIRC7,ECM1,TULP1,TMEM215,EDN3,FOXE1,DNAAF3,WNT7B,HES2,ACAN,ATP1A2,ANGPT1,SPP1,INA,PITX1,STMN2,AGTR2,S100A8,WFIKKN2,GREM1,EPHA6,S100A9,RGN,ADAMTS16,SYT3,CCBE1,HTR2B,EPCAM,BMPR1B,TTN,SLITRK3,CCDC154,GRIN2C,WNT6,PPFIA2,CXCL8,HPCAL4,VGF,KCNC2,IL1B,EGR3,LAMA2,APOD,DCX,SH3GL3,NPTX1,MGARP,TCF21,PTHLH,RNF112,HOXC10,CDK5R2,MME,ST14,AMH,LEF1,ITGA2B,COL8A1,GJA1,GPRIN1,EDNRB,E2…	SCRT1,PENK,WIF1,TBX15,ECM1,TULP1,TMEM215,FOXE1,DNAAF3,WNT7B,HES2,ACAN,ANGPT1,INA,GREM1,EPHA6,SYT3,CCBE1,BMPR1B,CCDC154,PPFIA2,HPCAL4,LAMA2,SH3GL3,MGARP,RNF112,ITGA2B,GJA1,E2F1,MDFI,SLITRK4,ROGDI,NYAP1,PRX,LRRC4,SHC3,PRICKLE4,TP53,GALC,CNTNAP1,FEZ1,NEO1,RAB29,EMP2	2.09042	0.0365799	1	FALSE	effectsize_up
GO_BP	GO:0010035	response to inorganic substance	532	109	5	PENK,CD36,S100A8,SYT3,FOSB,TTN,KCNC2,NPTX1,EDNRB,FIBIN,CYP1B1,KCNC1,FABP4,PTCH1,MMP2,ASPN,WNT5A,FOS,TP53,UCP2,NT5E,KCNMA1,JUN,THBS1,CLDN1,SDC1,PAM,NET1,JUNB,TRPM2,FBLN5,ENPP1,RYR3,TIMELESS,D2HGDH,ADAMTS13,TXN,CPNE5,CBX8,LRRK2,EGFR,TRAF2,VCAM1,STAT1,MDM2,PRKAA2,PRDX2,SYT11,NDRG1,CALM1,RASGRP2,ATP2B4,CASP8,LOXL2,MT1X,NFATC2,SLC25A13,MAPT,AQP1,SLC25A23,KLF4,EIF2AK3,IMPA2,PLSCR1,NCSTN,RELA,EZH2,DDX11…	PENK,CD36,SYT3,TP53,D2HGDH	-2.0894	0.0366716	1	FALSE	effectsize_down
GO_BP	GO:1903076	regulation of protein localization to plasma membrane	108	20	1	PID1,TMEM59,PGRMC1,AR,EGFR,ARHGAP44,CNPY4,ATP2B4,DAB2,LGALS3,STAC2,ITGB1,STX7,TMED2,STX4,CLTC,RER1,PDPK1,PPP2R5A,WNK3	TMEM59	-2.08734	0.0368578	1	FALSE	effectsize_down
GO_BP	GO:0009799	specification of symmetry	147	30	4	WIF1,DNAAF3,GREM1,GJA1,WNT5A,TBX3,MICOS10-NBL1,NCLN,SETDB2,TBC1D32,IFT74,ACVR2B,CC2D2A,MKS1,CCDC40,TBX2,ACVR1,OFD1,TMED2,AHI1,C2CD3,SMO,KIF3B,SRF,IFT140,ANKS6,DISP1,MIB1,AIDA,VANGL2	WIF1,DNAAF3,GREM1,GJA1	-2.08681	0.036905	1	FALSE	effectsize_down
GO_BP	GO:0009855	determination of bilateral symmetry	147	30	4	WIF1,DNAAF3,GREM1,GJA1,WNT5A,TBX3,MICOS10-NBL1,NCLN,SETDB2,TBC1D32,IFT74,ACVR2B,CC2D2A,MKS1,CCDC40,TBX2,ACVR1,OFD1,TMED2,AHI1,C2CD3,SMO,KIF3B,SRF,IFT140,ANKS6,DISP1,MIB1,AIDA,VANGL2	WIF1,DNAAF3,GREM1,GJA1	-2.08681	0.036905	1	FALSE	effectsize_down
GO_BP	GO:2001251	negative regulation of chromosome organization	92	26	0	CENPF,SPC24,NUF2,MAD1L1,KNL1,BUB1B,RTEL1,TOP2A,ZWINT,DUSP1,STN1,SLX4,ATM,ZNF207,PARP1,SPDL1,TNKS2,DYNC1LI1,GNL3L,INCENP,PINX1,SMARCA5,XRN1,TPR,SRC,BAZ1B		2.08588	0.0369892	1	FALSE	effectsize_up
GO_BP	GO:0000165	MAPK cascade	768	129	4	CD36,BIRC7,EDN3,WNT7B,ANGPT1,FGFR4,HTR2B,DUSP2,C1QL4,IL1B,ATF3,DKK1,CARD9,GADD45B,RELL2,CEACAM1,RGS2,WNT5A,CD44,RGS14,IGF1,FOXM1,THBS1,CCN2,ADCYAP1,EDA2R,TLR4,CD24,MAPK8IP2,MAPK11,IGF2,SH3RF1,DUSP9,MYD88,RASSF2,LGALS9,TENM1,AR,ZFP36,EMILIN1,LRRK2,GHR,MAPK8IP1,EGFR,TRAF2,TEK,IQGAP3,MAP3K10,PPARG,LBH,PRDX2,SLC9A3R1,SOX9,DUSP8,MECOM,DACT1,DUSP1,DOK5,CAVIN3,CHRNA7,DAB2,CDC42EP5,ITGA1,PER1,DDT,CDON,NR…	CD36,WNT7B,ANGPT1,FGFR4	2.08423	0.0371391	1	FALSE	effectsize_up
GO_BP	GO:0001736	establishment of planar polarity	37	11	0	CTHRC1,SFRP1,WNT5A,TTC8,BRSK1,NPHP1,FZD6,FZD3,EXOC5,VANGL2,DLG3		-2.08343	0.0372124	1	FALSE	effectsize_down
GO_BP	GO:0007164	establishment of tissue polarity	37	11	0	CTHRC1,SFRP1,WNT5A,TTC8,BRSK1,NPHP1,FZD6,FZD3,EXOC5,VANGL2,DLG3		-2.08343	0.0372124	1	FALSE	effectsize_down
GO_BP	GO:0034331	cell junction maintenance	45	11	1	CLDN1,CNTNAP1,CAMSAP3,PCLO,SHANK1,TJP1,NLGN2,RAB3A,MTSS1,ERC1,DCTN1	CNTNAP1	2.0831	0.0372423	1	FALSE	effectsize_up
GO_BP	GO:0009144	purine nucleoside triphosphate metabolic process	249	46	0	ATP1A2,PID1,OGDHL,UCP2,NT5E,IGF1,ENO3,ENTPD7,ENPP1,FAM173A,ARL2,ZBTB20,LRRK2,PRKAA2,GALK1,GIMAP7,IMPDH1,NUDT15,TMSB4X,MLXIPL,NDUFB4,SLC25A13,TAZ,ITPA,ATP6V1B2,OLA1,IMPDH2,NME7,GPI,AK2,OGDH,PARP1,ATP6V0C,PKM,ATP5IF1,AK1,PPARGC1A,KAT2B,DMAC2L,AK4,OGT,FOXK1,NME2,SAMHD1,FIGNL1,PRKAG2		-2.08229	0.0373157	1	FALSE	effectsize_down
GO_BP	GO:0045930	negative regulation of mitotic cell cycle	247	50	1	CENPF,SPC24,CLSPN,TP53,NUF2,FAM107A,MAD1L1,DTL,KNL1,BUB1B,EGFR,MDM2,SLC9A3R1,SCRIB,DACT1,ZWINT,ZFYVE19,DUSP1,BTG2,BRINP1,BRSK1,KLF4,RPS27L,RPA2,EZH2,ACVR1,FZR1,AURKAIP1,ATM,ZNF207,BCL6,SPDL1,BRCA1,FZD3,ZNF830,DYNC1LI1,CTDSPL,USP47,RBL1,MRE11,INCENP,MBTPS2,EME2,MBTPS1,CDC14B,TPR,PPP1R10,UIMC1,WAC,MTBP	TP53	2.08098	0.0374356	1	FALSE	effectsize_up
GO_BP	GO:0033144	negative regulation of intracellular steroid hormone receptor signaling pathway	37	11	0	TCF21,SFRP1,CYP7B1,LBH,HEYL,DAB2,PER1,SMARCA4,VPS11,BRCA1,CNOT1		-2.07871	0.0376444	1	FALSE	effectsize_down
GO_BP	GO:0009894	regulation of catabolic process	1114	190	8	RGN,GRIN2C,IL1B,TRIM58,E2F1,NELL1,FMN2,ATP6V0E2,PLIN5,FBXO2,TRIM34,WNT5A,TP53,TAB3,IGF1,TMEM59,TFEB,SERPINE2,TSPAN5,DTL,MYLIP,SH3RF1,FEZ1,MYD88,ARL2,PRR5L,RILP,ZBTB20,FAP,ZFP36,LRRK2,EGFR,GRIN2A,BAG2,TRAF2,TIMP3,MDM2,TSC1,GPC3,RNF5,PRKAA2,TENT5A,PIP4K2C,SOX9,TMX1,NUDT15,CERS1,TP53INP1,DACT1,TWIST1,GABARAP,PDE3B,TRIM6,MTCL1,ATP2B4,RPL11,MLXIPL,SGSM3,DAB2,BTG2,SCFD1,FASTKD1,SAMD4A,SORL1,DAPK3,FASTK…	TRIM58,E2F1,FMN2,ATP6V0E2,TRIM34,TP53,TMEM59,FEZ1	-2.07684	0.0378164	1	FALSE	effectsize_down
GO_BP	GO:0055123	digestive system development	145	33	1	FOXE1,CXCL8,TCF21,EDNRB,PRDM1,GLI1,SFRP1,MYOCD,WNT5A,IGF2,HLX,HIP1R,CLMP,RBPMS2,EGFR,SOX9,DACT1,ACVR2B,WLS,CCDC40,GATA6,SAV1,SLC4A2,YAP1,SRP54,AHI1,EPHB3,SMO,YIPF6,GLI3,FZD5,GLI2,SRC	FOXE1	-2.0766	0.0378386	1	FALSE	effectsize_down
GO_BP	GO:1904035	regulation of epithelial cell apoptotic process	115	18	1	ANGPT1,SFRP4,THBS1,ITGB3BP,ZFP36,TEK,PRKAA2,SRSF6,JAK2,SAV1,YAP1,TIA1,FOXO3,EIF2S1,CFLAR,KRIT1,PDPK1,CARM1	ANGPT1	-2.07439	0.038043	1	FALSE	effectsize_down
GO_BP	GO:0008625	extrinsic apoptotic signaling pathway via death domain receptors	84	18	1	BMPR1B,ATF3,SFRP1,THBS1,FAIM2,CASP10,SP100,GABARAP,CASP8,LGALS3,FAIM,MOAP1,STX4,BRCA1,CFLAR,HMGB2,DAXX,BEX3	BMPR1B	-2.07372	0.0381052	1	FALSE	effectsize_down
GO_BP	GO:0030879	mammary gland development	135	36	2	WNT7B,LEF1,GJA1,PTCH1,WNT5A,ZNF703,TBX3,HOXA9,ORAI1,AR,IQGAP3,XBP1,LBH,SOX9,SCRIB,BCL2L11,SLC29A1,JAK2,TBX2,STAT6,ROBO1,ATP7B,UMPS,MED1,DDR1,UPRT,KDM5B,VEGFA,STAT5A,SMO,LATS1,GLI3,GLI2,ARHGAP35,SRC,RREB1	WNT7B,GJA1	-2.07362	0.0381145	1	FALSE	effectsize_down
GO_BP	GO:0060324	face development	52	14	0	LEF1,DKK1,CRISPLD2,MMP2,WNT5A,CSRNP1,ALDH1A3,EDNRA,SCX,CHD7,RARG,SRF,BBS4,MAP2K1		-2.0705	0.0384053	1	FALSE	effectsize_down
GO_BP	GO:0010594	regulation of endothelial cell migration	234	36	3	ANGPT1,AGTR2,CCBE1,CEACAM1,WNT5A,PTN,THBS1,CARD10,NRP2,SP100,EMP2,TEK,PPARG,TMSB4X,ATP2B4,MMRN2,TGFBR3,STARD13,NRP1,KLF4,PRKD1,GPI,SYNJ2BP,HDAC9,PRCP,SPRED1,SP1,MAP3K3,SH3BP1,VEGFA,STAT5A,AKT3,ADAM17,PTPRM,KRIT1,PDPK1	ANGPT1,CCBE1,EMP2	-2.06847	0.0385958	1	FALSE	effectsize_down
GO_BP	GO:0071702	organic substance transport	2653	505	26	CD36,EDN3,F2RL2,GAL,ATP1A2,ANGPT1,SCG5,SPP1,S100A8,AMN,SYT3,HTR2B,MCOLN2,TTN,GRIN2C,ANO4,VGF,CACNA1A,IL1B,APOD,REEP2,PDE4D,ASIC3,GJA1,EDNRB,FMN2,COMP,ABCG4,ABCC3,CEMIP,FAM53A,CACNA1I,SLC16A11,CACNG8,DUOXA1,FABP4,CEACAM1,TMEM144,PID1,CACNA1B,CENPF,PTCH1,GRIN3B,RGS2,ACSL5,IL16,SFRP1,GNAZ,SNCG,CLIC2,CEP131,TP53,UCP2,ABCA9,SLC25A22,ATP8A2,SLC19A1,IGF1,ASIC1,THBS1,SEC24D,ABCA6,ABCC4,ADCYAP1,PASK,SPIRE…	CD36,F2RL2,ANGPT1,SYT3,MCOLN2,ANO4,REEP2,PDE4D,ASIC3,GJA1,FMN2,ABCG4,FAM53A,TMEM144,GNAZ,CEP131,TP53,PASK,ATP10D,SLC25A26,PANX1,NEO1,RAB29,LYST,PLEKHA8,AP3M2	-2.06709	0.0387258	1	FALSE	effectsize_down
GO_BP	GO:0030323	respiratory tube development	195	36	2	WNT7B,CCBE1,TCF21,MME,GLI1,CRISPLD2,MYOCD,WNT5A,CCN2,TNC,TIMELESS,ELK1,EGFR,GPC3,SOX9,ACVR2B,CCDC40,GATA6,SRSF6,PDGFA,DLG5,TBX2,SAV1,YAP1,CDC42,ERRFI1,VEGFA,RAB3A,SRF,GLI3,GLI2,PPP3R1,RBPJ,KRAS,THRA,MAP2K1	WNT7B,CCBE1	-2.06216	0.0391928	1	FALSE	effectsize_down
GO_BP	GO:0030324	lung development	191	36	2	WNT7B,CCBE1,TCF21,MME,GLI1,CRISPLD2,MYOCD,WNT5A,CCN2,TNC,TIMELESS,ELK1,EGFR,GPC3,SOX9,ACVR2B,CCDC40,GATA6,SRSF6,PDGFA,DLG5,TBX2,SAV1,YAP1,CDC42,ERRFI1,VEGFA,RAB3A,SRF,GLI3,GLI2,PPP3R1,RBPJ,KRAS,THRA,MAP2K1	WNT7B,CCBE1	-2.06216	0.0391928	1	FALSE	effectsize_down
GO_BP	GO:0009409	response to cold	42	12	0	VGF,ZNF516,UCP2,PCSK1N,TMEM135,CIRBP,EIF2AK3,DNAJC3,APPL2,LRP11,SLC25A27,THRA		-2.05822	0.0395688	1	FALSE	effectsize_down
GO_BP	GO:0010498	proteasomal protein catabolic process	525	116	1	PRAME,CLGN,FBXO2,ECRG4,SPSB1,DTL,ENC1,SH3RF1,UBE2C,GET4,DNAJC10,LRRK2,BAG2,XBP1,UBXN8,MDM2,RNF5,NHLRC3,STT3B,UBE2J1,TBL1X,TMX1,NUDT15,DERL2,FBXO17,GABARAP,RPL11,PSMA6,PEX10,DAB2,MAN1C1,TMEM67,ASCC3,RNF216,ZNRF2,UGGT2,RCHY1,KCTD10,JKAMP,ANAPC13,PSMF1,ANKRD9,ANAPC11,WWTR1,ZFAND2B,PSME1,SPSB2,PSMC6,CUL5,RHBDD1,PELI1,AKIRIN2,KCTD17,TRIM13,COMMD1,DDRGK1,FBXL3,PLAA,STUB1,PSMA3,DET1,UBQLN4,FZR1,DDI2,ANA…	RNF216	-2.05786	0.0396039	1	FALSE	effectsize_down
GO_BP	GO:0043030	regulation of macrophage activation	60	11	0	WNT5A,THBS1,TLR4,CTSC,IL4R,LRRK2,SYT11,ADGRF5,ATM,MYO18A,MFHAS1		-2.05765	0.0396239	1	FALSE	effectsize_down
GO_BP	GO:0045321	leukocyte activation	960	151	5	GAL,CXCL8,PTGDS,IL1B,EGR3,LEF1,GJA1,PRDM1,TNFSF14,ITGB8,CCDC88B,CEACAM1,IGFBP2,SFRP1,WNT5A,CD44,TP53,MR1,IGF1,THBS1,PAWR,MAD1L1,TLR4,ADGRE2,SHLD1,CD24,SLC18A2,PDE5A,IGF2,JUNB,SH3RF1,ENTPD7,TYROBP,MNDA,NR4A3,CTSC,NFKBIZ,BTN3A1,MYD88,HLX,LGALS9,IL4R,EGR1,RAB29,TMEM98,ITM2A,LRRK2,MAPK8IP1,EMP2,TNFRSF14,SLC39A6,EFNB1,VCAM1,XBP1,TSC1,PRDX2,NCAPH2,NEDD9,SYT11,SCRIB,RPL22,DHPS,NDRG1,CD320,TWSG1,CASP8,DD…	GJA1,TP53,MR1,RAB29,EMP2	-2.05734	0.0396537	1	FALSE	effectsize_down
GO_BP	GO:0010565	regulation of cellular ketone metabolic process	144	28	1	RGN,FGFR4,ACADL,IL1B,PLIN5,CEACAM1,NR4A3,EGR1,ADCK2,PPARG,SOX9,TWIST1,ATP2B4,MLXIPL,DAB2,TYSND1,ABCD1,PDK4,SLC45A3,DCAF5,BRCA1,APPL2,PPARGC1A,KAT2B,INSIG2,SCAP,LPGAT1,PRKAG2	FGFR4	2.05445	0.0399323	1	FALSE	effectsize_up
GO_BP	GO:0072091	regulation of stem cell proliferation	96	19	2	EPCAM,GJA1,HMGA2,PTCH1,WNT5A,TP53,TBX3,SNAI2,CITED1,SOX9,N4BP2L2,PRRX1,YAP1,RARG,GLI3,EIF2AK2,PDCD2,HMGB2,RBPJ	GJA1,TP53	-2.05051	0.0403146	1	FALSE	effectsize_down
GO_BP	GO:0051223	regulation of protein transport	438	79	7	CD36,F2RL2,ANGPT1,TTN,IL1B,APOD,SFRP1,GNAZ,CEP131,UCP2,SLC25A22,IGF1,TLR4,ACHE,C1QTNF3,NEO1,TENM1,ORAI1,TXN,PRR5L,NDFIP2,RAB29,SP100,EGFR,MDM2,UFM1,PPARG,ZPR1,ARHGAP44,UBE2J1,DERL2,XPO4,PER2,SCFD1,SORL1,GCC2,WLS,PIM3,SAR1A,PRKCB,TMEM30A,SELENOK,JAK2,RUFY3,PRKD1,VAMP2,GOLPH3L,APBB1,SIRT7,RAPGEF3,RAPGEF4,TMED10,TARDBP,TRPM4,STX4,MYO18A,TCIRG1,STXBP4,RAB8A,PCNT,NLGN2,ANP32B,CDC42,RANGAP1,HLA-DRB1,CD…	CD36,F2RL2,ANGPT1,GNAZ,CEP131,NEO1,RAB29	-2.0495	0.0404131	1	FALSE	effectsize_down
GO_BP	GO:0032387	negative regulation of intracellular transport	50	14	2	CD36,ANGPT1,APOD,TXN,SP100,LRRK2,UFM1,UBE2J1,DERL2,MAP1B,RANGAP1,ERLEC1,UBAC2,TPR	CD36,ANGPT1	-2.04801	0.0405588	1	FALSE	effectsize_down
GO_BP	GO:0048813	dendrite morphogenesis	140	37	1	PPFIA2,CTNND2,KNDC1,PTN,SRCIN1,MAPK8IP2,SHANK1,CAMK2B,LRRK2,SLITRK5,FARP1,ARHGAP44,KIF1A,HECW2,CHRNA7,OBSL1,NRP1,ITGB1,CELSR2,ABITRAM,EPHB1,ANAPC2,DHX36,EPHB3,CDC42,BAIAP2,LZTS3,ARHGAP33,CDKL5,LRP4,ANKRD27,SS18L1,DIP2A,DLG4,PARP6,STAU2,DTNBP1	PPFIA2	2.04744	0.0406151	1	FALSE	effectsize_up
GO_BP	GO:0098771	inorganic ion homeostasis	539	86	7	CALCB,EDN3,GRID2IP,ATP1A2,S100A8,S100A9,RGN,FGFR4,HTR2B,MCOLN2,CIB2,PDE4D,EDNRB,CEMIP,SFRP4,WNT5A,CLIC2,NT5E,KCNMA1,ATP2B2,TRPM2,EDNRA,ENPP1,RYR3,NEO1,CXCL12,TMEM38A,SGCD,BDH2,JPH1,SLC39A6,MCUB,TRPC6,SLC9A3R1,SLC10A7,RMDN3,CALM1,KCNH2,ATP2B4,SLC22A17,SYPL2,SLC39A9,CHRNA7,MT1X,SLC25A23,CHD7,PRKCB,SELENOK,ANKRD9,PRKD1,ATP2B1,PLCD1,KCTD17,SCO1,ATP6V1G1,COMMD1,B2M,SLC30A7,ATP6V0A2,ATP7B,TPT1,SLC41A1,…	CALCB,GRID2IP,FGFR4,MCOLN2,CIB2,PDE4D,NEO1	-2.04644	0.0407131	1	FALSE	effectsize_down
GO_BP	GO:0050865	regulation of cell activation	628	98	0	GAL,IL1B,EGR3,LEF1,PRDM1,TNFSF14,CCDC88B,CEACAM1,IGFBP2,SFRP1,WNT5A,SVEP1,IGF1,THBS1,PAWR,MAD1L1,TLR4,SERPINE2,SHLD1,CD24,PDE5A,IGF2,JUNB,SH3RF1,TYROBP,MNDA,NR4A3,CTSC,NFKBIZ,MYD88,HLX,LGALS9,IL4R,EMILIN1,LRRK2,MAPK8IP1,TNFRSF14,EFNB1,VCAM1,XBP1,LMO4,PRDX2,NEDD9,SYT11,TMX1,SCRIB,DHPS,CD320,TWSG1,ADGRF5,NFATC2,LGALS3,THEMIS2,JAK3,PDGFA,SELENOK,ZMIZ1,JAK2,PLSCR1,DDR2,DLG5,SLC7A1,TNFSF13,PELI1,ERBB2…		-2.03513	0.0418382	1	FALSE	effectsize_down
GO_BP	GO:0060997	dendritic spine morphogenesis	57	19	1	PPFIA2,CTNND2,SRCIN1,SHANK1,CAMK2B,LRRK2,ARHGAP44,KIF1A,EPHB1,DHX36,EPHB3,CDC42,BAIAP2,LZTS3,ARHGAP33,DIP2A,DLG4,STAU2,DTNBP1	PPFIA2	2.03359	0.0419925	1	FALSE	effectsize_up
GO_BP	GO:0002250	adaptive immune response	766	75	4	IGLL5,JCHAIN,MCOLN2,CFI,IL1B,LEF1,PRDM1,CARD9,CEACAM1,MR1,SVEP1,C1S,TFEB,C1R,TLR4,SHLD1,ERAP2,JUNB,IL1R1,ENTPD7,CTSC,NFKBIZ,BTN3A1,MYD88,HLX,IL4R,ORAI1,TMEM98,EMP2,TRAF2,TNFRSF14,TSC1,IL18R1,C1QA,BTN3A2,CLEC4A,JAK3,FCGR2A,PRR7,PRKCB,STX7,JAK2,PVR,ERAP1,BTN3A3,C1QC,TNFSF13,AKIRIN2,RAPGEF3,RAPGEF4,STAT6,B2M,ALCAM,TRPM4,IL27RA,TCIRG1,NSD2,ARID5A,BCL6,HRAS,TAP2,HLA-DRB1,KIAA1841,PKN1,HMCES,MARCH8,DBN…	MCOLN2,CFI,MR1,EMP2	-2.03327	0.0420251	1	FALSE	effectsize_down
GO_BP	GO:0007162	negative regulation of cell adhesion	310	56	2	ANGPT1,CDKN2A,EPCAM,APOD,CLDN7,CYP1B1,CEACAM1,MELTF,MMP2,ZNF703,FAM107A,THBS1,PAWR,MAD1L1,TNC,SERPINE2,PDE5A,SNAI2,HLX,LGALS9,IL4R,CXCL12,AJAP1,CORO2B,NEXMIF,TNFRSF14,PRDX2,TMX1,SCRIB,TWSG1,PDE3B,DUSP1,ACTN4,KANK1,LGALS3,KLF4,JAK3,JAK2,DLG5,PLXNA1,PELI1,ERBB2,LAPTM5,SLC4A2,SPRY4,MAP4K4,BCL6,FZD7,TBCD,HLA-DRB1,VEGFA,GLI3,RCC2,SEMA6A,SRC,DUSP22	ANGPT1,CDKN2A	-2.03308	0.0420447	1	FALSE	effectsize_down
GO_BP	GO:0060411	cardiac septum morphogenesis	72	22	1	WNT5A,TP53,TBX3,NRP2,MDM2,PARVA,TGFBR3,HEYL,MKS1,GATA6,NRP1,CHD7,FGFRL1,TBX2,ACVR1,SAV1,ROBO1,NSD2,SMO,RBM15,RBPJ,EGLN1	TP53	-2.02868	0.0424912	1	FALSE	effectsize_down
GO_BP	GO:0032102	negative regulation of response to external stimulus	453	67	3	TSPAN8,SPP1,GREM1,CEACAM1,TFPI,WNT5A,NT5E,SEMA6B,IGF1,EPPK1,THBS1,SERPINE2,MICOS10-NBL1,ACP5,C1QTNF3,PLAU,NEO1,LGALS9,AJAP1,PROS1,FAP,ZFP36,SEMA6D,STAT2,CARD8,TEK,PPARG,PRDX2,SYT11,TMX1,SEMA4G,TMSB4X,DUSP1,RTN4RL1,NLRX1,DDT,SEMA4B,A2M,NRP1,KLF4,PDGFA,NFKBIL1,TAFA5,SEMA3G,ROBO1,PARP1,SEMA6C,PARP14,TRIM38,LYAR,HLA-DRB1,NT5C2,IFI16,ATG5,CORO1B,CYLD,EXTL3,BBS4,SEMA4C,PCBP2,EIF4E2,SEMA6A,SIRPA,SRC,SAM…	GREM1,NEO1,CARD8	-2.02819	0.0425408	1	FALSE	effectsize_down
GO_BP	GO:0031325	positive regulation of cellular metabolic process	3430	628	30	PAEP,CD36,LPL,IL24,ONECUT3,TBX15,KRT17,EDN3,FOXE1,GAL,EBF2,ANGPT1,SPP1,PITX1,CLEC5A,AGTR2,GREM1,RGN,FGFR4,ESRRG,CCBE1,HTR2B,MCOLN2,EPCAM,BMPR1B,FOSB,TTN,WNT6,CXCL8,HMGN5,IL1B,EGR3,TCF21,HOXC10,ATF3,PDE4D,TRIM58,AMH,LEF1,GJA1,EDNRB,E2F1,FMN2,ZNF660-ZNF197,GDF7,PLIN5,CYP1B1,CEMIP,SFRP4,DKK1,PRDM1,CARD9,ITGB8,CCDC88B,VENTX,HMGA2,PKIB,INSRR,TNXB,RORB,MC1R,DUOXA1,MELTF,PID1,PTCH1,GLI1,KNDC1,IRX3,IL16,…	CD36,LPL,ONECUT3,TBX15,FOXE1,ANGPT1,GREM1,FGFR4,CCBE1,MCOLN2,BMPR1B,HMGN5,PDE4D,TRIM58,GJA1,E2F1,FMN2,MC1R,WBP2NL,TRIM34,ZBTB38,TP53,TMEM59,PASK,ZNF484,PANX1,IP6K2,PAGR1,CARD8,EMP2	-2.02751	0.0426107	1	FALSE	effectsize_down
GO_BP	GO:0010629	negative regulation of gene expression	1629	205	9	CD36,ANGPT1,CXCL8,APOD,LEF1,GJA1,E2F1,PRDM1,NAV3,TEX15,ITGB8,HMGA2,MC1R,CEACAM1,RGS2,SFRP1,TP53,AFF2,IGF1,THBS1,CCN2,PAWR,TLR4,SERPINE2,CD24,ENC1,CREB3L1,TYROBP,ACP5,C1QTNF3,PLAU,MYD88,LGALS9,PRR5L,NDFIP2,SETDB2,ZBTB20,TMEM98,ZFP36,EMILIN1,PUS7,CARD8,LRRK2,PHF19,TRAF2,IQGAP3,TSKU,RBMS3,RESF1,MDM2,TSC1,PPARG,PRKAA2,TENT5A,NHLRC3,LMNB2,SOX9,SSC5D,SYT11,UHRF1,TP53INP1,TWIST1,TWSG1,TRIM6,ATP2B4,MBD3,…	CD36,ANGPT1,GJA1,E2F1,MC1R,TP53,PUS7,CARD8,RNF216	-2.02749	0.0426127	1	FALSE	effectsize_down
GO_BP	GO:0010595	positive regulation of endothelial cell migration	131	19	2	ANGPT1,CCBE1,WNT5A,THBS1,NRP2,TEK,TMSB4X,TGFBR3,NRP1,PRKD1,GPI,HDAC9,SP1,MAP3K3,VEGFA,STAT5A,AKT3,ADAM17,PDPK1	ANGPT1,CCBE1	-2.0274	0.0426216	1	FALSE	effectsize_down
GO_BP	GO:0007368	determination of left/right symmetry	137	27	3	WIF1,DNAAF3,GJA1,WNT5A,TBX3,NCLN,SETDB2,TBC1D32,IFT74,ACVR2B,CC2D2A,MKS1,CCDC40,TBX2,ACVR1,OFD1,TMED2,AHI1,C2CD3,SMO,KIF3B,SRF,IFT140,ANKS6,DISP1,MIB1,VANGL2	WIF1,DNAAF3,GJA1	-2.02712	0.0426504	1	FALSE	effectsize_down
GO_BP	GO:0060972	left/right pattern formation	143	27	3	WIF1,DNAAF3,GJA1,WNT5A,TBX3,NCLN,SETDB2,TBC1D32,IFT74,ACVR2B,CC2D2A,MKS1,CCDC40,TBX2,ACVR1,OFD1,TMED2,AHI1,C2CD3,SMO,KIF3B,SRF,IFT140,ANKS6,DISP1,MIB1,VANGL2	WIF1,DNAAF3,GJA1	-2.02712	0.0426504	1	FALSE	effectsize_down
GO_BP	GO:0002252	immune effector process	708	99	8	CD36,IGLL5,ANGPT1,CFI,PTGDS,IL1B,LEF1,CARD9,CEACAM1,WNT5A,TP53,MR1,SPON2,SVEP1,C1S,C1R,TLR4,ADGRE2,SHLD1,SLC18A2,JUNB,IL1R1,PANX1,ENTPD7,TYROBP,ACP5,NR4A3,CTSC,NFKBIZ,MYD88,HLX,LGALS9,IL4R,LYST,TMEM98,ITM2A,EMP2,TRAF2,TNFRSF14,XBP1,TSC1,PRDX2,UBE2J1,TRIL,TWIST1,TRIM6,IL18R1,C1QA,BTN3A2,LGALS3,CD59,NLRX1,A2M,JAK3,FCGR2A,SELENOK,STX7,VAMP2,PVR,BTN3A3,C1QC,TNFSF13,GPI,LAPTM5,DDX58,STAT6,B2M,SNX4,TRP…	CD36,ANGPT1,CFI,TP53,MR1,PANX1,LYST,EMP2	-2.02557	0.0428091	1	FALSE	effectsize_down
GO_BP	GO:0071216	cellular response to biotic stimulus	264	38	3	CD36,IL24,CXCL8,IL1B,EDNRB,WNT5A,TP53,SPON2,TLR4,PPM1E,NFKBIZ,MYD88,ADAMTS13,GBP3,ZFP36,CARD8,XBP1,PRDX2,CHMP5,SLX4,EIF2AK3,NFKBIL1,JAK2,RELA,TRIM5,PLAA,CDK4,ARID5A,IRF3,TRIM41,IRAK4,FZD5,UPF1,HMGB2,SIRPA,SRC,SMC1A,PAF1	CD36,TP53,CARD8	-2.02556	0.0428104	1	FALSE	effectsize_down
GO_BP	GO:0035050	embryonic heart tube development	86	18	1	GJA1,WNT5A,TBX3,EDNRA,SETDB2,CCDC40,TBX2,ACVR1,TMED2,YAP1,AHI1,CDC42,MED1,C2CD3,SMO,SRF,MIB1,VANGL2	GJA1	-2.02512	0.0428548	1	FALSE	effectsize_down
GO_BP	GO:0010837	regulation of keratinocyte proliferation	47	11	0	PTCH1,EPPK1,SNAI2,IFT74,ZFP36,IFT80,SRSF6,PRKD1,YAP1,STXBP4,MED1		-2.02226	0.0431491	1	FALSE	effectsize_down
GO_BP	GO:0033260	nuclear DNA replication	41	19	1	TK1,MCM2,DACH1,RTEL1,FEN1,LIG1,GMNN,CDC7,MCM3,MCM4,MCM6,DBF4B,BCL6,DBF4,ZNF830,PCNA,UPF1,POLA1,ATAD5	MCM2	2.02195	0.0431816	1	FALSE	effectsize_up
GO_BP	GO:0050848	regulation of calcium-mediated signaling	94	14	0	RGN,TMEM100,IGF1,LRRK2,TMBIM4,CALM1,ATP2B4,MAPT,SELENOK,CMKLR1,HOMER2,PDGFRB,STIMATE,PPP3R1		-2.02063	0.0433185	1	FALSE	effectsize_down
GO_BP	GO:0006721	terpenoid metabolic process	100	11	0	CYP1B1,CYP3A5,ALDH1A3,RBP1,CRABP2,EGFR,ADH5,FDPS,DGAT1,SRD5A1,AKR1B1		-2.01934	0.0434523	1	FALSE	effectsize_down
GO_BP	GO:0048738	cardiac muscle tissue development	248	44	2	GREM1,TTN,GJA1,DKK1,COL11A1,GLI1,RGS2,IRX3,MYOCD,COL14A1,WNT5A,TBX3,IGF1,MAPK11,EDNRA,DSG2,SGCD,TSC1,WT1,TGFBR3,TAZ,SGCB,OBSL1,GATA6,CHD7,ITGB1,AKAP13,TBX2,LMNA,FRS2,ACVR1,SAV1,PARP2,YAP1,KAT2A,CDC42,FZD7,MED1,PDGFRB,VEGFA,ATG5,SRF,RBPJ,EGLN1	GREM1,GJA1	-2.01628	0.0437704	1	FALSE	effectsize_down
GO_BP	GO:0031330	negative regulation of cellular catabolic process	224	40	3	RGN,E2F1,PLIN5,TP53,TAB3,FEZ1,MYD88,ZFP36,LRRK2,TRAF2,TIMP3,TSC1,RNF5,TENT5A,ATP2B4,SCFD1,SORL1,NRDE2,TMEM39A,RBM24,CIRBP,EHMT2,UBQLN4,TARDBP,METTL16,DHX36,MTMR2,EIF4G2,TIMP2,KDM4A,SEC22B,RRAGA,RRAGD,BECN1,NBAS,FOXK1,RUBCN,TENT4A,QSOX1,EIF4ENIF1	E2F1,TP53,FEZ1	-2.01565	0.0438366	1	FALSE	effectsize_down
GO_BP	GO:0001936	regulation of endothelial cell proliferation	181	30	1	ECM1,HTR2B,EGR3,THBS4,WNT5A,NR4A1,THBS1,IGF2,NRP2,CXCL12,TEK,STAT1,PPARG,EGFL7,MMRN2,SLC39A9,NRP1,AIMP1,PRKD1,SYNJ2BP,ATP5IF1,SP1,VEGFA,STAT5A,AKT3,ADAM17,PTPRM,HMGB2,KRIT1,PDPK1	ECM1	-2.01513	0.043891	1	FALSE	effectsize_down
GO_BP	GO:0000725	recombinational repair	181	50	2	MEIOB,TEX15,RADX,MCM2,RAD51B,RECQL4,SHLD1,XRCC2,SMC6,HDGFL2,TIMELESS,EID3,SLF2,RTEL1,PPP4C,FEN1,ZFYVE26,USP51,ERCC5,UHRF1,SENP3,XRCC5,SLX4,AP5Z1,RPA2,CDC7,UBQLN4,MCM8,MCM3,ATM,MCM4,PARP1,MCM6,BRCA1,MBTD1,EPC1,WDR48,MRE11,SFPQ,RNF169,MCM9,RMI1,SPIDR,SAMHD1,FAN1,MRGBP,FIGNL1,MCM5,MMS22L,NSMCE4A	MCM2,SMC6	2.01395	0.0440145	1	FALSE	effectsize_up
GO_BP	GO:0060541	respiratory system development	218	44	2	WNT7B,CCBE1,TCF21,MME,LEF1,GLI1,CRISPLD2,MYOCD,WNT5A,CCN2,ALDH1A3,TNC,TIMELESS,ELK1,EGFR,GPC3,SOX9,WT1,ACVR2B,CCDC40,GATA6,SRSF6,CHD7,PDGFA,DLG5,FGFRL1,TBX2,EDA,SAV1,YAP1,RARG,CDC42,ERRFI1,VEGFA,RAB3A,SRF,GLI3,DISP1,GLI2,PPP3R1,RBPJ,KRAS,THRA,MAP2K1	WNT7B,CCBE1	-2.01346	0.0440666	1	FALSE	effectsize_down
GO_BP	GO:0032732	positive regulation of interleukin-1 production	73	18	4	CD36,LPL,IL16,WNT5A,TLR4,PANX1,TYROBP,MYD88,LGALS9,EGR1,CARD8,CASP8,JAK2,RELA,TMED10,GSDMD,IFI16,FZD5	CD36,LPL,PANX1,CARD8	-2.01289	0.0441263	1	FALSE	effectsize_down
GO_BP	GO:0002237	response to molecule of bacterial origin	368	63	5	PENK,SLPI,CD36,IL24,DIO2,PALM3,S100A8,S100A9,CXCL8,IL1B,EDNRB,CARD9,WNT5A,FOS,NR4A1,SPON2,CLDN1,TLR4,PPM1E,CD24,ACP5,NFKBIZ,MYD88,LGALS9,ADAMTS13,GBP3,ZFP36,CITED1,CARD8,VCAM1,XBP1,PRDX2,WDR83,SSC5D,ADH5,TRIM6,CASP8,CHMP5,NFKBIL1,JAK2,RELA,TRIM5,PELI1,AKIRIN2,SRR,B2M,PLAA,LOXL1,CDK4,ARID5A,IRF3,TRIM41,IRAK4,TAP2,ALAD,ADAM17,FZD5,UPF1,HMGB2,SIRPA,FER,SRC,PAF1	PENK,CD36,DIO2,PALM3,CARD8	-2.01288	0.0441277	1	FALSE	effectsize_down
GO_BP	GO:0006310	DNA recombination	341	77	3	MEIOB,LEF1,TEX15,RADX,MCM2,RAD51B,RECQL4,SHLD1,XRCC2,SMC6,NFKBIZ,HDGFL2,TIMELESS,PAGR1,EID3,TFPT,SLF2,RTEL1,PPP4C,FEN1,TOP2A,ZFYVE26,USP51,ERCC5,UHRF1,SENP3,HIST1H1C,MLH3,XRCC5,SLX4,AP5Z1,RPA2,TNFSF13,STAT6,CDC7,UBQLN4,MCM8,MCM3,ATM,IL27RA,SMARCAD1,MCM4,NSD2,PARP1,MCM6,BCL6,ERCC2,BRCA1,MBTD1,EPC1,WDR48,KIAA1841,HMCES,PSMC3IP,MRE11,SFPQ,INO80D,EME2,APEX1,RNF169,MCM9,RMI1,KMT5B,HMGB2,ACTR8,MSH6,SPI…	MCM2,SMC6,PAGR1	2.01261	0.0441553	1	FALSE	effectsize_up
GO_BP	GO:0007417	central nervous system development	1031	209	13	WNT7B,ACAN,ATP1A2,INA,PITX1,AGTR2,S100A8,S100A9,BMPR1B,GRIN2C,HPCAL4,KCNC2,IL1B,APOD,DCX,SH3GL3,NPTX1,MGARP,HOXC10,CDK5R2,LEF1,E2F1,GDF7,ROGDI,DKK1,SHC3,PCDH9,KCNC1,PTCHD1,ECRG4,CENPF,PTCH1,GLI1,KNDC1,AATK,SIX3,SFRP1,POU3F1,CHD5,WNT5A,CDH11,TP53,TBX3,PTN,SEMA6B,ARHGAP11B,AFF2,LAMC3,MDGA2,ALDH1A3,TLR4,SERPINE2,TTC8,SNTG2,RAC3,CNTNAP1,FEZ1,FAIM2,ROR1,TYROBP,RTN1,NRP2,TACC3,MYD88,CXCL12,ASPM,SERPINI…	WNT7B,ACAN,INA,BMPR1B,HPCAL4,SH3GL3,MGARP,E2F1,ROGDI,SHC3,TP53,CNTNAP1,FEZ1	-2.01236	0.0441815	1	FALSE	effectsize_down
GO_BP	GO:0051049	regulation of transport	1645	292	20	CD36,TULP1,EDN3,SHISA7,F2RL2,GAL,ATP1A2,ANGPT1,SCG5,SPP1,S100A8,GREM1,SYT3,TTN,GRIN2C,PPFIA2,KCNC2,IL1B,APOD,REEP2,SH3GL3,CDK5R2,PDE4D,TRIM58,GJA1,ABCG4,CEMIP,SFRP4,DKK1,CACNG8,DPP6,KCNC1,CEACAM1,PID1,PTCH1,GRIN3B,SGIP1,RGS2,ACSL5,IL16,SFRP1,GNAZ,WNT5A,SNCG,CLIC2,CEP131,UCP2,SLC25A22,MYOF,ATP8A2,SCN4B,IGF1,ASIC1,THBS1,TBC1D4,ADCYAP1,PASK,SDC1,TLR4,SERPINE2,ADGRE2,CNIH3,USH1G,NEFH,MAPK8IP2,FEZ1,KC…	CD36,TULP1,SHISA7,F2RL2,ANGPT1,GREM1,SYT3,PPFIA2,REEP2,SH3GL3,PDE4D,TRIM58,GJA1,ABCG4,GNAZ,CEP131,PASK,FEZ1,NEO1,RAB29	-2.00952	0.0444825	1	FALSE	effectsize_down
GO_BP	GO:0048518	positive regulation of biological process	6395	1222	63	PAEP,PENK,CD36,IGFBP1,LPL,WIF1,IL24,ONECUT3,KCP,TBX15,DIO2,KRT17,BIRC7,ECM1,TULP1,EDN3,SHISA7,F2RL2,RUNDC3A,FOXE1,WNT7B,GAL,ACAN,EBF2,ATP1A2,ANGPT1,SPP1,PITX1,JCHAIN,STMN2,CLEC5A,AGTR2,S100A8,CDKN2A,GREM1,S100A9,RGN,FGFR4,ESRRG,SYT3,CCBE1,PRAME,HTR2B,MCOLN2,EPCAM,BMPR1B,MMP7,FOSB,TTN,SLITRK3,GRIN2C,ACADL,CFI,WNT6,CXCL8,HMGN5,KCNC2,IL1B,EGR3,LAMA2,SH3GL3,MGARP,TCF21,PTHLH,RNF112,HOXC10,ATF3,CDK5R2…	PENK,CD36,LPL,WIF1,ONECUT3,KCP,TBX15,DIO2,ECM1,TULP1,SHISA7,F2RL2,RUNDC3A,FOXE1,WNT7B,ACAN,ANGPT1,CDKN2A,GREM1,FGFR4,SYT3,CCBE1,MCOLN2,BMPR1B,CFI,HMGN5,LAMA2,SH3GL3,MGARP,RNF112,PDE4D,TRIM58,ITGA2B,YBX2,GJA1,E2F1,FMN2,SLITRK4,ABCG4,ROGDI,MC1R,MBLAC1,PRC1,WBP2NL,TRIM34,MPP2,ZBTB38,CEP131,TP53,MR1,ALPK1,TMEM59,PASK,ZNF484,PANX1,IP6K2,FEZ1,SMC6,NEO1,PAGR1,RAB29,CARD8,EMP2	-2.00755	0.0446915	1	FALSE	effectsize_down
GO_BP	GO:0008360	regulation of cell shape	139	26	3	PALM3,MYH14,PALMD,RAC3,PALM,SLC9A3R1,PARVA,CDC42EP5,DAPK3,PLXNA1,CFAP410,BRWD3,RHOU,MYL12B,FGD1,FGD5,BAIAP2,VEGFA,EPB41L3,PARVB,SEPTIN7,GNA12,PRPF40A,FAM171A1,ARHGAP35,DIAPH1	PALM3,MYH14,BRWD3	2.00683	0.0447677	1	FALSE	effectsize_up
GO_BP	GO:0014911	positive regulation of smooth muscle cell migration	49	14	0	CYP1B1,CCN4,IGF1,TLR4,NR4A3,SEMA6D,MDM2,ADAMTS1,DOCK5,NRP1,DDR2,SSH1,PDGFRB,SRC		-2.00512	0.0449499	1	FALSE	effectsize_down
GO_BP	GO:0007266	Rho protein signal transduction	144	28	1	F2RL2,EPS8L1,NET1,RHOBTB1,LRRK2,TEK,ARHGEF3,RACGAP1,CCDC125,STARD13,CDC42EP5,KANK1,TAX1BP3,KCTD10,NRP1,ITGB1,AKAP13,ERBB2,SYNJ2BP,RHOU,ROBO1,BCL6,CDC42,GNA12,ARHGEF12,HACD3,ARHGAP35,RHOBTB2	F2RL2	-2.00494	0.0449697	1	FALSE	effectsize_down
GO_BP	GO:0007193	adenylate cyclase-inhibiting G protein-coupled receptor signaling pathway	80	11	1	GABBR2,RGS2,GNAZ,HTR1F,CHRM2,EDNRA,PALM,RGS1,GNAI1,S1PR3,GABBR1	GNAZ	2.00339	0.0451358	1	FALSE	effectsize_up
GO_BP	GO:0007157	heterophilic cell-cell adhesion via plasma membrane cell adhesion molecules	53	11	0	HMCN1,TENM1,CEACAM19,VCAM1,SCARF2,ADGRL1,PVR,ALCAM,NECTIN1,SCARF1,FAT4		2.00151	0.0453379	1	FALSE	effectsize_up
GO_BP	GO:0071222	cellular response to lipopolysaccharide	225	33	2	CD36,IL24,CXCL8,IL1B,EDNRB,WNT5A,SPON2,TLR4,PPM1E,NFKBIZ,MYD88,ADAMTS13,GBP3,ZFP36,CARD8,XBP1,PRDX2,CHMP5,NFKBIL1,JAK2,RELA,TRIM5,PLAA,CDK4,ARID5A,IRF3,TRIM41,IRAK4,UPF1,HMGB2,SIRPA,SRC,PAF1	CD36,CARD8	-2.00128	0.0453625	1	FALSE	effectsize_down
GO_BP	GO:0009205	purine ribonucleoside triphosphate metabolic process	243	44	0	ATP1A2,PID1,OGDHL,UCP2,NT5E,IGF1,ENO3,ENTPD7,ENPP1,FAM173A,ARL2,ZBTB20,LRRK2,PRKAA2,GALK1,GIMAP7,IMPDH1,TMSB4X,MLXIPL,NDUFB4,SLC25A13,TAZ,ITPA,ATP6V1B2,OLA1,IMPDH2,NME7,GPI,AK2,OGDH,PARP1,ATP6V0C,PKM,ATP5IF1,AK1,PPARGC1A,KAT2B,DMAC2L,AK4,OGT,FOXK1,NME2,FIGNL1,PRKAG2		-2.00113	0.0453788	1	FALSE	effectsize_down
GO_BP	GO:0052547	regulation of peptidase activity	306	51	2	ECM1,S100A8,S100A9,CARD9,CD44,THBS1,SERPINE2,SH3RF1,IFI6,LGALS9,HIP1R,CASP10,SERPINI1,CTSK,BLID,CARD8,GRIN2A,TIMP3,PPARG,CASP8,MAPT,APH1B,AQP1,KLF4,PRR7,MAPK12,EIF2AK3,RPS27L,JAK2,NCSTN,PSME1,LAPTM5,DDRGK1,PSMA3,ROBO1,ANP32B,BCL2L12,TIMP2,TANK,VEGFA,USP47,IFI16,CYFIP2,PDCD2,GRAMD4,CSNK2A1,PIH1D1,SRC,CYCS,BCAP31,HIP1	ECM1,CARD8	-1.99973	0.0455293	1	FALSE	effectsize_down
GO_BP	GO:0048660	regulation of smooth muscle cell proliferation	174	34	1	APOD,GJA1,OGN,CCN4,MMP2,MYOCD,JUN,IGF1,THBS1,TLR4,NR4A3,MYD88,RBPMS2,EGFR,STAT1,MDM2,PPARG,ADAMTS1,ELN,DNMT1,KLF4,XRCC5,JAK2,DDR2,FRS2,TAFA5,SF1,HBEGF,IRAK4,PDGFRB,PPARGC1A,GNA12,FOXJ2,SRC	GJA1	-1.99818	0.0456974	1	FALSE	effectsize_down
GO_BP	GO:0033044	regulation of chromosome organization	245	65	1	PKIB,CENPF,SPC24,NUF2,MAD1L1,UBE2C,SMC6,NCAPG,TACC3,KNL1,EID3,SETDB2,BUB1B,TFPT,SLF2,RTEL1,FEN1,RESF1,TOP2A,NCAPH2,ZWINT,DUSP1,HECW2,ATF7IP2,MAPT,ATR,CENPE,STN1,XRCC5,SLX4,ANAPC11,DDX11,YLPM1,ANAPC2,ATM,ZNF207,PARP1,SMARCA4,DHX36,SMARCD3,SPDL1,TNKS2,DYNC1LI1,PNKP,KAT2B,GNL3L,MRE11,INCENP,INO80D,PINX1,SMARCA5,BCL7A,XRN1,NCAPD2,BECN1,UPF1,CCT8,ACTR8,TPR,SRC,PPP1R10,MORC2,NCAPG2,BAZ1B,NSMCE4A	SMC6	1.99531	0.0460096	1	FALSE	effectsize_up
GO_BP	GO:0030856	regulation of epithelial cell differentiation	172	33	0	IL1B,LEF1,SFRP4,CEACAM1,PTCH1,TBX3,TMEM100,CD24,AJAP1,ZFP36,STAT1,SOX9,SRSF6,MAFF,SPRED3,WWTR1,EZH2,YAP1,S1PR3,PRKX,AHI1,SPRED1,MED1,KIAA1109,ERRFI1,VEGFA,SMO,IKBKB,EXTL3,FOXJ2,NME2,SPRED2,KRAS		-1.99068	0.0465161	1	FALSE	effectsize_down
GO_BP	GO:0045599	negative regulation of fat cell differentiation	61	12	1	C1QL4,E2F1,CCN4,MMP11,CCDC85B,WNT5A,ENPP1,RUNX1T1,ID4,WWTR1,YAP1,JDP2	E2F1	-1.98908	0.0466922	1	FALSE	effectsize_down
GO_BP	GO:0034614	cellular response to reactive oxygen species	151	38	1	CD36,CYP1B1,MMP2,FOS,JUN,PAWR,NET1,TRPM2,FBLN5,TXN,CBX8,LRRK2,EGFR,MDM2,PRDX2,ROMO1,PEX10,MAPT,AQP1,KLF4,PPARGC1B,DDR2,RELA,ERCC6L2,EZH2,STAT6,PEX2,ATM,FOXO3,PEX5,MPV17,PCNA,BECN1,GLRX2,SIRPA,FER,SRC,MAPK9	CD36	-1.98702	0.0469207	1	FALSE	effectsize_down
GO_BP	GO:0016358	dendrite development	235	60	3	TULP1,PPFIA2,MGARP,CTNND2,KNDC1,PTN,SRCIN1,MAPK8IP2,SHANK1,CAMK2B,LRRK2,SLITRK5,FARP1,ARHGAP44,ARF4,KIF1A,HECW2,CHRNA7,FLRT1,LLPH,FAT3,OBSL1,NRP1,BBS1,ITGB1,DLG5,CELSR2,ABITRAM,EZH2,SRGAP2,MAP1B,ZNF212,EPHB1,ANAPC2,DHX36,EPHB3,NLGN2,CDC42,EIF4G2,MAP1A,BAIAP2,SCARF1,DISC1,LZTS3,ARHGAP33,MARK1,BBS4,CDKL5,LRP4,ANKRD27,CAMSAP2,SS18L1,STRN,ASAP1,DIP2A,DLG4,CARM1,PARP6,STAU2,DTNBP1	TULP1,PPFIA2,MGARP	1.98605	0.0470277	1	FALSE	effectsize_up
GO_BP	GO:0019637	organophosphate metabolic process	1034	178	8	LPL,PIK3C2G,ATP1A2,HTR2B,TK1,PTHLH,PDE4D,SULT1C4,GUCY1A2,PID1,OGDHL,ACSL5,TP53,UCP2,NT5E,GUCY1A1,IGF1,ENO3,DHDDS,AMPD3,PDE5A,ENTPD7,IP6K2,MBOAT1,NTHL1,PIP5K1B,ENPP1,FAM173A,CROT,PDE4C,PPCS,ARL2,ZBTB20,PIGK,PDE9A,LRRK2,FIG4,ADCYAP1R1,PLPP2,SUCLG2,ITPK1,PAPSS2,PMVK,PRKAA2,GALK1,GIMAP7,PIP4K2C,PIGL,IMPDH1,SRD5A3,NUDT15,TMSB4X,UCK2,EFR3B,PLPP5,MLXIPL,ELOVL7,ADGRF5,GPD2,ETNK2,MVD,ACSL1,NDUFB4,SERINC1,…	LPL,PDE4D,SULT1C4,TP53,DHDDS,IP6K2,PPCS,SUCLG2	-1.98509	0.047135	1	FALSE	effectsize_down
GO_BP	GO:0070169	positive regulation of biomineral tissue development	54	12	1	BMPR1B,WNT6,NELL1,PTN,FAM20C,TENT5A,ACVR2B,ATP2B1,ACVR1,SLC4A2,RXRA,RXRB	BMPR1B	-1.98444	0.0472063	1	FALSE	effectsize_down
GO_BP	GO:0046822	regulation of nucleocytoplasmic transport	112	24	2	CD36,ANGPT1,IL1B,APOD,TXN,SP100,MDM2,UFM1,ZPR1,XPO4,NRDE2,JAK2,PRKD1,SIRT7,RAPGEF3,TARDBP,ANP32B,RBM4,RANGAP1,SMO,AKAP8L,GLI3,KHDRBS1,TPR	CD36,ANGPT1	-1.98088	0.0476046	1	FALSE	effectsize_down
GO_BP	GO:0051965	positive regulation of synapse assembly	63	12	1	SLITRK3,SLITRK4,SLITRK2,LRRC4B,FLRT2,CLSTN2,SLITRK5,DLG5,EPHB1,EPHB3,NLGN2,STAU2	SLITRK4	1.97805	0.0479234	1	FALSE	effectsize_up
GO_BP	GO:0032526	response to retinoic acid	106	25	1	WNT7B,WNT6,DKK1,RORB,IGFBP2,PTCH1,MMP2,WNT5A,TNC,TESC,IGFBP7,SOX9,BRINP1,AQP1,GATA6,KLF4,TBX2,YAP1,RARG,ATM,FZD7,RXRA,IGF2R,TMEM161A,RXRB	WNT7B	-1.97768	0.0479651	1	FALSE	effectsize_down
GO_BP	GO:0009410	response to xenobiotic stimulus	442	71	4	GAL,HTR2B,FOSB,IL1B,SULT1C4,AMH,E2F1,GSTM1,ABCC3,CYP1B1,CARD9,TP53I13,CYP3A5,KCNC1,IGFBP2,CENPF,PTCH1,MMP2,SFRP1,FOS,TP53,THBS1,ABCC4,PPM1E,ADD3,NFKBIZ,BCHE,ADCYAP1R1,EGFR,GRIN2A,SLITRK5,STAT1,MDM2,PRKAA2,NUDT15,CERS1,KCNH2,SLC29A1,CYP46A1,ACSL1,NFATC2,ATR,GATA6,XRCC5,PRKCB,EHMT2,RELA,MAP1B,SRR,CDK4,UMPS,FZD3,FOXO3,ALAD,ERRFI1,USP47,PARP4,ATG5,CYB5B,CTPS1,PCNA,BECN1,GNA12,ADAM17,PTPRM,TENT4A,SRC,…	SULT1C4,E2F1,TP53I13,TP53	-1.97712	0.0480282	1	FALSE	effectsize_down
GO_BP	GO:0006575	cellular modified amino acid metabolic process	136	27	2	DIO2,FOXE1,ACADL,DUOX2,DUOX1,DUOXA1,CRYM,DIO3,SLC19A1,GCNT4,MBOAT1,CROT,CPQ,CTSK,GGH,SERINC1,CPT1B,P4HB,PLSCR1,CPT2,SHMT1,MTHFD1L,SLC27A1,MED1,LPCAT4,ABHD12,EGLN1	DIO2,FOXE1	-1.97661	0.0480859	1	FALSE	effectsize_down
GO_BP	GO:0030154	cell differentiation	4435	830	46	PAEP,SCRT1,PENK,CD36,LPL,ABCB5,WIF1,MB,TBX15,KRT17,ECM1,TULP1,TMEM215,EDN3,FOXE1,WNT7B,HES2,ACAN,EVPL,EBF2,ANGPT1,SPP1,INA,PITX1,STMN2,CLEC5A,S100A8,WFIKKN2,GREM1,EPHA6,S100A9,SYT3,PRAME,HTR2B,EPCAM,BMPR1B,TTN,SLITRK3,WNT6,PPFIA2,C1QL4,IL1B,EGR3,LAMA2,APOD,DCX,SH3GL3,NPTX1,MGARP,TCF21,TNNT1,PTHLH,RNF112,HOXC10,ATF3,CDK5R2,PDE4D,MME,ST14,TRIM54,TRIM58,AMH,LEF1,COL8A1,YBX2,GJA1,GPRIN1,EDNRB,E2F1,NE…	SCRT1,PENK,CD36,LPL,WIF1,TBX15,ECM1,TULP1,TMEM215,FOXE1,WNT7B,HES2,ACAN,ANGPT1,INA,GREM1,EPHA6,SYT3,BMPR1B,PPFIA2,LAMA2,SH3GL3,MGARP,RNF112,PDE4D,TRIM58,YBX2,GJA1,E2F1,FMN2,MDFI,SLITRK4,ROGDI,NYAP1,PRX,OBSCN,CEP131,TP53,MR1,CNTNAP1,PANX1,FEZ1,NEO1,RAB29,PUS7,EMP2	1.97136	0.0486827	1	FALSE	effectsize_up
GO_BP	GO:0048869	cellular developmental process	4437	830	46	PAEP,SCRT1,PENK,CD36,LPL,ABCB5,WIF1,MB,TBX15,KRT17,ECM1,TULP1,TMEM215,EDN3,FOXE1,WNT7B,HES2,ACAN,EVPL,EBF2,ANGPT1,SPP1,INA,PITX1,STMN2,CLEC5A,S100A8,WFIKKN2,GREM1,EPHA6,S100A9,SYT3,PRAME,HTR2B,EPCAM,BMPR1B,TTN,SLITRK3,WNT6,PPFIA2,C1QL4,IL1B,EGR3,LAMA2,APOD,DCX,SH3GL3,NPTX1,MGARP,TCF21,TNNT1,PTHLH,RNF112,HOXC10,ATF3,CDK5R2,PDE4D,MME,ST14,TRIM54,TRIM58,AMH,LEF1,COL8A1,YBX2,GJA1,GPRIN1,EDNRB,E2F1,NE…	SCRT1,PENK,CD36,LPL,WIF1,TBX15,ECM1,TULP1,TMEM215,FOXE1,WNT7B,HES2,ACAN,ANGPT1,INA,GREM1,EPHA6,SYT3,BMPR1B,PPFIA2,LAMA2,SH3GL3,MGARP,RNF112,PDE4D,TRIM58,YBX2,GJA1,E2F1,FMN2,MDFI,SLITRK4,ROGDI,NYAP1,PRX,OBSCN,CEP131,TP53,MR1,CNTNAP1,PANX1,FEZ1,NEO1,RAB29,PUS7,EMP2	1.97136	0.0486827	1	FALSE	effectsize_up
GO_BP	GO:0001935	endothelial cell proliferation	202	34	1	ECM1,HTR2B,EGR3,COL8A1,THBS4,WNT5A,NR4A1,THBS1,IGF2,NRP2,COL8A2,CXCL12,TEK,STAT1,PPARG,EGFL7,MMRN2,SLC39A9,LOXL2,NRP1,AIMP1,PRKD1,SYNJ2BP,PRKX,ATP5IF1,SP1,VEGFA,STAT5A,AKT3,ADAM17,PTPRM,HMGB2,KRIT1,PDPK1	ECM1	-1.97128	0.0486918	1	FALSE	effectsize_down
GO_BP	GO:1902850	microtubule cytoskeleton organization involved in mitosis	162	42	2	GJA1,PRC1,NUF2,KIF4A,TPX2,KIFC1,KIFC2,TACC3,EML3,MYBL2,NUSAP1,RACGAP1,KIF23,CENPE,CHMP5,GNAI1,ITGB1,RMDN1,GPSM1,DYNC1H1,SUN2,ZNF207,PCNT,SPDL1,EFHC1,CCSAP,CENPH,CLTC,INCENP,NDEL1,CHMP1B,KIF3B,INTS13,GPSM2,KIF2A,TPR,CHMP7,SMC1A,DCTN1,SPAST,NUP62,TBCE	GJA1,PRC1	1.97092	0.0487327	1	FALSE	effectsize_up
GO_BP	GO:0048659	smooth muscle cell proliferation	178	35	1	APOD,GJA1,OGN,CCN4,MMP2,MYOCD,JUN,IGF1,THBS1,TLR4,NR4A3,MYD88,RBPMS2,EGFR,STAT1,MDM2,PPARG,ADAMTS1,ELN,DNMT1,KLF4,XRCC5,JAK2,DDR2,FRS2,TAFA5,SF1,HBEGF,IRAK4,PDGFRB,PPARGC1A,GNA12,NAA35,FOXJ2,SRC	GJA1	-1.96845	0.0490162	1	FALSE	effectsize_down
GO_BP	GO:0007610	behavior	653	125	5	PENK,SHISA7,MYH14,GAL,ATP1A2,AGTR2,HTR2B,PTGDS,MME,EDNRB,PPP1R1B,DKK1,MC1R,PTCHD1,SGIP1,THBS4,SNCG,FOS,TP53,RGS14,PTN,CCND2,ATP8A2,AFF2,DACH1,ASIC1,THBS1,MYO15A,ALDH1A3,SERPINE2,SLC18A2,PGRMC1,GCNT4,MAPK8IP2,CLSTN2,NR4A3,BCHE,SHANK1,TPGS1,CXCL12,EGR1,LRRK2,FIG4,EGFR,GRIN2A,SLITRK5,TMBIM4,FEN1,TSC1,ARRDC3,FGF12,NEDD9,SYT11,DERL2,MBD5,ARF4,CLCN3,BBIP1,CHRNA7,BTG2,B4GALNT1,GM2A,BRINP1,ARCN1,BRSK1,MA…	PENK,SHISA7,MYH14,MC1R,TP53	-1.96584	0.049317	1	FALSE	effectsize_down
GO_BP	GO:0050793	regulation of developmental process	2553	506	29	PAEP,CD36,LPL,WIF1,PALM3,KRT17,ECM1,TMEM215,EDN3,WNT7B,MYH14,GAL,HES2,ACAN,SPP1,AGTR2,GREM1,RGN,SYT3,CCBE1,PRAME,BMPR1B,SLITRK3,WNT6,PPFIA2,CXCL8,C1QL4,IL1B,EGR3,LAMA2,SH3GL3,MGARP,PTHLH,RNF112,MME,TRIM58,AMH,LEF1,GJA1,EDNRB,E2F1,NELL1,COMP,HIST1H4I,GDF7,SLITRK4,NOTUM,CSF3R,CYP1B1,ADAM12,KLHL41,SFRP4,SP6,DKK1,PRDM1,HIST1H4E,CTHRC1,CCN4,TNFSF14,ITGB8,HMGA2,MMP11,TNXB,RORB,CCDC85B,TWIST2,SLITRK2,DU…	CD36,LPL,WIF1,PALM3,ECM1,TMEM215,WNT7B,MYH14,HES2,ACAN,GREM1,SYT3,CCBE1,BMPR1B,PPFIA2,LAMA2,SH3GL3,MGARP,RNF112,TRIM58,GJA1,E2F1,SLITRK4,TP53,CNTNAP1,NEO1,PUS7,EMP2,BRWD3	-1.96296	0.0496506	1	FALSE	effectsize_down
GO_BP	GO:1905039	carboxylic acid transmembrane transport	157	29	2	CD36,ATP1A2,SLC16A11,RGS2,ACSL5,UCP2,SLC25A22,SLC19A1,THBS1,SLC25A26,SLC38A5,SLC38A1,SLC6A6,SLC1A5,SLC7A2,SLC38A10,PER2,ACSL1,SLC25A13,CPT1B,ITGB1,ABCD1,CPT2,SLC7A1,SLC36A4,SLC38A9,SLC27A1,SLC25A38,SLC25A1	CD36,SLC25A26	-1.96148	0.0498228	1	FALSE	effectsize_down
GO_BP	GO:0051966	regulation of synaptic transmission, glutamatergic	80	16	0	ATP1A2,GRIN2C,DKK1,CACNG8,DGKI,SERPINE2,MAPK8IP2,LRRK2,EGFR,GRIN2A,RNF167,ATAD1,NLGN2,HOMER1,DISC1,DTNBP1		-1.95924	0.0500848	1	FALSE	effectsize_down
GO_BP	GO:0042542	response to hydrogen peroxide	101	20	0	CYP1B1,MMP2,SDC1,NET1,TRPM2,TXN,CBX8,STAT1,MDM2,AQP1,KLF4,RELA,EZH2,STAT6,STK24,PCNA,BECN1,GLRX2,SIRPA,SRC		-1.95589	0.0504782	1	FALSE	effectsize_down
GO_BP	GO:0071383	cellular response to steroid hormone stimulus	212	51	2	ATP1A2,ESRRG,MGARP,TCF21,CYP1B1,TFPI,SFRP1,FAM107A,CYP7B1,NR4A3,PAGR1,AR,ZFP36,EGFR,PAQR7,UFM1,LBH,RNF6,BCL2L11,HEYL,DAB2,DDX5,PER1,AQP1,ZMIZ1,PPARGC1B,JAK2,DDRGK1,YAP1,DDX17,PARP1,SMARCA4,VPS11,BRCA1,MED1,ESRRA,RXRA,FOXO3,ERRFI1,PKN1,UFL1,CNOT1,LATS1,RXRB,CFLAR,RBFOX2,DAXX,SRC,CARM1,SRD5A1,KDM3A	MGARP,PAGR1	-1.95336	0.0507775	1	FALSE	effectsize_down
GO_BP	GO:0090288	negative regulation of cellular response to growth factor stimulus	137	22	1	AGTR2,GREM1,DKK1,SFRP1,WNT5A,THBS1,MICOS10-NBL1,CREB3L1,RBPMS2,EMILIN1,PPARG,TWSG1,ATP2B4,MMRN2,SORL1,SPRY4,NIBAN2,SPART,CFLAR,UBE2D3,SEMA6A,SMURF1	GREM1	-1.95166	0.0509787	1	FALSE	effectsize_down
GO_BP	GO:0060390	regulation of SMAD protein signal transduction	73	12	1	GREM1,AMH,GDF7,DKK1,EMILIN1,PPARG,TWSG1,TGFBR3,DAB2,JAK2,ACVR1,PARP1	GREM1	-1.95163	0.0509822	1	FALSE	effectsize_down
GO_BP	GO:1901361	organic cyclic compound catabolic process	704	115	3	SPP1,RGN,PDE4D,E2F1,MOXD1,OGDHL,UCP2,NT5E,DIO3,IGF1,ENO3,HNMT,AMPD3,PDE5A,ENTPD7,NTHL1,ENPP1,ADA2,MYD88,PDE4C,ARL2,PRR5L,ZBTB20,ZFP36,PDE9A,TRAF2,TET2,SUCLG2,UROD,FEN1,ZPR1,PRKAA2,GALK1,TENT5A,NUDT15,MLXIPL,CYP46A1,BTG2,FASTKD1,SAMD4A,DDX5,FASTKD2,EXOG,NRDE2,HMOX2,ITPA,TBRG4,RBM24,DNASE1L1,KYAT1,CIRBP,ABCD1,APOBEC3D,RBM7,ZHX2,CDADC1,NT5C,RNASEH2B,GPI,TTC5,BLVRB,FASTK,DIS3L,MBD4,TARDBP,SUCLA2,ZC3H…	PDE4D,E2F1,SUCLG2	-1.94969	0.0512125	1	FALSE	effectsize_down
GO_BP	GO:0051607	defense response to virus	307	66	4	IL1B,CARD9,ZDHHC11,TRIM34,SPON2,IRF9,IFI6,IFI44L,MYD88,LYST,GBP3,STAT2,CARD8,TRIM26,USP27X,STAT1,DDX60L,IFIT3,TRIM11,TRIM6,RNF216,ELMOD2,SELENOK,PLSCR1,APOBEC3D,AIMP1,DNAJC3,PARP9,RELA,TRIM5,TRIM13,DDX58,ARMC5,DDX17,SERINC3,GPAM,DHX36,IRF3,RAB2B,TRIM41,TRIM38,POLR3B,TTC4,TANK,TBKBP1,RNF185,NT5C2,IFI16,ATG5,MAP3K14,IRF2,EXOC1,BECN1,AZI2,EIF2AK2,DHX16,ZMYND11,POLR3D,PCBP2,ATG7,POLR3E,CCDC92,IFNAR2,…	TRIM34,LYST,CARD8,RNF216	-1.94761	0.0514616	1	FALSE	effectsize_down
GO_BP	GO:0140546	defense response to symbiont	308	66	4	IL1B,CARD9,ZDHHC11,TRIM34,SPON2,IRF9,IFI6,IFI44L,MYD88,LYST,GBP3,STAT2,CARD8,TRIM26,USP27X,STAT1,DDX60L,IFIT3,TRIM11,TRIM6,RNF216,ELMOD2,SELENOK,PLSCR1,APOBEC3D,AIMP1,DNAJC3,PARP9,RELA,TRIM5,TRIM13,DDX58,ARMC5,DDX17,SERINC3,GPAM,DHX36,IRF3,RAB2B,TRIM41,TRIM38,POLR3B,TTC4,TANK,TBKBP1,RNF185,NT5C2,IFI16,ATG5,MAP3K14,IRF2,EXOC1,BECN1,AZI2,EIF2AK2,DHX16,ZMYND11,POLR3D,PCBP2,ATG7,POLR3E,CCDC92,IFNAR2,…	TRIM34,LYST,CARD8,RNF216	-1.94761	0.0514616	1	FALSE	effectsize_down
GO_BP	GO:0014706	striated muscle tissue development	265	47	2	GREM1,TTN,LEF1,GJA1,DKK1,COL11A1,CENPF,GLI1,RGS2,IRX3,MYOCD,COL14A1,WNT5A,TBX3,IGF1,MAPK11,EDNRA,DSG2,SGCD,TSC1,TWIST1,WT1,TGFBR3,TAZ,SGCB,OBSL1,GATA6,CHD7,ITGB1,AKAP13,TBX2,LMNA,FRS2,ACVR1,SAV1,PARP2,YAP1,KAT2A,CDC42,FZD7,MED1,PDGFRB,VEGFA,ATG5,SRF,RBPJ,EGLN1	GREM1,GJA1	-1.94675	0.0515647	1	FALSE	effectsize_down
GO_BP	GO:0003151	outflow tract morphogenesis	81	17	0	WNT5A,TBX3,EDNRA,NRP2,TWIST1,PARVA,TGFBR3,HEYL,ELN,ILK,GATA6,NRP1,TBX2,ROBO1,CDC42,VEGFA,RBPJ		-1.94576	0.0516835	1	FALSE	effectsize_down
GO_BP	GO:0032496	response to lipopolysaccharide	347	57	5	PENK,SLPI,CD36,IL24,DIO2,PALM3,S100A8,S100A9,CXCL8,IL1B,EDNRB,WNT5A,FOS,NR4A1,SPON2,CLDN1,TLR4,PPM1E,ACP5,NFKBIZ,MYD88,LGALS9,ADAMTS13,GBP3,ZFP36,CITED1,CARD8,VCAM1,XBP1,PRDX2,WDR83,ADH5,TRIM6,CASP8,CHMP5,NFKBIL1,JAK2,RELA,TRIM5,PELI1,AKIRIN2,SRR,PLAA,LOXL1,CDK4,ARID5A,IRF3,TRIM41,IRAK4,ALAD,ADAM17,UPF1,HMGB2,SIRPA,FER,SRC,PAF1	PENK,CD36,DIO2,PALM3,CARD8	-1.94499	0.0517756	1	FALSE	effectsize_down
GO_BP	GO:0071774	response to fibroblast growth factor	124	23	1	FGFR4,CXCL8,EGR3,KCNC1,SFRP1,WNT5A,CD44,NR4A1,THBS1,CCN2,TNC,FAM20C,FLRT2,CREB3L1,ELK1,ZFP36,FLRT1,ITGB1,FGFRL1,TBX2,FRS2,SPRY4,KDM5B	FGFR4	-1.94294	0.0520229	1	FALSE	effectsize_down
GO_BP	GO:0051208	sequestering of calcium ion	143	21	2	ATP1A2,HTR2B,MCOLN2,PDE4D,CEMIP,CLIC2,TRPM2,RYR3,TMEM38A,JPH1,CALM1,SLC25A23,CHD7,PRKD1,PLCD1,ATP7B,CAMK2D,ATG5,IBTK,PDPK1,DIAPH1	MCOLN2,PDE4D	-1.94068	0.0522969	1	FALSE	effectsize_down
GO_BP	GO:0002684	positive regulation of immune system process	1085	169	9	CD36,EDN3,CFI,CXCL8,IL1B,EGR3,PDE4D,LEF1,ITGA2B,CARD9,TNFSF14,CCDC88B,CEACAM1,IGFBP2,THBS4,WNT5A,FOS,MR1,PTN,ALPK1,SPON2,SVEP1,IGF1,THBS1,C1S,PAWR,C1R,TLR4,SHLD1,CD24,IGF2,IL1R1,PANX1,TYROBP,MNDA,NR4A3,CTSC,NFKBIZ,BTN3A1,MYD88,HLX,LGALS9,IL4R,CXCL12,RAB29,CARD8,LRRK2,TRAF2,TNFRSF14,SLC39A6,TESC,EFNB1,USP27X,VCAM1,SPG21,XBP1,TRIL,NEDD9,ELF1,SLC15A3,DHPS,TRIM11,CD320,TRIM6,CASP8,IL18R1,C1QA,BTN3A2,…	CD36,CFI,PDE4D,ITGA2B,MR1,ALPK1,PANX1,RAB29,CARD8	-1.93777	0.0526519	1	FALSE	effectsize_down
GO_BP	GO:0032386	regulation of intracellular transport	265	64	7	CD36,ANGPT1,IL1B,APOD,REEP2,TRIM58,CEP131,NEFH,FEZ1,TENM1,TXN,PRR5L,RAB29,SP100,LRRK2,MDM2,SPAG5,UFM1,ZPR1,ARHGAP44,UBE2J1,DERL2,XPO4,TRIM46,DAB2,SCFD1,SORL1,GCC2,NRDE2,SAR1A,TMEM30A,JAK2,RUFY3,PRKD1,VAMP2,DYNC1H1,MAP1B,SIRT7,RAPGEF3,TARDBP,TTC21B,PCNT,VPS11,MTMR2,ANP32B,RBM4,CDC42,RANGAP1,NDEL1,YIPF5,SMO,AKAP8L,DNAJC13,RAB11FIP3,ERLEC1,LAMP1,UBAC2,GLI3,KHDRBS1,TBC1D20,TPR,SRC,BCAP31,MAP2K1	CD36,ANGPT1,REEP2,TRIM58,CEP131,FEZ1,RAB29	-1.93751	0.052683	1	FALSE	effectsize_down
GO_BP	GO:0033108	mitochondrial respiratory chain complex assembly	101	16	0	FOXRED1,C16orf91,BCS1L,TMEM126B,NDUFB4,TMEM126A,TAZ,LYRM2,COX20,SCO1,NUBPL,COX16,OXA1L,DMAC1,TACO1,COA4		-1.93643	0.0528146	1	FALSE	effectsize_down
GO_BP	GO:0033574	response to testosterone	45	12	0	SPP1,THBS1,ELK1,HOXA9,AR,SLC39A9,MTAP,GPI,PSPH,XRN1,CFLAR,SRD5A1		-1.93334	0.0531937	1	FALSE	effectsize_down
GO_BP	GO:0022008	neurogenesis	1737	393	24	SCRT1,PENK,TULP1,EDN3,WNT7B,HES2,ACAN,SPP1,STMN2,S100A8,EPHA6,S100A9,SYT3,BMPR1B,SLITRK3,WNT6,PPFIA2,IL1B,LAMA2,APOD,DCX,SH3GL3,NPTX1,MGARP,RNF112,HOXC10,CDK5R2,MME,LEF1,GJA1,GPRIN1,EDNRB,GDF7,SLITRK4,NELL2,ROGDI,NYAP1,DKK1,PRX,PRDM1,NAV3,HOXC8,CTHRC1,CTNND2,ROBO3,PCDHAC2,TNXB,RORB,SLITRK2,DUOXA1,PTCH1,KNDC1,MMP2,RGS2,IRX3,SIX3,SFRP1,POU3F1,CHD5,WNT5A,SOX5,CDH11,TP53,RGS14,DIO3,NRN1,PTN,SEMA6B,AT…	SCRT1,PENK,TULP1,WNT7B,HES2,ACAN,EPHA6,SYT3,BMPR1B,PPFIA2,LAMA2,SH3GL3,MGARP,RNF112,GJA1,SLITRK4,ROGDI,NYAP1,PRX,TP53,CNTNAP1,FEZ1,NEO1,RAB29	1.93243	0.0533062	1	FALSE	effectsize_up
GO_BP	GO:0023052	signaling	6574	1152	64	GNAT3,PENK,GABRR1,RGS13,CD36,IGFBP1,LPL,CALCB,WIF1,IL24,MB,PIK3C2G,KCP,PALM3,BIRC7,ECM1,CXCL14,EDN3,SHISA7,F2RL2,RUNDC3A,WNT7B,GAL,GRID2IP,ATP1A2,ANGPT1,SCG5,SPP1,INA,RASL11B,CLEC5A,AGTR2,S100A8,CDKN2A,WFIKKN2,GREM1,EPHA6,S100A9,RGN,FGFR4,ESRRG,SYT3,CCBE1,PRAME,HTR2B,EPCAM,LSP1,BMPR1B,DUSP2,TTN,SLITRK3,ECEL1,TMEM145,GRIN2C,WNT6,PPFIA2,CXCL8,VGF,KCNC2,CACNA1A,PKN3,C1QL4,IL1B,EGR3,LAMA2,APOD,DCX,SH…	GNAT3,PENK,GABRR1,RGS13,CD36,LPL,CALCB,WIF1,KCP,PALM3,ECM1,SHISA7,F2RL2,RUNDC3A,WNT7B,GRID2IP,ANGPT1,INA,RASL11B,CDKN2A,GREM1,EPHA6,FGFR4,SYT3,CCBE1,LSP1,BMPR1B,PPFIA2,PKN3,LAMA2,SH3GL3,PDE4D,TRIM58,ITGA2B,ASIC3,GJA1,E2F1,FMN2,MDFI,NYAP1,LRRC4,IQSEC3,SHC3,MC1R,OBSCN,LRRN2,TRIM34,GNAZ,MPP2,AMPH,TP53,ALPK1,PASK,RALGPS1,CNTNAP1,PANX1,WSB1,NEO1,LTB4R,PAGR1,RAB29,CARD8,EMP2,PTPN12	-1.92804	0.0538502	1	FALSE	effectsize_down
GO_BP	GO:0040007	growth	927	187	10	IGFBP1,KRT17,ECM1,EDN3,WNT7B,SPP1,AGTR2,S100A8,CDKN2A,GREM1,S100A9,SYT3,BMPR1B,APOD,AMH,GJA1,COMP,CCDC85B,CEACAM1,PTCH1,GLI1,RGS2,SFRP1,MYOCD,COL14A1,WNT5A,TP53,RAD51B,DIO3,NRN1,PTN,SEMA6B,ATP8A2,IGF1,CHST11,FAM107A,EPPK1,TNC,SERPINE2,TTC8,XRCC2,MAPK11,NET1,IGF2,IP6K2,EDNRA,ENPP1,NRP2,HDGFL2,HLX,RIMS2,CXCL12,CPNE5,CPQ,RND2,ASPM,AR,SEMA6D,CRABP2,GHR,EGFR,BRAT1,TSKU,BNC2,CXCL16,ZPR1,GPC3,IGFBP7,PTP…	ECM1,WNT7B,CDKN2A,GREM1,SYT3,BMPR1B,GJA1,TP53,IP6K2,PTPN12	-1.927	0.0539801	1	FALSE	effectsize_down
GO_BP	GO:0006687	glycosphingolipid metabolic process	63	11	1	ITGB8,GALC,SUMF1,ST3GAL5,B4GALNT1,GM2A,B4GALT6,GLTP,TM9SF2,HEXA,ST8SIA4	GALC	-1.92651	0.0540413	1	FALSE	effectsize_down
GO_BP	GO:0050000	chromosome localization	120	36	1	FMN2,CENPF,SPC24,NUF2,MAD1L1,KIFC1,KNL1,EML3,SPAG5,ZWINT,RACGAP1,CENPE,CHMP5,RMDN1,DYNC1H1,LMNA,CENPC,KNSTRN,ATM,ZNF207,SPDL1,CDC42,DSN1,PMF1,KAT2B,RRS1,INCENP,NDEL1,CHMP1B,IFFO1,PINX1,BECN1,RCC2,CHMP7,TTL,NUP62	FMN2	1.9252	0.0542043	1	FALSE	effectsize_up
GO_BP	GO:0003014	renal system process	127	14	1	JCHAIN,AGTR2,AMN,EDNRB,KCNMA1,EDNRA,EMP2,CORO2B,SLC9A3R1,ADGRF5,AQP1,SLC25A23,PKN1,AKR1B1	EMP2	-1.92232	0.0545656	1	FALSE	effectsize_down
GO_BP	GO:0048705	skeletal system morphogenesis	229	46	4	TBX15,GREM1,BMPR1B,COMP,MDFI,SFRP4,HOXC8,COL11A1,MMP2,SFRP1,SOX5,CHST11,CSRNP1,CCN2,HOXC9,MGP,FREM1,ACP5,HOXA9,GHR,RAB33B,TEK,TSKU,HOXC4,SOX9,SCX,HOXD3,TWIST1,ACVR2B,IFT80,HOXB2,COL13A1,PRRX1,PPARGC1B,MTHFD1L,RARG,FLVCR1,WDR48,WWOX,INSIG2,GLG1,IFT140,GLI3,WDR60,TRIP11,THRA	TBX15,GREM1,BMPR1B,MDFI	-1.91667	0.0552798	1	FALSE	effectsize_down
GO_BP	GO:0051640	organelle localization	603	153	7	PPFIA2,PTGDS,MGARP,TRIM58,GJA1,FMN2,PLIN5,CENPF,SPC24,NUF2,TFEB,MAD1L1,SPIRE2,SDC1,ADGRE2,SLC18A2,NEFH,KIFC1,FEZ1,NR4A3,PCLO,KNL1,EML3,MLPH,LGALS9,IL4R,TPGS1,KIF5A,ASPM,LRRK2,RAB3B,BRAT1,BICD1,NUSAP1,SPAG5,SLC9A3R1,LMNB2,SYT11,SCRIB,CALM1,ZWINT,RACGAP1,KIF1A,TRIM46,ACTN4,SNPH,STX1B,ARCN1,BRSK1,MAPT,CENPE,SNAP91,DYNC1I1,CHMP5,ACTR10,SAR1A,BORCS6,ITGB1,STX7,AP3M2,SLC2A4,TRAPPC1,RMDN1,GPSM1,DYNC1H1,…	PPFIA2,MGARP,TRIM58,GJA1,FMN2,FEZ1,AP3M2	1.91473	0.0555266	1	FALSE	effectsize_up
GO_BP	GO:0007416	synapse assembly	208	39	3	SLITRK3,NPTX1,SLITRK4,DKK1,LRRC4,SLITRK2,WNT5A,LRRC4B,FLRT2,ACHE,CLSTN2,PCLO,ICAM5,RAB29,SLITRK5,ADD2,FARP1,CRIPT,GPC4,LRFN4,GABRB3,DLG5,PCDHB6,SRGAP2,MAP1B,EPHB1,NECTIN1,LRFN1,PCDHB4,EPHB3,MDGA1,NLGN2,DBNL,OGT,FZD5,LRP4,SETD5,FBXO45,STAU2	SLITRK4,LRRC4,RAB29	1.91467	0.0555348	1	FALSE	effectsize_up
GO_BP	GO:0031647	regulation of protein stability	325	71	2	TP53,TBX3,IGF1,FAM107A,MYLIP,NCLN,IP6K2,TYROBP,CMTM6,RASSF2,TELO2,HIP1R,GET4,LRRK2,BAG2,TESC,USP27X,MDM2,TSC1,RNF5,SUGT1,TBL1X,DACT1,RPL11,DDOST,PARVA,COG3,CDC37L1,NAA16,MFSD1,LMNA,SAV1,IFT46,DDRGK1,PEX2,FBXL3,STUB1,DAD1,MCM8,TARDBP,TBRG1,DDI2,DAZAP2,ZNF207,SEL1L,STXBP4,TAF9,DPM3,KAT2A,VPS11,PEX6,PFDN2,PPARGC1A,USP4,GIPC1,GNL3L,SMO,PINX1,LAMP1,CTNND1,CCT8,BAG5,CSNK2A1,USP13,PIH1D1,SRC,TRIM37,GET1…	TP53,IP6K2	-1.91422	0.0555918	1	FALSE	effectsize_down
GO_BP	GO:1901222	regulation of non-canonical NF-kappaB signal transduction	102	17	1	GREM1,IL1B,TNFSF14,C20orf27,TLR4,C1QTNF3,RASSF2,LGALS9,EGFR,IL18R1,ACTN4,C1QTNF4,RELA,EDA,LAPTM5,CYLD,EIF2AK2	GREM1	-1.91398	0.0556233	1	FALSE	effectsize_down
GO_BP	GO:0009100	glycoprotein metabolic process	387	89	5	BMPR1B,FBXO2,COL11A1,IGF1,CHST11,TMEM59,PAWR,IDUA,GCNT4,DHDDS,ALG8,ST6GALNAC2,ALG9,ADAMTS13,OSTC,XYLT1,ITM2A,ALG11,TET2,HS6ST2,STT3A,STT3B,GALNT17,ITM2B,AGA,UBE2J1,SRD5A3,POMGNT1,FBXO17,ALG10B,ST3GAL5,DDOST,HS3ST4,MAN1C1,NECAB3,COG3,UGDH,UGGT2,B4GALT6,CHST12,JAK3,SLC35C2,C1GALT1C1,ALG10,XXYLT1,NCSTN,TM9SF2,POMK,ADAMTS7,ENGASE,MLEC,HEXA,HBEGF,DAD1,RPN1,GUSB,SLC2A10,MGAT5,IDS,DPM3,GALNT16,POGLUT3,G…	BMPR1B,TMEM59,DHDDS,ALG8,XXYLT1	-1.91108	0.0559947	1	FALSE	effectsize_down
GO_BP	GO:0033619	membrane protein proteolysis	62	18	0	MMP7,IL1B,TSPAN5,TIMP3,APH1B,PACSIN3,NCSTN,ERAP1,RHBDD1,RBMX,SPPL2B,TIMP2,MBTPS2,BACE2,ADAM17,MBTPS1,AFG3L2,PSEN2		-1.90835	0.056346	1	FALSE	effectsize_down
GO_BP	GO:0006893	Golgi to plasma membrane transport	57	15	0	AMN,NSF,BBS1,VAMP2,GOPC,GOLPH3L,MACF1,COMMD1,VAMP3,PREPL,EXOC5,EXOC1,EXOC4,LLGL1,RAB10		-1.90645	0.0565919	1	FALSE	effectsize_down
GO_BP	GO:0046825	regulation of protein export from nucleus	35	11	0	IL1B,TXN,SP100,MDM2,XPO4,PRKD1,SIRT7,RAPGEF3,ANP32B,RANGAP1,TPR		-1.90593	0.0566591	1	FALSE	effectsize_down
GO_BP	GO:0006509	membrane protein ectodomain proteolysis	47	13	0	MMP7,IL1B,TSPAN5,TIMP3,PACSIN3,NCSTN,ERAP1,RBMX,SPPL2B,TIMP2,BACE2,ADAM17,PSEN2		-1.90279	0.0570685	1	FALSE	effectsize_down
GO_BP	GO:0061053	somite development	85	16	1	LEF1,DKK1,PTCH1,SFRP1,WNT5A,TP53,RAD51B,XRCC2,SCX,TMED2,ATM,KAT2A,SMO,POGLUT1,RBPJ,MIB1	TP53	-1.90221	0.0571432	1	FALSE	effectsize_down
GO_BP	GO:0010632	regulation of epithelial cell migration	298	46	3	ANGPT1,AGTR2,CCBE1,CEACAM1,WNT5A,PTN,EPPK1,THBS1,CARD10,NRP2,SP100,EMP2,TEK,PPARG,SOX9,TMSB4X,ATP2B4,MMRN2,TGFBR3,STARD13,DOCK5,EPB41L4B,NRP1,KLF4,PRKD1,MACF1,GPI,SYNJ2BP,HDAC9,HBEGF,MAP4K4,PRCP,SPRED1,SP1,MAP3K3,SH3BP1,VEGFA,STAT5A,AKT3,ADAM17,PTPRM,DOCK1,KRIT1,PDPK1,SRC,RREB1	ANGPT1,CCBE1,EMP2	-1.89963	0.0574815	1	FALSE	effectsize_down
GO_BP	GO:0031641	regulation of myelination	45	11	0	PTN,CTSC,TMEM98,FIG4,ZPR1,NSUN5,EIF2AK3,MYRF,RARG,DICER1,MTMR2		-1.89945	0.0575048	1	FALSE	effectsize_down
GO_BP	GO:0010608	post-transcriptional regulation of gene expression	1099	101	7	DIO2,KRT17,YBX2,E2F1,CYP1B1,RGS2,TP53,THBS1,PASK,ENC1,NSUN3,MYD88,ZFP36,PUS7,TRAF2,MSI2,TSC1,TENT5A,NHLRC3,ELP2,NSUN5,EIF5,PER2,MKNK1,BTG2,FOCAD,FASTKD1,SAMD4A,DAPK3,FASTKD2,NRDE2,PER1,TBRG4,RBM24,EIF2A,CIRBP,EIF2AK3,RPS27L,RBM4B,TRNAU1AP,DNAJC3,PARP9,RBM3,SHMT1,ERBB2,EIF2B2,TMED2,FASTK,TIA1,TARDBP,TCOF1,CNBP,ZC3H18,METTL14,EIF3B,METTL16,TRUB2,DHX36,PKM,EIF3K,DUS3L,TUT7,DICER1,FTO,MTG1,RBM4,TACO1…	DIO2,YBX2,E2F1,TP53,PASK,NSUN3,PUS7	-1.89808	0.057685	1	FALSE	effectsize_down
GO_BP	GO:0048260	positive regulation of receptor-mediated endocytosis	54	14	2	ANGPT1,GREM1,SFRP4,SGIP1,BICD1,DAB2,B2M,ATAD1,AHI1,HNRNPK,VEGFA,PICK1,HIP1,DTNBP1	ANGPT1,GREM1	-1.89776	0.0577275	1	FALSE	effectsize_down
GO_BP	GO:0062197	cellular response to chemical stress	308	71	3	PENK,CD36,CYP1B1,MMP2,FOS,TP53,JUN,PAWR,NET1,GPX7,TRPM2,EDNRA,FBLN5,ERMP1,TXN,PRR5L,CBX8,LRRK2,EGFR,MDM2,PRKAA2,PRDX2,TP53INP1,MSRA,ROMO1,PEX10,MAPT,AQP1,SLC25A23,KLF4,XRCC5,EIF2AK3,PPARGC1B,SLC2A4,ABCD1,DDR2,PRKD1,RELA,ERCC6L2,EZH2,STAT6,LONP1,PEX2,STX4,ATM,PARP1,FOXO3,PPARGC1A,KAT2B,PEX5,EIF2S1,TMEM161A,MPV17,SLC25A14,ATG5,PYCR2,STX2,PCNA,BECN1,MEAK7,GLRX2,ATG7,CHCHD2,SIRPA,FER,NME2,SRC,WNK3,AK…	PENK,CD36,TP53	-1.89608	0.0579496	1	FALSE	effectsize_down
GO_BP	GO:0071219	cellular response to molecule of bacterial origin	238	34	2	CD36,IL24,CXCL8,IL1B,EDNRB,WNT5A,SPON2,TLR4,PPM1E,NFKBIZ,MYD88,ADAMTS13,GBP3,ZFP36,CARD8,XBP1,PRDX2,CHMP5,NFKBIL1,JAK2,RELA,TRIM5,PLAA,CDK4,ARID5A,IRF3,TRIM41,IRAK4,FZD5,UPF1,HMGB2,SIRPA,SRC,PAF1	CD36,CARD8	-1.89507	0.0580828	1	FALSE	effectsize_down
GO_BP	GO:0015711	organic anion transport	449	63	5	CD36,ATP1A2,IL1B,ASIC3,GJA1,ABCC3,SLC16A11,FABP4,CEACAM1,RGS2,ACSL5,UCP2,SLC25A22,SLC19A1,THBS1,ABCC4,SLC2A3,SLC25A26,CROT,SLC38A5,SLC38A1,SLC27A3,RBP1,SLC4A3,SLC6A6,CRABP2,SLC39A6,SLC25A6_1,SLC1A5,PPARG,SLC9A3R1,SLC7A2,SLC10A7,SLC38A10,PER2,PLEKHA8,ACSL1,SLC33A1,SLC25A13,CPT1B,SLC25A23,SLC35C2,ITGB1,GLTP,SLC2A4,ABCD1,CPT2,SLC7A1,SLC4A2,SLC36A4,SLC38A9,SERINC3,SLC2A10,SLC27A1,SLCO3A1,SLC26A6,SLC3…	CD36,ASIC3,GJA1,SLC25A26,PLEKHA8	-1.89249	0.0584257	1	FALSE	effectsize_down
GO_BP	GO:0006811	monoatomic ion transport	1262	193	11	GABRR1,EDN3,GAL,ATP1A2,HTR2B,MCOLN2,CLIC6,KCNA4,GRIN2C,ANO4,KCNC2,CACNA1A,PDE4D,ASIC3,GJA1,EDNRB,ATP6V0E2,ABCC3,CEMIP,CACNA1I,CACNG8,DPP6,KCNC1,CHRFAM7A,MELTF,ANO8,CACNA1B,GRIN3B,SLC22A31,IL16,KCNK6,CLIC2,UCP2,KCNMA1,SLC25A22,SCN4B,SLC19A1,HEPH,ASIC1,ANO5,ABCC4,SERPINE2,SLC18A2,CLIC5,ATP2B2,ATP10D,KCNC3,SLC25A26,PANX1,KCNS3,TRPM2,KCNIP3,EDNRA,RYR3,FAM173A,FXYD7,CACNA1D,KCNJ12,SLC38A5,SLC38A1,CXCL…	GABRR1,MCOLN2,ANO4,PDE4D,ASIC3,GJA1,ATP6V0E2,ANO8,ATP10D,SLC25A26,PANX1	-1.89108	0.0586134	1	FALSE	effectsize_down
GO_BP	GO:0008589	regulation of smoothened signaling pathway	85	24	0	PTCH1,GLI1,SFRP1,SERPINE2,ENPP1,KIF7,GPC3,TTC23,STK36,MKS1,PRRX1,GLIS2,KCTD21,DLG5,TMED2,ARMC9,TTC21B,C2CD3,IFT81,SMO,IFT140,GLI3,FAM92A,GORAB		-1.89045	0.0586983	1	FALSE	effectsize_down
GO_BP	GO:0051100	negative regulation of binding	115	26	2	SLPI,LEF1,E2F1,MDFI,DKK1,HMGA2,JUN,SP100,LRRK2,BAG2,DACT1,PER2,DAB2,JAK2,DDX11,B2M,PTPRF,FAM192A,DISC1,GNL3L,BTAF1,IFI16,SMO,GTF2F1,SYMPK,TTBK2	E2F1,MDFI	-1.88969	0.0587998	1	FALSE	effectsize_down
GO_BP	GO:0010718	positive regulation of epithelial to mesenchymal transition	59	11	1	IL1B,LEF1,TNXB,ZNF703,EMP2,TWIST1,LOXL2,DAB2,WWTR1,EZH2,ACVR1	EMP2	-1.88907	0.0588819	1	FALSE	effectsize_down
GO_BP	GO:0042129	regulation of T cell proliferation	181	30	0	IL1B,CCDC88B,IGFBP2,IGF1,PAWR,MAD1L1,CD24,PDE5A,IGF2,SH3RF1,LGALS9,MAPK8IP1,TNFRSF14,EFNB1,VCAM1,SCRIB,DHPS,TWSG1,LGALS3,SELENOK,JAK2,DLG5,SLC7A1,PELI1,ERBB2,SLC4A2,GPAM,BCL6,HLA-DRB1,SOS2		-1.88778	0.0590552	1	FALSE	effectsize_down
GO_BP	GO:0035967	cellular response to topologically incorrect protein	110	29	0	ATF3,CREB3L1,ERMP1,DNAJC10,XBP1,RNF5,DERL2,BCL2L11,UGGT2,EIF2AK3,RHBDD1,AKIRIN2,TMED2,DDRGK1,STUB1,ABCB10,TOR1A,ATXN3,RNF185,UFL1,EIF2S1,MBTPS2,TM7SF3,ERLEC1,UGGT1,EIF2AK2,MBTPS1,DAXX,PARP6		-1.88664	0.0592086	1	FALSE	effectsize_down
GO_BP	GO:0048519	negative regulation of biological process	5811	1052	43	PAEP,SCRT1,SLPI,RGS13,CD36,IGFBP1,MTRNR2L9,WIF1,IL24,TSPAN8,TBX15,PALM3,BIRC7,ECM1,TMEM215,MTRNR2L2,FOXE1,GAL,HES2,GRID2IP,ATP1A2,ANGPT1,SPP1,PITX1,STMN2,RASL11B,CLEC5A,AGTR2,CDKN2A,WFIKKN2,GREM1,RGN,PRAME,HTR2B,MCOLN2,EPCAM,BMPR1B,DUSP2,FOSB,GRIN2C,ACADL,CXCL8,HMGN5,PTGDS,MTRNR2L8,C1QL4,IL1B,EGR3,APOD,SH3GL3,MGARP,TCF21,TNNT1,PTHLH,HOXC10,ATF3,PDE4D,TRIM54,AMH,LEF1,GJA1,EDNRB,E2F1,NELL1,FMN2,RAR…	SCRT1,RGS13,CD36,WIF1,TBX15,PALM3,ECM1,TMEM215,FOXE1,HES2,GRID2IP,ANGPT1,RASL11B,CDKN2A,GREM1,MCOLN2,BMPR1B,HMGN5,SH3GL3,MGARP,PDE4D,GJA1,E2F1,FMN2,MDFI,TP53I13,MC1R,GNAZ,ZBTB38,KCTD1,TP53,TMEM59,PASK,IP6K2,FEZ1,NEO1,RAB29,PUS7,CARD8,SRSF2,PTPN12,RNF216,CDK8	-1.88573	0.0593309	1	FALSE	effectsize_down
GO_BP	GO:0030900	forebrain development	408	88	4	WNT7B,ATP1A2,PITX1,KCNC2,MGARP,CDK5R2,LEF1,E2F1,GDF7,DKK1,PCDH9,KCNC1,PTCHD1,GLI1,SIX3,POU3F1,CHD5,WNT5A,TBX3,SEMA6B,ARHGAP11B,ALDH1A3,TTC8,RAC3,FEZ1,TYROBP,NRP2,TACC3,CXCL12,ASPM,LRRK2,EGFR,SLITRK5,TSKU,TSC1,POMGNT1,ID4,TWSG1,ATP2B4,NSUN5,RTN4RL1,BTG2,CDON,AQP1,NRP1,CHD7,BBS1,ZMIZ1,PLXNA1,ATAT1,EZH2,FRS2,SRGAP2,SZT2,AKIRIN2,SUN2,B2M,DNAJB1,ROBO1,METTL14,TTC21B,OGDH,KAT2A,EPHB3,MDGA1,BMERB1,EFHC1…	WNT7B,MGARP,E2F1,FEZ1	-1.88443	0.0595072	1	FALSE	effectsize_down
GO_BP	GO:0010466	negative regulation of peptidase activity	134	19	2	ECM1,CD44,THBS1,SERPINE2,SH3RF1,IFI6,SERPINI1,CARD8,TIMP3,AQP1,KLF4,BCL2L12,TIMP2,VEGFA,USP47,IFI16,CSNK2A1,PIH1D1,SRC	ECM1,CARD8	-1.88219	0.0598099	1	FALSE	effectsize_down
GO_BP	GO:0034248	regulation of amide metabolic process	508	90	6	DIO2,KRT17,YBX2,CYP1B1,RGS2,TP53,IGF1,THBS1,PASK,ENC1,SPON1,RTN1,NSUN3,RTN2,ZFP36,PUS7,MSI2,TSC1,NHLRC3,ELP2,NSUN5,EIF5,PER2,MKNK1,CHRNA7,BTG2,SAMD4A,SORL1,DAPK3,FASTKD2,PER1,RBM24,EIF2A,CIRBP,EIF2AK3,RPS27L,RBM4B,TRNAU1AP,DNAJC3,RELA,RBM3,SHMT1,ORMDL3,ERBB2,EIF2B2,TMED2,PDK4,TIA1,TMED10,TCOF1,CNBP,METTL14,EIF3B,TRUB2,DHX36,PKM,SAMD8,EIF3K,DUS3L,MTG1,RBM4,TACO1,EIF4G2,SP1,FOXO3,TNRC6B,NGDN,METTL8…	DIO2,YBX2,TP53,PASK,NSUN3,PUS7	-1.87999	0.0601091	1	FALSE	effectsize_down
GO_BP	GO:0072078	nephron tubule morphogenesis	77	18	1	AGTR2,GREM1,ADAMTS16,WNT6,TCF21,PTCH1,IRX3,CITED1,GPC3,SOX9,WT1,ILK,AHI1,VEGFA,HS2ST1,SMO,GLI3,GZF1	GREM1	-1.87764	0.060431	1	FALSE	effectsize_down
GO_BP	GO:0045727	positive regulation of translation	138	25	1	KRT17,CYP1B1,THBS1,PASK,NSUN5,SAMD4A,FASTKD2,CIRBP,RPS27L,DNAJC3,RBM3,ERBB2,CNBP,METTL14,TRUB2,DHX36,PKM,RBM4,EIF4G2,METTL8,EIF4G3,OGT,YTHDF1,CTIF,KHDRBS1	PASK	-1.87425	0.0608964	1	FALSE	effectsize_down
GO_BP	GO:0009952	anterior/posterior pattern specification	219	42	3	WIF1,HES2,HOXC10,LEF1,DKK1,HOXC8,SFRP1,WNT5A,TP53,TBX3,HOXC9,HOXC5,XRCC2,HOXA6,BHLHE41,RING1,HOXA9,HOXC4,GPC3,HOXD3,MLLT3,WT1,ACVR2B,HEYL,BTG2,HOXB2,WLS,CDON,CELSR2,FRS2,TMED2,RARG,ATM,KAT2A,SMO,SRF,GLI3,FZD5,POGLUT1,RBPJ,MIB1,KDM2B	WIF1,HES2,TP53	-1.87419	0.0609036	1	FALSE	effectsize_down
GO_BP	GO:0043266	regulation of potassium ion transport	102	14	0	EDN3,GAL,KCNC2,DPP6,KCNC1,KCNIP3,CACNA1D,KCNG1,ALG10B,KCNH2,ITGB1,VAMP2,KCNAB3,NOS1AP		-1.87281	0.0610947	1	FALSE	effectsize_down
GO_BP	GO:1901379	regulation of potassium ion transmembrane transport	86	14	0	EDN3,GAL,KCNC2,DPP6,KCNC1,KCNIP3,CACNA1D,KCNG1,ALG10B,KCNH2,ITGB1,VAMP2,KCNAB3,NOS1AP		-1.87281	0.0610947	1	FALSE	effectsize_down
GO_BP	GO:0070201	regulation of establishment of protein localization	535	99	7	CD36,F2RL2,ANGPT1,TTN,IL1B,APOD,CEMIP,SFRP1,GNAZ,CEP131,UCP2,SLC25A22,IGF1,TLR4,ACHE,C1QTNF3,NEO1,TENM1,ORAI1,TXN,PRR5L,NDFIP2,RAB29,SP100,LRRK2,EGFR,CORO2B,MICALL2,MDM2,UFM1,PPARG,ZPR1,ARHGAP44,UBE2J1,DERL2,KIAA0586,MTCL1,XPO4,TCAF1,PER2,SCFD1,SORL1,GCC2,MAPT,WLS,PIM3,SAR1A,PRKCB,TMEM30A,SELENOK,JAK2,RUFY3,PRKD1,VAMP2,GOLPH3L,ERBB2,APBB1,SIRT7,RAPGEF3,RAPGEF4,UBL5,LMAN1,RHOU,TMED10,TARDBP,TRPM4,…	CD36,F2RL2,ANGPT1,GNAZ,CEP131,NEO1,RAB29	-1.8704	0.0614278	1	FALSE	effectsize_down
GO_BP	GO:0044092	negative regulation of molecular function	762	135	6	SLPI,ECM1,ATP1A2,CDKN2A,IL1B,LEF1,EDNRB,E2F1,MDFI,PLIN5,CYP1B1,PPP1R1B,SFRP4,DKK1,GABBR2,HMGA2,PKIB,CEACAM1,PTCH1,RGS2,CAMK2N2,MYOCD,CLIC2,CD44,TP53,RGS14,JUN,THBS1,PPM1E,SERPINE2,SRCIN1,SH3RF1,IFI6,LTB4R2,PALM,ARL2,NDFIP2,SP100,SERPINI1,ZFP36,CARD8,LRRK2,MAPK8IP1,BAG2,TIMP3,BICD1,MAP3K10,TSC1,PPARG,WARS,CALM1,CERS1,DACT1,ATP2B4,DUSP1,RPL11,PER2,HECW2,HEYL,DAB2,LGALS3,DBNDD1,ZNF431,MAPT,GLIS2,FGF…	ECM1,CDKN2A,E2F1,MDFI,TP53,CARD8	-1.86995	0.0614902	1	FALSE	effectsize_down
GO_BP	GO:1901657	glycosyl compound metabolic process	83	17	1	TK1,SULT1C4,NT5E,ADA2,FUCA2,OARD1,PRTFDC1,ERH,MTAP,APOBEC3D,CDADC1,GUSB,UCKL1,NT5C2,DCTD,TYW1B,AKR1B1	SULT1C4	-1.86953	0.0615492	1	FALSE	effectsize_down
GO_BP	GO:0035725	sodium ion transmembrane transport	179	23	1	ATP1A2,ASIC3,SCN4B,ASIC1,TRPM2,FXYD7,SLC38A5,SLC6A6,TESC,FGF12,SNTA1,ATP2B4,HECW2,ACTN4,HCN3,SCN1B,COMMD1,UTRN,WNK2,TRPM4,SLC41A1,CAMK2D,WNK3	ASIC3	1.86891	0.0616356	1	FALSE	effectsize_up
GO_BP	GO:0030514	negative regulation of BMP signaling pathway	72	12	1	GREM1,DKK1,SFRP1,WNT5A,MICOS10-NBL1,RBPMS2,PPARG,TWSG1,SORL1,SPART,UBE2D3,SMURF1	GREM1	-1.86769	0.061805	1	FALSE	effectsize_down
GO_BP	GO:0032611	interleukin-1 beta production	110	20	4	CD36,LPL,WNT5A,IGF1,TLR4,PANX1,TYROBP,ACP5,MYD88,LGALS9,EGR1,CARD8,CASP8,JAK2,RELA,S1PR3,GSDMD,IFI16,FZD5,SIRPA	CD36,LPL,PANX1,CARD8	-1.8666	0.061957	1	FALSE	effectsize_down
GO_BP	GO:0032651	regulation of interleukin-1 beta production	110	20	4	CD36,LPL,WNT5A,IGF1,TLR4,PANX1,TYROBP,ACP5,MYD88,LGALS9,EGR1,CARD8,CASP8,JAK2,RELA,S1PR3,GSDMD,IFI16,FZD5,SIRPA	CD36,LPL,PANX1,CARD8	-1.8666	0.061957	1	FALSE	effectsize_down
GO_BP	GO:0051893	regulation of focal adhesion assembly	63	18	1	GREM1,APOD,SFRP1,FAM107A,THBS1,CAMSAP3,TEK,TSC1,LIMS1,DAPK3,S100A10,NRP1,MACF1,MAP4K4,VEGFA,RCC2,SRC,DUSP22	GREM1	-1.86518	0.0621561	1	FALSE	effectsize_down
GO_BP	GO:0090109	regulation of cell-substrate junction assembly	63	18	1	GREM1,APOD,SFRP1,FAM107A,THBS1,CAMSAP3,TEK,TSC1,LIMS1,DAPK3,S100A10,NRP1,MACF1,MAP4K4,VEGFA,RCC2,SRC,DUSP22	GREM1	-1.86518	0.0621561	1	FALSE	effectsize_down
GO_BP	GO:1901698	response to nitrogen compound	1142	242	8	PENK,CD36,IGFBP1,LPL,GAL,AGTR2,FOSB,VGF,KCNC2,CACNA1A,IL1B,MGARP,CIB2,DUOX2,GJA1,EDNRB,GSTM1,CYP1B1,CLGN,FBXO2,PPP1R1B,CARD9,INSRR,TWIST2,KCNC1,DUOX1,CEACAM1,PID1,CACNA1B,MMP2,RGS2,SFRP1,FOS,TP53,UCP2,NT5E,GNG2,CHRM2,NR4A1,IGF1,ASIC1,TBC1D4,SDC1,TLR4,SLC18A2,IGF2,PANX1,TRPM2,EDNRA,ACHE,ENPP1,RYR3,RGS17,NR4A3,NFKBIZ,BCHE,TIMELESS,MYD88,PALM,ADAMTS13,CXCL12,TMEM38A,GET4,TXN,EGR1,DNAJC10,CTSK,STAT2,…	PENK,CD36,LPL,MGARP,CIB2,GJA1,TP53,PANX1	-1.86507	0.0621713	1	FALSE	effectsize_down
GO_BP	GO:0006813	potassium ion transport	241	30	0	EDN3,GAL,ATP1A2,KCNA4,KCNC2,DPP6,KCNC1,KCNK6,KCNMA1,KCNC3,KCNS3,KCNIP3,CACNA1D,KCNJ12,TMEM38A,KCNG1,ABCB8,KCNA6,KCNH3,TSC1,ALG10B,KCNH2,HCN3,NSF,AQP1,ITGB1,VAMP2,KCNAB3,KCND1,NOS1AP		-1.86484	0.0622034	1	FALSE	effectsize_down
GO_BP	GO:0032989	cellular anatomical entity morphogenesis	786	186	12	EDN3,WNT7B,SPP1,EPHA6,SYT3,BMPR1B,TTN,SLITRK3,PPFIA2,LAMA2,NPTX1,TNNT1,CDK5R2,GDF7,SLITRK4,NELL2,NYAP1,KLHL41,CTNND2,ROBO3,PCDHAC2,SLITRK2,OBSCN,PTCH1,KNDC1,WNT5A,CD44,CDH11,NRN1,PTN,SEMA6B,ATP8A2,CHN1,SRCIN1,TTC8,PGRMC1,RAC3,MICOS10-NBL1,CNTNAP1,NEFH,MAPK8IP2,FLRT2,FEZ1,EDNRA,NRP2,KNL1,SHANK1,NEO1,RIMS2,CXCL12,CAMK2B,KIF5A,CPNE5,RND2,SEMA6D,CRABP2,LRRK2,FIG4,EGFR,SLITRK5,FARP1,TSKU,EFNB1,HMCN2,L…	WNT7B,EPHA6,SYT3,BMPR1B,PPFIA2,LAMA2,SLITRK4,NYAP1,OBSCN,CNTNAP1,FEZ1,NEO1	1.86448	0.0622546	1	FALSE	effectsize_up
GO_BP	GO:1904019	epithelial cell apoptotic process	146	27	2	ANGPT1,LEF1,E2F1,SFRP4,SIX3,THBS1,EDNRA,NFKBIZ,ITGB3BP,ZFP36,TEK,PRKAA2,USP53,SRSF6,JAK2,SAV1,YAP1,TIA1,FOXO3,EXOC5,EIF2S1,CFLAR,KRIT1,PDPK1,DNMT3A,CARM1,CASP6	ANGPT1,E2F1	-1.86443	0.0622606	1	FALSE	effectsize_down
GO_BP	GO:0002064	epithelial cell development	216	38	3	WNT7B,IL1B,PDE4D,ST14,GJA1,EDNRB,PRDM1,SIX3,WNT5A,CLDN1,SDC1,EDNRA,MYD88,IFT74,AR,FNDC3A,SOX9,ADAMTSL4,FRS2,RILPL1,RAPGEF3,RILPL2,YAP1,S1PR3,RARG,TJP1,VEGFA,SMO,SIPA1L3,IKBKB,YIPF6,FZD5,TBC1D20,PDPK1,FER,SRC,RAPGEF1,AKR1B1	WNT7B,PDE4D,GJA1	-1.86366	0.0623691	1	FALSE	effectsize_down
GO_BP	GO:0050920	regulation of chemotaxis	229	38	1	EDN3,GREM1,CXCL8,TNFSF14,ROBO3,IL16,THBS4,WNT5A,PTN,SEMA6B,THBS1,MICOS10-NBL1,LGALS9,CXCL12,SEMA6D,NEDD9,NOVA2,SEMA4G,TMSB4X,DUSP1,DDT,SEMA4B,NRP1,PRKD1,SEMA3G,CMKLR1,ROBO1,STX4,MTUS1,SEMA6C,MPP1,PDGFRB,VEGFA,CORO1B,YTHDF1,ADAM17,SEMA4C,SEMA6A	GREM1	-1.86189	0.062618	1	FALSE	effectsize_down
GO_BP	GO:0051279	regulation of release of sequestered calcium ion into cytosol	83	13	1	ATP1A2,PDE4D,CEMIP,CLIC2,TMEM38A,JPH1,CALM1,CHD7,PRKD1,CAMK2D,ATG5,PDPK1,DIAPH1	PDE4D	-1.86172	0.0626422	1	FALSE	effectsize_down
GO_BP	GO:0045597	positive regulation of cell differentiation	900	168	11	CD36,LPL,WIF1,EDN3,WNT7B,ACAN,BMPR1B,IL1B,EGR3,LAMA2,SH3GL3,RNF112,MME,LEF1,GJA1,NELL1,GDF7,SFRP4,DKK1,CTHRC1,CCN4,TNFSF14,TNXB,DUOXA1,CEACAM1,PTCH1,IRX3,SFRP1,MYOCD,SOX5,FOS,RGS14,ZNF703,PTN,TMEM100,IGF1,CCN2,MAMSTR,SERPINE2,XRCC2,CD24,MICOS10-NBL1,PDE5A,MAPK11,FAM20C,JUNB,TYROBP,SNAI2,NFKBIZ,HLX,LGALS9,IL4R,CXCL12,CAMK2B,RND2,ASPM,AR,ZFP36,SLC6A6,CRABP2,GHR,EGFR,EMP2,TESC,FNDC5,STAT1,XBP1,MDM2,…	CD36,LPL,WIF1,WNT7B,ACAN,BMPR1B,LAMA2,SH3GL3,RNF112,GJA1,EMP2	-1.85983	0.0629091	1	FALSE	effectsize_down
GO_BP	GO:0060078	regulation of postsynaptic membrane potential	148	21	1	GRIN2C,CHRFAM7A,GRIN3B,MPP2,INSYN1,MAPK8IP2,SHANK1,RIMS2,LRRK2,GRIN2A,CHRNA7,SLC29A1,STX1B,SSH1,MTMR2,NLGN2,GRIK5,PRKAR1B,BAIAP2,GABBR1,DLG4	MPP2	1.85761	0.0632249	1	FALSE	effectsize_up
GO_BP	GO:0097035	regulation of membrane lipid distribution	61	10	2	ANO4,ATP8A2,ATP10D,TMEM30A,PLSCR1,TLCD2,TMEM41B,SLC66A2,RFT1,ATP9B	ANO4,ATP10D	-1.85585	0.0634755	1	FALSE	effectsize_down
GO_BP	GO:0035051	cardiocyte differentiation	165	36	1	GREM1,TTN,DKK1,RGS2,IRX3,MYOCD,COL14A1,TBX3,IGF1,EDNRA,SGCD,EGFR,VCAM1,TSC1,TWIST1,WT1,TGFBR3,SGCB,OBSL1,GATA6,ITGB1,AKAP13,TBX2,LMNA,FRS2,ACVR1,PARP2,KAT2A,DHX36,CDC42,FZD7,PDGFRB,VEGFA,ATG5,SRF,RBPJ	GREM1	-1.85572	0.0634928	1	FALSE	effectsize_down
GO_BP	GO:0035987	endodermal cell differentiation	50	11	0	COL8A1,DKK1,COL11A1,HMGA2,MMP2,COL12A1,COL6A1,GATA6,HSBP1,MAP2K1,PAF1		-1.85278	0.0639139	1	FALSE	effectsize_down
GO_BP	GO:0014015	positive regulation of gliogenesis	74	10	1	IL1B,RNF112,PTN,SERPINE2,EGFR,RELA,MYRF,DICER1,UFL1,KRAS	RNF112	-1.85269	0.063927	1	FALSE	effectsize_down
GO_BP	GO:0048858	cell projection morphogenesis	668	169	11	EDN3,WNT7B,SPP1,EPHA6,SYT3,BMPR1B,SLITRK3,PPFIA2,LAMA2,NPTX1,CDK5R2,GDF7,SLITRK4,NELL2,NYAP1,CTNND2,ROBO3,PCDHAC2,SLITRK2,PTCH1,KNDC1,WNT5A,CD44,CDH11,NRN1,PTN,SEMA6B,ATP8A2,CHN1,SRCIN1,TTC8,PGRMC1,RAC3,MICOS10-NBL1,CNTNAP1,NEFH,MAPK8IP2,FLRT2,FEZ1,EDNRA,NRP2,SHANK1,NEO1,RIMS2,CXCL12,CAMK2B,KIF5A,CPNE5,RND2,SEMA6D,CRABP2,LRRK2,EGFR,SLITRK5,FARP1,TSKU,EFNB1,HMCN2,LMO4,ARHGAP44,NOVA2,SEMA4G,RNF6,KI…	WNT7B,EPHA6,SYT3,BMPR1B,PPFIA2,LAMA2,SLITRK4,NYAP1,CNTNAP1,FEZ1,NEO1	1.85061	0.0642263	1	FALSE	effectsize_up
GO_BP	GO:0120039	plasma membrane bounded cell projection morphogenesis	663	169	11	EDN3,WNT7B,SPP1,EPHA6,SYT3,BMPR1B,SLITRK3,PPFIA2,LAMA2,NPTX1,CDK5R2,GDF7,SLITRK4,NELL2,NYAP1,CTNND2,ROBO3,PCDHAC2,SLITRK2,PTCH1,KNDC1,WNT5A,CD44,CDH11,NRN1,PTN,SEMA6B,ATP8A2,CHN1,SRCIN1,TTC8,PGRMC1,RAC3,MICOS10-NBL1,CNTNAP1,NEFH,MAPK8IP2,FLRT2,FEZ1,EDNRA,NRP2,SHANK1,NEO1,RIMS2,CXCL12,CAMK2B,KIF5A,CPNE5,RND2,SEMA6D,CRABP2,LRRK2,EGFR,SLITRK5,FARP1,TSKU,EFNB1,HMCN2,LMO4,ARHGAP44,NOVA2,SEMA4G,RNF6,KI…	WNT7B,EPHA6,SYT3,BMPR1B,PPFIA2,LAMA2,SLITRK4,NYAP1,CNTNAP1,FEZ1,NEO1	1.85061	0.0642263	1	FALSE	effectsize_up
GO_BP	GO:0071479	cellular response to ionizing radiation	70	19	1	SFRP1,TP53,CCND2,NET1,SNAI2,ELK1,EGR1,MDM2,ATR,XRCC5,YAP1,ATM,BRCA1,HRAS,TANK,IFI16,SPIDR,TNKS1BP1,FIGNL1	TP53	-1.85024	0.0642794	1	FALSE	effectsize_down
GO_BP	GO:0086002	cardiac muscle cell action potential involved in contraction	61	11	1	GJA1,SCN4B,DSG2,CACNA1D,FGF12,KCNH2,SNTA1,SCN1B,TRPM4,CACNB2,NOS1AP	GJA1	1.85002	0.0643107	1	FALSE	effectsize_up
GO_BP	GO:0003012	muscle system process	456	78	4	MYH2,EDN3,MYH14,ATP1A2,HTR2B,TTN,IL1B,TNNT1,PDE4D,GJA1,EDNRB,COMP,KLHL41,RGS2,MYOCD,COL14A1,CLIC2,TBX3,DES,KCNMA1,CHRM2,GUCY1A1,MYOF,NR4A1,ATP8A2,SCN4B,IGF1,PDE5A,EDNRA,RYR3,NR4A3,DSG2,CACNA1D,KCNJ12,TMEM38A,LTB4R,SGCD,CAMK2B,PDE9A,SSPN,PPARG,FGF12,CALM1,KCNH2,SNTA1,ATP2B4,DOCK5,DAPK3,TAZ,GATA6,STAC2,CTTN,PRKD1,ATP2B1,SCN1B,TBX2,GTF2IRD1,ORMDL3,LMNA,GNAO1,EZH2,APBB1,PARP2,UTRN,TRPM4,PARP1,CACNB2,…	MYH14,PDE4D,GJA1,LTB4R	-1.84724	0.0647125	1	FALSE	effectsize_down
GO_BP	GO:0019748	secondary metabolic process	56	12	2	SULT1C4,CYP1B1,CYP3A5,MC1R,WNT5A,BDH2,CITED1,DDT,OPN3,ARL1,GIPC1,AKR1B1	SULT1C4,MC1R	-1.8462	0.0648625	1	FALSE	effectsize_down
GO_BP	GO:0060688	regulation of morphogenesis of a branching structure	53	12	1	AGTR2,GREM1,SFRP1,WNT5A,SNAI2,AR,LRRK2,SOX9,PDGFA,VEGFA,SMO,BTBD7	GREM1	-1.84405	0.0651758	1	FALSE	effectsize_down
GO_BP	GO:1905475	regulation of protein localization to membrane	180	37	1	CEMIP,PID1,TMEM59,GPC6,PGRMC1,AR,EGFR,FARP1,GPC3,ARHGAP44,CRIPT,CNPY4,MTCL1,ATP2B4,TCAF1,GPC4,DAB2,LGALS3,STAC2,ITGB1,STX7,ERBB2,TMED2,STX4,SSH1,GPC2,HRAS,NLGN2,CLTC,RER1,LZTFL1,MESD,OGT,LRP4,PDPK1,PPP2R5A,WNK3	TMEM59	-1.8402	0.0657389	1	FALSE	effectsize_down
GO_BP	GO:0072132	mesenchyme morphogenesis	58	14	0	LEF1,WNT5A,TBX3,TMEM100,SNAI2,MDM2,SOX9,TWIST1,HEYL,TBX2,ACVR1,ROBO1,EXOC4,RBPJ		-1.83973	0.065808	1	FALSE	effectsize_down
GO_BP	GO:0007165	signal transduction	6088	1048	56	GNAT3,PENK,RGS13,CD36,IGFBP1,LPL,CALCB,WIF1,IL24,MB,PIK3C2G,KCP,PALM3,BIRC7,ECM1,CXCL14,EDN3,SHISA7,F2RL2,RUNDC3A,WNT7B,GAL,ATP1A2,ANGPT1,SCG5,SPP1,RASL11B,CLEC5A,AGTR2,S100A8,CDKN2A,WFIKKN2,GREM1,EPHA6,S100A9,RGN,FGFR4,ESRRG,CCBE1,PRAME,HTR2B,EPCAM,LSP1,BMPR1B,DUSP2,TTN,ECEL1,TMEM145,GRIN2C,WNT6,CXCL8,VGF,KCNC2,PKN3,C1QL4,IL1B,LAMA2,APOD,DCX,SH3GL3,TCF21,PTHLH,ITGBL1,ATF3,PDE4D,TRIM54,TRIM58,AMH…	GNAT3,PENK,RGS13,CD36,LPL,CALCB,WIF1,KCP,PALM3,ECM1,SHISA7,F2RL2,RUNDC3A,WNT7B,ANGPT1,RASL11B,CDKN2A,GREM1,EPHA6,FGFR4,CCBE1,LSP1,BMPR1B,PKN3,LAMA2,SH3GL3,PDE4D,TRIM58,ITGA2B,ASIC3,GJA1,E2F1,FMN2,MDFI,NYAP1,IQSEC3,SHC3,MC1R,OBSCN,LRRN2,TRIM34,GNAZ,MPP2,TP53,ALPK1,PASK,RALGPS1,CNTNAP1,WSB1,NEO1,LTB4R,PAGR1,RAB29,CARD8,EMP2,PTPN12	-1.83837	0.0660081	1	FALSE	effectsize_down
GO_BP	GO:0038034	signal transduction in absence of ligand	69	10	0	IL1B,SNAI2,IFI6,PRDX2,BCL2L11,MOAP1,PPP2R1B,FOXO3,WWOX,EYA3		-1.83664	0.0662638	1	FALSE	effectsize_down
GO_BP	GO:0097192	extrinsic apoptotic signaling pathway in absence of ligand	67	10	0	IL1B,SNAI2,IFI6,PRDX2,BCL2L11,MOAP1,PPP2R1B,FOXO3,WWOX,EYA3		-1.83664	0.0662638	1	FALSE	effectsize_down
GO_BP	GO:0007098	centrosome cycle	138	36	3	CCDC102B,HAUS7,CEP131,XRCC2,ARL2,SAC3D1,HAUS8,TMEM67,BRSK1,CEP250,CEP72,CHMP5,CEP85,PPP1R35,KAT2A,BRCA1,CCNF,C2CD3,HAUS4,KAT2B,CCNL1,PDE4DIP,NDEL1,TUBE1,KIAA1614,CHMP1B,KIF3B,CCNL2,PARD6G,KIF3A,UVRAG,BBS4,TRIM37,DCTN1,NUP62,RANBP1	CCDC102B,HAUS7,CEP131	1.83289	0.0668184	1	FALSE	effectsize_up
GO_BP	GO:0046545	development of primary female sexual characteristics	106	19	1	BMPR1B,VGF,AMH,MMP2,SFRP1,DACH1,ADCYAP1R1,ADAMTS1,WT1,A2M,NUP107,LHFPL2,EIF2B2,ATM,FOXO3,ZNF830,FANCG,VEGFA,SRC	BMPR1B	-1.82874	0.0674392	1	FALSE	effectsize_down
GO_BP	GO:0003006	developmental process involved in reproduction	1005	160	7	PAEP,TSPAN8,SPP1,RGN,BMPR1B,VGF,IL1B,TCF21,ST14,AMH,YBX2,GJA1,FMN2,MDFI,GDF7,CYP1B1,PRDM1,TEX15,INSRR,PTCH1,ADGRG2,GLI1,MMP2,RGS2,SFRP1,CHD5,RSPH1,MYOCD,WNT5A,CEP131,SYCP2,TBX3,PTN,DACH1,IGF1,CYP7B1,SDC1,TNC,SERPINE2,PDE5A,IGF2,JUNB,PTTG1,PANX1,EDNRA,KNL1,OSBP2,TPGS1,HOXA9,ASPM,ADAM20,AR,TFPT,LRRK2,ADCYAP1R1,PAQR7,DNALI1,FNDC3A,IQCG,EPOR,PAFAH1B3,ADAMTS1,HOOK1,UBE2J1,SOX9,SCX,MYBL1,ID4,ATP2B4,RAC…	BMPR1B,YBX2,GJA1,FMN2,MDFI,CEP131,PANX1	-1.82783	0.0675753	1	FALSE	effectsize_down
GO_BP	GO:0140747	regulation of ncRNA transcription	97	24	1	MYOCD,FOS,TP53,JUN,EGR1,AR,EGFR,PPARG,SOX9,MYBL1,TWIST1,WT1,CC2D1A,GATA6,KLF4,RELA,DDX11,SIRT7,SMARCA4,FOXO3,VEGFA,SRF,PIH1D1,ZNF512B	TP53	1.82659	0.0677612	1	FALSE	effectsize_up
GO_BP	GO:0072523	purine-containing compound catabolic process	148	31	2	PDE4D,OGDHL,UCP2,NT5E,IGF1,ENO3,AMPD3,PDE5A,ADA2,PDE4C,ARL2,ZBTB20,PDE9A,SUCLG2,PRKAA2,GALK1,NUDT15,MLXIPL,ITPA,ABCD1,NT5C,GPI,SUCLA2,OGDH,PKM,KAT2B,NT5C2,OGT,FOXK1,SAMHD1,PRKAG2	PDE4D,SUCLG2	-1.82594	0.0678592	1	FALSE	effectsize_down
GO_BP	GO:0048666	neuron development	1154	275	14	TULP1,EDN3,WNT7B,SPP1,STMN2,EPHA6,S100A9,SYT3,BMPR1B,SLITRK3,PPFIA2,LAMA2,APOD,NPTX1,MGARP,CDK5R2,GPRIN1,EDNRB,GDF7,SLITRK4,NELL2,NYAP1,DKK1,PRDM1,CTHRC1,CTNND2,ROBO3,PCDHAC2,TNXB,RORB,SLITRK2,PTCH1,KNDC1,MMP2,RGS2,SFRP1,WNT5A,CDH11,DIO3,NRN1,PTN,SEMA6B,ATP8A2,CHN1,ADCYAP1,TNC,GPRIN2,SRCIN1,TTC8,PGRMC1,ENC1,RAC3,MYLIP,USH1G,MICOS10-NBL1,CNTNAP1,NEFH,MAPK8IP2,ROM1,FLRT2,CAMSAP3,FEZ1,MBOAT1,ROR1,ED…	TULP1,WNT7B,EPHA6,SYT3,BMPR1B,PPFIA2,LAMA2,MGARP,SLITRK4,NYAP1,CNTNAP1,FEZ1,NEO1,RAB29	1.82488	0.068019	1	FALSE	effectsize_up
GO_BP	GO:0055085	transmembrane transport	1559	243	15	GABRR1,CD36,ABCB5,EDN3,SHISA7,GAL,ATP1A2,HTR2B,MCOLN2,CLIC6,KCNA4,GRIN2C,ANO4,KCNC2,CACNA1A,IL1B,PDE4D,ASIC3,GJA1,EDNRB,ATP6V0E2,ABCG4,ABCC3,CEMIP,CACNA1I,SLC16A11,CACNG8,DPP6,KCNC1,CHRFAM7A,TMEM144,PID1,ANO8,CACNA1B,GRIN3B,RGS2,ACSL5,SLC22A31,KCNK6,CLIC2,UCP2,ABCA9,KCNMA1,SLC25A22,SCN4B,SLC19A1,IGF1,ASIC1,ANO5,THBS1,ABCA6,ABCC4,SLC18A2,CLIC5,ATP2B2,ATP10D,CNIH3,SLC2A3,AQP7,KCNC3,MAPK8IP2,SLC25A2…	GABRR1,CD36,SHISA7,MCOLN2,ANO4,PDE4D,ASIC3,GJA1,ATP6V0E2,ABCG4,TMEM144,ANO8,ATP10D,SLC25A26,PANX1	-1.82466	0.0680528	1	FALSE	effectsize_down
GO_BP	GO:0008306	associative learning	86	19	0	ATP1A2,PPP1R1B,FOS,RGS14,ASIC1,PGRMC1,CLSTN2,SHANK1,GRIN2A,TSC1,BTG2,BRSK1,ITGB1,MEIS2,RAPGEF3,MAP1A,SRF,DDHD2,KRAS		1.8221	0.0684402	1	FALSE	effectsize_up
GO_BP	GO:0007275	multicellular organism development	4751	962	45	SCRT1,PENK,ABCB5,WIF1,MB,TBX15,KRT17,BIRC7,ECM1,TULP1,TMEM215,EDN3,FOXE1,DNAAF3,WNT7B,GAL,HES2,ACAN,ATP1A2,ANGPT1,SPP1,INA,PITX1,STMN2,AGTR2,S100A8,WFIKKN2,GREM1,EPHA6,S100A9,RGN,ADAMTS16,FGFR4,SYT3,CCBE1,HTR2B,EPCAM,BMPR1B,DUSP2,TTN,SLITRK3,CCDC154,GRIN2C,WNT6,PPFIA2,CXCL8,HPCAL4,VGF,KCNC2,IL1B,EGR3,LAMA2,APOD,DCX,SH3GL3,NPTX1,MGARP,TCF21,PTHLH,RNF112,HOXC10,CDK5R2,MME,ST14,AMH,LEF1,ITGA2B,COL8A…	SCRT1,PENK,WIF1,TBX15,ECM1,TULP1,TMEM215,FOXE1,DNAAF3,WNT7B,HES2,ACAN,ANGPT1,INA,GREM1,EPHA6,FGFR4,SYT3,CCBE1,BMPR1B,CCDC154,PPFIA2,HPCAL4,LAMA2,SH3GL3,MGARP,RNF112,ITGA2B,GJA1,E2F1,MDFI,SLITRK4,ROGDI,NYAP1,PRX,LRRC4,SHC3,PRICKLE4,TP53,GALC,CNTNAP1,FEZ1,NEO1,RAB29,EMP2	1.81794	0.0690737	1	FALSE	effectsize_up
GO_BP	GO:0051310	metaphase chromosome alignment	100	31	0	CENPF,SPC24,NUF2,MAD1L1,KIFC1,KNL1,EML3,SPAG5,ZWINT,RACGAP1,CENPE,CHMP5,RMDN1,DYNC1H1,CENPC,KNSTRN,ZNF207,SPDL1,CDC42,DSN1,PMF1,KAT2B,RRS1,INCENP,CHMP1B,PINX1,BECN1,RCC2,CHMP7,TTL,NUP62		1.81763	0.069121	1	FALSE	effectsize_up
GO_BP	GO:0010934	macrophage cytokine production	37	12	2	CD36,CARD9,WNT5A,SPON2,TLR4,PANX1,ACP5,MYD88,UBE2J1,TWIST1,NLRX1,LAPTM5	CD36,PANX1	-1.81523	0.0694881	1	FALSE	effectsize_down
GO_BP	GO:0010935	regulation of macrophage cytokine production	37	12	2	CD36,CARD9,WNT5A,SPON2,TLR4,PANX1,ACP5,MYD88,UBE2J1,TWIST1,NLRX1,LAPTM5	CD36,PANX1	-1.81523	0.0694881	1	FALSE	effectsize_down
GO_BP	GO:0070373	negative regulation of ERK1 and ERK2 cascade	74	15	0	C1QL4,ATF3,RGS14,TLR4,EMILIN1,SLC9A3R1,DAB2,SPRED3,SYNJ2BP,WNK2,SPRED1,RPS6KA6,SEMA6A,SIRPA,SPRED2		1.81127	0.0700986	1	FALSE	effectsize_up
GO_BP	GO:2001244	positive regulation of intrinsic apoptotic signaling pathway	64	13	1	S100A8,S100A9,TP53,SLC9A3R1,BCL2L11,RPL11,SEPTIN4,SERINC3,SIAH1,SFPQ,BECN1,STYXL1,BCAP31	TP53	-1.80746	0.0706908	1	FALSE	effectsize_down
GO_BP	GO:0045637	regulation of myeloid cell differentiation	218	37	0	LEF1,HIST1H4I,CSF3R,HIST1H4E,CEACAM1,SFRP1,FOS,LRRC17,TLR4,PRXL2A,TYROBP,RASSF2,HOXA9,ZFP36,TESC,STAT1,NEDD9,FAXDC2,CASP8,PPARGC1B,C1QC,HIST1H4C,MEIS2,B2M,ANKRD54,RARG,TCTA,ABCB10,MED1,FOXO3,HLA-DRB1,WDR61,HMGB2,RBM15,NME2,PURB,PAF1		-1.80579	0.0709516	1	FALSE	effectsize_down
GO_BP	GO:0055007	cardiac muscle cell differentiation	130	27	1	GREM1,TTN,DKK1,RGS2,IRX3,MYOCD,COL14A1,TBX3,IGF1,SGCD,TSC1,WT1,SGCB,OBSL1,GATA6,ITGB1,AKAP13,LMNA,FRS2,ACVR1,PARP2,KAT2A,FZD7,PDGFRB,VEGFA,ATG5,SRF	GREM1	-1.80026	0.0718188	1	FALSE	effectsize_down
GO_BP	GO:0030866	cortical actin cytoskeleton organization	42	10	0	ANLN,IQGAP2,IQGAP3,RACGAP1,CAVIN3,EPB41L3,STRIP1,IKBKB,LLGL1,EPB41		1.7991	0.072003	1	FALSE	effectsize_up
GO_BP	GO:0052548	regulation of endopeptidase activity	282	46	1	S100A8,S100A9,CARD9,CD44,THBS1,SERPINE2,SH3RF1,IFI6,LGALS9,HIP1R,CASP10,SERPINI1,BLID,CARD8,GRIN2A,TIMP3,PPARG,CASP8,MAPT,APH1B,AQP1,KLF4,PRR7,EIF2AK3,RPS27L,JAK2,NCSTN,PSME1,LAPTM5,PSMA3,ROBO1,ANP32B,BCL2L12,TIMP2,VEGFA,USP47,IFI16,CYFIP2,PDCD2,GRAMD4,CSNK2A1,PIH1D1,SRC,CYCS,BCAP31,HIP1	CARD8	-1.79902	0.0720157	1	FALSE	effectsize_down
GO_BP	GO:0033143	regulation of intracellular steroid hormone receptor signaling pathway	73	25	1	TCF21,SFRP1,CYP7B1,PAGR1,AR,UFM1,LBH,RNF6,HEYL,DAB2,DDX5,PER1,DDRGK1,YAP1,PARP1,SMARCA4,VPS11,BRCA1,MED1,PKN1,UFL1,CNOT1,LATS1,SRC,CARM1	PAGR1	-1.79827	0.0721341	1	FALSE	effectsize_down
GO_BP	GO:2000241	regulation of reproductive process	213	30	1	PAEP,RGN,PTGDS,AMH,GJA1,EDNRB,SFRP1,WNT5A,SYCP2,IGF1,PDE5A,KNL1,ASPM,AR,EFCAB1,SOX9,ZWINT,DUSP1,RPS6KA2,WT1,ANAPC13,ANAPC11,LHFPL2,FZR1,ANAPC2,VEGFA,INTS13,RBPJ,SRC,CDC25B	GJA1	-1.7981	0.0721607	1	FALSE	effectsize_down
GO_BP	GO:0071560	cellular response to transforming growth factor beta stimulus	302	55	3	PENK,RASL11B,WFIKKN2,ITGB8,TNXB,ASPN,SFRP1,MYOCD,WNT5A,SOX5,FOS,TP53,ZNF703,JUN,CHST11,THBS1,CLDN1,C20orf27,NFKBIZ,FMOD,CTSK,CITED1,PPARG,SOX9,SCX,TWSG1,NREP,TGFBR3,DAB2,LIMS1,SAP30,ZMIZ1,SPRED3,DDR2,ACVR1,STUB1,SLC2A10,PARP1,SPRED1,SNX25,RBBP4,APPL2,WWOX,GIPC1,LATS1,CFLAR,OGT,GLG1,ADAM17,TGFBRAP1,PDPK1,SRC,SPRED2,DUSP22,SMURF1	PENK,RASL11B,TP53	-1.79745	0.0722644	1	FALSE	effectsize_down
GO_BP	GO:1901292	nucleoside phosphate catabolic process	175	36	2	PDE4D,OGDHL,UCP2,NT5E,IGF1,ENO3,AMPD3,PDE5A,ENTPD7,NTHL1,ENPP1,PDE4C,ARL2,ZBTB20,PDE9A,SUCLG2,PRKAA2,GALK1,NUDT15,MLXIPL,ITPA,ABCD1,NT5C,GPI,MBD4,SUCLA2,NEIL1,OGDH,PKM,NEIL2,KAT2B,NT5C2,OGT,FOXK1,SAMHD1,PRKAG2	PDE4D,SUCLG2	-1.79382	0.0728415	1	FALSE	effectsize_down
GO_BP	GO:0032527	protein exit from endoplasmic reticulum	48	12	0	UBE2J1,DERL2,SORL1,GCC2,SAR1A,TMEM30A,RHBDD1,SEL1L,TMEM129,ERLEC1,UBAC2,BCAP31		-1.79291	0.0729866	1	FALSE	effectsize_down
GO_BP	GO:0030501	positive regulation of bone mineralization	44	10	1	BMPR1B,NELL1,PTN,FAM20C,TENT5A,ACVR2B,ATP2B1,ACVR1,RXRA,RXRB	BMPR1B	-1.79093	0.0733037	1	FALSE	effectsize_down
GO_BP	GO:0071260	cellular response to mechanical stimulus	73	13	0	ATP1A2,IL1B,TNFSF14,TLR4,MYD88,EGFR,CNN2,SOX9,SCX,CASP8,AQP1,MAP3K14,TMEM87A		-1.78914	0.0735925	1	FALSE	effectsize_down
GO_BP	GO:0034250	positive regulation of amide metabolic process	166	28	1	KRT17,CYP1B1,THBS1,PASK,NSUN5,CHRNA7,SAMD4A,FASTKD2,CIRBP,RPS27L,DNAJC3,RELA,RBM3,ERBB2,CNBP,METTL14,TRUB2,DHX36,PKM,RBM4,EIF4G2,SP1,METTL8,EIF4G3,OGT,YTHDF1,CTIF,KHDRBS1	PASK	-1.78659	0.0740042	1	FALSE	effectsize_down
GO_BP	GO:0098739	import across plasma membrane	203	32	1	CD36,ATP1A2,CACNA1A,CACNA1I,CACNA1B,RGS2,ACSL5,SLC19A1,THBS1,SLC2A3,TRPM2,CACNA1D,KCNJ12,SLC38A5,SLC38A1,SLC6A6,SLC39A6,SLC1A5,SLC9A3R1,SLC7A2,SLC15A3,KCNH2,ATP2B4,PER2,ACSL1,ITGB1,SLC7A1,SLC36A4,TRPM4,SLC2A10,SLC27A1,PPP3R1	CD36	-1.78573	0.0741422	1	FALSE	effectsize_down
GO_BP	GO:0032609	type II interferon production	119	18	1	IL1B,PDE4D,WNT5A,TLR4,IL1R1,BTN3A1,LGALS9,SCRIB,IL18R1,BTN3A2,JAK2,LAPTM5,IL27RA,ARID5A,HRAS,HLA-DRB1,FZD5,SIRPA	PDE4D	-1.78439	0.07436	1	FALSE	effectsize_down
GO_BP	GO:0032649	regulation of type II interferon production	119	18	1	IL1B,PDE4D,WNT5A,TLR4,IL1R1,BTN3A1,LGALS9,SCRIB,IL18R1,BTN3A2,JAK2,LAPTM5,IL27RA,ARID5A,HRAS,HLA-DRB1,FZD5,SIRPA	PDE4D	-1.78439	0.07436	1	FALSE	effectsize_down
GO_BP	GO:0060079	excitatory postsynaptic potential	107	18	1	GRIN2C,CHRFAM7A,MPP2,MAPK8IP2,SHANK1,RIMS2,LRRK2,GRIN2A,CHRNA7,SLC29A1,STX1B,SSH1,MTMR2,NLGN2,GRIK5,PRKAR1B,BAIAP2,DLG4	MPP2	1.78414	0.074401	1	FALSE	effectsize_up
GO_BP	GO:0033036	macromolecule localization	2998	650	31	CD36,LPL,TULP1,SHISA7,F2RL2,GAL,ANGPT1,SCG5,SPP1,AMN,MCOLN2,TTN,LAMP5,SLITRK3,GRIN2C,ANO4,VGF,IL1B,APOD,REEP2,NPTX1,MGARP,TRIM58,LEF1,GJA1,EDNRB,FMN2,COMP,MDFI,HIST1H4I,ABCG4,ABCC3,PLIN5,CEMIP,FAM53A,HIST1H4E,LRRC4,CACNG8,DPP6,ZDHHC11,DUOXA1,FABP4,CEACAM1,OBSCN,PID1,CENPF,PTCH1,GRIN3B,ACSL5,SFRP1,TRIM34,GNAZ,WNT5A,SNCG,CEP131,TP53,UCP2,ABCA9,PTN,SLC25A22,ATP8A2,IGF1,CHST11,TMEM59,THBS1,SEC24D,ABC…	CD36,LPL,TULP1,SHISA7,F2RL2,ANGPT1,MCOLN2,ANO4,REEP2,MGARP,TRIM58,GJA1,FMN2,MDFI,ABCG4,FAM53A,LRRC4,OBSCN,TRIM34,GNAZ,CEP131,TP53,TMEM59,ATP10D,CNTNAP1,NEO1,RAB29,LYST,EMP2,PLEKHA8,AP3M2	-1.78197	0.0747547	1	FALSE	effectsize_down
GO_BP	GO:0046434	organophosphate catabolic process	233	38	2	PDE4D,OGDHL,UCP2,NT5E,IGF1,ENO3,AMPD3,PDE5A,ENTPD7,NTHL1,ENPP1,PDE4C,ARL2,ZBTB20,PDE9A,SUCLG2,PRKAA2,GALK1,NUDT15,MLXIPL,ITPA,ABCD1,GPCPD1,NT5C,GPI,MBD4,SUCLA2,NEIL1,OGDH,PKM,NEIL2,KAT2B,NT5C2,ABHD12,OGT,FOXK1,SAMHD1,PRKAG2	PDE4D,SUCLG2	-1.78057	0.0749826	1	FALSE	effectsize_down
GO_BP	GO:1901653	cellular response to peptide	374	85	4	CD36,IGFBP1,AGTR2,CACNA1A,IL1B,MGARP,GJA1,CYP1B1,INSRR,CEACAM1,PID1,FOS,TP53,UCP2,NR4A1,IGF1,TBC1D4,TLR4,IGF2,EDNRA,ENPP1,NR4A3,TIMELESS,CASP4,GHR,VCAM1,STAT1,XBP1,MDM2,PPARG,PIP4K2C,PDE3B,MBD5,KANK1,SORL1,SGCB,CHMP5,KLF4,JAK3,PRKCB,SLC2A4,JAK2,DDR2,PRKD1,ATP2B1,VAMP2,RELA,DDX11,GPR173,MAP1B,STAT6,PDK4,LONP1,HDAC9,PARP1,STXBP4,SLC27A1,PKM,RAB8A,HRAS,APPL2,RBM4,RANGAP1,TRIM41,SP1,FOXO3,BAIAP2,USO1…	CD36,MGARP,GJA1,TP53	-1.77976	0.0751158	1	FALSE	effectsize_down
GO_BP	GO:0090101	negative regulation of transmembrane receptor protein serine/threonine kinase signaling pathway	197	33	3	RASL11B,WFIKKN2,GREM1,DKK1,ASPN,SFRP1,WNT5A,TP53,CHST11,MICOS10-NBL1,NCLN,RBPMS2,EMILIN1,PPARG,TWSG1,TGFBR3,SORL1,SAP30,SPRED3,ACVR1,STUB1,SLC2A10,SPRED1,SNX25,RBBP4,SPART,OGT,GLG1,ADAM17,UBE2D3,PDPK1,SPRED2,SMURF1	RASL11B,GREM1,TP53	-1.77975	0.0751168	1	FALSE	effectsize_down
GO_BP	GO:0010948	negative regulation of cell cycle process	318	63	2	E2F1,CENPF,SPC24,CLSPN,TP53,NUF2,FAM107A,MAD1L1,DTL,CAMSAP3,KNL1,TIMELESS,TELO2,BUB1B,MDM2,DACT1,ZWINT,ZFYVE19,DUSP1,RPS6KA2,TMEM67,BRSK1,ATR,WDR76,KLF4,RPS27L,RPA2,PARP9,EZH2,ACVR1,RNASEH2B,APBB1,FZR1,AURKAIP1,ATM,ZNF207,KAT2A,BCL6,SPDL1,DOT1L,BRCA1,CCNF,ZNF830,DYNC1LI1,CTDSPL,USP47,KAT2B,RBL1,UFL1,MRE11,INCENP,MBTPS2,EME2,SMARCA5,MBTPS1,CDC14B,TPR,TRIM37,PPP1R10,UIMC1,WAC,BAZ1B,MTBP	E2F1,TP53	1.7785	0.0753223	1	FALSE	effectsize_up
GO_BP	GO:0003205	cardiac chamber development	168	38	1	PRDM1,COL11A1,MYOCD,WNT5A,TP53,TBX3,EDNRA,NRP2,TEK,MDM2,LMO4,ADAMTS1,PARVA,TGFBR3,HEYL,MKS1,GATA6,CPE,NRP1,CHD7,FGFRL1,TBX2,FRS2,ACVR1,SAV1,ROBO1,NSD2,SMARCD3,MED1,SMO,CNTRL,SRF,TRIP11,AP2B1,RBM15,TMEM65,RBPJ,EGLN1	TP53	-1.77767	0.0754578	1	FALSE	effectsize_down
GO_BP	GO:0048522	positive regulation of cellular process	5843	1135	58	PAEP,CD36,IGFBP1,LPL,WIF1,IL24,ONECUT3,KCP,TBX15,KRT17,BIRC7,ECM1,TULP1,EDN3,SHISA7,F2RL2,RUNDC3A,FOXE1,WNT7B,GAL,ACAN,EBF2,ANGPT1,SPP1,PITX1,STMN2,CLEC5A,AGTR2,S100A8,CDKN2A,GREM1,S100A9,RGN,FGFR4,ESRRG,SYT3,CCBE1,PRAME,HTR2B,MCOLN2,EPCAM,BMPR1B,MMP7,FOSB,TTN,SLITRK3,GRIN2C,WNT6,CXCL8,HMGN5,KCNC2,IL1B,EGR3,LAMA2,SH3GL3,MGARP,TCF21,PTHLH,RNF112,HOXC10,ATF3,CDK5R2,PDE4D,MME,TRIM58,AMH,LEF1,ITGA2B,…	CD36,LPL,WIF1,ONECUT3,KCP,TBX15,ECM1,TULP1,SHISA7,F2RL2,RUNDC3A,FOXE1,WNT7B,ACAN,ANGPT1,CDKN2A,GREM1,FGFR4,SYT3,CCBE1,MCOLN2,BMPR1B,HMGN5,LAMA2,SH3GL3,MGARP,RNF112,PDE4D,TRIM58,ITGA2B,GJA1,E2F1,FMN2,SLITRK4,ROGDI,MC1R,MBLAC1,PRC1,WBP2NL,TRIM34,MPP2,ZBTB38,CEP131,TP53,MR1,ALPK1,TMEM59,PASK,ZNF484,PANX1,IP6K2,FEZ1,SMC6,NEO1,PAGR1,RAB29,CARD8,EMP2	-1.77644	0.0756597	1	FALSE	effectsize_down
GO_BP	GO:0032944	regulation of mononuclear cell proliferation	241	40	0	GAL,IL1B,CCDC88B,IGFBP2,IGF1,PAWR,MAD1L1,TLR4,CD24,PDE5A,IGF2,SH3RF1,TYROBP,MNDA,MYD88,LGALS9,MAPK8IP1,TNFRSF14,EFNB1,VCAM1,SCRIB,DHPS,CD320,TWSG1,NFATC2,LGALS3,SELENOK,JAK2,DLG5,SLC7A1,PELI1,ERBB2,SLC4A2,ATM,GPAM,BCL6,HLA-DRB1,PKN1,SOS2,ATAD5		-1.77602	0.0757294	1	FALSE	effectsize_down
GO_BP	GO:0050670	regulation of lymphocyte proliferation	237	40	0	GAL,IL1B,CCDC88B,IGFBP2,IGF1,PAWR,MAD1L1,TLR4,CD24,PDE5A,IGF2,SH3RF1,TYROBP,MNDA,MYD88,LGALS9,MAPK8IP1,TNFRSF14,EFNB1,VCAM1,SCRIB,DHPS,CD320,TWSG1,NFATC2,LGALS3,SELENOK,JAK2,DLG5,SLC7A1,PELI1,ERBB2,SLC4A2,ATM,GPAM,BCL6,HLA-DRB1,PKN1,SOS2,ATAD5		-1.77602	0.0757294	1	FALSE	effectsize_down
GO_BP	GO:0070555	response to interleukin-1	138	23	0	CXCL8,IL1B,MMP2,SFRP1,MAPK11,IL1R1,MYD88,LGALS9,EGR1,GBP3,CITED1,GHR,SOX9,RELA,ADAMTS7,RBMX,TAF9,IRAK4,TANK,IKBKB,UPF1,SIRPA,SRC		-1.77268	0.0762819	1	FALSE	effectsize_down
GO_BP	GO:0051090	regulation of DNA-binding transcription factor activity	386	68	6	CD36,S100A8,CDKN2A,S100A9,IL1B,TRIM58,MDFI,CYP1B1,SFRP4,CARD9,PTCH1,TRIM34,MYOCD,WNT5A,EDA2R,TLR4,ROR1,ENPP1,TRAF1,MYD88,LGALS9,SP100,BEX1,AR,CARD8,TRIM26,TRAF2,MAP3K10,PPARG,TRIM6,PSMA6,IL18R1,HEYL,STK36,ZNF431,GLIS2,KLF4,NFKBIL1,PPARGC1B,FZD6,DDR2,PRKD1,RELA,EDA,TRIM5,TRIM13,DDX58,COMMD1,CMKLR1,DDRGK1,SMARCA4,TRIM38,SLCO3A1,PPARGC1A,UFL1,MBTPS2,SMO,CYLD,CFLAR,IKBKB,SRF,EIF2AK2,FER,DHX33,ERC1,TR…	CD36,CDKN2A,TRIM58,MDFI,TRIM34,CARD8	-1.76931	0.0768429	1	FALSE	effectsize_down
GO_BP	GO:0048667	cell morphogenesis involved in neuron differentiation	584	150	9	EDN3,WNT7B,SPP1,EPHA6,BMPR1B,SLITRK3,PPFIA2,LAMA2,NPTX1,CDK5R2,GDF7,SLITRK4,NELL2,CTNND2,ROBO3,PCDHAC2,SLITRK2,PTCH1,KNDC1,WNT5A,CDH11,PTN,SEMA6B,ATP8A2,CHN1,SRCIN1,TTC8,PGRMC1,RAC3,CNTNAP1,NEFH,MAPK8IP2,FLRT2,FEZ1,EDNRA,NRP2,SHANK1,NEO1,CXCL12,CAMK2B,KIF5A,RND2,SEMA6D,CRABP2,LRRK2,SLITRK5,FARP1,TSKU,EFNB1,HMCN2,LMO4,ARHGAP44,SLC9A3R1,SCRIB,NOVA2,SEMA4G,RNF6,KIF1A,TRIM46,HECW2,CHRNA7,BOC,ARHGEF40…	WNT7B,EPHA6,BMPR1B,PPFIA2,LAMA2,SLITRK4,CNTNAP1,FEZ1,NEO1	1.76848	0.0769807	1	FALSE	effectsize_up
GO_BP	GO:0001932	regulation of protein phosphorylation	930	158	8	CD36,IL24,EDN3,ANGPT1,CDKN2A,GREM1,RGN,HTR2B,TTN,IL1B,CDK5R2,PDE4D,EDNRB,CEMIP,DKK1,HMGA2,PKIB,CEACAM1,PID1,KNDC1,RGS2,CAMK2N2,THBS4,SFRP1,MYOCD,WNT5A,CLSPN,CD44,TP53,RGS14,CCND2,TPX2,IGF1,THBS1,ADCYAP1,TLR4,PPM1E,SRCIN1,CARD10,CD24,IP6K2,ENPP1,RASSF2,TENM1,TXN,PRR5L,DNAJC10,STAT2,LRRK2,GHR,MAPK8IP1,EGFR,BRAT1,EMP2,TRAF2,TNFRSF14,TEK,IQGAP3,MAP3K10,PPARG,SLC9A3R1,WARS,SOX9,TNK2,NEDD9,CALM1,FAXDC2…	CD36,ANGPT1,CDKN2A,GREM1,PDE4D,TP53,IP6K2,EMP2	-1.76393	0.077744	1	FALSE	effectsize_down
GO_BP	GO:0090257	regulation of muscle system process	245	35	1	ATP1A2,TNNT1,PDE4D,RGS2,MYOCD,CLIC2,CHRM2,GUCY1A1,NR4A1,IGF1,PDE5A,NR4A3,DSG2,TMEM38A,CAMK2B,PDE9A,PPARG,CALM1,ATP2B4,DOCK5,DAPK3,CTTN,PRKD1,ATP2B1,GTF2IRD1,ORMDL3,LMNA,PARP2,TRPM4,PARP1,FOXO3,CAMK2D,BECN1,SRF,CAMK2G	PDE4D	1.76236	0.078008	1	FALSE	effectsize_up
GO_BP	GO:0002573	myeloid leukocyte differentiation	239	41	0	LEF1,CCN4,ITGB8,CEACAM1,SFRP1,FOS,UCP2,LRRC17,TLR4,PRXL2A,FAM20C,JUNB,TYROBP,MYD88,RASSF2,CASP10,TESC,PPARG,GPC3,NEDD9,CASP8,OSTM1,PPARGC1B,C1QC,SLC4A2,TCTA,SRP54,TCIRG1,PARP1,CDC42,MED1,HLA-DRB1,LRRK1,VEGFA,STAT5A,IFI16,RBPJ,NME2,SRC,FARP2,LBR		-1.7603	0.078357	1	FALSE	effectsize_down
GO_BP	GO:0016049	cell growth	495	106	6	IGFBP1,KRT17,EDN3,SPP1,AGTR2,S100A8,CDKN2A,GREM1,S100A9,SYT3,GJA1,CCDC85B,CEACAM1,RGS2,SFRP1,MYOCD,COL14A1,WNT5A,TP53,NRN1,SEMA6B,IGF1,FAM107A,TNC,SERPINE2,NET1,IP6K2,EDNRA,ENPP1,NRP2,HDGFL2,RIMS2,CXCL12,CPNE5,RND2,SEMA6D,CRABP2,EGFR,BRAT1,CXCL16,IGFBP7,SOX9,DERL2,SEMA4G,RASGRP2,RNF6,WT1,TRIM46,DAB2,OGFR,FLRT1,MAPT,LLPH,FGFR1OP,SEMA4B,NRP1,ITGB1,H3F3B,RUFY3,CTTN,TCHP,PLXNA1,MACF1,ERBB2,MAP1B,SEMA…	CDKN2A,GREM1,SYT3,GJA1,TP53,IP6K2	-1.75897	0.0785832	1	FALSE	effectsize_down
GO_BP	GO:0036503	ERAD pathway	113	38	0	CLGN,FBXO2,GET4,DNAJC10,XBP1,UBXN8,RNF5,STT3B,UBE2J1,TMX1,DERL2,FBXO17,MAN1C1,TMEM67,UGGT2,JKAMP,PSMC6,RHBDD1,TRIM13,STUB1,UBE4B,SEL1L,RNF121,UBE4A,TOR1A,TMUB2,ATXN3,RNF185,TMEM129,TMEM259,TMUB1,ERLEC1,UGGT1,UBAC2,ECPAS,USP13,UBXN2A,BCAP31		-1.75859	0.078648	1	FALSE	effectsize_down
GO_BP	GO:0001558	regulation of cell growth	417	93	6	IGFBP1,KRT17,SPP1,AGTR2,S100A8,CDKN2A,GREM1,S100A9,SYT3,GJA1,CCDC85B,CEACAM1,RGS2,SFRP1,MYOCD,COL14A1,WNT5A,TP53,SEMA6B,IGF1,FAM107A,TNC,SERPINE2,NET1,IP6K2,ENPP1,HDGFL2,RIMS2,CXCL12,CPNE5,RND2,SEMA6D,CRABP2,EGFR,BRAT1,CXCL16,IGFBP7,DERL2,SEMA4G,RASGRP2,RNF6,WT1,TRIM46,DAB2,OGFR,MAPT,FGFR1OP,SEMA4B,NRP1,H3F3B,RUFY3,CTTN,TCHP,MACF1,ERBB2,MAP1B,SEMA3G,PARP2,PLAA,HBEGF,YAP1,LAMTOR2,ANAPC2,DCBLD2,SYT…	CDKN2A,GREM1,SYT3,GJA1,TP53,IP6K2	-1.75625	0.0790457	1	FALSE	effectsize_down
GO_BP	GO:0044786	cell cycle DNA replication	45	20	1	TK1,MCM2,DACH1,RTEL1,FEN1,ZPR1,LIG1,GMNN,CDC7,MCM3,MCM4,MCM6,DBF4B,BCL6,DBF4,ZNF830,PCNA,UPF1,POLA1,ATAD5	MCM2	1.7557	0.0791398	1	FALSE	effectsize_up
GO_BP	GO:1903825	organic acid transmembrane transport	158	30	2	CD36,ATP1A2,SLC16A11,RGS2,ACSL5,UCP2,SLC25A22,SLC19A1,THBS1,SLC25A26,SLC38A5,SLC38A1,SLC6A6,SLC1A5,SLC7A2,SLC29A4,SLC38A10,PER2,ACSL1,SLC25A13,CPT1B,ITGB1,ABCD1,CPT2,SLC7A1,SLC36A4,SLC38A9,SLC27A1,SLC25A38,SLC25A1	CD36,SLC25A26	-1.7513	0.079894	1	FALSE	effectsize_down
GO_BP	GO:0032508	DNA duplex unwinding	79	24	2	MCM2,RECQL4,CHTF18,RTEL1,TOP2A,WRNIP1,ASCC3,XRCC5,RFC2,DDX11,CHD1L,MCM8,MCM3,MCM4,MCM6,DHX36,ASCC2,ERCC2,RFC4,MRE11,MCM9,UPF1,MCM5,IGHMBP2	MCM2,WRNIP1	1.74903	0.0802857	1	FALSE	effectsize_up
GO_BP	GO:0031589	cell-substrate adhesion	358	96	7	CD36,ANGPT1,CDKN2A,GREM1,PPFIA2,APOD,ITGBL1,ITGA2B,COL8A1,ITGB8,TNXB,RELL2,MELTF,SFRP1,CD44,CDH11,RADIL,COL5A3,SVEP1,FAM107A,THBS1,CCN2,EPDR1,SRCIN1,RAC3,FREM1,CAMSAP3,FBLN5,PLAU,ADAMTS13,EDIL3,ARL2,AJAP1,EMILIN1,EMP2,CORO2B,NEXMIF,MICALL2,TEK,TTYH1,COL26A1,VCAM1,TSC1,SGCE,NEDD9,HOXD3,BCL2L11,ECM2,PARVA,ACTN4,DAB2,DOCK5,KANK1,COL13A1,LIMS1,DAPK3,ITGA1,ILK,P4HB,S100A10,ITGA9,NRP1,ITGB1,JAK2,CTTN,E…	CD36,ANGPT1,CDKN2A,GREM1,PPFIA2,ITGA2B,EMP2	-1.74785	0.0804895	1	FALSE	effectsize_down
GO_BP	GO:0090317	negative regulation of intracellular protein transport	32	11	2	CD36,ANGPT1,APOD,TXN,SP100,UFM1,UBE2J1,DERL2,RANGAP1,ERLEC1,UBAC2	CD36,ANGPT1	-1.74468	0.0810401	1	FALSE	effectsize_down
GO_BP	GO:0030518	intracellular steroid hormone receptor signaling pathway	123	35	1	ESRRG,TCF21,SFRP1,CYP7B1,PAGR1,AR,UFM1,LBH,RNF6,HEYL,DAB2,DDX5,PER1,ZMIZ1,PPARGC1B,JAK2,DDRGK1,YAP1,DDX17,PARP1,SMARCA4,VPS11,BRCA1,MED1,ESRRA,ERRFI1,PKN1,UFL1,CNOT1,LATS1,RBFOX2,DAXX,SRC,CARM1,KDM3A	PAGR1	-1.74457	0.0810604	1	FALSE	effectsize_down
GO_BP	GO:0022408	negative regulation of cell-cell adhesion	203	31	0	EPCAM,CEACAM1,ZNF703,PAWR,MAD1L1,SERPINE2,PDE5A,HLX,LGALS9,IL4R,CXCL12,NEXMIF,TNFRSF14,PRDX2,TMX1,SCRIB,TWSG1,LGALS3,KLF4,JAK3,JAK2,DLG5,PELI1,ERBB2,LAPTM5,SLC4A2,BCL6,HLA-DRB1,VEGFA,GLI3,DUSP22		-1.74451	0.0810697	1	FALSE	effectsize_down
GO_BP	GO:0045444	fat cell differentiation	248	53	3	LPL,WIF1,MB,EBF2,C1QL4,E2F1,CCN4,HMGA2,MMP11,CCDC85B,FABP4,RGS2,SFRP1,ZNF516,WNT5A,NR4A1,TTC8,SNAI2,ENPP1,C1QTNF3,NR4A3,TMEM120B,ZFP36,FNDC5,XBP1,PPARG,RUNX1T1,ID4,PER2,CEBPD,ADGRF5,KLF4,BBS1,SLC2A4,ATAT1,WWTR1,ERAP1,SAV1,NOC3L,CMKLR1,CDS1,YAP1,TRPM4,ALDH6A1,TBL1XR1,FTO,MED1,JDP2,PPARGC1A,CTBP1,BBS4,CARM1,RREB1	LPL,WIF1,E2F1	-1.74437	0.0810943	1	FALSE	effectsize_down
GO_BP	GO:0061333	renal tubule morphogenesis	81	19	1	AGTR2,GREM1,ADAMTS16,WNT6,TCF21,PTCH1,IRX3,CITED1,GPC3,SOX9,WT1,ILK,AHI1,VEGFA,HS2ST1,SMO,GLI3,MTSS1,GZF1	GREM1	-1.74367	0.0812171	1	FALSE	effectsize_down
GO_BP	GO:0010631	epithelial cell migration	374	66	5	ANGPT1,AGTR2,GREM1,S100A9,CCBE1,PKN3,EGR3,CYP1B1,CEACAM1,WNT5A,PTN,NR4A1,EPPK1,THBS1,ANLN,CARD10,SNAI2,NRP2,LTB4R2,SP100,FAP,EMP2,TEK,PPARG,SOX9,TMSB4X,ATP2B4,MMRN2,LOXL2,TGFBR3,STARD13,DOCK5,KANK1,EPB41L4B,NRP1,KLF4,ITGB1,PRKD1,MACF1,GPI,SYNJ2BP,AMOT,HDAC9,HBEGF,ROBO1,MAP4K4,PRCP,PRKX,SPRED1,SP1,MAP3K3,SH3BP1,PKN1,VEGFA,STAT5A,GIPC1,CORO1B,SRF,AKT3,ADAM17,PTPRM,DOCK1,KRIT1,PDPK1,SRC,RREB1	ANGPT1,GREM1,CCBE1,PKN3,EMP2	-1.74349	0.0812477	1	FALSE	effectsize_down
GO_BP	GO:0090130	tissue migration	382	66	5	ANGPT1,AGTR2,GREM1,S100A9,CCBE1,PKN3,EGR3,CYP1B1,CEACAM1,WNT5A,PTN,NR4A1,EPPK1,THBS1,ANLN,CARD10,SNAI2,NRP2,LTB4R2,SP100,FAP,EMP2,TEK,PPARG,SOX9,TMSB4X,ATP2B4,MMRN2,LOXL2,TGFBR3,STARD13,DOCK5,KANK1,EPB41L4B,NRP1,KLF4,ITGB1,PRKD1,MACF1,GPI,SYNJ2BP,AMOT,HDAC9,HBEGF,ROBO1,MAP4K4,PRCP,PRKX,SPRED1,SP1,MAP3K3,SH3BP1,PKN1,VEGFA,STAT5A,GIPC1,CORO1B,SRF,AKT3,ADAM17,PTPRM,DOCK1,KRIT1,PDPK1,SRC,RREB1	ANGPT1,GREM1,CCBE1,PKN3,EMP2	-1.74349	0.0812477	1	FALSE	effectsize_down
GO_BP	GO:0090132	epithelium migration	377	66	5	ANGPT1,AGTR2,GREM1,S100A9,CCBE1,PKN3,EGR3,CYP1B1,CEACAM1,WNT5A,PTN,NR4A1,EPPK1,THBS1,ANLN,CARD10,SNAI2,NRP2,LTB4R2,SP100,FAP,EMP2,TEK,PPARG,SOX9,TMSB4X,ATP2B4,MMRN2,LOXL2,TGFBR3,STARD13,DOCK5,KANK1,EPB41L4B,NRP1,KLF4,ITGB1,PRKD1,MACF1,GPI,SYNJ2BP,AMOT,HDAC9,HBEGF,ROBO1,MAP4K4,PRCP,PRKX,SPRED1,SP1,MAP3K3,SH3BP1,PKN1,VEGFA,STAT5A,GIPC1,CORO1B,SRF,AKT3,ADAM17,PTPRM,DOCK1,KRIT1,PDPK1,SRC,RREB1	ANGPT1,GREM1,CCBE1,PKN3,EMP2	-1.74349	0.0812477	1	FALSE	effectsize_down
GO_BP	GO:0097106	postsynaptic density organization	39	10	2	SLITRK3,NPTX1,LRRC4,LRRC4B,CNTNAP1,SHANK1,CRIPT,LRFN4,LRFN1,NLGN2	LRRC4,CNTNAP1	1.74348	0.0812507	1	FALSE	effectsize_up
GO_BP	GO:0099084	postsynaptic specialization organization	45	10	2	SLITRK3,NPTX1,LRRC4,LRRC4B,CNTNAP1,SHANK1,CRIPT,LRFN4,LRFN1,NLGN2	LRRC4,CNTNAP1	1.74348	0.0812507	1	FALSE	effectsize_up
GO_BP	GO:0006801	superoxide metabolic process	71	10	2	CD36,DUOX2,NOXA1,DUOX1,TYROBP,FBLN5,ACP5,EGFR,PRDX2,MAPT	CD36,NOXA1	-1.74314	0.0813097	1	FALSE	effectsize_down
GO_BP	GO:0010243	response to organonitrogen compound	1070	229	8	PENK,CD36,IGFBP1,LPL,GAL,AGTR2,FOSB,VGF,KCNC2,CACNA1A,IL1B,MGARP,CIB2,DUOX2,GJA1,EDNRB,CYP1B1,CLGN,FBXO2,PPP1R1B,CARD9,INSRR,TWIST2,KCNC1,DUOX1,CEACAM1,PID1,CACNA1B,MMP2,RGS2,SFRP1,FOS,TP53,UCP2,NT5E,GNG2,CHRM2,NR4A1,IGF1,ASIC1,TBC1D4,SDC1,TLR4,SLC18A2,IGF2,PANX1,TRPM2,EDNRA,ACHE,ENPP1,RYR3,RGS17,NR4A3,NFKBIZ,BCHE,TIMELESS,MYD88,PALM,ADAMTS13,CXCL12,TMEM38A,GET4,EGR1,DNAJC10,CTSK,STAT2,CITED1,CAS…	PENK,CD36,LPL,MGARP,CIB2,GJA1,TP53,PANX1	-1.74201	0.0815061	1	FALSE	effectsize_down
GO_BP	GO:0048193	Golgi vesicle transport	294	88	0	AMN,SORCS1,SEC24D,SPIRE2,LRRK2,RAB33B,SEC23A,SLC10A7,ARF4,SCFD1,DOP1B,COG3,ARCN1,SORL1,GCC2,NSF,P4HB,SAR1A,BBS1,SNX8,TRAPPC1,GOLGA5,PRKD1,VAMP2,GOPC,MYO1B,GOLPH3L,MACF1,LAPTM5,RAB6B,COPE,TMED2,COMMD1,LMAN1,TMED10,AP4M1,MYO18A,AP1G1,COG5,MPPE1,SEC31A,COG6,RAB8A,VAMP3,COPB2,MON2,RABIF,TRAPPC5,USO1,SEC22B,RER1,PREPL,EXOC5,COG4,SEC22A,ERGIC2,GOSR2,YIPF5,YIPF4,MYO5A,PICK1,UHRF1BP1L,SCAP,EXOC1,TRAPPC11…		-1.7418	0.0815432	1	FALSE	effectsize_down
GO_BP	GO:0070301	cellular response to hydrogen peroxide	67	15	0	CYP1B1,NET1,TRPM2,TXN,CBX8,MDM2,AQP1,KLF4,RELA,EZH2,STAT6,PCNA,BECN1,SIRPA,SRC		-1.74099	0.0816846	1	FALSE	effectsize_down
GO_BP	GO:0009261	ribonucleotide catabolic process	140	29	2	PDE4D,OGDHL,UCP2,NT5E,IGF1,ENO3,AMPD3,PDE5A,ENTPD7,PDE4C,ARL2,ZBTB20,PDE9A,SUCLG2,PRKAA2,GALK1,MLXIPL,ITPA,ABCD1,NT5C,GPI,SUCLA2,OGDH,PKM,KAT2B,NT5C2,OGT,FOXK1,PRKAG2	PDE4D,SUCLG2	-1.74069	0.0817373	1	FALSE	effectsize_down
GO_BP	GO:0046328	regulation of JNK cascade	137	33	1	BIRC7,WNT7B,IL1B,DKK1,CARD9,GADD45B,WNT5A,CCN2,EDA2R,TLR4,MAPK8IP2,SH3RF1,MYD88,RASSF2,MAPK8IP1,EGFR,TRAF2,MAP3K10,MECOM,DACT1,PER1,MAP4K2,EPHB1,MAP4K4,HRAS,CDC42,FZD7,CYLD,ZMYND11,SIRPA,AIDA,DUSP22,MFHAS1	WNT7B	-1.73407	0.0829053	1	FALSE	effectsize_down
GO_BP	GO:0051128	regulation of cellular component organization	2453	543	24	CD36,IGFBP1,KRT17,TULP1,EDN3,ANGPT1,SPP1,STMN2,AGTR2,S100A8,CDKN2A,GREM1,S100A9,ADAMTS16,FGFR4,SYT3,SLITRK3,PPFIA2,IL1B,LAMA2,APOD,SH3GL3,MGARP,TRIM54,TRIM58,GJA1,TRABD2A,SLITRK4,RHPN1,CLDN7,SFRP4,DKK1,NAV3,TNFSF14,ROBO3,PKIB,HAUS7,TNXB,CCDC85B,SLITRK2,CAPN6,SPTB,CEACAM1,MELTF,PID1,CENPF,SPC24,KNDC1,SGIP1,RGS2,IRX3,SFRP1,RND3,MYOCD,COL14A1,WNT5A,CD44,CEP131,TP53,NUF2,PTN,SEMA6B,EPS8L1,ATP8A2,CHN1…	CD36,TULP1,ANGPT1,CDKN2A,GREM1,FGFR4,SYT3,PPFIA2,LAMA2,SH3GL3,MGARP,TRIM58,GJA1,SLITRK4,HAUS7,CEP131,TP53,CNTNAP1,IP6K2,FEZ1,SMC6,NEO1,RAB29,CARD8	1.7332	0.0830608	1	FALSE	effectsize_up
GO_BP	GO:0001941	postsynaptic membrane organization	41	11	2	SHISA7,LRRC4,FARP1,CRIPT,SSH1,NLGN2,RER1,MESD,LRP4,DLG4,GPHN	SHISA7,LRRC4	-1.73308	0.0830821	1	FALSE	effectsize_down
GO_BP	GO:0090092	regulation of transmembrane receptor protein serine/threonine kinase signaling pathway	316	57	5	KCP,RASL11B,WFIKKN2,GREM1,AMH,GDF7,SFRP4,DKK1,TNXB,ASPN,SFRP1,MYOCD,WNT5A,TP53,ZNF703,CHST11,THBS1,C20orf27,MICOS10-NBL1,NCLN,NEO1,RBPMS2,EMILIN1,CITED1,PPARG,GPC3,TWSG1,NREP,ACVR2B,TGFBR3,DAB2,SORL1,ZNF423,ILK,GATA6,SAP30,JAK2,SPRED3,FKBP8,ACVR1,STUB1,SLC2A10,PARP1,SPRED1,SNX25,RBBP4,GIPC1,SPART,LATS1,OGT,GLG1,ADAM17,UBE2D3,PDPK1,RBPJ,SPRED2,SMURF1	KCP,RASL11B,GREM1,TP53,NEO1	-1.73087	0.0834754	1	FALSE	effectsize_down
GO_BP	GO:0042063	gliogenesis	345	60	7	PENK,ACAN,S100A8,S100A9,IL1B,LAMA2,RNF112,CDK5R2,LEF1,PRX,POU3F1,TP53,PTN,LAMC3,TLR4,SERPINE2,CNTNAP1,ROR1,MYD88,TMEM98,EGFR,PHGDH,SOX9,SCRIB,NDRG1,ID4,NSUN5,C1QA,MAPT,ILK,B4GALT6,ZMIZ1,NCSTN,RELA,EZH2,SRGAP2,ERBB2,METRN,SUN2,EIF2B2,MYRF,METTL14,TTC21B,SRSF1,SLC45A3,BMERB1,ERCC2,DICER1,HAPLN3,HRAS,KDM4A,DISC1,UFL1,SMO,PICK1,GLI3,PPP3R1,WDR47,KRAS,MAP2K1	PENK,ACAN,LAMA2,RNF112,PRX,TP53,CNTNAP1	-1.73031	0.0835754	1	FALSE	effectsize_down
GO_BP	GO:0007093	mitotic cell cycle checkpoint signaling	143	33	1	CENPF,SPC24,CLSPN,TP53,NUF2,MAD1L1,DTL,KNL1,BUB1B,MDM2,ZWINT,ZFYVE19,DUSP1,BRSK1,RPS27L,RPA2,FZR1,ATM,ZNF207,SPDL1,BRCA1,ZNF830,DYNC1LI1,MRE11,INCENP,MBTPS2,EME2,MBTPS1,CDC14B,TPR,PPP1R10,UIMC1,WAC	TP53	1.72887	0.0838319	1	FALSE	effectsize_up
GO_BP	GO:0009583	detection of light stimulus	69	10	1	TULP1,ATP8A2,ROM1,CEP250,PITPNM1,CDS1,OPN3,UNC119,CAMKMT,NMT2	TULP1	1.72721	0.0841303	1	FALSE	effectsize_up
GO_BP	GO:0007498	mesoderm development	140	30	2	AMH,LEF1,GJA1,DKK1,HMGA2,IRX3,WNT5A,TBX3,NCLN,TXNRD1,PUS7,SCX,MEST,TWSG1,ACVR2B,WLS,KLF4,ITGB1,JAK2,ACVR1,GPI,ARMC5,YAP1,RPS6KA6,VEGFA,MESD,SMO,EXOC4,SRF,POGLUT1	GJA1,PUS7	-1.72394	0.0847187	1	FALSE	effectsize_down
GO_BP	GO:0001938	positive regulation of endothelial cell proliferation	111	20	1	ECM1,HTR2B,EGR3,THBS4,WNT5A,NR4A1,IGF2,NRP2,CXCL12,TEK,EGFL7,NRP1,PRKD1,SP1,VEGFA,STAT5A,AKT3,ADAM17,HMGB2,PDPK1	ECM1	-1.72321	0.0848499	1	FALSE	effectsize_down
GO_BP	GO:0043408	regulation of MAPK cascade	669	111	4	CD36,BIRC7,EDN3,WNT7B,ANGPT1,FGFR4,HTR2B,DUSP2,C1QL4,IL1B,ATF3,DKK1,CARD9,GADD45B,RELL2,CEACAM1,RGS2,WNT5A,CD44,RGS14,IGF1,FOXM1,THBS1,CCN2,ADCYAP1,EDA2R,TLR4,CD24,MAPK8IP2,IGF2,SH3RF1,DUSP9,MYD88,RASSF2,LGALS9,TENM1,AR,EMILIN1,LRRK2,GHR,MAPK8IP1,EGFR,TRAF2,TEK,IQGAP3,MAP3K10,PPARG,LBH,PRDX2,SLC9A3R1,DUSP8,MECOM,DACT1,DUSP1,DOK5,CAVIN3,CHRNA7,DAB2,ITGA1,PER1,DDT,CDON,NRP1,DOK1,PEBP1,PDGFA,JAK2,SP…	CD36,WNT7B,ANGPT1,FGFR4	1.72298	0.0848926	1	FALSE	effectsize_up
GO_BP	GO:0071559	response to transforming growth factor beta	308	56	3	PENK,RASL11B,WFIKKN2,ITGB8,TNXB,ASPN,SFRP1,MYOCD,WNT5A,SOX5,FOS,TP53,ZNF703,JUN,CHST11,THBS1,CLDN1,C20orf27,NFKBIZ,FMOD,CTSK,CITED1,PPARG,SOX9,SCX,TWSG1,NREP,TGFBR3,DAB2,LIMS1,SAP30,ZMIZ1,SPRED3,DDR2,ACVR1,STUB1,SLC2A10,PARP1,SPRED1,SNX25,RBBP4,APPL2,WWOX,GIPC1,LATS1,CFLAR,OGT,GLG1,ADAM17,TGFBRAP1,ZFHX3,PDPK1,SRC,SPRED2,DUSP22,SMURF1	PENK,RASL11B,TP53	-1.72268	0.0849472	1	FALSE	effectsize_down
GO_BP	GO:0045923	positive regulation of fatty acid metabolic process	40	12	0	RGN,IL1B,PLIN5,NR4A3,PPARG,TWIST1,MLXIPL,ABCD1,SLC45A3,PPARGC1A,KAT2B,LPGAT1		1.72162	0.085138	1	FALSE	effectsize_up
GO_BP	GO:0048640	negative regulation of developmental growth	114	18	0	SPP1,PTCH1,RGS2,WNT5A,SEMA6B,MAPK11,SEMA6D,SEMA4G,RNF6,TRIM46,SEMA4B,NRP1,SAV1,SEMA3G,SEMA6C,SPART,SEMA4C,SEMA6A		1.71998	0.0854361	1	FALSE	effectsize_up
GO_BP	GO:0006022	aminoglycan metabolic process	123	23	1	ANGPT1,IL1B,EDNRB,CEMIP,CD44,CHST11,IDUA,CHST1,EDNRA,XYLT1,ITIH4,SLC10A7,UGDH,CHST12,HEXA,GUSB,IDS,CSGALNACT2,CLTC,SLC35B2,HS2ST1,XYLT2,DSEL	ANGPT1	-1.71828	0.0857452	1	FALSE	effectsize_down
GO_BP	GO:0030203	glycosaminoglycan metabolic process	112	23	1	ANGPT1,IL1B,EDNRB,CEMIP,CD44,CHST11,IDUA,CHST1,EDNRA,XYLT1,ITIH4,SLC10A7,UGDH,CHST12,HEXA,GUSB,IDS,CSGALNACT2,CLTC,SLC35B2,HS2ST1,XYLT2,DSEL	ANGPT1	-1.71828	0.0857452	1	FALSE	effectsize_down
GO_BP	GO:1903510	mucopolysaccharide metabolic process	92	23	1	ANGPT1,IL1B,EDNRB,CEMIP,CD44,CHST11,IDUA,CHST1,EDNRA,XYLT1,ITIH4,SLC10A7,UGDH,CHST12,HEXA,GUSB,IDS,CSGALNACT2,CLTC,SLC35B2,HS2ST1,XYLT2,DSEL	ANGPT1	-1.71828	0.0857452	1	FALSE	effectsize_down
GO_BP	GO:1904645	response to amyloid-beta	54	12	2	CD36,CACNA1A,GJA1,CACNA1B,MMP2,IGF1,TLR4,CASP4,VCAM1,CHRNA7,PARP1,FOXO3	CD36,GJA1	-1.71644	0.0860814	1	FALSE	effectsize_down
GO_BP	GO:0042102	positive regulation of T cell proliferation	104	14	0	IL1B,CCDC88B,IGFBP2,IGF1,CD24,IGF2,LGALS9,EFNB1,VCAM1,DHPS,SELENOK,JAK2,SLC7A1,GPAM		-1.70936	0.0873839	1	FALSE	effectsize_down
GO_BP	GO:0007272	ensheathment of neurons	155	40	3	PRX,MAL2,POU3F1,PTN,GALC,CNTNAP1,CTSC,TMEM98,FIG4,MPZ,TSC1,ZPR1,POMGNT1,NDRG1,ID4,NSUN5,ILK,B4GALT6,EIF2AK3,NFASC,ABCD1,NCSTN,ORMDL3,ERBB2,ACER3,EIF2B2,HEXA,MYRF,RARG,ERCC2,DICER1,MTMR2,HRAS,DEGS1,FAM126A,EPB41L3,AFG3L2,ZNF24,PPP3R1,MAP2K1	PRX,GALC,CNTNAP1	-1.70765	0.0877019	1	FALSE	effectsize_down
GO_BP	GO:0008366	axon ensheathment	155	40	3	PRX,MAL2,POU3F1,PTN,GALC,CNTNAP1,CTSC,TMEM98,FIG4,MPZ,TSC1,ZPR1,POMGNT1,NDRG1,ID4,NSUN5,ILK,B4GALT6,EIF2AK3,NFASC,ABCD1,NCSTN,ORMDL3,ERBB2,ACER3,EIF2B2,HEXA,MYRF,RARG,ERCC2,DICER1,MTMR2,HRAS,DEGS1,FAM126A,EPB41L3,AFG3L2,ZNF24,PPP3R1,MAP2K1	PRX,GALC,CNTNAP1	-1.70765	0.0877019	1	FALSE	effectsize_down
GO_BP	GO:0042552	myelination	153	40	3	PRX,MAL2,POU3F1,PTN,GALC,CNTNAP1,CTSC,TMEM98,FIG4,MPZ,TSC1,ZPR1,POMGNT1,NDRG1,ID4,NSUN5,ILK,B4GALT6,EIF2AK3,NFASC,ABCD1,NCSTN,ORMDL3,ERBB2,ACER3,EIF2B2,HEXA,MYRF,RARG,ERCC2,DICER1,MTMR2,HRAS,DEGS1,FAM126A,EPB41L3,AFG3L2,ZNF24,PPP3R1,MAP2K1	PRX,GALC,CNTNAP1	-1.70765	0.0877019	1	FALSE	effectsize_down
GO_BP	GO:2000779	regulation of double-strand break repair	132	35	1	FMN2,TEX15,HMGA2,RADX,FOXM1,SPIRE2,SHLD1,HDGFL2,TIMELESS,SLF2,RTEL1,PPP4C,USP51,SENP3,TWIST1,ATR,RPA2,DDX11,UBQLN4,NSD2,PARP1,SMARCA4,SMARCD3,MBTD1,EPC1,WDR48,PNKP,BCL7A,RNF169,KMT5B,SPIDR,SPIRE1,MRGBP,FIGNL1,CYREN	FMN2	1.70733	0.0877606	1	FALSE	effectsize_up
GO_BP	GO:0032760	positive regulation of tumor necrosis factor production	109	21	2	CD36,LPL,CARD9,WNT5A,SPON2,THBS1,TLR4,TYROBP,MYD88,LGALS9,ZBTB20,LRRK2,TWIST1,DDT,FCGR2A,SELENOK,JAK2,C1QTNF4,DDX58,ARID5A,FZD5	CD36,LPL	-1.70692	0.0878372	1	FALSE	effectsize_down
GO_BP	GO:1903557	positive regulation of tumor necrosis factor superfamily cytokine production	113	21	2	CD36,LPL,CARD9,WNT5A,SPON2,THBS1,TLR4,TYROBP,MYD88,LGALS9,ZBTB20,LRRK2,TWIST1,DDT,FCGR2A,SELENOK,JAK2,C1QTNF4,DDX58,ARID5A,FZD5	CD36,LPL	-1.70692	0.0878372	1	FALSE	effectsize_down
GO_BP	GO:0045732	positive regulation of protein catabolic process	203	37	0	IL1B,WNT5A,DTL,MYLIP,SH3RF1,RILP,LRRK2,BAG2,MDM2,GPC3,SOX9,TMX1,DACT1,GABARAP,SGSM3,DAB2,SORL1,NSF,RCHY1,PACSIN3,PSMC6,DDRGK1,STUB1,DET1,FZR1,VPS11,ATXN3,SEC22B,RNF185,TMEM259,PSMC1,ATG7,CSNK2A1,USP13,USP5,BCAP31,MAPK9		-1.70595	0.0880175	1	FALSE	effectsize_down
GO_BP	GO:0090287	regulation of cellular response to growth factor stimulus	372	69	6	KCP,RASL11B,AGTR2,WFIKKN2,GREM1,CCBE1,IL1B,SFRP4,DKK1,TNXB,ASPN,SFRP1,MYOCD,WNT5A,TP53,ZNF703,CHST11,THBS1,C20orf27,MICOS10-NBL1,FAM20C,CREB3L1,NEO1,RBPMS2,EMILIN1,CITED1,PPARG,GPC3,TWSG1,ATP2B4,DOK5,MMRN2,NREP,TGFBR3,SORL1,ZNF423,ILK,GATA6,NRP1,PRKCB,SAP30,ITGB1,SPRED3,FKBP8,SPRY4,STUB1,ADAMTS3,ROBO1,SLC2A10,ZDHHC17,SPRED1,SNX25,NIBAN2,RBBP4,VEGFA,GIPC1,SPART,CYFIP2,LATS1,CFLAR,OGT,GLG1,ADAM17,U…	KCP,RASL11B,GREM1,CCBE1,TP53,NEO1	-1.7057	0.0880631	1	FALSE	effectsize_down
GO_BP	GO:0009141	nucleoside triphosphate metabolic process	265	49	0	ATP1A2,PID1,OGDHL,UCP2,NT5E,IGF1,ENO3,ENTPD7,ENPP1,FAM173A,ARL2,ZBTB20,LRRK2,PRKAA2,GALK1,GIMAP7,IMPDH1,NUDT15,TMSB4X,UCK2,MLXIPL,NDUFB4,SLC25A13,TAZ,ITPA,ATP6V1B2,OLA1,IMPDH2,NME7,GPI,AK2,OGDH,PARP1,ATP6V0C,PKM,ATP5IF1,UCKL1,AK1,PPARGC1A,KAT2B,DMAC2L,AK4,CTPS1,OGT,FOXK1,NME2,SAMHD1,FIGNL1,PRKAG2		-1.70555	0.0880912	1	FALSE	effectsize_down
GO_BP	GO:0060537	muscle tissue development	436	83	4	MYH14,PITX1,GREM1,TTN,TCF21,ATF3,LEF1,GJA1,KLHL41,DKK1,COL11A1,CENPF,PTCH1,GLI1,RGS2,IRX3,MYOCD,COL14A1,WNT5A,FOS,TBX3,NR4A1,IGF1,CNTNAP1,MAPK11,IGF2,EDNRA,DSG2,HLX,SGCD,EGR1,TSC1,SOX9,SCX,TWIST1,WT1,TGFBR3,HEYL,CSRP2,BTG2,ELN,DDX5,TAZ,SGCB,CDON,OBSL1,RBM24,GATA6,CHD7,SAP30,MAFF,ITGB1,GPCPD1,AKAP13,TBX2,LMNA,FRS2,ACVR1,SAV1,PARP2,HDAC9,YAP1,EPHB1,DDX17,KAT2A,HIVEP3,NIBAN2,CDC42,FZD7,MED1,HOMER1,P…	MYH14,GREM1,GJA1,CNTNAP1	1.70532	0.0881343	1	FALSE	effectsize_up
GO_BP	GO:0045668	negative regulation of osteoblast differentiation	68	12	1	GREM1,RORB,TWIST2,PTCH1,SFRP1,CITED1,PPARG,SOX9,TWIST1,TWSG1,TRPM4,NBR1	GREM1	-1.70321	0.088528	1	FALSE	effectsize_down
GO_BP	GO:0060986	endocrine hormone secretion	57	13	1	GAL,SPP1,IL1B,GJA1,TBX3,C1QTNF3,PPARG,DAB2,AQP1,NIBAN2,KDM5B,RAB11FIP3,RAB11FIP1	GJA1	-1.70263	0.0886371	1	FALSE	effectsize_down
GO_BP	GO:0010517	regulation of phospholipase activity	54	11	0	HTR2B,RGS2,EDNRA,EGFR,BICD1,ARF4,PLAA,HRAS,PDGFRB,ARL1,PDPK1		-1.70144	0.0888606	1	FALSE	effectsize_down
GO_BP	GO:0006164	purine nucleotide biosynthetic process	257	41	1	GUCY1A2,PID1,ACSL5,GUCY1A1,AMPD3,FAM173A,PPCS,PAPSS2,IMPDH1,TMSB4X,ELOVL7,ACSL1,NDUFB4,SLC25A13,TAZ,ELOVL2,GUCA1B,IMPDH2,PARP9,NME7,AK2,PDK4,DLAT,PDHX,QPRT,PARP1,ATP6V0C,PAPSS1,PDHB,AK1,PPARGC1A,DMAC2L,MMUT,SLC25A1,AK4,NME2,DIP2A,NADK2,PRKAG2,ACSS2,GMPS	PPCS	-1.69977	0.0891736	1	FALSE	effectsize_down
GO_BP	GO:0002752	cell surface pattern recognition receptor signaling pathway	72	10	0	TLR4,MYD88,TRIL,TMEM126A,RELA,PELI1,WDFY1,APPL2,IRAK4,MFHAS1		-1.69909	0.0893028	1	FALSE	effectsize_down
GO_BP	GO:0034142	toll-like receptor 4 signaling pathway	57	10	0	TLR4,MYD88,TRIL,TMEM126A,RELA,PELI1,WDFY1,APPL2,IRAK4,MFHAS1		-1.69909	0.0893028	1	FALSE	effectsize_down
GO_BP	GO:0140895	cell surface toll-like receptor signaling pathway	65	10	0	TLR4,MYD88,TRIL,TMEM126A,RELA,PELI1,WDFY1,APPL2,IRAK4,MFHAS1		-1.69909	0.0893028	1	FALSE	effectsize_down
GO_BP	GO:0061001	regulation of dendritic spine morphogenesis	43	12	1	PPFIA2,SRCIN1,CAMK2B,LRRK2,ARHGAP44,KIF1A,DHX36,BAIAP2,LZTS3,ARHGAP33,STAU2,DTNBP1	PPFIA2	1.69702	0.0896935	1	FALSE	effectsize_up
GO_BP	GO:0043502	regulation of muscle adaptation	94	17	0	TNNT1,RGS2,IGF1,PDE5A,NR4A3,CAMK2B,PDE9A,PPARG,ATP2B4,GTF2IRD1,LMNA,PARP2,PARP1,FOXO3,CAMK2D,BECN1,CAMK2G		1.69579	0.0899254	1	FALSE	effectsize_up
GO_BP	GO:0032091	negative regulation of protein binding	75	15	0	SLPI,DKK1,LRRK2,BAG2,DACT1,DAB2,DDX11,B2M,PTPRF,FAM192A,DISC1,GNL3L,GTF2F1,SYMPK,TTBK2		-1.69364	0.0903341	1	FALSE	effectsize_down
GO_BP	GO:0043954	cellular component maintenance	72	18	1	MYOCD,CLDN1,CNTNAP1,CAMSAP3,PCLO,SHANK1,NEDD9,CTTN,TPRN,MTMR2,TJP1,NLGN2,HOMER1,RAB3A,PICK1,MTSS1,ERC1,DCTN1	CNTNAP1	1.69104	0.0908286	1	FALSE	effectsize_up
GO_BP	GO:1901991	negative regulation of mitotic cell cycle phase transition	194	39	1	CENPF,SPC24,CLSPN,TP53,NUF2,FAM107A,MAD1L1,DTL,KNL1,BUB1B,MDM2,DACT1,ZWINT,ZFYVE19,DUSP1,BRSK1,KLF4,RPS27L,RPA2,EZH2,ACVR1,FZR1,ATM,ZNF207,SPDL1,BRCA1,ZNF830,DYNC1LI1,CTDSPL,USP47,RBL1,MRE11,INCENP,MBTPS2,MBTPS1,CDC14B,TPR,UIMC1,WAC	TP53	1.69025	0.0909795	1	FALSE	effectsize_up
GO_BP	GO:0030030	cell projection organization	1608	380	19	TULP1,EDN3,DNAAF3,ERICH3,WNT7B,SPP1,STMN2,EPHA6,S100A9,ADAMTS16,SYT3,BMPR1B,ESPN,SLITRK3,PPFIA2,LAMA2,APOD,DCX,NPTX1,MGARP,CDK5R2,GPRIN1,GDF7,SLITRK4,NELL2,NYAP1,KLHL41,DKK1,CTHRC1,CTNND2,ROBO3,PCDHAC2,TNXB,SLITRK2,PTCH1,KNDC1,MMP2,RGS2,SFRP1,LRRC56,RSPH1,WNT5A,CD44,CDH11,CEP131,ABLIM1,NRN1,PTN,SEMA6B,EPS8L1,WDR34,ATP8A2,ALPK1,CHN1,ABCC4,ADCYAP1,TNC,ANLN,GPRIN2,SRCIN1,TTC8,PGRMC1,ENC1,RAC3,MYLIP,…	TULP1,DNAAF3,ERICH3,WNT7B,EPHA6,SYT3,BMPR1B,PPFIA2,LAMA2,MGARP,SLITRK4,NYAP1,CEP131,ALPK1,CNTNAP1,FEZ1,NEO1,RAB29,EMP2	1.68946	0.0911316	1	FALSE	effectsize_up
GO_BP	GO:0055080	monoatomic cation homeostasis	606	93	7	CALCB,EDN3,GRID2IP,ATP1A2,S100A8,S100A9,RGN,HTR2B,MCOLN2,CIB2,PDE4D,EDNRB,ATP6V0E2,CEMIP,WNT5A,CLIC2,NT5E,KCNMA1,ATP2B2,TRPM2,EDNRA,RYR3,NEO1,CXCL12,TMEM38A,SGCD,BDH2,SLC4A3,LRRK2,JPH1,SLC39A6,MCUB,TRPC6,SLC10A7,RMDN3,CALM1,KCNH2,ATP2B4,SLC22A17,SYPL2,CLCN3,SLC39A9,CHRNA7,MT1X,ATP6V1B2,SLC25A23,CHD7,PRKCB,SELENOK,ANKRD9,PRKD1,ATP2B1,PLCD1,KCTD17,SLC4A2,SCO1,ATP6V1G1,PDK4,COMMD1,B2M,SLC30A7,ATP6V0…	CALCB,GRID2IP,MCOLN2,CIB2,PDE4D,ATP6V0E2,NEO1	-1.68867	0.0912831	1	FALSE	effectsize_down
GO_BP	GO:0006629	lipid metabolic process	1394	229	11	CD36,LPL,PIK3C2G,GAL,SPP1,RGN,FGFR4,HTR2B,ASPG,ACADL,PTGDS,IL1B,APOD,EDNRB,GSTM1,ABCG4,PLIN5,CYP1B1,SLC16A11,ITGB8,TNXB,CYP3A5,CEACAM1,ACSL5,DGKI,ALDH1A3,CYP7B1,DHDDS,PAM,ALG8,GALC,IP6K2,MBOAT1,PTGS1,PIP5K1B,SNAI2,NR4A3,CROT,ACSS3,ALG9,COX10,SLC27A3,ABHD15,EGR1,RBP1,BDH2,ZBTB20,PIGK,DECR2,CRABP2,FIG4,EGFR,ALG11,PLPP2,BCKDHB,TSKU,XBP1,PAFAH1B3,ADHFE1,PPARG,PMVK,PRKAA2,ETFB,BDH1,IGFBP7,PIP4K2C,SUMF…	CD36,LPL,FGFR4,ASPG,ABCG4,DHDDS,ALG8,GALC,IP6K2,ABHD15,CDK8	-1.6873	0.0915462	1	FALSE	effectsize_down
GO_BP	GO:0042110	T cell activation	566	90	4	IL1B,EGR3,LEF1,GJA1,PRDM1,TNFSF14,CCDC88B,CEACAM1,IGFBP2,CD44,TP53,MR1,IGF1,PAWR,MAD1L1,CD24,PDE5A,IGF2,JUNB,SH3RF1,ENTPD7,NFKBIZ,BTN3A1,HLX,LGALS9,IL4R,EGR1,RAB29,TMEM98,MAPK8IP1,TNFRSF14,EFNB1,VCAM1,XBP1,TSC1,PRDX2,NCAPH2,SCRIB,RPL22,DHPS,TWSG1,CASP8,DDOST,IL18R1,LGALS3,CLEC4A,JAK3,CHD7,PRR7,SELENOK,ZMIZ1,JAK2,CCND3,DLG5,NCSTN,SLC7A1,MFAP3,PELI1,ERBB2,LAPTM5,SLC4A2,STAT6,ARMC5,B2M,GPAM,TCIRG1,S…	GJA1,TP53,MR1,RAB29	-1.68592	0.0918112	1	FALSE	effectsize_down
GO_BP	GO:0030307	positive regulation of cell growth	163	44	1	IGFBP1,KRT17,S100A8,S100A9,SYT3,SFRP1,IGF1,HDGFL2,RIMS2,CXCL12,CPNE5,RND2,CRABP2,EGFR,BRAT1,CXCL16,DERL2,MAPT,FGFR1OP,NRP1,H3F3B,RUFY3,MACF1,ERBB2,MAP1B,PARP2,PLAA,HBEGF,YAP1,ANAPC2,SYT17,CDC42,EIF4G2,DISC1,IST1,VEGFA,USP47,SRF,EXTL3,ADAM17,CDKL5,CSNK2A1,KDM2B,SMURF1	SYT3	-1.68497	0.0919936	1	FALSE	effectsize_down
GO_BP	GO:0009152	purine ribonucleotide biosynthetic process	212	37	1	GUCY1A2,PID1,ACSL5,GUCY1A1,AMPD3,FAM173A,PPCS,PAPSS2,IMPDH1,TMSB4X,ELOVL7,ACSL1,NDUFB4,SLC25A13,TAZ,ELOVL2,IMPDH2,NME7,AK2,PDK4,DLAT,PDHX,PARP1,ATP6V0C,PAPSS1,PDHB,AK1,PPARGC1A,DMAC2L,MMUT,SLC25A1,AK4,NME2,DIP2A,PRKAG2,ACSS2,GMPS	PPCS	-1.68084	0.0927938	1	FALSE	effectsize_down
GO_BP	GO:0061035	regulation of cartilage development	72	18	2	GREM1,BMPR1B,PTHLH,CCN4,WNT5A,SOX5,CCN2,SNAI2,CTSK,SOX9,SCX,LOXL2,ZNF219,ADAMTS7,RARG,KAT2A,GLG1,GLI3	GREM1,BMPR1B	-1.68069	0.0928238	1	FALSE	effectsize_down
GO_BP	GO:1903052	positive regulation of proteolysis involved in protein catabolic process	131	29	0	RGN,SH3RF1,CTSC,LRRK2,BAG2,MDM2,TMX1,GABARAP,DAB2,RCHY1,PSMC6,LAPTM5,DDRGK1,STUB1,DET1,FZR1,ATP5IF1,DISC1,ATXN3,RNF185,TMEM259,PSMC1,TRAF7,USP13,USP5,AGTPBP1,SMURF1,BCAP31,MAPK9		-1.67954	0.0930462	1	FALSE	effectsize_down
GO_BP	GO:0014812	muscle cell migration	110	27	0	CYP1B1,CCN4,THBS4,MYOCD,IGF1,TLR4,NET1,NR4A3,PLAU,SEMA6D,MDM2,ADAMTS1,PARVA,DOCK5,SORL1,NRP1,PDGFA,DDR2,PLXNA1,TAFA5,SSH1,DDR1,PDGFRB,SMO,CORO1B,GNA12,SRC		-1.67764	0.093418	1	FALSE	effectsize_down
GO_BP	GO:0061640	cytoskeleton-dependent cytokinesis	117	32	1	FMN2,KIF4A,SPIRE2,ANLN,CIT,IQGAP2,IQGAP3,NUSAP1,ZFYVE26,TMEM250,RACGAP1,KIF23,CHMP5,SEPTIN4,DCTN3,UNC119,EFHC1,IST1,EXOC5,INCENP,CHMP1B,EXOC1,EXOC4,SEPTIN7,BBS4,SON,EXOC3,CHMP7,SPIRE1,SEPTIN8,SPAST,NUP62	FMN2	1.67681	0.0935798	1	FALSE	effectsize_up
GO_BP	GO:0006281	DNA repair	607	169	10	MEIOB,CHAF1A,FMN2,TEX15,HMGA2,CHAF1B,MC1R,RADX,MCM2,CLSPN,TP53,RAD51B,POLD1,FOXM1,RECQL4,SPIRE2,SHLD1,XRCC2,DTL,PTTG1,NTHL1,SMC6,HDGFL2,TIMELESS,PAGR1,EID3,CBX8,TFPT,EGFR,UVSSA,SLF2,RTEL1,PPP4C,FEN1,UBE2T,ZFYVE26,POLI,USP51,FAM111A,ERCC5,UHRF1,SENP3,TWIST1,WRNIP1,POLE,BTG2,MLH3,ASCC3,EEPD1,ATR,RCHY1,FANCI,LIG1,FANCL,XRCC5,TDP2,SUPT20H,SLX4,AP5Z1,RFC2,KDM2A,RPA2,PARP9,ERCC6L2,RNASEH2B,DDX11,CHD1L,…	CHAF1A,FMN2,CHAF1B,MC1R,MCM2,TP53,SMC6,PAGR1,UVSSA,WRNIP1	1.67619	0.0937015	1	FALSE	effectsize_up
GO_BP	GO:0042149	cellular response to glucose starvation	45	11	1	TP53,XBP1,PRKAA2,EIF2AK3,SZT2,PIK3C3,FOXO3,IFI16,RRP8,PICK1,BECN1	TP53	-1.67604	0.0937302	1	FALSE	effectsize_down
GO_BP	GO:0030433	ubiquitin-dependent ERAD pathway	85	26	0	CLGN,FBXO2,DNAJC10,UBXN8,RNF5,STT3B,UBE2J1,DERL2,FBXO17,MAN1C1,TMEM67,JKAMP,PSMC6,TRIM13,STUB1,UBE4B,SEL1L,RNF121,UBE4A,TMUB2,RNF185,TMEM129,TMUB1,ERLEC1,ECPAS,BCAP31		-1.67323	0.094283	1	FALSE	effectsize_down
GO_BP	GO:0043462	regulation of ATP-dependent activity	65	13	1	RGN,TP53,DNAJC10,TSC1,UHRF1,PLSCR1,DNAJB1,OXA1L,DNAJC24,ATP5IF1,MSH6,TOR1AIP2,DNAJC9	TP53	-1.6732	0.0942889	1	FALSE	effectsize_down
GO_BP	GO:0016032	viral process	430	82	4	SLPI,CLEC5A,CXCL8,TRIM58,LEF1,HMGA2,TRIM34,TP53,JUN,CLDN1,SMC6,ST6GALNAC2,LGALS9,ZFP36,EGFR,TRIM26,TNFRSF14,BICD1,STAT1,RESF1,TOP2A,SLC1A5,TMEM250,FAM111A,TRIM11,TRIM6,MON1B,DDX5,TMEM39A,MCTS1,CHMP5,P4HB,NRP1,ITGB1,PLSCR1,APOBEC3D,PARP9,PVR,SLC7A1,TRIM5,MVB12A,SPCS1,TRIM13,TARDBP,NECTIN1,PIK3C3,EIF3B,MGAT5,SMARCA4,TMEM41B,TRIM38,SP1,IGF2R,HLA-DRB1,RRP1B,MGAT4B,PPIE,IST1,IFI16,CHMP1B,ATG5,BECN1,EP…	TRIM58,TRIM34,TP53,SMC6	-1.67304	0.0943195	1	FALSE	effectsize_down
GO_BP	GO:0070192	chromosome organization involved in meiotic cell cycle	65	12	0	MEIOB,TEX15,SYCP2,NCAPH2,MLH3,P3H4,EHMT2,SIRT7,ATM,PSMC3IP,MRE11,NCAPD2		1.67244	0.0944366	1	FALSE	effectsize_up
GO_BP	GO:0010717	regulation of epithelial to mesenchymal transition	120	18	2	GREM1,IL1B,LEF1,TNXB,SFRP1,ZNF703,EMP2,TWIST1,LOXL2,DAB2,MCRIP1,SPRED3,WWTR1,EZH2,ACVR1,SPRED1,MARK1,SPRED2	GREM1,EMP2	-1.67211	0.0945027	1	FALSE	effectsize_down
GO_BP	GO:0045834	positive regulation of lipid metabolic process	121	22	1	RGN,HTR2B,IL1B,ABCG4,PLIN5,NR4A3,ZBTB20,PPARG,TWIST1,MLXIPL,ADGRF5,DAB2,TAZ,MAPT,ABCD1,SLC27A1,SLC45A3,PPARGC1A,KAT2B,SCAP,OGT,LPGAT1	ABCG4	1.66985	0.0949485	1	FALSE	effectsize_up
GO_BP	GO:0048857	neural nucleus development	67	11	1	INA,KCNC2,CDK5R2,KCNC1,ALDH1A3,SCRIB,CALM1,SYPL2,HOXB2,CDC42,CCDC14	INA	-1.66698	0.0955175	1	FALSE	effectsize_down
GO_BP	GO:0009267	cellular response to starvation	172	39	1	ATF3,SFRP1,FOS,TP53,UCP2,TFEB,CTSK,LRRK2,XBP1,TSC1,PRKAA2,GABARAP,EIF2AK3,EHMT2,PRKD1,SZT2,TTC5,GAS2L1,PDK4,RNF167,PIK3C3,STK24,SP1,FOXO3,ATXN3,EIF2S1,RRAGA,RRAGD,IFI16,ATG5,RRP8,PICK1,BECN1,EIF2AK2,WDR45B,ATG7,XPR1,SRD5A1,WIPI2	TP53	-1.66645	0.0956236	1	FALSE	effectsize_down
GO_BP	GO:0032271	regulation of protein polymerization	204	42	1	STMN2,NAV3,HAUS7,SPTB,TMSB15A,CAMSAP3,ADD3,TUBB4A,ARL2,HIP1R,TENM1,ADD2,COTL1,BAIAP2L1,HAUS8,TMSB4X,CAPG,MAPRE3,ELN,CDC42EP5,KANK1,MAPT,SPTBN4,CTTN,ABITRAM,MAP1B,SSH1,CAPZB,TMOD3,TBCD,HAUS4,BAIAP2,CAPZA1,PDE4DIP,CYFIP2,LATS1,BBS4,TOGARAM1,CAMSAP2,FER,CARMIL1,DCTN1	HAUS7	1.66513	0.0958874	1	FALSE	effectsize_up
GO_BP	GO:0051205	protein insertion into membrane	44	12	0	GRIN3B,NCLN,GET4,EGFR,BCS1L,EMC1,TMEM147,SEC61A1,TRAM2,OXA1L,WDR83OS,GET1		-1.66376	0.0961597	1	FALSE	effectsize_down
GO_BP	GO:0001934	positive regulation of protein phosphorylation	583	96	6	CD36,IL24,EDN3,ANGPT1,GREM1,HTR2B,IL1B,EDNRB,CEMIP,HMGA2,KNDC1,THBS4,WNT5A,CLSPN,CD44,TP53,CCND2,TPX2,IGF1,THBS1,ADCYAP1,TLR4,SRCIN1,CARD10,CD24,IP6K2,RASSF2,TENM1,TXN,PRR5L,LRRK2,GHR,EGFR,BRAT1,EMP2,TRAF2,TNFRSF14,TEK,IQGAP3,MAP3K10,SOX9,TNK2,NEDD9,CALM1,FAXDC2,TRIM6,ATP2B4,CHRNA7,MAPRE3,DAB2,CENPE,ILK,CDON,NRP1,XRCC5,PDGFA,JAK2,CCND3,DDR2,PRKD1,PARP9,EZH2,ACVR1,ERBB2,MAP4K2,DDRGK1,HBEGF,ROBO1,U…	CD36,ANGPT1,GREM1,TP53,IP6K2,EMP2	-1.66248	0.0964171	1	FALSE	effectsize_down
GO_BP	GO:0051148	negative regulation of muscle cell differentiation	72	12	0	DKK1,RGS2,MYOCD,IGF2,BHLHE41,RBPMS2,XBP1,DNMT1,NFATC2,EZH2,FRS2,FZD7		1.66052	0.0968095	1	FALSE	effectsize_up
GO_BP	GO:0030968	endoplasmic reticulum unfolded protein response	76	18	0	ATF3,CREB3L1,ERMP1,DNAJC10,XBP1,DERL2,BCL2L11,EIF2AK3,TMED2,DDRGK1,STUB1,UFL1,EIF2S1,MBTPS2,ERLEC1,EIF2AK2,MBTPS1,PARP6		-1.66037	0.0968401	1	FALSE	effectsize_down
GO_BP	GO:0048066	developmental pigmentation	49	13	0	EDN3,EDNRB,EDNRA,ENPP1,CITED1,ADAMTSL4,BCL2L11,BLOC1S5,AP1G1,BLOC1S6,GLI3,ANKRD27,USP13		-1.65883	0.0971495	1	FALSE	effectsize_down
GO_BP	GO:2000628	regulation of miRNA metabolic process	90	20	1	MYOCD,FOS,TP53,JUN,EGR1,AR,EGFR,PPARG,SOX9,TWIST1,WT1,GATA6,KLF4,RELA,SMARCA4,HRAS,FOXO3,VEGFA,SRF,ZNF512B	TP53	1.65878	0.0971609	1	FALSE	effectsize_up
GO_BP	GO:0033138	positive regulation of peptidyl-serine phosphorylation	93	13	2	ANGPT1,WNT5A,CD44,IP6K2,TENM1,TXN,EGFR,TRIM6,ATP2B4,PRKD1,VEGFA,LATS1,TNKS1BP1	ANGPT1,IP6K2	-1.65843	0.0972308	1	FALSE	effectsize_down
GO_BP	GO:0008585	female gonad development	102	16	1	BMPR1B,VGF,AMH,MMP2,SFRP1,ADAMTS1,WT1,A2M,NUP107,EIF2B2,ATM,FOXO3,ZNF830,FANCG,VEGFA,SRC	BMPR1B	-1.65717	0.0974848	1	FALSE	effectsize_down
GO_BP	GO:0043616	keratinocyte proliferation	59	12	0	PTCH1,EPPK1,SNAI2,NFKBIZ,IFT74,ZFP36,IFT80,SRSF6,PRKD1,YAP1,STXBP4,MED1		-1.657	0.0975193	1	FALSE	effectsize_down
GO_BP	GO:0031023	microtubule organizing center organization	151	37	3	CCDC102B,HAUS7,CEP131,XRCC2,ARL2,SAC3D1,HAUS8,TMEM67,GCC2,BRSK1,CEP250,CEP72,CHMP5,CEP85,PPP1R35,KAT2A,BRCA1,CCNF,C2CD3,HAUS4,KAT2B,CCNL1,PDE4DIP,NDEL1,TUBE1,KIAA1614,CHMP1B,KIF3B,CCNL2,PARD6G,KIF3A,UVRAG,BBS4,TRIM37,DCTN1,NUP62,RANBP1	CCDC102B,HAUS7,CEP131	1.65656	0.0976082	1	FALSE	effectsize_up
GO_BP	GO:0003143	embryonic heart tube morphogenesis	72	15	1	GJA1,WNT5A,TBX3,SETDB2,CCDC40,TBX2,ACVR1,TMED2,YAP1,AHI1,C2CD3,SMO,SRF,MIB1,VANGL2	GJA1	-1.65545	0.0978342	1	FALSE	effectsize_down
GO_BP	GO:0033673	negative regulation of kinase activity	183	34	1	CDKN2A,IL1B,PKIB,CEACAM1,RGS2,CAMK2N2,MYOCD,RGS14,PPM1E,SRCIN1,MAPK8IP1,PPARG,WARS,DUSP1,DBNDD1,MAPT,FGFR1OP,ZGPAT,WWTR1,CEP85,SPRY4,SPRED1,PRKAR1B,ERRFI1,LATS1,PDPK1,PPP2R5A,PRKAR2A,AIDA,DUSP22,ADARB1,HEXIM1,PRKAG2,DTNBP1	CDKN2A	1.65369	0.0981909	1	FALSE	effectsize_up
GO_BP	GO:0031113	regulation of microtubule polymerization	61	16	1	STMN2,NAV3,HAUS7,CAMSAP3,TUBB4A,ARL2,HAUS8,MAPRE3,MAPT,MAP1B,TBCD,HAUS4,PDE4DIP,TOGARAM1,CAMSAP2,DCTN1	HAUS7	1.65026	0.0988903	1	FALSE	effectsize_up
GO_BP	GO:0048477	oogenesis	109	22	4	BMPR1B,AMH,YBX2,FMN2,PTN,IGF1,PDE5A,PANX1,EDNRA,ASPM,PAQR7,RPS6KA2,EHMT2,ATM,DIAPH2,TUT7,FOXO3,ZNF830,TUT4,MARF1,SRC,CDC25B	BMPR1B,YBX2,FMN2,PANX1	-1.64542	0.099884	1	FALSE	effectsize_down
GO_BP	GO:0006417	regulation of translation	440	77	5	DIO2,KRT17,YBX2,CYP1B1,RGS2,THBS1,PASK,ENC1,NSUN3,ZFP36,PUS7,MSI2,TSC1,NHLRC3,ELP2,NSUN5,EIF5,PER2,MKNK1,BTG2,SAMD4A,DAPK3,FASTKD2,PER1,RBM24,EIF2A,CIRBP,EIF2AK3,RPS27L,RBM4B,TRNAU1AP,DNAJC3,RBM3,SHMT1,ERBB2,EIF2B2,TMED2,TIA1,TCOF1,CNBP,METTL14,EIF3B,TRUB2,DHX36,PKM,EIF3K,DUS3L,MTG1,RBM4,TACO1,EIF4G2,FOXO3,TNRC6B,NGDN,METTL8,EIF2S1,ABCE1,ELP1,CNOT1,XRN1,PAIP2B,EIF4G3,MALSU1,OGT,YTHDF1,UNK,EIF2AK2…	DIO2,YBX2,PASK,NSUN3,PUS7	-1.64427	0.10012	1	FALSE	effectsize_down
GO_BP	GO:0003015	heart process	260	49	3	EDN3,ATP1A2,AGTR2,TTN,PDE4D,GJA1,EDNRB,RGS2,IRX3,CLIC2,DES,CHRM2,SCN4B,ATP2B2,PDE5A,EDNRA,DSG2,CACNA1D,KCNJ12,PPCS,TMEM38A,SGCD,SLC4A3,MDM2,FGF12,CALM1,KCNH2,SNTA1,ATP2B4,RPS6KA2,TAZ,SPTBN4,GATA6,ATP2B1,AKAP13,SCN1B,WWTR1,TBX2,HBEGF,YAP1,TRPM4,CACNB2,CDC42,CAMK2D,ATG5,TMEM65,NOS1AP,SRC,THRA	PDE4D,GJA1,PPCS	-1.64381	0.100215	1	FALSE	effectsize_down
GO_BP	GO:0009116	nucleoside metabolic process	56	12	0	TK1,NT5E,ADA2,OARD1,PRTFDC1,ERH,MTAP,APOBEC3D,CDADC1,UCKL1,NT5C2,DCTD		-1.64371	0.100236	1	FALSE	effectsize_down
GO_BP	GO:0009582	detection of abiotic stimulus	143	21	2	TULP1,TTN,ASIC3,COL11A1,ATP8A2,LXN,SERPINE2,ROM1,TIMELESS,CXCL12,CEP250,PITPNM1,CDS1,EPHB1,OPN3,UNC119,NR2F6,DISC1,CAMKMT,WDR47,NMT2	TULP1,ASIC3	1.64355	0.100269	1	FALSE	effectsize_up
GO_BP	GO:0008544	epidermis development	386	58	1	KRT17,FOXE1,GAL,EVPL,PTHLH,ST14,SFRP4,DKK1,PTCH1,GLI1,POU3F1,WNT5A,SVEP1,CCN2,CLDN1,EDA2R,NFKBIZ,IFT74,ZFP36,CRABP2,EGFR,SLC9A3R1,SOX9,SCRIB,KAZN,GATA6,SRSF6,KLF4,PDGFA,MAFF,FZD6,RELA,EDA,EZH2,SAV1,TPRN,YAP1,OPN3,NOM1,ERCC2,FZD3,MED1,HLA-DRB1,ERRFI1,SMO,LATS1,CFLAR,SRF,MYSM1,EXTL3,LRP4,GORAB,PIP5K1A,GLI2,RBPJ,NME2,MYO6,MAP2K1	FOXE1	-1.64348	0.100283	1	FALSE	effectsize_down
GO_BP	GO:0150116	regulation of cell-substrate junction organization	68	19	1	GREM1,APOD,SFRP1,FAM107A,THBS1,CAMSAP3,TEK,TSC1,LIMS1,DAPK3,S100A10,NRP1,MACF1,LAMTOR2,MAP4K4,VEGFA,RCC2,SRC,DUSP22	GREM1	-1.64145	0.100704	1	FALSE	effectsize_down
GO_BP	GO:0001667	ameboidal-type cell migration	497	101	6	EDN3,ANGPT1,AGTR2,GREM1,S100A9,CCBE1,HTR2B,PKN3,EGR3,GJA1,EDNRB,CYP1B1,CEACAM1,WNT5A,RADIL,PTN,SEMA6B,NR4A1,EPPK1,THBS1,ANLN,CARD10,TNS1,SNAI2,EDNRA,PDLIM1,NRP2,LTB4R2,PRR5L,SP100,FAP,SEMA6D,EMP2,TEK,EFNB1,PPARG,GPC3,SLC9A3R1,SOX9,SEMA4G,TWIST1,TMSB4X,ATP2B4,MMRN2,LOXL2,TGFBR3,STARD13,DOCK5,KANK1,EPB41L4B,ILK,AQP1,SEMA4B,NRP1,KLF4,ITGB1,DDR2,PRKD1,MACF1,ACVR1,SRGAP2,GPI,SEMA3G,SYNJ2BP,AMOT,HDAC9,…	ANGPT1,GREM1,CCBE1,PKN3,GJA1,EMP2	-1.63926	0.101158	1	FALSE	effectsize_down
GO_BP	GO:0045069	regulation of viral genome replication	85	19	0	SLPI,CXCL8,HMGA2,RESF1,TOP2A,FAM111A,TRIM6,DDX5,TMEM39A,PLSCR1,APOBEC3D,TRIM38,PPIE,IFI16,EIF2AK2,HACD3,SRPK2,MORC2,ADARB1		-1.63626	0.101785	1	FALSE	effectsize_down
GO_BP	GO:0014888	striated muscle adaptation	56	11	0	TNNT1,CAMK2B,PPARG,ATP2B4,GATA6,GTF2IRD1,LMNA,EZH2,KDM4A,CFLAR,CAMK2G		1.63319	0.102429	1	FALSE	effectsize_up
GO_BP	GO:0000266	mitochondrial fission	40	11	0	UCP2,COX10,TMEM135,STAT2,LRRK2,PPARG,MAPT,MARCH5,DDHD2,MTFR1,SPIRE1		-1.63308	0.102452	1	FALSE	effectsize_down
GO_BP	GO:0048523	negative regulation of cellular process	5465	994	43	PAEP,SCRT1,RGS13,CD36,IGFBP1,MTRNR2L9,WIF1,IL24,TBX15,PALM3,BIRC7,ECM1,TMEM215,MTRNR2L2,FOXE1,GAL,HES2,GRID2IP,ATP1A2,ANGPT1,SPP1,PITX1,STMN2,RASL11B,CLEC5A,AGTR2,CDKN2A,WFIKKN2,GREM1,RGN,PRAME,HTR2B,MCOLN2,EPCAM,BMPR1B,DUSP2,FOSB,ACADL,CXCL8,HMGN5,PTGDS,MTRNR2L8,C1QL4,IL1B,EGR3,APOD,SH3GL3,MGARP,TCF21,PTHLH,ATF3,PDE4D,TRIM54,LEF1,GJA1,EDNRB,E2F1,NELL1,FMN2,RARRES1,COMP,MDFI,RGS16,OGN,TRABD2A,HIS…	SCRT1,RGS13,CD36,WIF1,TBX15,PALM3,ECM1,TMEM215,FOXE1,HES2,GRID2IP,ANGPT1,RASL11B,CDKN2A,GREM1,MCOLN2,BMPR1B,HMGN5,SH3GL3,MGARP,PDE4D,GJA1,E2F1,FMN2,MDFI,TP53I13,MC1R,GNAZ,ZBTB38,KCTD1,TP53,TMEM59,PASK,IP6K2,FEZ1,NEO1,RAB29,PUS7,CARD8,SRSF2,PTPN12,RNF216,CDK8	-1.63307	0.102454	1	FALSE	effectsize_down
GO_BP	GO:0019217	regulation of fatty acid metabolic process	99	23	0	RGN,ACADL,IL1B,PLIN5,CEACAM1,NR4A3,PPARG,SOX9,TWIST1,MLXIPL,TYSND1,ABCD1,PDK4,SLC45A3,DCAF5,BRCA1,APPL2,PPARGC1A,KAT2B,INSIG2,SCAP,LPGAT1,PRKAG2		1.62954	0.103198	1	FALSE	effectsize_up
GO_BP	GO:0019935	cyclic-nucleotide-mediated signaling	100	22	3	CD36,RUNDC3A,GAL,HTR2B,KCNC2,PDE4D,EDNRB,GUCY1A2,PDE11A,GUCY1A1,THBS1,ADCYAP1,PDE5A,PDE4C,PDE9A,ADCYAP1R1,SOX9,PDE3B,AQP1,GNAI1,RAPGEF3,KSR1	CD36,RUNDC3A,PDE4D	-1.62821	0.10348	1	FALSE	effectsize_down
GO_BP	GO:0038066	p38MAPK cascade	59	13	0	IL1B,GADD45B,RELL2,MAPK11,LGALS9,ZFP36,DUSP1,PER1,MAP3K3,VEGFA,BECN1,CYLD,MFHAS1		1.6273	0.103672	1	FALSE	effectsize_up
GO_BP	GO:0061081	positive regulation of myeloid leukocyte cytokine production involved in immune response	35	11	2	CD36,CARD9,WNT5A,SPON2,TLR4,PANX1,NR4A3,MYD88,LAPTM5,DDX58,DHX36	CD36,PANX1	-1.62593	0.103964	1	FALSE	effectsize_down
GO_BP	GO:1902893	regulation of miRNA transcription	75	19	1	MYOCD,FOS,TP53,JUN,EGR1,AR,EGFR,PPARG,SOX9,TWIST1,WT1,GATA6,KLF4,RELA,SMARCA4,FOXO3,VEGFA,SRF,ZNF512B	TP53	1.62494	0.104175	1	FALSE	effectsize_up
GO_BP	GO:0006812	monoatomic cation transport	1048	163	6	EDN3,GAL,ATP1A2,HTR2B,MCOLN2,KCNA4,GRIN2C,KCNC2,CACNA1A,PDE4D,ASIC3,EDNRB,ATP6V0E2,CEMIP,CACNA1I,CACNG8,DPP6,KCNC1,MELTF,CACNA1B,GRIN3B,IL16,KCNK6,CLIC2,UCP2,KCNMA1,SLC25A22,SCN4B,HEPH,ASIC1,SERPINE2,SLC18A2,ATP2B2,ATP10D,KCNC3,PANX1,KCNS3,TRPM2,KCNIP3,EDNRA,RYR3,FAM173A,FXYD7,CACNA1D,KCNJ12,SLC38A5,SLC38A1,CXCL12,TMEM38A,NIPAL2,ORAI1,NDFIP2,CAMK2B,TCN2,KCNG1,ABCB8,SLC6A6,ADCYAP1R1,GRIN2A,JPH1,SL…	MCOLN2,PDE4D,ASIC3,ATP6V0E2,ATP10D,PANX1	-1.62208	0.104786	1	FALSE	effectsize_down
GO_BP	GO:0031329	regulation of cellular catabolic process	781	124	7	RGN,IL1B,TRIM58,E2F1,ATP6V0E2,PLIN5,TRIM34,TP53,TAB3,IGF1,TMEM59,TFEB,TSPAN5,MYLIP,FEZ1,MYD88,ARL2,PRR5L,ZBTB20,ZFP36,LRRK2,TRAF2,TIMP3,TSC1,RNF5,PRKAA2,TENT5A,PIP4K2C,CERS1,TP53INP1,TWIST1,TRIM6,MTCL1,ATP2B4,MLXIPL,BTG2,SCFD1,FASTKD1,SAMD4A,SORL1,DAPK3,FASTKD2,MAPT,NRDE2,TMEM39A,TBRG4,PACSIN3,ATP6V1B2,RBM24,TYSND1,CIRBP,EHMT2,ABCD1,CTTN,PRKD1,FKBP8,GPSM1,MOAP1,ORMDL3,TRIM5,LAPTM5,ATG101,TRIM13,T…	TRIM58,E2F1,ATP6V0E2,TRIM34,TP53,TMEM59,FEZ1	-1.62198	0.104807	1	FALSE	effectsize_down
GO_BP	GO:0048468	cell development	2823	566	33	PAEP,MB,ECM1,TULP1,TMEM215,EDN3,WNT7B,HES2,ACAN,ANGPT1,SPP1,STMN2,CLEC5A,S100A8,WFIKKN2,EPHA6,S100A9,SYT3,HTR2B,BMPR1B,TTN,SLITRK3,PPFIA2,IL1B,EGR3,LAMA2,APOD,NPTX1,MGARP,TNNT1,PTHLH,RNF112,CDK5R2,PDE4D,MME,ST14,TRIM58,AMH,LEF1,YBX2,GJA1,GPRIN1,EDNRB,FMN2,COMP,HIST1H4I,GDF7,SLITRK4,NELL2,ROGDI,CSF3R,NYAP1,KLHL41,DKK1,PRX,PRDM1,HIST1H4E,CTHRC1,COL11A1,CCN4,CTNND2,ITGB8,ROBO3,PCDHAC2,TNXB,RORB,SLIT…	ECM1,TULP1,TMEM215,WNT7B,HES2,ACAN,ANGPT1,EPHA6,SYT3,BMPR1B,PPFIA2,LAMA2,MGARP,RNF112,PDE4D,TRIM58,YBX2,GJA1,FMN2,SLITRK4,ROGDI,NYAP1,PRX,OBSCN,CEP131,TP53,MR1,CNTNAP1,PANX1,FEZ1,NEO1,RAB29,PUS7	1.62075	0.105072	1	FALSE	effectsize_up
GO_BP	GO:0019725	cellular homeostasis	827	137	7	CALCB,EDN3,WNT7B,GRID2IP,ATP1A2,S100A8,S100A9,RGN,HTR2B,MCOLN2,NPTX1,PDE4D,ATP6V0E2,NELL2,CEMIP,WNT5A,CLIC2,UCP2,KCNMA1,ATP2B2,UBE2C,TRPM2,EDNRA,ENPP1,RYR3,C1QTNF3,NEO1,CXCL12,TMEM38A,TXNRD1,TXN,BDH2,ZBTB20,SLC4A3,ABCB8,LRRK2,JPH1,SLC39A6,XBP1,MCUB,TRPC6,PRKAA2,PRDX2,SLC9A3R1,SLC10A7,RMDN3,CALM1,TRIM6,ATP2B4,SLC22A17,SYPL2,CLCN3,SLC39A9,MLXIPL,CHRNA7,SLC29A1,MT1X,PTPRN2,AQP1,ATP6V1B2,PIM3,SLC25A2…	CALCB,WNT7B,GRID2IP,MCOLN2,PDE4D,ATP6V0E2,NEO1	-1.62015	0.105201	1	FALSE	effectsize_down
GO_BP	GO:0009199	ribonucleoside triphosphate metabolic process	250	47	0	ATP1A2,PID1,OGDHL,UCP2,NT5E,IGF1,ENO3,ENTPD7,ENPP1,FAM173A,ARL2,ZBTB20,LRRK2,PRKAA2,GALK1,GIMAP7,IMPDH1,TMSB4X,UCK2,MLXIPL,NDUFB4,SLC25A13,TAZ,ITPA,ATP6V1B2,OLA1,IMPDH2,NME7,GPI,AK2,OGDH,PARP1,ATP6V0C,PKM,ATP5IF1,UCKL1,AK1,PPARGC1A,KAT2B,DMAC2L,AK4,CTPS1,OGT,FOXK1,NME2,FIGNL1,PRKAG2		-1.6177	0.105727	1	FALSE	effectsize_down
GO_BP	GO:0007179	transforming growth factor beta receptor signaling pathway	245	42	2	RASL11B,WFIKKN2,ITGB8,TNXB,ASPN,MYOCD,FOS,TP53,ZNF703,JUN,CHST11,THBS1,C20orf27,FMOD,CITED1,PPARG,TWSG1,NREP,TGFBR3,DAB2,SAP30,ZMIZ1,SPRED3,ACVR1,STUB1,SLC2A10,PARP1,SPRED1,SNX25,RBBP4,APPL2,GIPC1,LATS1,OGT,GLG1,ADAM17,TGFBRAP1,PDPK1,SRC,SPRED2,DUSP22,SMURF1	RASL11B,TP53	-1.61374	0.106583	1	FALSE	effectsize_down
GO_BP	GO:0008284	positive regulation of cell population proliferation	995	201	11	IL24,ECM1,EDN3,ACAN,GREM1,FGFR4,PRAME,HTR2B,EPCAM,HMGN5,IL1B,EGR3,PTHLH,HOXC10,ATF3,LEF1,GJA1,EDNRB,E2F1,COMP,CLDN7,ROGDI,CTHRC1,CCN4,CCDC88B,HMGA2,TNXB,PID1,IGFBP2,PRC1,GLI1,MMP2,THBS4,SFRP1,MYOCD,WNT5A,CEP131,RAD51B,ZNF703,TBX3,PTN,CCND2,NR4A1,JUN,IGF1,FOXM1,THBS1,CLDN1,MATK,CYP7B1,TNC,TLR4,CD24,IL11RA,IGF2,NRP2,NR4A3,MYD88,HLX,LGALS9,CXCL12,EGR1,ASPM,ITGB3BP,RBPMS2,AR,CBX8,CITED1,EGFR,EMP2,TEK…	ECM1,ACAN,GREM1,FGFR4,HMGN5,GJA1,E2F1,ROGDI,PRC1,CEP131,EMP2	-1.61181	0.107003	1	FALSE	effectsize_down
GO_BP	GO:0044344	cellular response to fibroblast growth factor stimulus	116	20	1	FGFR4,CXCL8,EGR3,SFRP1,WNT5A,CD44,NR4A1,THBS1,CCN2,FAM20C,FLRT2,CREB3L1,ZFP36,FLRT1,ITGB1,FGFRL1,TBX2,FRS2,SPRY4,KDM5B	FGFR4	-1.61085	0.107213	1	FALSE	effectsize_down
GO_BP	GO:0032946	positive regulation of mononuclear cell proliferation	146	21	0	IL1B,CCDC88B,IGFBP2,IGF1,TLR4,CD24,IGF2,MYD88,LGALS9,EFNB1,VCAM1,DHPS,CD320,NFATC2,SELENOK,JAK2,SLC7A1,PELI1,GPAM,BCL6,ATAD5		-1.61053	0.107282	1	FALSE	effectsize_down
GO_BP	GO:0050671	positive regulation of lymphocyte proliferation	143	21	0	IL1B,CCDC88B,IGFBP2,IGF1,TLR4,CD24,IGF2,MYD88,LGALS9,EFNB1,VCAM1,DHPS,CD320,NFATC2,SELENOK,JAK2,SLC7A1,PELI1,GPAM,BCL6,ATAD5		-1.61053	0.107282	1	FALSE	effectsize_down
GO_BP	GO:0070665	positive regulation of leukocyte proliferation	164	21	0	IL1B,CCDC88B,IGFBP2,IGF1,TLR4,CD24,IGF2,MYD88,LGALS9,EFNB1,VCAM1,DHPS,CD320,NFATC2,SELENOK,JAK2,SLC7A1,PELI1,GPAM,BCL6,ATAD5		-1.61053	0.107282	1	FALSE	effectsize_down
GO_BP	GO:0019233	sensory perception of pain	81	15	3	PENK,MME,ASIC3,MC1R,TMEM100,LXN,CXCL12,GRIN2A,AQP1,POMK,EPHB1,NR2F6,NLGN2,DISC1,ZFHX2	PENK,ASIC3,MC1R	1.61044	0.107301	1	FALSE	effectsize_up
GO_BP	GO:0106027	neuron projection organization	92	28	1	PPFIA2,CTNND2,SRCIN1,SHANK1,CAMK2B,LRRK2,ARHGAP44,NEDD9,KIF1A,CHRNA7,ABCD1,CTTN,EPHB1,DHX36,EPHB3,MTMR2,CDC42,MAP1A,HOMER1,BAIAP2,LZTS3,ARHGAP33,PICK1,DIP2A,DLG4,STAU2,DCTN1,DTNBP1	PPFIA2	1.60842	0.107743	1	FALSE	effectsize_up
GO_BP	GO:1903900	regulation of viral life cycle	143	27	2	SLPI,CXCL8,TRIM58,HMGA2,TRIM34,LGALS9,TRIM26,RESF1,TOP2A,FAM111A,TRIM11,TRIM6,DDX5,TMEM39A,P4HB,PLSCR1,APOBEC3D,TRIM5,TRIM38,HLA-DRB1,PPIE,IFI16,EIF2AK2,HACD3,SRPK2,MORC2,ADARB1	TRIM58,TRIM34	-1.60621	0.108228	1	FALSE	effectsize_down
GO_BP	GO:0007154	cell communication	6665	1168	65	GNAT3,PENK,GABRR1,RGS13,CD36,IGFBP1,LPL,CALCB,WIF1,IL24,MB,PIK3C2G,KCP,PALM3,BIRC7,ECM1,CXCL14,EDN3,SHISA7,F2RL2,RUNDC3A,WNT7B,MYH14,GAL,GRID2IP,ATP1A2,ANGPT1,SCG5,SPP1,INA,RASL11B,CLEC5A,AGTR2,S100A8,CDKN2A,WFIKKN2,GREM1,EPHA6,S100A9,RGN,FGFR4,ESRRG,SYT3,CCBE1,PRAME,HTR2B,EPCAM,LSP1,BMPR1B,DUSP2,TTN,SLITRK3,ECEL1,TMEM145,GRIN2C,WNT6,PPFIA2,CXCL8,VGF,KCNC2,CACNA1A,PKN3,C1QL4,IL1B,EGR3,LAMA2,APOD,…	GNAT3,PENK,GABRR1,RGS13,CD36,LPL,CALCB,WIF1,KCP,PALM3,ECM1,SHISA7,F2RL2,RUNDC3A,WNT7B,MYH14,GRID2IP,ANGPT1,INA,RASL11B,CDKN2A,GREM1,EPHA6,FGFR4,SYT3,CCBE1,LSP1,BMPR1B,PPFIA2,PKN3,LAMA2,SH3GL3,PDE4D,TRIM58,ITGA2B,ASIC3,GJA1,E2F1,FMN2,MDFI,NYAP1,LRRC4,IQSEC3,SHC3,MC1R,OBSCN,LRRN2,TRIM34,GNAZ,MPP2,AMPH,TP53,ALPK1,PASK,RALGPS1,CNTNAP1,PANX1,WSB1,NEO1,LTB4R,PAGR1,RAB29,CARD8,EMP2,PTPN12	-1.60583	0.108311	1	FALSE	effectsize_down
GO_BP	GO:1901800	positive regulation of proteasomal protein catabolic process	109	21	0	SH3RF1,LRRK2,BAG2,MDM2,TMX1,GABARAP,DAB2,RCHY1,PSMC6,DDRGK1,STUB1,DET1,FZR1,ATXN3,RNF185,TMEM259,PSMC1,USP13,USP5,BCAP31,MAPK9		-1.60477	0.108545	1	FALSE	effectsize_down
GO_BP	GO:1902532	negative regulation of intracellular signal transduction	586	95	3	GREM1,DUSP2,C1QL4,IL1B,ATF3,PDE4D,DKK1,RGS2,CD44,RGS14,PDE11A,FOXM1,THBS1,TLR4,SERPINE2,RASA2,CIT,CREB3L1,SNAI2,DUSP9,C1QTNF3,RASSF2,CXCL12,EMILIN1,CARD8,LRRK2,MAPK8IP1,STAT1,XBP1,MDM2,TSC1,PPARG,ARHGAP44,PRKAA2,SLC9A3R1,DUSP8,MECOM,DACT1,TWIST1,PDE3B,TMSB4X,ATP2B4,DUSP1,CASP8,CCDC125,TGFBR3,CAVIN3,DAB2,KANK1,NLRX1,PER1,KCTD10,PEBP1,ITGB1,SPRED3,DLG5,RELA,SZT2,SYNJ2BP,SPRY4,STMN3,RNF167,WNK2,ATM,…	GREM1,PDE4D,CARD8	-1.60423	0.108664	1	FALSE	effectsize_down
GO_BP	GO:0071248	cellular response to metal ion	200	38	1	SYT3,FOSB,NPTX1,FABP4,WNT5A,FOS,UCP2,JUN,CLDN1,JUNB,TRPM2,RYR3,CPNE5,LRRK2,EGFR,PRKAA2,SYT11,RASGRP2,MT1X,NFATC2,AQP1,SLC25A23,EIF2AK3,NCSTN,B2M,SYT17,SLC41A1,PARP1,ITPKC,ALAD,JUND,EIF2S1,CAMK2D,ABCB6,BECN1,DAXX,DLG4,MAPK9	SYT3	1.60402	0.10871	1	FALSE	effectsize_up
GO_BP	GO:0070570	regulation of neuron projection regeneration	33	10	1	SPP1,PTN,NEO1,RTN4RL1,PRRX1,KLF4,PTPRF,STK24,SCARF1,MAP2K1	NEO1	1.6037	0.108781	1	FALSE	effectsize_up
GO_BP	GO:0010556	regulation of macromolecule biosynthetic process	5578	983	52	PAEP,SCRT1,CD36,LPL,ONECUT3,TSPAN8,TBX15,DIO2,KRT17,ECM1,EDN3,RFX8,FOXE1,GAL,HES2,SALL3,EBF2,ANGPT1,SPP1,PITX1,CLEC5A,AGTR2,S100A8,CDKN2A,GREM1,S100A9,RGN,FGFR4,ESRRG,CCBE1,PRAME,HTR2B,MCOLN2,EPCAM,BMPR1B,FOSB,TTN,WNT6,ERV3-1-ZNF117,CXCL8,HMGN5,IL1B,EGR3,APOD,TCF21,PTHLH,HOXC10,ATF3,PDE4D,TRIM58,AMH,LEF1,YBX2,GJA1,EDNRB,E2F1,NELL1,COMP,MDFI,ZNF660-ZNF197,GDF7,ABCG4,CYP1B1,SFRP4,ZNF676,SP6,DKK1,PR…	SCRT1,CD36,LPL,ONECUT3,TBX15,DIO2,ECM1,RFX8,FOXE1,HES2,SALL3,ANGPT1,CDKN2A,GREM1,FGFR4,CCBE1,MCOLN2,BMPR1B,HMGN5,PDE4D,TRIM58,YBX2,GJA1,E2F1,MDFI,ABCG4,PRX,MC1R,TARBP1,WBP2NL,TRIM34,ZBTB38,KCTD1,TP53,PASK,ZNF532,ZNF484,PURG,ZSCAN20,PANX1,ZNF66,NSUN3,NEO1,PAGR1,PUS7,CARD8,INTS4,SRSF2,ZNF788P,RNF216,CDK8,BRWD3	-1.60306	0.108921	1	FALSE	effectsize_down
GO_BP	GO:0060349	bone morphogenesis	99	18	1	BMPR1B,COMP,SFRP4,FREM1,ACP5,GHR,TEK,TSKU,SOX9,SCX,TWIST1,IFT80,COL13A1,RARG,INSIG2,GLG1,GLI3,TRIP11	BMPR1B	-1.60274	0.108992	1	FALSE	effectsize_down
GO_BP	GO:0071241	cellular response to inorganic substance	229	45	1	SYT3,FOSB,KCNC2,NPTX1,FABP4,WNT5A,FOS,UCP2,JUN,CLDN1,JUNB,TRPM2,RYR3,TIMELESS,CPNE5,LRRK2,EGFR,TRAF2,PRKAA2,SYT11,RASGRP2,MT1X,NFATC2,AQP1,SLC25A23,EIF2AK3,NCSTN,DDX11,B2M,DDI2,SYT17,SLC41A1,PARP1,ITPKC,ALAD,JUND,EIF2S1,CAMK2D,ABCB6,BECN1,CFLAR,DAXX,SPIDR,DLG4,MAPK9	SYT3	1.60166	0.109231	1	FALSE	effectsize_up
GO_BP	GO:0051047	positive regulation of secretion	312	50	1	EDN3,F2RL2,GAL,SPP1,S100A8,TTN,IL1B,CDK5R2,IGF1,ADCYAP1,SDC1,TLR4,ACHE,C1QTNF3,IL4R,CXCL12,ORAI1,EGFR,XBP1,PPARG,DAB2,STX1B,WLS,AQP1,S100A10,PRKCB,JAK2,AIMP1,PRKD1,GOLPH3L,APBB1,RAPGEF4,SCAMP5,TMED10,TARDBP,SNX4,TRPM4,STX4,MYO18A,AP1G1,STAM,NLGN2,RAB2B,HLA-DRB1,GABBR1,ATG5,RAB3A,TM7SF3,LAMP1,DTNBP1	F2RL2	-1.60085	0.109411	1	FALSE	effectsize_down
GO_BP	GO:0061900	glial cell activation	57	11	0	IL1B,TYROBP,CTSC,LRRK2,EGFR,SYT11,C1QA,MAPT,JAK2,ATM,SMO		-1.59755	0.110144	1	FALSE	effectsize_down
GO_BP	GO:0006984	ER-nucleus signaling pathway	47	11	1	TP53,XBP1,EIF2A,EIF2AK3,TMED2,INSIG2,EIF2S1,MBTPS2,C12orf49,SCAP,MBTPS1	TP53	-1.59199	0.111387	1	FALSE	effectsize_down
GO_BP	GO:0006664	glycolipid metabolic process	107	19	1	ITGB8,GALC,PIGK,SUMF1,PIGL,ST3GAL5,B4GALNT1,GM2A,B4GALT6,GLTP,PIGQ,TM9SF2,HEXA,MPPE1,DPM3,GBGT1,ST8SIA4,PIGN,TMEM246	GALC	-1.58988	0.111862	1	FALSE	effectsize_down
GO_BP	GO:1903509	liposaccharide metabolic process	108	19	1	ITGB8,GALC,PIGK,SUMF1,PIGL,ST3GAL5,B4GALNT1,GM2A,B4GALT6,GLTP,PIGQ,TM9SF2,HEXA,MPPE1,DPM3,GBGT1,ST8SIA4,PIGN,TMEM246	GALC	-1.58988	0.111862	1	FALSE	effectsize_down
GO_BP	GO:0120036	plasma membrane bounded cell projection organization	1566	370	19	TULP1,EDN3,DNAAF3,ERICH3,WNT7B,SPP1,STMN2,EPHA6,S100A9,ADAMTS16,SYT3,BMPR1B,ESPN,SLITRK3,PPFIA2,LAMA2,APOD,DCX,NPTX1,MGARP,CDK5R2,GPRIN1,GDF7,SLITRK4,NELL2,NYAP1,KLHL41,DKK1,CTHRC1,CTNND2,ROBO3,PCDHAC2,TNXB,SLITRK2,PTCH1,KNDC1,MMP2,RGS2,SFRP1,RSPH1,WNT5A,CD44,CDH11,CEP131,ABLIM1,NRN1,PTN,SEMA6B,EPS8L1,WDR34,ATP8A2,ALPK1,CHN1,ABCC4,ADCYAP1,TNC,ANLN,GPRIN2,SRCIN1,TTC8,PGRMC1,ENC1,RAC3,MYLIP,USH1G,M…	TULP1,DNAAF3,ERICH3,WNT7B,EPHA6,SYT3,BMPR1B,PPFIA2,LAMA2,MGARP,SLITRK4,NYAP1,CEP131,ALPK1,CNTNAP1,FEZ1,NEO1,RAB29,EMP2	1.58898	0.112064	1	FALSE	effectsize_up
GO_BP	GO:0048878	chemical homeostasis	1045	170	11	LPL,CALCB,EDN3,WNT7B,GRID2IP,ATP1A2,S100A8,S100A9,RGN,FGFR4,HTR2B,MCOLN2,VGF,NPTX1,CIB2,PDE4D,EDNRB,ATP6V0E2,ABCG4,CEMIP,SFRP4,CCN4,FABP4,PTCH1,WNT5A,CLIC2,UCP2,NT5E,KCNMA1,POLD1,C20orf27,CYP7B1,CD24,ATP2B2,MYLIP,TRPM2,EDNRA,ENPP1,RYR3,C1QTNF3,NEO1,CXCL12,TMEM38A,SGCD,RBP1,BDH2,ZBTB20,SLC4A3,LRRK2,JPH1,SLC39A6,TSKU,XBP1,MCUB,TRPC6,PPARG,ASPSCR1,PRKAA2,SLC9A3R1,SLC10A7,RMDN3,DHPS,CALM1,TLCD4,KCNH2…	LPL,CALCB,WNT7B,GRID2IP,FGFR4,MCOLN2,CIB2,PDE4D,ATP6V0E2,ABCG4,NEO1	-1.58848	0.112178	1	FALSE	effectsize_down
GO_BP	GO:0062012	regulation of small molecule metabolic process	331	59	3	RGN,FGFR4,ACADL,IL1B,ABCG4,PLIN5,CEACAM1,PID1,TP53,IGF1,IGF2,SNAI2,C1QTNF3,FAM173A,NR4A3,ARL2,EGR1,ADCK2,ZBTB20,ADCYAP1R1,PPARG,PRKAA2,SOX9,TWIST1,CD320,TMSB4X,ATP2B4,MLXIPL,DAB2,TAZ,GUCA1B,TYSND1,ABCD1,SIRT7,PDK4,ZNF692,PARP1,KAT2A,SLC45A3,ATP5IF1,DCAF5,BRCA1,APPL2,MST1,PPARGC1A,KAT2B,INSIG2,MBTPS2,PTH1R,SCAP,OGT,FOXK1,MBTPS1,LPGAT1,ME2,SRC,PRKAG2,SOGA1,CLK2	FGFR4,ABCG4,TP53	1.58602	0.112736	1	FALSE	effectsize_up
GO_BP	GO:0001885	endothelial cell development	64	12	1	IL1B,PDE4D,EDNRB,CLDN1,EDNRA,MYD88,RAPGEF3,S1PR3,TJP1,VEGFA,IKBKB,RAPGEF1	PDE4D	-1.58523	0.112915	1	FALSE	effectsize_down
GO_BP	GO:0061028	establishment of endothelial barrier	49	12	1	IL1B,PDE4D,EDNRB,CLDN1,EDNRA,MYD88,RAPGEF3,S1PR3,TJP1,VEGFA,IKBKB,RAPGEF1	PDE4D	-1.58523	0.112915	1	FALSE	effectsize_down
GO_BP	GO:0014902	myotube differentiation	131	21	2	ADAM12,TNFSF14,MYOCD,IGF1,MAMSTR,CNTNAP1,BHLHE41,NEO1,IL4R,XBP1,NFATC2,DOCK5,CDON,RBM24,ITGB1,HDAC9,NIBAN2,HOMER1,SMO,CFLAR,DOCK1	CNTNAP1,NEO1	1.58299	0.113425	1	FALSE	effectsize_up
GO_BP	GO:0050803	regulation of synapse structure or activity	249	53	3	SLITRK3,PPFIA2,SLITRK4,DKK1,SLITRK2,WNT5A,SRCIN1,LRRC4B,PGRMC1,CNTNAP1,CAMKV,FLRT2,CLSTN2,NRP2,ICAM5,CAMK2B,LRRK2,SLITRK5,FARP1,ARHGAP44,CRIPT,NEDD9,ARF4,KIF1A,GPC4,LRFN4,ITGB1,ADGRL1,DLG5,EPHB1,NECTIN1,ANAPC2,LRFN1,DHX36,EPHB3,MDGA1,NLGN2,CDC42,HOMER1,BAIAP2,DISC1,LZTS3,ARHGAP33,ABHD17A,OGT,CDKL5,LRP4,SETD5,ASAP1,EGLN1,STAU2,DCTN1,DTNBP1	PPFIA2,SLITRK4,CNTNAP1	1.58285	0.113455	1	FALSE	effectsize_up
GO_BP	GO:0050807	regulation of synapse organization	243	53	3	SLITRK3,PPFIA2,SLITRK4,DKK1,SLITRK2,WNT5A,SRCIN1,LRRC4B,PGRMC1,CNTNAP1,CAMKV,FLRT2,CLSTN2,NRP2,ICAM5,CAMK2B,LRRK2,SLITRK5,FARP1,ARHGAP44,CRIPT,NEDD9,ARF4,KIF1A,GPC4,LRFN4,ITGB1,ADGRL1,DLG5,EPHB1,NECTIN1,ANAPC2,LRFN1,DHX36,EPHB3,MDGA1,NLGN2,CDC42,HOMER1,BAIAP2,DISC1,LZTS3,ARHGAP33,ABHD17A,OGT,CDKL5,LRP4,SETD5,ASAP1,EGLN1,STAU2,DCTN1,DTNBP1	PPFIA2,SLITRK4,CNTNAP1	1.58285	0.113455	1	FALSE	effectsize_up
GO_BP	GO:0042327	positive regulation of phosphorylation	628	106	7	CD36,IL24,EDN3,ANGPT1,GREM1,FGFR4,HTR2B,IL1B,EDNRB,CEMIP,HMGA2,INSRR,KNDC1,THBS4,WNT5A,CLSPN,CD44,TP53,CCND2,TPX2,IGF1,THBS1,ADCYAP1,TLR4,SRCIN1,CARD10,CD24,IP6K2,ROR1,RASSF2,TENM1,TXN,PRR5L,AR,LRRK2,GHR,EGFR,BRAT1,EMP2,TRAF2,TNFRSF14,TEK,IQGAP3,MAP3K10,LMO4,SOX9,TNK2,NEDD9,CALM1,FAXDC2,TRIM6,ATP2B4,CHRNA7,MAPRE3,DAB2,BTBD10,MAPT,CENPE,ILK,CDON,NRP1,XRCC5,PDGFA,PPARGC1B,JAK2,CCND3,DDR2,PRKD1,PARP…	CD36,ANGPT1,GREM1,FGFR4,TP53,IP6K2,EMP2	-1.58202	0.113644	1	FALSE	effectsize_down
GO_BP	GO:0030225	macrophage differentiation	65	10	0	UCP2,TLR4,MYD88,CASP10,CASP8,C1QC,PARP1,CDC42,HLA-DRB1,VEGFA		-1.58127	0.113816	1	FALSE	effectsize_down
GO_BP	GO:0070371	ERK1 and ERK2 cascade	332	50	3	CD36,ANGPT1,FGFR4,HTR2B,C1QL4,IL1B,ATF3,CARD9,CEACAM1,CD44,RGS14,IGF1,CCN2,ADCYAP1,TLR4,DUSP9,LGALS9,EMILIN1,EGFR,TEK,IQGAP3,SLC9A3R1,SOX9,CAVIN3,CHRNA7,DAB2,DDT,NRP1,PDGFA,SPRED3,FRS2,MFAP3,ERBB2,SYNJ2BP,EPHB1,WNK2,ZDHHC17,SPRED1,HRAS,RPS6KA6,PDGFRB,HLA-DRB1,CFLAR,TRAF7,SEMA6A,SIRPA,SRC,SPRED2,MFHAS1,MAP2K1	CD36,ANGPT1,FGFR4	1.58023	0.114054	1	FALSE	effectsize_up
GO_BP	GO:0030166	proteoglycan biosynthetic process	65	17	1	BMPR1B,IGF1,CHST11,XYLT1,HS6ST2,HS3ST4,UGDH,CHST12,TM9SF2,SLC2A10,CSGALNACT2,EXTL2,SLC35B2,HS2ST1,XYLT2,EXTL3,DSEL	BMPR1B	-1.57535	0.115176	1	FALSE	effectsize_down
GO_BP	GO:0003206	cardiac chamber morphogenesis	127	30	1	COL11A1,WNT5A,TP53,TBX3,EDNRA,NRP2,TEK,MDM2,ADAMTS1,PARVA,TGFBR3,HEYL,MKS1,GATA6,CPE,NRP1,CHD7,FGFRL1,TBX2,ACVR1,SAV1,ROBO1,NSD2,SMARCD3,MED1,SMO,SRF,RBM15,RBPJ,EGLN1	TP53	-1.57487	0.115287	1	FALSE	effectsize_down
GO_BP	GO:0006195	purine nucleotide catabolic process	143	30	2	PDE4D,OGDHL,UCP2,NT5E,IGF1,ENO3,AMPD3,PDE5A,PDE4C,ARL2,ZBTB20,PDE9A,SUCLG2,PRKAA2,GALK1,NUDT15,MLXIPL,ITPA,ABCD1,NT5C,GPI,SUCLA2,OGDH,PKM,KAT2B,NT5C2,OGT,FOXK1,SAMHD1,PRKAG2	PDE4D,SUCLG2	-1.5737	0.115557	1	FALSE	effectsize_down
GO_BP	GO:0010468	regulation of gene expression	5451	951	52	PAEP,SCRT1,CD36,LPL,ONECUT3,TSPAN8,TBX15,DIO2,KRT17,ECM1,EDN3,RFX8,FOXE1,GAL,HES2,SALL3,EBF2,ANGPT1,SPP1,PITX1,CLEC5A,AGTR2,S100A8,CDKN2A,GREM1,S100A9,FGFR4,ESRRG,CCBE1,PRAME,HTR2B,MCOLN2,EPCAM,BMPR1B,FOSB,TTN,WNT6,ERV3-1-ZNF117,CXCL8,HMGN5,IL1B,EGR3,APOD,TCF21,PTHLH,HOXC10,ATF3,PDE4D,TRIM58,AMH,LEF1,YBX2,GJA1,EDNRB,E2F1,NELL1,COMP,MDFI,ZNF660-ZNF197,GDF7,ABCG4,CYP1B1,SFRP4,ZNF676,SP6,DKK1,PRX,PR…	SCRT1,CD36,LPL,ONECUT3,TBX15,DIO2,ECM1,RFX8,FOXE1,HES2,SALL3,ANGPT1,CDKN2A,GREM1,FGFR4,CCBE1,MCOLN2,BMPR1B,HMGN5,PDE4D,TRIM58,YBX2,GJA1,E2F1,MDFI,ABCG4,PRX,MC1R,TARBP1,WBP2NL,TRIM34,ZBTB38,KCTD1,TP53,PASK,ZNF532,ZNF484,PURG,ZSCAN20,PANX1,ZNF66,NSUN3,NEO1,PAGR1,PUS7,CARD8,INTS4,SRSF2,ZNF788P,RNF216,CDK8,BRWD3	-1.57205	0.11594	1	FALSE	effectsize_down
GO_BP	GO:0046824	positive regulation of nucleocytoplasmic transport	62	14	0	IL1B,MDM2,ZPR1,XPO4,NRDE2,JAK2,PRKD1,RAPGEF3,TARDBP,ANP32B,SMO,GLI3,KHDRBS1,TPR		-1.57117	0.116143	1	FALSE	effectsize_down
GO_BP	GO:0050830	defense response to Gram-positive bacterium	118	16	2	CD36,IL1B,CARD9,MR1,ACP5,MYD88,GBP4,CASP4,TNFRSF14,RNASE1,SSC5D,ROMO1,IL27RA,GSDMD,ADAM17,HMGB2	CD36,MR1	-1.57104	0.116174	1	FALSE	effectsize_down
GO_BP	GO:0042325	regulation of phosphorylation	1006	172	9	CD36,IL24,EDN3,ANGPT1,CDKN2A,GREM1,RGN,FGFR4,HTR2B,TTN,IL1B,CDK5R2,PDE4D,EDNRB,CEMIP,DKK1,HMGA2,PKIB,INSRR,CEACAM1,PID1,KNDC1,RGS2,CAMK2N2,THBS4,SFRP1,MYOCD,WNT5A,CLSPN,CD44,TP53,RGS14,CCND2,TPX2,IGF1,THBS1,ADCYAP1,TLR4,PPM1E,SRCIN1,CARD10,CD24,IP6K2,ROR1,ENPP1,RASSF2,TENM1,TXN,PRR5L,DNAJC10,AR,STAT2,LRRK2,GHR,MAPK8IP1,EGFR,BRAT1,EMP2,TRAF2,TNFRSF14,TEK,IQGAP3,MAP3K10,PPARG,LMO4,SLC9A3R1,WARS,SOX…	CD36,ANGPT1,CDKN2A,GREM1,FGFR4,PDE4D,TP53,IP6K2,EMP2	-1.57029	0.116347	1	FALSE	effectsize_down
GO_BP	GO:0032868	response to insulin	268	67	0	IGFBP1,GAL,VGF,IL1B,INSRR,TWIST2,CEACAM1,PID1,FOS,UCP2,TBC1D4,IGF2,ENPP1,EGR1,CTSK,CITED1,GHR,STAT1,XBP1,TSC1,PPARG,PIP4K2C,PDE3B,KANK1,SORL1,SGCB,SRSF6,PRKCB,SLC2A4,ATP2B1,VAMP2,RELA,PDK4,LONP1,HDAC9,PARP1,STXBP4,SLC27A1,PKM,RAB8A,HRAS,APPL2,RBM4,SP1,UPRT,BAIAP2,ERRFI1,USO1,KAT2B,INSIG2,SOS2,NDEL1,MYO5A,SCAP,CFLAR,OGT,MEAK7,SIK2,RAB10,PDPK1,FER,KBTBD2,GKAP1,SRC,ZNF592,SRD5A1,SOGA1		-1.56929	0.11658	1	FALSE	effectsize_down
GO_BP	GO:0007224	smoothened signaling pathway	146	38	0	PTCHD1,PTCH1,GLI1,SFRP1,SERPINE2,ENPP1,TBC1D32,KIF7,MAP3K10,GPC3,KIAA0586,TTC23,CC2D2A,STK36,IFT80,MKS1,PRRX1,GLIS2,CDON,KCTD21,FKBP8,DLG5,CFAP410,TMED2,ARMC9,TTC21B,GPC2,C2CD3,IFT81,EVC2,SMO,IFT140,GLI3,FAM92A,GORAB,DISP1,GLI2,TTBK2		-1.5675	0.116998	1	FALSE	effectsize_down
GO_BP	GO:0048534	hematopoietic or lymphoid organ development	98	17	2	FOXE1,TCF21,TP53,LRRC17,MAD1L1,NFKBIZ,LMO4,PRDX2,BCL2L11,ATM,FLVCR1,EPHB3,PKN1,SRF,ADAM17,RBM15,MAP2K1	FOXE1,TP53	-1.56713	0.117084	1	FALSE	effectsize_down
GO_BP	GO:0090068	positive regulation of cell cycle process	266	71	3	EDN3,IL1B,MBLAC1,GLI1,WNT5A,RAD51B,CCND2,IGF1,MAD1L1,DTL,IGF2,CIT,UBE2C,SMC6,NCAPG,KNL1,PAGR1,EGFR,SLF2,FEN1,MDM2,NUSAP1,SPAG5,ADAMTS1,NCAPH2,RACGAP1,KIF23,PLSCR1,CCND3,DDR2,ANAPC11,TBX2,DYNC1H1,EZH2,DDX11,DDRGK1,CDC7,PPP1R35,PKP4,CDK4,STXBP4,DBF4B,SMARCD3,TMOD3,DBF4,CDC42,MED1,PDGFRB,DYNC1LI1,KAT2B,GIPC1,INCENP,KIF3B,NCAPD2,BECN1,RCC2,ADAM17,CDC14B,GPSM2,TPR,DYRK3,PPP1R10,CDC25B,CSPP1,ATAD5,NCAP…	MBLAC1,SMC6,PAGR1	1.5658	0.117395	1	FALSE	effectsize_up
GO_BP	GO:0002521	leukocyte differentiation	622	96	2	IL1B,EGR3,LEF1,PRDM1,CCN4,ITGB8,CEACAM1,SFRP1,FOS,TP53,MR1,UCP2,LRRC17,TLR4,PRXL2A,FAM20C,JUNB,SH3RF1,ENTPD7,TRPM2,TYROBP,NFKBIZ,MYD88,RASSF2,HLX,LGALS9,IL4R,EGR1,CASP10,TMEM98,ITM2A,CTSK,TET2,TESC,VCAM1,XBP1,TSC1,PPARG,GPC3,PRDX2,NCAPH2,NEDD9,RPL22,CASP8,IL18R1,OSTM1,KLF6,JAK3,CHD7,PRR7,ITGB1,ZMIZ1,PPARGC1B,C1QC,EZH2,ERBB2,SLC4A2,STAT6,ARMC5,B2M,HDAC9,TCTA,SRP54,ATM,TCIRG1,PARP1,SMARCA4,KAT2A,BC…	TP53,MR1	-1.56555	0.117454	1	FALSE	effectsize_down
GO_BP	GO:2000243	positive regulation of reproductive process	89	11	0	EDNRB,WNT5A,PDE5A,KNL1,AR,SOX9,WT1,LHFPL2,VEGFA,SRC,CDC25B		-1.56536	0.117498	1	FALSE	effectsize_down
GO_BP	GO:0030036	actin cytoskeleton organization	724	160	6	MYH14,TTN,ESPN,TNNT1,FMN2,RHPN1,KLHL41,IQSEC3,INSRR,TNXB,SPTB,OBSCN,SFRP1,PRICKLE4,RND3,FAM107A,CCN2,PAWR,MYO15A,TMSB15A,SPIRE2,PPM1E,ANLN,SRCIN1,TTC8,SYNPO2,CORO6,RAC3,HMCN1,ADD3,TRPM2,TYROBP,PDLIM1,LIMD2,SHANK1,CXCL12,HIP1R,TENM1,RND2,IQGAP2,DAAM1,RHOBTB1,EMP2,CORO2B,ADD2,COTL1,MICALL2,FARP1,IQGAP3,SAMD14,TSC1,ARHGAP44,BAIAP2L1,SLC9A3R1,CNN2,NEDD9,RHOF,GMFB,TMSB4X,RACGAP1,CDC42BPG,CAPG,CAVIN3,A…	MYH14,FMN2,IQSEC3,OBSCN,PRICKLE4,EMP2	1.56459	0.117678	1	FALSE	effectsize_up
GO_BP	GO:0072332	intrinsic apoptotic signaling pathway by p53 class mediator	84	20	2	E2F1,CD44,TP53,EDA2R,AEN,MDM2,RPL11,DDX5,RPS27L,PHLDA3,TAF9,ERCC2,HNRNPK,WWOX,IFI16,RRN3,RRP8,TP53BP2,CASP6,ATAD5	E2F1,TP53	-1.56424	0.117761	1	FALSE	effectsize_down
GO_BP	GO:0032147	activation of protein kinase activity	83	13	2	ANGPT1,WNT5A,CLSPN,TPX2,IGF1,CARD10,TXN,EMP2,TRAF2,JAK2,VEGFA,PDPK1,STRADA	ANGPT1,EMP2	1.5636	0.117911	1	FALSE	effectsize_up
GO_BP	GO:0071375	cellular response to peptide hormone stimulus	309	71	1	IGFBP1,AGTR2,IL1B,MGARP,CYP1B1,INSRR,CEACAM1,PID1,FOS,UCP2,NR4A1,TBC1D4,IGF2,EDNRA,ENPP1,NR4A3,GHR,STAT1,XBP1,MDM2,PPARG,PIP4K2C,PDE3B,MBD5,KANK1,SORL1,SGCB,JAK3,PRKCB,SLC2A4,JAK2,DDR2,PRKD1,ATP2B1,VAMP2,RELA,GPR173,MAP1B,STAT6,PDK4,LONP1,HDAC9,PARP1,STXBP4,SLC27A1,PKM,RAB8A,HRAS,APPL2,RBM4,RANGAP1,SP1,BAIAP2,USO1,STAT5A,KAT2B,INSIG2,SOS2,NDEL1,MYO5A,CFLAR,OGT,SIK2,RAB10,PDPK1,FER,GKAP1,SRC,ZNF59…	MGARP	-1.56313	0.118023	1	FALSE	effectsize_down
GO_BP	GO:0038084	vascular endothelial growth factor signaling pathway	53	13	1	CCBE1,TNXB,NRP2,EMILIN1,NRP1,ITGB1,PRKD1,RELA,ADAMTS3,ROBO1,PDGFRB,VEGFA,SEMA6A	CCBE1	-1.56276	0.118109	1	FALSE	effectsize_down
GO_BP	GO:0006469	negative regulation of protein kinase activity	172	32	1	CDKN2A,IL1B,PKIB,CEACAM1,RGS2,CAMK2N2,MYOCD,RGS14,PPM1E,SRCIN1,MAPK8IP1,PPARG,WARS,DUSP1,DBNDD1,FGFR1OP,ZGPAT,WWTR1,CEP85,SPRY4,SPRED1,PRKAR1B,ERRFI1,LATS1,PDPK1,PRKAR2A,AIDA,DUSP22,ADARB1,HEXIM1,PRKAG2,DTNBP1	CDKN2A	1.56122	0.118471	1	FALSE	effectsize_up
GO_BP	GO:0055117	regulation of cardiac muscle contraction	77	10	1	ATP1A2,PDE4D,RGS2,CLIC2,PDE5A,DSG2,TMEM38A,CALM1,TRPM4,CAMK2D	PDE4D	-1.55964	0.118845	1	FALSE	effectsize_down
GO_BP	GO:0045598	regulation of fat cell differentiation	146	28	3	LPL,WIF1,C1QL4,E2F1,CCN4,MMP11,CCDC85B,SFRP1,WNT5A,SNAI2,ENPP1,ZFP36,FNDC5,XBP1,PPARG,RUNX1T1,ID4,ATAT1,WWTR1,SAV1,CMKLR1,CDS1,YAP1,TRPM4,FTO,JDP2,CARM1,RREB1	LPL,WIF1,E2F1	-1.55791	0.119254	1	FALSE	effectsize_down
GO_BP	GO:0040018	positive regulation of multicellular organism growth	31	10	0	DIO3,ATP8A2,IGF2,GHR,SPTBN4,CHD7,GPAM,PEX5,SMO,BBS4		1.55733	0.119392	1	FALSE	effectsize_up
GO_BP	GO:0050801	monoatomic ion homeostasis	616	95	7	CALCB,EDN3,GRID2IP,ATP1A2,S100A8,S100A9,RGN,HTR2B,MCOLN2,CIB2,PDE4D,EDNRB,ATP6V0E2,CEMIP,WNT5A,CLIC2,NT5E,KCNMA1,ATP2B2,TRPM2,EDNRA,RYR3,NEO1,CXCL12,TMEM38A,SGCD,BDH2,SLC4A3,LRRK2,JPH1,SLC39A6,MCUB,TRPC6,SLC10A7,RMDN3,CALM1,KCNH2,ATP2B4,SLC22A17,SYPL2,CLCN3,SLC39A9,CHRNA7,MT1X,ATP6V1B2,SLC25A23,CHD7,PRKCB,SELENOK,ANKRD9,PRKD1,ATP2B1,PLCD1,KCTD17,SLC4A2,SCO1,ATP6V1G1,PDK4,COMMD1,B2M,SLC30A7,WNK2,A…	CALCB,GRID2IP,MCOLN2,CIB2,PDE4D,ATP6V0E2,NEO1	-1.5565	0.11959	1	FALSE	effectsize_down
GO_BP	GO:0006836	neurotransmitter transport	206	41	1	ATP1A2,PPFIA2,SNCG,MYOF,NR4A1,ASIC1,SLC18A2,LIN7B,PCLO,RIMS2,SLC38A1,SLC6A6,LRRK2,RAB3B,SLC29A4,SYT11,SCRIB,SYP,PER2,PRRT2,SLC29A1,SNPH,STX1B,PTPRN2,BRSK1,PRKCB,ITGB1,VAMP2,LIN7A,STX4,GRIK5,TOR1A,PREPL,RAB3A,SYN2,STX2,BLOC1S6,SYNJ1,FBXO45,DNAJC5,DTNBP1	PPFIA2	1.55509	0.119925	1	FALSE	effectsize_up
GO_BP	GO:0032731	positive regulation of interleukin-1 beta production	62	16	4	CD36,LPL,WNT5A,TLR4,PANX1,TYROBP,MYD88,LGALS9,EGR1,CARD8,CASP8,JAK2,RELA,GSDMD,IFI16,FZD5	CD36,LPL,PANX1,CARD8	-1.55477	0.120002	1	FALSE	effectsize_down
GO_BP	GO:0009166	nucleotide catabolic process	166	35	2	PDE4D,OGDHL,UCP2,NT5E,IGF1,ENO3,AMPD3,PDE5A,ENTPD7,NTHL1,PDE4C,ARL2,ZBTB20,PDE9A,SUCLG2,PRKAA2,GALK1,NUDT15,MLXIPL,ITPA,ABCD1,NT5C,GPI,MBD4,SUCLA2,NEIL1,OGDH,PKM,NEIL2,KAT2B,NT5C2,OGT,FOXK1,SAMHD1,PRKAG2	PDE4D,SUCLG2	-1.55416	0.120145	1	FALSE	effectsize_down
GO_BP	GO:2001243	negative regulation of intrinsic apoptotic signaling pathway	114	17	0	CD44,CREB3L1,SNAI2,CXCL12,LRRK2,MAPK8IP1,XBP1,MDM2,TPT1,TAF9,USP47,TMEM161A,RRN3,BAG5,SRC,ATAD5,FIGNL1		-1.552	0.120661	1	FALSE	effectsize_down
GO_BP	GO:0010721	negative regulation of cell development	288	51	1	PAEP,SPP1,IL1B,PTHLH,EDNRB,CEACAM1,SFRP1,WNT5A,TP53,PTN,SEMA6B,LRRC17,IGF1,TLR4,SNAI2,HLX,IL4R,TMEM98,SEMA6D,PRDX2,SEMA4G,ID4,TRIM11,RNF6,TRIM46,BTG2,BRINP1,SORL1,SEMA4B,NRP1,JAK3,RUFY3,C1QC,ERBB2,SEMA3G,SLC4A2,B2M,S1PR3,TCTA,BCL6,DICER1,SEMA6C,APPL2,KDM4A,VEGFA,SPART,GLI3,SEMA4C,LRP4,SEMA6A,NME2	TP53	-1.55153	0.120775	1	FALSE	effectsize_down
GO_BP	GO:0019933	cAMP-mediated signaling	71	13	1	GAL,PDE4D,PDE11A,ADCYAP1,PDE5A,PDE4C,PDE9A,ADCYAP1R1,SOX9,PDE3B,GNAI1,RAPGEF3,KSR1	PDE4D	1.55151	0.120778	1	FALSE	effectsize_up
GO_BP	GO:0035825	homologous recombination	68	12	0	MEIOB,RAD51B,TOP2A,UHRF1,MLH3,SLX4,ATM,BRCA1,PSMC3IP,MRE11,EME2,RMI1		1.54948	0.121267	1	FALSE	effectsize_up
GO_BP	GO:0006302	double-strand break repair	312	87	4	MEIOB,FMN2,TEX15,HMGA2,RADX,MCM2,TP53,RAD51B,FOXM1,RECQL4,SPIRE2,SHLD1,XRCC2,SMC6,HDGFL2,TIMELESS,EID3,SLF2,RTEL1,PPP4C,FEN1,ZFYVE26,USP51,ERCC5,UHRF1,SENP3,TWIST1,ATR,XRCC5,TDP2,SLX4,AP5Z1,KDM2A,RPA2,PARP9,DDX11,PARP2,PPP5C,CDC7,UBQLN4,MCM8,MCM3,ATM,SMARCAD1,MCM4,NSD2,PARP1,SMARCA4,MCM6,SMARCD3,SMARCAL1,BRCA1,MBTD1,EPC1,WDR48,PNKP,HMCES,MRE11,SFPQ,EME2,IFFO1,BCL7A,UVRAG,MARF1,RNF169,MCM9,RMI1,EY…	FMN2,MCM2,TP53,SMC6	1.54795	0.121635	1	FALSE	effectsize_up
GO_BP	GO:0038061	non-canonical NF-kappaB signal transduction	130	21	1	GREM1,IL1B,TNFSF14,TAB3,C20orf27,TLR4,CARD10,C1QTNF3,RASSF2,LGALS9,EGFR,TRAF2,IL18R1,ACTN4,C1QTNF4,RELA,EDA,LAPTM5,MAP3K14,CYLD,EIF2AK2	GREM1	-1.54791	0.121645	1	FALSE	effectsize_down
GO_BP	GO:0097061	dendritic spine organization	81	25	1	PPFIA2,CTNND2,SRCIN1,SHANK1,CAMK2B,LRRK2,ARHGAP44,NEDD9,KIF1A,CHRNA7,CTTN,EPHB1,DHX36,EPHB3,MTMR2,CDC42,HOMER1,BAIAP2,LZTS3,ARHGAP33,PICK1,DIP2A,DLG4,STAU2,DTNBP1	PPFIA2	1.54758	0.121723	1	FALSE	effectsize_up
GO_BP	GO:0060425	lung morphogenesis	54	12	1	WNT7B,TCF21,TNC,SOX9,SRSF6,DLG5,TBX2,YAP1,CDC42,SRF,KRAS,MAP2K1	WNT7B	-1.54688	0.121893	1	FALSE	effectsize_down
GO_BP	GO:0008608	attachment of spindle microtubules to kinetochore	52	18	0	SPC24,NUF2,MAD1L1,KNL1,SPAG5,RACGAP1,CENPE,RMDN1,CENPC,KNSTRN,ZNF207,CDC42,DSN1,PMF1,KAT2B,INCENP,BECN1,RCC2		1.54656	0.121969	1	FALSE	effectsize_up
GO_BP	GO:0034330	cell junction organization	766	165	10	SHISA7,WNT7B,INA,GREM1,SLITRK3,PPFIA2,IL1B,APOD,NPTX1,GJA1,SLITRK4,CLDN7,DKK1,LRRC4,CTNND2,SLITRK2,SPTB,IRX3,SFRP1,WNT5A,SNCG,CDH11,ZNF703,SVEP1,FAM107A,THBS1,CLDN1,TNC,SRCIN1,LRRC4B,PGRMC1,TNS1,RAC3,CNTNAP1,NEFH,CAMKV,FLRT2,CAMSAP3,SNAI2,ACHE,CLSTN2,NRP2,PCLO,CNKSR2,DSG2,SHANK1,PALM,ARL2,HIP1R,ICAM5,CAMK2B,RAB29,LRRK2,SEZ6L,CORO2B,SLITRK5,ADD2,MICALL2,FARP1,TEK,HMCN2,TSC1,ARHGAP44,CRIPT,DST,NEDD…	SHISA7,WNT7B,INA,GREM1,PPFIA2,GJA1,SLITRK4,LRRC4,CNTNAP1,RAB29	1.54406	0.122574	1	FALSE	effectsize_up
GO_BP	GO:0031110	regulation of microtubule polymerization or depolymerization	96	26	1	STMN2,TRIM54,NAV3,HAUS7,TPX2,CAMSAP3,TUBB4A,ARL2,HAUS8,MAPRE3,MAPT,MAP1B,GAS2L1,STMN3,BMERB1,TBCD,HAUS4,MAP1A,PDE4DIP,TOGARAM1,ATXN7,CAMSAP2,WDR47,TTBK2,DCTN1,SPAST	HAUS7	1.5426	0.122928	1	FALSE	effectsize_up
GO_BP	GO:0030326	embryonic limb morphogenesis	122	32	2	PITX1,GREM1,HOXC10,LEF1,GJA1,DKK1,PTCH1,WNT5A,TBX3,CHST11,HOXA9,TBC1D32,CRABP2,GPC3,TWIST1,FREM2,BCL2L11,MKS1,PRRX1,CHD7,FZD6,TBX2,RARG,FLVCR1,MED1,C2CD3,GNA12,IFT140,GLI3,LRP4,FBXW4,LMBR1	GREM1,GJA1	-1.54052	0.123435	1	FALSE	effectsize_down
GO_BP	GO:0035113	embryonic appendage morphogenesis	122	32	2	PITX1,GREM1,HOXC10,LEF1,GJA1,DKK1,PTCH1,WNT5A,TBX3,CHST11,HOXA9,TBC1D32,CRABP2,GPC3,TWIST1,FREM2,BCL2L11,MKS1,PRRX1,CHD7,FZD6,TBX2,RARG,FLVCR1,MED1,C2CD3,GNA12,IFT140,GLI3,LRP4,FBXW4,LMBR1	GREM1,GJA1	-1.54052	0.123435	1	FALSE	effectsize_down
GO_BP	GO:0002720	positive regulation of cytokine production involved in immune response	81	20	2	CD36,IL1B,CARD9,WNT5A,SPON2,TLR4,IL1R1,PANX1,NR4A3,MYD88,TRAF2,TNFRSF14,TRIM6,IL18R1,LAPTM5,DDX58,B2M,ARID5A,DHX36,FZD5	CD36,PANX1	-1.54014	0.123526	1	FALSE	effectsize_down
GO_BP	GO:1904375	regulation of protein localization to cell periphery	137	28	1	PID1,TMEM59,GPC6,PGRMC1,AR,EGFR,ARHGAP44,CNPY4,ATP2B4,GPC4,DAB2,LGALS3,STAC2,GNAI1,ITGB1,STX7,TMED2,STX4,HRAS,CLTC,RER1,LZTFL1,OGT,GPSM2,PDPK1,PPP2R5A,EPB41,WNK3	TMEM59	-1.54011	0.123534	1	FALSE	effectsize_down
GO_BP	GO:0043281	regulation of cysteine-type endopeptidase activity involved in apoptotic process	160	35	1	S100A8,S100A9,CARD9,CD44,THBS1,SH3RF1,IFI6,LGALS9,HIP1R,CASP10,BLID,CARD8,PPARG,CASP8,MAPT,AQP1,KLF4,PRR7,EIF2AK3,RPS27L,JAK2,LAPTM5,ROBO1,ANP32B,BCL2L12,VEGFA,USP47,PDCD2,GRAMD4,CSNK2A1,PIH1D1,SRC,CYCS,BCAP31,HIP1	CARD8	-1.53989	0.123587	1	FALSE	effectsize_down
GO_BP	GO:0046879	hormone secretion	311	55	4	EDN3,F2RL2,GAL,SCG5,SPP1,VGF,IL1B,GJA1,SFRP1,GNAZ,UCP2,TBX3,SLC25A22,ADCYAP1,PASK,SLC18A2,C1QTNF3,PCLO,RIMS2,ORAI1,EGFR,PPARG,PER2,ACVR2B,DAB2,PTPRN2,AQP1,PIM3,CPE,CHD7,PRKCB,JAK2,AIMP1,PRKD1,RAPGEF4,TARDBP,SNX4,TRPM4,STX4,TCIRG1,STXBP4,CCDC186,NIBAN2,NLGN2,RBM4,HLA-DRB1,KDM5B,GABBR1,CDK16,RAB3A,TM7SF3,PICK1,RAB11FIP3,CAMK2G,RAB11FIP1	F2RL2,GJA1,GNAZ,PASK	-1.53883	0.123846	1	FALSE	effectsize_down
GO_BP	GO:0060322	head development	781	162	7	WNT7B,ATP1A2,INA,PITX1,AGTR2,GRIN2C,KCNC2,APOD,MGARP,CDK5R2,LEF1,E2F1,TRABD2A,GDF7,ROGDI,DKK1,PCDH9,KCNC1,PTCHD1,CENPF,PTCH1,GLI1,KNDC1,CRISPLD2,AATK,MMP2,SIX3,SFRP1,POU3F1,CHD5,WNT5A,TP53,TBX3,SEMA6B,ARHGAP11B,AFF2,CSRNP1,ALDH1A3,SERPINE2,TTC8,IL11RA,RAC3,FEZ1,FAIM2,TYROBP,RTN1,EDNRA,NRP2,TACC3,CXCL12,ASPM,SEMA6D,CITED1,LRRK2,EGFR,GRIN2A,SLITRK5,PHGDH,EPOR,TSKU,TSC1,UFM1,SOX9,SCX,POMGNT1,SCRIB,C…	WNT7B,INA,MGARP,E2F1,ROGDI,TP53,FEZ1	-1.53875	0.123867	1	FALSE	effectsize_down
GO_BP	GO:0044703	multi-organism reproductive process	205	37	2	SPP1,FOSB,IL1B,PTHLH,GJA1,PRDM1,IGFBP2,MMP2,RGS2,FOS,UCP2,PTN,SLC19A1,ADCYAP1,SERPINE2,CLIC5,JUNB,DSG2,LGALS9,SLC38A1,AR,EMP2,EPOR,IGFBP7,TEAD4,MAFF,INTS1,TMED2,PARP2,UMPS,PARP1,MED1,DDR1,UPRT,ERRFI1,VEGFA,POLR1B	GJA1,EMP2	-1.5376	0.124147	1	FALSE	effectsize_down
GO_BP	GO:0044706	multi-multicellular organism process	213	37	2	SPP1,FOSB,IL1B,PTHLH,GJA1,PRDM1,IGFBP2,MMP2,RGS2,FOS,UCP2,PTN,SLC19A1,ADCYAP1,SERPINE2,CLIC5,JUNB,DSG2,LGALS9,SLC38A1,AR,EMP2,EPOR,IGFBP7,TEAD4,MAFF,INTS1,TMED2,PARP2,UMPS,PARP1,MED1,DDR1,UPRT,ERRFI1,VEGFA,POLR1B	GJA1,EMP2	-1.5376	0.124147	1	FALSE	effectsize_down
GO_BP	GO:0030029	actin filament-based process	822	179	8	MYH2,MYH14,ATP1A2,TTN,ESPN,TNNT1,PDE4D,GJA1,FMN2,RHPN1,KLHL41,IQSEC3,INSRR,TNXB,SPTB,OBSCN,SFRP1,PRICKLE4,RND3,SCN4B,FAM107A,CCN2,PAWR,EPDR1,MYO15A,TMSB15A,SPIRE2,PPM1E,ANLN,SRCIN1,TTC8,SYNPO2,CORO6,RAC3,HMCN1,ADD3,TRPM2,TYROBP,PDLIM1,LIMD2,DSG2,SHANK1,CACNA1D,CXCL12,HIP1R,TENM1,SGCD,RND2,IQGAP2,DAAM1,RHOBTB1,EMP2,CORO2B,ADD2,COTL1,MICALL2,FARP1,IQGAP3,SAMD14,TSC1,ARHGAP44,BAIAP2L1,SLC9A3R1,CNN2,…	MYH14,PDE4D,GJA1,FMN2,IQSEC3,OBSCN,PRICKLE4,EMP2	1.53636	0.12445	1	FALSE	effectsize_up
GO_BP	GO:0006260	DNA replication	278	89	6	TK1,CHAF1A,CHAF1B,MCM2,GLI1,ZBTB38,TP53,POLD1,DACH1,RECQL4,DTL,CHTF18,CAMSAP3,TIMELESS,TFPT,RBMS1,EGFR,RTEL1,FEN1,ZPR1,POLI,FAM111A,WRNIP1,POLE,POLRMT,ATR,STN1,LIG1,GMNN,SLX4,EHMT2,LRWD1,RFC2,RPA2,DDX11,NOC3L,CINP,CDC7,MCM8,TBRG1,MCM3,MCM4,TOP1MT,DNAJC2,PARP1,MCM6,DBF4B,BCL6,SMARCAL1,RBBP4,BRCA1,DBF4,ING5,POLD2,CDC42,RNASEH2A,RFC4,RNF219,POLE4,E4F1,ZNF830,WDHD1,PNKP,PTMS,MRE11,INO80D,EME2,ORC2,PR…	CHAF1A,CHAF1B,MCM2,ZBTB38,TP53,WRNIP1	1.53401	0.125026	1	FALSE	effectsize_up
GO_BP	GO:1902531	regulation of intracellular signal transduction	1813	339	19	CD36,BIRC7,ECM1,EDN3,F2RL2,RUNDC3A,WNT7B,ANGPT1,S100A8,GREM1,S100A9,RGN,FGFR4,HTR2B,DUSP2,C1QL4,IL1B,ATF3,PDE4D,TRIM58,AMH,GJA1,GDF7,DKK1,IQSEC3,CARD9,TNFSF14,GUCY1A2,GADD45B,RELL2,MC1R,CEACAM1,OBSCN,RGS2,TRIM34,CHD5,WNT5A,CD44,ARHGAP10,TP53,RGS14,EPS8L1,PDE11A,GUCY1A1,ARHGAP11B,TMEM100,ALPK1,CHN1,TAB3,IGF1,FOXM1,THBS1,CCN2,ADCYAP1,EDA2R,MAD1L1,C20orf27,RALGPS1,TLR4,SERPINE2,CD24,RASA2,PDE5A,MAPK…	CD36,ECM1,F2RL2,RUNDC3A,WNT7B,ANGPT1,GREM1,FGFR4,PDE4D,TRIM58,GJA1,IQSEC3,MC1R,OBSCN,TRIM34,TP53,ALPK1,RALGPS1,CARD8	-1.53214	0.125488	1	FALSE	effectsize_down
GO_BP	GO:0071103	DNA conformation change	92	27	2	MCM2,RECQL4,CHTF18,RTEL1,TOP2A,MTERF1,WRNIP1,ASCC3,XRCC5,RFC2,DDX11,CHD1L,MCM8,MCM3,MCM4,TOP1MT,MCM6,DHX36,ASCC2,ERCC2,RFC4,MRE11,MCM9,UPF1,HMGB2,MCM5,IGHMBP2	MCM2,WRNIP1	1.53169	0.125599	1	FALSE	effectsize_up
GO_BP	GO:0051303	establishment of chromosome localization	112	33	0	CENPF,SPC24,NUF2,MAD1L1,KIFC1,KNL1,EML3,SPAG5,ZWINT,RACGAP1,CENPE,CHMP5,RMDN1,DYNC1H1,CENPC,KNSTRN,ATM,ZNF207,SPDL1,CDC42,DSN1,PMF1,KAT2B,RRS1,INCENP,NDEL1,CHMP1B,PINX1,BECN1,RCC2,CHMP7,TTL,NUP62		1.5313	0.125695	1	FALSE	effectsize_up
GO_BP	GO:0043406	positive regulation of MAP kinase activity	82	21	0	EDN3,HTR2B,IL1B,WNT5A,THBS1,TLR4,CD24,TENM1,LRRK2,GHR,EGFR,TRAF2,MAP3K10,PDGFA,EZH2,ERBB2,MAP4K2,ROBO1,HRAS,PDGFRB,VEGFA		-1.53005	0.126004	1	FALSE	effectsize_down
GO_BP	GO:0051972	regulation of telomerase activity	45	11	2	GREM1,PKIB,TP53,PARM1,CERS1,KLF4,XRCC5,PNKP,PARP4,PINX1,SRC	GREM1,TP53	-1.52962	0.12611	1	FALSE	effectsize_down
GO_BP	GO:0007281	germ cell development	365	59	5	PAEP,BMPR1B,AMH,YBX2,FMN2,PRDM1,PTCH1,GLI1,CHD5,RSPH1,CEP131,PTN,IGF1,PDE5A,IGF2,PANX1,EDNRA,KNL1,OSBP2,TPGS1,ASPM,PAQR7,DNALI1,FNDC3A,IQCG,HOOK1,UBE2J1,CFAP44,RPS6KA2,WT1,SIX5,EHMT2,ACVR1,CCDC136,ATM,DIAPH2,TUT7,STRBP,EPC1,FOXO3,ZNF830,SLC26A6,IFT81,FANCG,PICK1,EIF4G3,TUT4,MARF1,BBS4,KDM1B,HMGB2,TBC1D20,FER,SRC,DNMT3A,CDC25B,STAU2,KDM3A,RNF8	BMPR1B,YBX2,FMN2,CEP131,PANX1	-1.52655	0.126873	1	FALSE	effectsize_down
GO_BP	GO:0009880	embryonic pattern specification	74	15	0	PTCH1,WNT5A,TBX3,NRP2,EFNB1,CXXC4,WT1,DOP1B,NRP1,FRS2,MEIS2,TMED2,C2CD3,FZD5,DISP1		-1.52615	0.126973	1	FALSE	effectsize_down
GO_BP	GO:0072657	protein localization to membrane	606	135	6	SHISA7,AMN,SLITRK3,GRIN2C,REEP2,NPTX1,CEMIP,LRRC4,DPP6,ZDHHC11,PID1,PTCH1,GRIN3B,PTN,TMEM59,GPC6,TSPAN5,TTC8,CD24,PGRMC1,SSR3,NACAD,NCLN,LIN7B,KCNIP3,PALM,GET4,RAB29,AR,EGFR,RAB3B,EMP2,GRIN2A,FARP1,TESC,PEX3,SEC23A,GPC3,ARHGAP44,BCS1L,CRIPT,SLC9A3R1,CNPY4,SCRIB,TSPAN33,EMC1,ROMO1,MTCL1,ATP2B4,TCAF1,EFR3B,TMEM147,GPC4,BBIP1,DAB2,CYP46A1,STX1B,IFT80,LGALS3,SORL1,SEC61A1,NSF,SPTBN4,S100A10,CPE,STAC2…	SHISA7,REEP2,LRRC4,TMEM59,RAB29,EMP2	-1.52589	0.127038	1	FALSE	effectsize_down
GO_BP	GO:0016043	cellular component organization	6567	1416	65	MMP10,CD36,MARCOL,IGFBP1,LPL,KRT17,TULP1,EDN3,SHISA7,DNAAF3,ERICH3,WNT7B,MYH14,EVPL,ANGPT1,SPP1,INA,JCHAIN,STMN2,AGTR2,S100A8,CDKN2A,GREM1,EPHA6,S100A9,ADAMTS16,FGFR4,SYT3,MEIOB,BMPR1B,MMP7,TTN,ESPN,DCST2,SLITRK3,KCNA4,ANO4,PPFIA2,HMGN5,TK1,KCNC2,IL1B,LAMA2,CHAF1A,APOD,REEP2,DCX,SH3GL3,NPTX1,MGARP,TNNT1,RNF112,CDK5R2,TRIM54,TRIM58,COL8A1,GJA1,GPRIN1,FMN2,COMP,CCDC102B,TRABD2A,HIST1H4I,GDF7,SLITRK…	CD36,MARCOL,LPL,TULP1,SHISA7,DNAAF3,ERICH3,WNT7B,MYH14,ANGPT1,INA,CDKN2A,GREM1,EPHA6,FGFR4,SYT3,BMPR1B,DCST2,ANO4,PPFIA2,HMGN5,LAMA2,CHAF1A,REEP2,SH3GL3,MGARP,RNF112,TRIM58,GJA1,FMN2,CCDC102B,SLITRK4,NYAP1,PRX,LRRC4,IQSEC3,COLGALT2,HAUS7,CHAF1B,OBSCN,MCM2,PRC1,WBP2NL,PRICKLE4,MPP2,KCTD1,CEP131,TP53,ALPK1,ATP10D,CNTNAP1,IP6K2,FEZ1,WSB1,SMC6,NEO1,RAB29,LYST,CARD8,EMP2,KCTD3,WRNIP1,PLEKHA8,AP3M2,BRW…	1.52322	0.127704	1	FALSE	effectsize_up
GO_BP	GO:0071805	potassium ion transmembrane transport	217	28	0	EDN3,GAL,ATP1A2,KCNA4,KCNC2,DPP6,KCNC1,KCNK6,KCNMA1,KCNC3,KCNS3,KCNIP3,CACNA1D,KCNJ12,TMEM38A,KCNG1,ABCB8,KCNA6,KCNH3,ALG10B,KCNH2,HCN3,AQP1,ITGB1,VAMP2,KCNAB3,KCND1,NOS1AP		-1.52231	0.127931	1	FALSE	effectsize_down
GO_BP	GO:0043401	steroid hormone mediated signaling pathway	139	39	1	ESRRG,TCF21,SFRP1,CYP7B1,NR4A3,PAGR1,AR,PAQR7,UFM1,LBH,RNF6,HEYL,DAB2,DDX5,PER1,ZMIZ1,PPARGC1B,JAK2,DDRGK1,YAP1,DDX17,PARP1,SMARCA4,VPS11,BRCA1,MED1,ESRRA,RXRA,ERRFI1,PKN1,UFL1,CNOT1,LATS1,RXRB,RBFOX2,DAXX,SRC,CARM1,KDM3A	PAGR1	-1.52138	0.128164	1	FALSE	effectsize_down
GO_BP	GO:0051235	maintenance of location	344	60	5	CD36,LPL,ATP1A2,S100A8,S100A9,HTR2B,MCOLN2,IL1B,PDE4D,MDFI,PLIN5,CEMIP,CLIC2,TMSB15A,SLC18A2,MICOS10-NBL1,TRPM2,ENPP1,RYR3,ARL2,TMEM38A,GET4,TXN,BDH2,ASPM,SP100,JPH1,PPARG,CALM1,TMSB4X,B4GALNT1,GM2A,SORL1,SLC25A23,CHD7,NPC2,PRKD1,PLCD1,SUN2,TMED2,MSR1,HEXA,CDS1,ATP7B,FTO,RANGAP1,SPOUT1,RER1,DGAT1,INSIG2,CAMK2D,ATG5,LATS1,UVRAG,BBS4,IBTK,GPSM2,PDPK1,VPS13A,DIAPH1	CD36,LPL,MCOLN2,PDE4D,MDFI	-1.5196	0.128612	1	FALSE	effectsize_down
GO_BP	GO:0045785	positive regulation of cell adhesion	483	82	4	CD36,ANGPT1,IL1B,EGR3,LAMA2,LEF1,COL8A1,TNFSF14,CCDC88B,RELL2,IGFBP2,SFRP1,WNT5A,CD44,IGF1,CD24,RAC3,IGF2,NR4A3,NFKBIZ,HLX,LGALS9,EDIL3,IL4R,ARL2,CXCL12,IFT74,EMILIN1,EMP2,TNFRSF14,TEK,COL26A1,EFNB1,VCAM1,XBP1,TSC1,NEDD9,DHPS,ECM2,DAB2,DOCK5,EPB41L4B,LIMS1,ILK,P4HB,S100A10,NRP1,SELENOK,ZMIZ1,JAK2,RELA,SLC7A1,ERBB2,B2M,UTRN,STX4,ATM,MAP4K4,GPAM,SMARCA4,BCL6,SMARCD3,TJP1,CDC42,FOXO3,HLA-DRB1,DISC1,…	CD36,ANGPT1,LAMA2,EMP2	-1.51698	0.129272	1	FALSE	effectsize_down
GO_BP	GO:0014074	response to purine-containing compound	143	33	3	PENK,FOSB,VGF,IL1B,CIB2,DUOX2,CYP1B1,DUOX1,FOS,NT5E,SDC1,PANX1,TRPM2,ENPP1,RYR3,TMEM38A,CITED1,BCKDHB,TEK,STAT1,WT1,PER1,AQP1,GATA6,RELA,RAPGEF3,TRPM4,SSH1,SLC26A6,XRN1,CARM1,RAPGEF1,SRD5A1	PENK,CIB2,PANX1	-1.5155	0.129646	1	FALSE	effectsize_down
GO_BP	GO:0042592	homeostatic process	1724	311	21	CD36,LPL,CALCB,MB,DIO2,TULP1,EDN3,WNT7B,GRID2IP,EBF2,ATP1A2,ANGPT1,SPP1,S100A8,S100A9,RGN,FGFR4,ESRRG,HTR2B,MCOLN2,CCDC154,ACADL,VGF,IL1B,LAMA2,NPTX1,HOXC10,CIB2,PDE4D,TRIM58,YBX2,GJA1,EDNRB,COMP,ATP6V0E2,NELL2,ABCG4,CEMIP,SFRP4,CCN4,CARD9,TNFSF14,FABP4,PTCH1,SGIP1,IRX3,ZNF516,COL14A1,WNT5A,CLIC2,UCP2,NT5E,KCNMA1,POLD1,CCN2,CLDN1,ADCYAP1,PASK,PCSK1N,C20orf27,CYP7B1,TLR4,CD24,GCNT4,ATP2B2,RAC3,MYL…	CD36,LPL,CALCB,DIO2,TULP1,WNT7B,GRID2IP,ANGPT1,FGFR4,MCOLN2,CCDC154,LAMA2,CIB2,PDE4D,TRIM58,YBX2,GJA1,ATP6V0E2,ABCG4,PASK,NEO1	-1.51532	0.129691	1	FALSE	effectsize_down
GO_BP	GO:0045685	regulation of glial cell differentiation	79	10	1	RNF112,PTN,SERPINE2,TMEM98,ID4,RELA,MYRF,SLC45A3,DICER1,KDM4A	RNF112	-1.51444	0.129914	1	FALSE	effectsize_down
GO_BP	GO:0010562	positive regulation of phosphorus metabolic process	704	121	7	CD36,IL24,EDN3,ANGPT1,AGTR2,GREM1,FGFR4,HTR2B,IL1B,EDNRB,CEMIP,HMGA2,INSRR,PID1,KNDC1,THBS4,WNT5A,CLSPN,CD44,TP53,CCND2,TPX2,IGF1,THBS1,ADCYAP1,TLR4,SRCIN1,CARD10,CD24,IP6K2,ROR1,RASSF2,TENM1,TXN,PRR5L,ZBTB20,AR,LRRK2,GHR,ADCYAP1R1,EGFR,BRAT1,EMP2,TRAF2,TNFRSF14,TEK,IQGAP3,MAP3K10,LMO4,PRKAA2,SOX9,TNK2,NEDD9,CALM1,FAXDC2,TRIM6,TMSB4X,ATP2B4,MLXIPL,ADGRF5,CHRNA7,MAPRE3,DAB2,BTBD10,TAZ,ITGA1,MAPT,C…	CD36,ANGPT1,GREM1,FGFR4,TP53,IP6K2,EMP2	-1.51058	0.130895	1	FALSE	effectsize_down
GO_BP	GO:0045937	positive regulation of phosphate metabolic process	704	121	7	CD36,IL24,EDN3,ANGPT1,AGTR2,GREM1,FGFR4,HTR2B,IL1B,EDNRB,CEMIP,HMGA2,INSRR,PID1,KNDC1,THBS4,WNT5A,CLSPN,CD44,TP53,CCND2,TPX2,IGF1,THBS1,ADCYAP1,TLR4,SRCIN1,CARD10,CD24,IP6K2,ROR1,RASSF2,TENM1,TXN,PRR5L,ZBTB20,AR,LRRK2,GHR,ADCYAP1R1,EGFR,BRAT1,EMP2,TRAF2,TNFRSF14,TEK,IQGAP3,MAP3K10,LMO4,PRKAA2,SOX9,TNK2,NEDD9,CALM1,FAXDC2,TRIM6,TMSB4X,ATP2B4,MLXIPL,ADGRF5,CHRNA7,MAPRE3,DAB2,BTBD10,TAZ,ITGA1,MAPT,C…	CD36,ANGPT1,GREM1,FGFR4,TP53,IP6K2,EMP2	-1.51058	0.130895	1	FALSE	effectsize_down
GO_BP	GO:0046626	regulation of insulin receptor signaling pathway	70	16	0	IL1B,PID1,IGF2,ENPP1,PIP4K2C,KANK1,SORL1,PRKCB,RELA,LONP1,RBM4,OGT,SIK2,GKAP1,SRC,ZNF592		-1.50785	0.131594	1	FALSE	effectsize_down
GO_BP	GO:0007606	sensory perception of chemical stimulus	530	15	4	GNAT3,CD36,REEP2,LEF1,ASIC3,GNG13,ASIC1,TTC8,TAS2R10,TAS2R3,TAS2R4,GNB1,BBS1,B2M,BBS4	GNAT3,CD36,REEP2,ASIC3	-1.50696	0.131822	1	FALSE	effectsize_down
GO_BP	GO:0006023	aminoglycan biosynthetic process	76	15	1	ANGPT1,IL1B,CEMIP,CHST11,CHST1,XYLT1,SLC10A7,UGDH,CHST12,HEXA,CSGALNACT2,CLTC,SLC35B2,XYLT2,DSEL	ANGPT1	-1.50372	0.132654	1	FALSE	effectsize_down
GO_BP	GO:0006024	glycosaminoglycan biosynthetic process	72	15	1	ANGPT1,IL1B,CEMIP,CHST11,CHST1,XYLT1,SLC10A7,UGDH,CHST12,HEXA,CSGALNACT2,CLTC,SLC35B2,XYLT2,DSEL	ANGPT1	-1.50372	0.132654	1	FALSE	effectsize_down
GO_BP	GO:0060412	ventricular septum morphogenesis	43	12	0	WNT5A,TBX3,TGFBR3,HEYL,FGFRL1,ACVR1,SAV1,ROBO1,NSD2,RBM15,RBPJ,EGLN1		-1.50337	0.132742	1	FALSE	effectsize_down
[truncated: 1,758 more rows]

## Sheet: B EA Ridgeline plot summary
GSEA analysis performed against the Gene Ontology (GO) Biological Process domain
pathway	GO	pval	padj	overlap	size	expected
Base_excision repair	GO:0006284	0.00817	1	19	45	11.2
[truncated: 9 more rows]

## Sheet: B EA Ridgeline plot underlying
GSEA analysis performed against the Gene Ontology (GO) Biological Process domain
[truncated: 292 more rows]
