# Supplementary material for: Uterine sarcoma with KAT6B/A::KANSL1 fusion: a molecular and clinicopathological study on 9 cases
Source: Virchows Arch. 2024 Dec 4;486(3):551–62. doi: 10.1007/s00428-024-03994-3 (PMC11950137; doi:10.1007/s00428-024-03994-3)
Supplement: Supplementary file 12 — Supplementary file12 (XLSX 300 KB) [file 428_2024_3994_MOESM12_ESM.xlsx]

## Sheet: A MF
GOAT analysis: enriched categories within the GO database domain Molecular Function
source	id	name	ngenes_input	ngenes	ngenes_signif	genes	genes_signif	zscore	pvalue	pvalue_adjust	signif	score_type
GO_MF	GO:0008236	serine-type peptidase activity	192	26	2	MMP10,MMP7,CFI,ST14,TPSB2,PRSS23,DPP6,MMP11,MMP2,C1S,C1R,CTSC,PLAU,FAP,CTSK,PRSS53,NAALAD2,MMP19,TPP1,TYSND1,RHBDD1,SEC11A,LONP1,PRCP,PREPL,MBTPS1	CFI,PRSS23	-5.86021	4.62281e-09	6.18532e-06	TRUE	effectsize_down
GO_MF	GO:0017171	serine hydrolase activity	196	27	2	MMP10,MMP7,CFI,ST14,TPSB2,PRSS23,DPP6,MMP11,MMP2,C1S,C1R,ACHE,CTSC,PLAU,FAP,CTSK,PRSS53,NAALAD2,MMP19,TPP1,TYSND1,RHBDD1,SEC11A,LONP1,PRCP,PREPL,MBTPS1	CFI,PRSS23	-5.56183	2.66956e-08	3.57187e-05	TRUE	effectsize_down
GO_MF	GO:0004252	serine-type endopeptidase activity	174	23	2	MMP10,MMP7,CFI,ST14,TPSB2,PRSS23,MMP11,MMP2,C1S,C1R,CTSC,PLAU,FAP,CTSK,PRSS53,MMP19,TPP1,TYSND1,RHBDD1,SEC11A,LONP1,PREPL,MBTPS1	CFI,PRSS23	-5.44596	5.15272e-08	6.89434e-05	TRUE	effectsize_down
GO_MF	GO:0008233	peptidase activity	601	110	7	MMP10,USP17L11,ADAMTS16,MMP7,ECEL1,CFI,MME,ST14,TPSB2,TRABD2A,PRSS23,ADAM12,DPP6,MMP11,MMP2,SFRP1,METAP1D,ENPEP,TMEM59,C1S,C1R,ADAMTS19,CTSO,ERAP2,CTSC,PLAU,ERMP1,CPZ,ADAMTS13,JOSD2,CASP10,CPQ,ADAM20,PIGK,FAP,CTSK,CASP4,PRSS53,NAALAD2,CARD8,AOPEP,NRIP3,KIAA0895,MMP19,USP27X,GGH,ADAM23,ADAMTS1,USP51,OTUD7A,FAM111A,ADAMTS4,SENP3,TPP1,CFAP44,CASP8,CAPN15,PSMA6,USP24,CPE,TYSND1,USP46,MIPEP,SCRN2,ATG4…	USP17L11,CFI,PRSS23,METAP1D,TMEM59,CARD8,OTUD7A	-5.27558	1.32338e-07	0.000177068	TRUE	effectsize_down
GO_MF	GO:0004175	endopeptidase activity	391	70	3	MMP10,ADAMTS16,MMP7,ECEL1,CFI,MME,ST14,TPSB2,TRABD2A,PRSS23,ADAM12,MMP11,MMP2,SFRP1,TMEM59,C1S,C1R,ADAMTS19,CTSO,ERAP2,CTSC,PLAU,ADAMTS13,CASP10,ADAM20,PIGK,FAP,CTSK,CASP4,PRSS53,NRIP3,MMP19,USP27X,ADAM23,ADAMTS1,ADAMTS4,TPP1,CASP8,CAPN15,PSMA6,TYSND1,MIPEP,ATG4B,NCSTN,ERAP1,ADAMTS7,RHBDD1,SEC11A,ADAM11,CAPNS1,LONP1,ADAMTS3,DDI2,SPPL2B,THOP1,PREPL,ASPRV1,MBTPS2,BACE2,CFLAR,ADAM17,USP48,MBTPS1,AFG…	CFI,PRSS23,TMEM59	-5.27243	1.3463e-07	0.000180134	TRUE	effectsize_down
GO_MF	GO:0005102	signaling receptor binding	1511	255	26	GNAT3,PENK,CD36,IGFBP1,LPL,MTRNR2L9,CALCB,WIF1,IL24,TSPAN8,ECM1,CXCL14,EDN3,SHISA7,F2RL2,MTRNR2L2,WNT7B,GAL,ANGPT1,SPP1,JCHAIN,RASL11B,AGTR2,S100A8,AMN,WFIKKN2,GREM1,S100A9,CLIC6,WNT6,CXCL8,VGF,MTRNR2L8,IL1B,LAMA2,REEP2,PTHLH,ITGBL1,CIB2,PDE4D,AMH,ITGA2B,GJA1,EDNRB,COMP,OGN,GDF7,DKK1,CTHRC1,CCN4,TNFSF14,SHC3,ITGB8,TNXB,FABP4,IGFBP2,PTCH1,ANGPTL1,IL16,SIX3,THBS4,SFRP1,GNAZ,WNT5A,TP53,MR1,PTN,SEMA6…	GNAT3,PENK,CD36,LPL,CALCB,WIF1,ECM1,SHISA7,F2RL2,WNT7B,ANGPT1,RASL11B,GREM1,LAMA2,REEP2,CIB2,PDE4D,ITGA2B,GJA1,SHC3,GNAZ,TP53,MR1,PANX1,NEO1,EMP2	-4.84935	1.2387e-06	0.00165738	TRUE	effectsize_down
GO_MF	GO:0016209	antioxidant activity	83	14	0	S100A9,DUOX2,DUOX1,CLIC2,GPX3,PRXL2A,GPX7,PTGS1,TXNRD1,TXN,UBIAD1,PRDX2,TP53INP1,KDM3B		-4.72784	2.26926e-06	0.00303627	TRUE	effectsize_down
GO_MF	GO:0008237	metallopeptidase activity	183	40	1	MMP10,ADAMTS16,MMP7,ECEL1,MME,TRABD2A,ADAM12,MMP11,MMP2,METAP1D,ENPEP,ADAMTS19,ERAP2,ERMP1,CPZ,ADAMTS13,CPQ,ADAM20,NAALAD2,AOPEP,KIAA0895,MMP19,ADAM23,ADAMTS1,ADAMTS4,CPE,MIPEP,ERAP1,ADAMTS7,ADAM11,ADAMTS3,THOP1,XPNPEP1,MBTPS2,MYSM1,ADAM17,AFG3L2,AGTPBP1,SPRTN,AMZ2	METAP1D	-4.189	2.80186e-05	0.0374889	TRUE	effectsize_down
GO_MF	GO:0005178	integrin binding	157	43	3	TSPAN8,SPP1,IL1B,ITGBL1,CIB2,ITGA2B,COMP,CCN4,ITGB8,TNXB,THBS4,PTN,SVEP1,IGF1,THBS1,CCN2,TNC,IGF2,FBLN5,ADAMTS13,EDIL3,CXCL12,ICAM5,FAP,EMILIN1,EGFR,EMP2,VCAM1,ADAM23,DST,ECM2,ACTN4,ITGA1,P4HB,ITGA9,ITGB1,ADAM11,ACTN1,S1PR3,UTRN,ANXA7,ADAM17,SRC	CIB2,ITGA2B,EMP2	-4.17884	2.92999e-05	0.0392032	TRUE	effectsize_down
GO_MF	GO:0005201	extracellular matrix structural constituent	166	41	4	MARCOL,ECM1,ACAN,LAMA2,COL8A1,COMP,OGN,COL22A1,CTHRC1,COL11A1,SBSPON,TNXB,COL23A1,ASPN,COL14A1,LUM,COL12A1,COL5A3,THBS1,MGP,TNC,COL11A2,HMCN1,COL21A1,SPON1,COL15A1,FBLN5,EDIL3,FMOD,COL8A2,EMILIN1,HMCN2,IGFBP7,COL24A1,COL6A2,MMRN2,COL6A6,ELN,COL13A1,COL6A1,COL25A1	MARCOL,ECM1,ACAN,LAMA2	-4.00382	6.23289e-05	0.083396	FALSE	effectsize_down
GO_MF	GO:0030545	signaling receptor regulator activity	562	65	6	PENK,MTRNR2L9,CALCB,IL24,CXCL14,EDN3,F2RL2,MTRNR2L2,WNT7B,GAL,SPP1,AGTR2,WFIKKN2,GREM1,WNT6,CXCL8,VGF,MTRNR2L8,IL1B,PTHLH,PDE4D,AMH,OGN,GDF7,DKK1,TNFSF14,IL16,THBS4,WNT5A,PTN,SEMA6B,IGF1,ADCYAP1,MICOS10-NBL1,LYNX1,IGF2,FLRT2,ADA2,CXCL12,SEMA6D,EGFR,FNDC5,CXCL16,FGF12,SEMA4G,GMFB,CD320,RABEP2,LGALS3,SEMA4B,PDGFA,C1QTNF4,AIMP1,EDA,TNFSF13,TAFA5,GPI,SEMA3G,METRN,HBEGF,SEMA6C,VEGFA,SEMA4C,SEMA6A,HMGB2	PENK,CALCB,F2RL2,WNT7B,GREM1,PDE4D	-3.64703	0.000265285	0.354951	FALSE	effectsize_down
GO_MF	GO:0008238	exopeptidase activity	100	20	1	MME,METAP1D,ENPEP,ERAP2,CTSC,ERMP1,CPZ,CPQ,FAP,NAALAD2,AOPEP,KIAA0895,GGH,TPP1,CPE,SCRN2,ERAP1,PRCP,XPNPEP1,AGTPBP1	METAP1D	-3.52948	0.000416374	0.557108	FALSE	effectsize_down
GO_MF	GO:0005125	cytokine activity	238	20	2	IL24,CXCL14,WNT7B,SPP1,GREM1,WNT6,CXCL8,IL1B,GDF7,TNFSF14,IL16,WNT5A,CXCL12,CXCL16,C1QTNF4,AIMP1,TNFSF13,TAFA5,GPI,VEGFA	WNT7B,GREM1	-3.49109	0.000481053	0.643649	FALSE	effectsize_down
GO_MF	GO:0008235	metalloexopeptidase activity	66	12	1	METAP1D,ENPEP,ERAP2,ERMP1,CPZ,CPQ,NAALAD2,AOPEP,CPE,ERAP1,XPNPEP1,AGTPBP1	METAP1D	-3.45338	0.000553607	0.740726	FALSE	effectsize_down
GO_MF	GO:0005261	monoatomic cation channel activity	328	46	3	MCOLN2,KCNA4,GRIN2C,KCNC2,CACNA1A,ASIC3,CACNA1I,CACNG8,KCNC1,CHRFAM7A,CACNA1B,GRIN3B,KCNK6,KCNMA1,SCN4B,ASIC1,KCNC3,PANX1,KCNS3,TRPM2,KCNIP3,RYR3,CACNA1D,KCNJ12,TMEM38A,ORAI1,KCNG1,GRIN2A,KCNA6,TRPC6,KCNH3,KCNH2,CHRNA7,HCN3,SEC61A1,AQP1,SCN1B,CUL5,CACNA2D3,KCNAB3,TRPM4,CACNB2,ATP6V0C,GRIK5,TMEM63B,KCND1	MCOLN2,ASIC3,PANX1	3.42093	0.000624064	0.834998	FALSE	effectsize_up
GO_MF	GO:0005539	glycosaminoglycan binding	239	50	3	LPL,ACAN,JCHAIN,FGFR4,CXCL8,NELL1,COMP,NELL2,CEMIP,COL11A1,CCN4,TNXB,PTCH1,CRISPLD2,COL23A1,THBS4,SFRP1,CD44,PTN,COL5A3,THBS1,CCN2,LXN,SERPINE2,ADGRE2,COL11A2,NRP2,ADA2,TENM1,ADAMTS1,RPL22,TWSG1,ECM2,RTN4RL1,TGFBR3,FBLN7,COL13A1,COL25A1,NRP1,FGFRL1,EVA1C,HBEGF,LYSMD3,ADAMTS3,PTPRF,ZNF207,HAPLN3,EXTL2,VEGFA,ZNF146	LPL,ACAN,FGFR4	-3.38271	0.000717743	0.96034	FALSE	effectsize_down
GO_MF	GO:0005216	monoatomic ion channel activity	438	62	6	GABRR1,MCOLN2,CLIC6,KCNA4,GRIN2C,ANO4,KCNC2,CACNA1A,ASIC3,CACNA1I,CACNG8,KCNC1,CHRFAM7A,ANO8,CACNA1B,GRIN3B,KCNK6,CLIC2,KCNMA1,SCN4B,ASIC1,ANO5,CLIC5,KCNC3,PANX1,KCNS3,TRPM2,KCNIP3,RYR3,CACNA1D,KCNJ12,TMEM38A,ORAI1,KCNG1,GRIN2A,KCNA6,TTYH1,TRPC6,KCNH3,KCNH2,CLCN3,CHRNA7,HCN3,SEC61A1,AQP1,TMC6,GABRB3,CLCN6,SCN1B,CUL5,CACNA2D3,KCNAB3,TRPM4,MFSD8,CACNB2,TTYH2,ATP6V0C,GRIK5,PACC1,SLC26A6,TMEM63B,KCND1	GABRR1,MCOLN2,ANO4,ASIC3,ANO8,PANX1	3.32089	0.000897298	1	FALSE	effectsize_up
GO_MF	GO:0017147	Wnt-protein binding	32	11	1	WIF1,TRABD2A,SFRP4,CTHRC1,SFRP1,ROR1,WLS,FZD6,FZD3,FZD7,FZD5	WIF1	-3.29431	0.00098662	1	FALSE	effectsize_down
GO_MF	GO:0002020	protease binding	140	21	4	ECM1,CCBE1,TTN,COMP,TP53,THBS1,FAM20C,IL1R1,PANX1,FAP,TIMP3,DERL2,ADAMTS4,ADAMTSL4,A2M,TYSND1,ITGB1,TIMP2,CLTC,CFLAR,POLG	ECM1,CCBE1,TP53,PANX1	-3.24043	0.00119349	1	FALSE	effectsize_down
GO_MF	GO:0005198	structural molecule activity	820	150	8	MARCOL,KRT17,ECM1,ACAN,EVPL,INA,TTN,PPFIA2,LAMA2,COL8A1,COMP,OGN,HIST1H4I,COL22A1,CLDN7,HIST1H2AI,HIST1H4E,CTHRC1,COL11A1,SBSPON,TNXB,MAL2,SPTB,OBSCN,COL23A1,ASPN,HIST2H3A,COL14A1,LUM,COL12A1,DES,COL5A3,LAMC3,EPPK1,THBS1,MGP,CLDN1,TNC,SNTG2,COL11A2,HMCN1,NEFH,MAPK8IP2,HIST2H3D,PANX1,COL21A1,ADD3,SPON1,COL15A1,FBLN5,PCLO,SHANK1,TUBB4A,HIST1H2AE,EDIL3,FMOD,COL8A2,EMILIN1,RPL36AL,JPH1,ADD2,MPZ,BICD1…	MARCOL,ECM1,ACAN,INA,PPFIA2,LAMA2,OBSCN,PANX1	-3.14241	0.00167563	1	FALSE	effectsize_down
GO_MF	GO:0015267	channel activity	499	67	7	GABRR1,MCOLN2,CLIC6,KCNA4,GRIN2C,ANO4,KCNC2,CACNA1A,ASIC3,GJA1,CACNA1I,CACNG8,KCNC1,CHRFAM7A,ANO8,CACNA1B,GRIN3B,KCNK6,CLIC2,KCNMA1,SCN4B,ASIC1,ANO5,CLIC5,AQP7,KCNC3,PANX1,KCNS3,TRPM2,KCNIP3,RYR3,CACNA1D,KCNJ12,TMEM38A,ORAI1,KCNG1,GRIN2A,KCNA6,TTYH1,TRPC6,KCNH3,SLC1A5,KCNH2,CLCN3,CHRNA7,HCN3,SEC61A1,AQP1,TMC6,GABRB3,CLCN6,SCN1B,CUL5,CACNA2D3,KCNAB3,TRPM4,MFSD8,CACNB2,TTYH2,GSDMD,ATP6V0C,GRIK5,PAC…	GABRR1,MCOLN2,ANO4,ASIC3,GJA1,ANO8,PANX1	3.12691	0.00176656	1	FALSE	effectsize_up
GO_MF	GO:0022803	passive transmembrane transporter activity	500	67	7	GABRR1,MCOLN2,CLIC6,KCNA4,GRIN2C,ANO4,KCNC2,CACNA1A,ASIC3,GJA1,CACNA1I,CACNG8,KCNC1,CHRFAM7A,ANO8,CACNA1B,GRIN3B,KCNK6,CLIC2,KCNMA1,SCN4B,ASIC1,ANO5,CLIC5,AQP7,KCNC3,PANX1,KCNS3,TRPM2,KCNIP3,RYR3,CACNA1D,KCNJ12,TMEM38A,ORAI1,KCNG1,GRIN2A,KCNA6,TTYH1,TRPC6,KCNH3,SLC1A5,KCNH2,CLCN3,CHRNA7,HCN3,SEC61A1,AQP1,TMC6,GABRB3,CLCN6,SCN1B,CUL5,CACNA2D3,KCNAB3,TRPM4,MFSD8,CACNB2,TTYH2,GSDMD,ATP6V0C,GRIK5,PAC…	GABRR1,MCOLN2,ANO4,ASIC3,GJA1,ANO8,PANX1	3.12691	0.00176656	1	FALSE	effectsize_up
GO_MF	GO:0004222	metalloendopeptidase activity	110	25	0	MMP10,ADAMTS16,MMP7,ECEL1,MME,TRABD2A,ADAM12,MMP11,MMP2,ADAMTS19,ADAMTS13,ADAM20,MMP19,ADAM23,ADAMTS1,ADAMTS4,MIPEP,ADAMTS7,ADAM11,ADAMTS3,THOP1,MBTPS2,ADAM17,AFG3L2,SPRTN		-3.09481	0.00196937	1	FALSE	effectsize_down
GO_MF	GO:0008201	heparin binding	174	42	2	LPL,FGFR4,CXCL8,NELL1,COMP,NELL2,COL11A1,CCN4,TNXB,PTCH1,CRISPLD2,COL23A1,THBS4,SFRP1,PTN,COL5A3,THBS1,CCN2,LXN,SERPINE2,COL11A2,NRP2,ADA2,TENM1,ADAMTS1,RPL22,TWSG1,ECM2,RTN4RL1,TGFBR3,FBLN7,COL13A1,COL25A1,NRP1,FGFRL1,EVA1C,HBEGF,ADAMTS3,PTPRF,ZNF207,VEGFA,ZNF146	LPL,FGFR4	-3.09175	0.00198982	1	FALSE	effectsize_down
GO_MF	GO:0022836	gated channel activity	301	43	3	GABRR1,MCOLN2,KCNA4,GRIN2C,KCNC2,CACNA1A,ASIC3,CACNA1I,CACNG8,KCNC1,CHRFAM7A,CACNA1B,GRIN3B,KCNK6,KCNMA1,ASIC1,KCNC3,KCNS3,TRPM2,RYR3,CACNA1D,KCNJ12,KCNG1,GRIN2A,KCNA6,KCNH3,SLC1A5,KCNH2,CLCN3,CHRNA7,HCN3,AQP1,TMC6,GABRB3,CLCN6,CACNA2D3,KCNAB3,TRPM4,CACNB2,GRIK5,PACC1,TMEM63B,KCND1	GABRR1,MCOLN2,ASIC3	2.99355	0.00275753	1	FALSE	effectsize_up
GO_MF	GO:0061134	peptidase regulator activity	232	30	1	SLPI,BIRC7,WFIKKN2,RARRES1,TFPI,THBS1,PCSK1N,LXN,SERPINE2,PTTG1,CTSC,PROS1,SERPINI1,CTSK,CARD8,TIMP3,ITIH4,GPC3,SORL1,APH1B,A2M,PEBP1,RPS27L,PSMF1,PSME1,WDR20,TIMP2,WDR48,TANK,BEX3	CARD8	-2.96124	0.00306406	1	FALSE	effectsize_down
GO_MF	GO:0016247	channel regulator activity	145	26	2	HPCAL4,PDE4D,CACNG8,DPP6,SCN4B,LYNX1,KCNS3,KCNIP3,FXYD7,MCUB,SLC9A3R1,FGF12,CALM1,SNTA1,ATP2B4,CHRNA7,PACSIN3,PRKCB,PHPT1,STX7,SCN1B,COMMD1,KCNAB3,CAMK2D,STIMATE,LAMP1	HPCAL4,PDE4D	2.927	0.00342254	1	FALSE	effectsize_up
GO_MF	GO:0099106	ion channel regulator activity	140	26	2	HPCAL4,PDE4D,CACNG8,DPP6,SCN4B,LYNX1,KCNS3,KCNIP3,FXYD7,MCUB,SLC9A3R1,FGF12,CALM1,SNTA1,ATP2B4,CHRNA7,PACSIN3,PRKCB,PHPT1,STX7,SCN1B,COMMD1,KCNAB3,CAMK2D,STIMATE,LAMP1	HPCAL4,PDE4D	2.927	0.00342254	1	FALSE	effectsize_up
GO_MF	GO:0141108	transporter regulator activity	145	26	2	HPCAL4,PDE4D,CACNG8,DPP6,SCN4B,LYNX1,KCNS3,KCNIP3,FXYD7,MCUB,SLC9A3R1,FGF12,CALM1,SNTA1,ATP2B4,CHRNA7,PACSIN3,PRKCB,PHPT1,STX7,SCN1B,COMMD1,KCNAB3,CAMK2D,STIMATE,LAMP1	HPCAL4,PDE4D	2.927	0.00342254	1	FALSE	effectsize_up
GO_MF	GO:0001664	G protein-coupled receptor binding	291	46	7	GNAT3,PENK,CALCB,CXCL14,EDN3,WNT7B,GAL,CLIC6,WNT6,CXCL8,REEP2,PDE4D,EDNRB,CTHRC1,PTCH1,SFRP1,GNAZ,WNT5A,ADA2,SHANK1,PALM,CXCL12,BICD1,STAT1,CXCL16,SLC9A3R1,ARRDC3,GNAL,GNAI1,BBS1,JAK2,GNAO1,TAFA5,TMED2,STUB1,FZD7,HOMER2,HOMER1,USP4,PICK1,GNA12,ARHGEF12,GRK3,CNIH4,DLG4,CNRIP1	GNAT3,PENK,CALCB,WNT7B,REEP2,PDE4D,GNAZ	-2.88528	0.00391067	1	FALSE	effectsize_down
GO_MF	GO:0030546	signaling receptor activator activity	513	58	5	PENK,CALCB,IL24,CXCL14,EDN3,F2RL2,WNT7B,GAL,SPP1,GREM1,WNT6,CXCL8,VGF,IL1B,PTHLH,AMH,OGN,GDF7,DKK1,TNFSF14,IL16,THBS4,WNT5A,PTN,SEMA6B,IGF1,ADCYAP1,MICOS10-NBL1,IGF2,FLRT2,ADA2,CXCL12,SEMA6D,EGFR,FNDC5,CXCL16,FGF12,SEMA4G,GMFB,CD320,RABEP2,LGALS3,SEMA4B,PDGFA,C1QTNF4,AIMP1,EDA,TNFSF13,TAFA5,GPI,SEMA3G,METRN,HBEGF,SEMA6C,VEGFA,SEMA4C,SEMA6A,HMGB2	PENK,CALCB,F2RL2,WNT7B,GREM1	-2.76582	0.00567797	1	FALSE	effectsize_down
GO_MF	GO:1901702	salt transmembrane transporter activity	590	89	6	GABRR1,ATP1A2,MCOLN2,CLIC6,KCNA4,GRIN2C,ANO4,KCNC2,CACNA1A,ASIC3,CACNA1I,SLC16A11,CACNG8,KCNC1,ANO8,CACNA1B,GRIN3B,KCNK6,CLIC2,UCP2,KCNMA1,SLC25A22,SCN4B,SLC19A1,ASIC1,ANO5,ABCC4,SLC18A2,CLIC5,ATP2B2,AQP7,KCNC3,PANX1,KCNS3,TRPM2,KCNIP3,RYR3,CACNA1D,KCNJ12,SLC38A5,SLC38A1,TMEM38A,ORAI1,KCNG1,SLC4A3,SLC6A6,GRIN2A,SLC39A6,KCNA6,TTYH1,TRPC6,KCNH3,SLC25A6_1,SLC7A2,KCNH2,ATP2B4,CLCN3,SLC39A9,CHRNA7,SLC…	GABRR1,MCOLN2,ANO4,ASIC3,ANO8,PANX1	2.76506	0.00569128	1	FALSE	effectsize_up
GO_MF	GO:0017018	myosin phosphatase activity	83	18	0	DUSP2,PPM1E,DUSP9,PPM1J,PPP4C,DUSP8,PPM1G,DUSP1,DUSP23,PPM1H,PPP5C,SSH1,PTPMT1,PPM1M,CTDSPL,CDC14B,DUSP12,DUSP22		2.74947	0.00596923	1	FALSE	effectsize_up
GO_MF	GO:0061135	endopeptidase regulator activity	186	22	1	SLPI,BIRC7,WFIKKN2,RARRES1,TFPI,THBS1,PCSK1N,LXN,SERPINE2,PTTG1,PROS1,SERPINI1,CARD8,TIMP3,ITIH4,SORL1,APH1B,A2M,PEBP1,PSMF1,PSME1,TIMP2	CARD8	-2.67565	0.00745854	1	FALSE	effectsize_down
GO_MF	GO:0005319	lipid transporter activity	173	38	5	CD36,ANO4,APOD,ABCG4,ABCC3,FABP4,CEACAM1,ABCA9,ATP8A2,ABCA6,ABCC4,STARD5,ATP10D,OSBP2,SLC10A7,APOL3,PLEKHA8,GM2A,OSBPL9,TMEM30A,GLTP,NPC2,PLSCR1,ABCD1,PRELID2,PITPNM3,PITPNM1,PRELID3A,SLC27A1,TMEM41B,KIAA1109,OSBPL3,SLCO3A1,OSBPL2,STARD3,RFT1,UHRF1BP1L,ATP9B	CD36,ANO4,ABCG4,ATP10D,PLEKHA8	-2.61368	0.00895722	1	FALSE	effectsize_down
GO_MF	GO:0004497	monooxygenase activity	104	11	0	CYP1B1,MOXD1,CYP3A5,CYP7B1,PAM,FAXDC2,CYP46A1,HMOX2,COQ6,DOHH,CYP20A1		-2.61085	0.00903176	1	FALSE	effectsize_down
GO_MF	GO:0048018	receptor ligand activity	507	57	5	PENK,CALCB,IL24,CXCL14,EDN3,F2RL2,WNT7B,GAL,SPP1,GREM1,WNT6,CXCL8,VGF,IL1B,PTHLH,AMH,OGN,GDF7,DKK1,TNFSF14,IL16,THBS4,WNT5A,PTN,SEMA6B,IGF1,ADCYAP1,MICOS10-NBL1,IGF2,FLRT2,ADA2,CXCL12,SEMA6D,FNDC5,CXCL16,FGF12,SEMA4G,GMFB,CD320,RABEP2,LGALS3,SEMA4B,PDGFA,C1QTNF4,AIMP1,EDA,TNFSF13,TAFA5,GPI,SEMA3G,METRN,HBEGF,SEMA6C,VEGFA,SEMA4C,SEMA6A,HMGB2	PENK,CALCB,F2RL2,WNT7B,GREM1	-2.60617	0.00915614	1	FALSE	effectsize_down
GO_MF	GO:0016491	oxidoreductase activity	731	121	3	DIO2,AIFM3,ACADL,ASPHD1,DUOX2,CYP1B1,MOXD1,CYP3A5,DUOX1,OGDHL,CLIC2,CRYM,DIO3,P3H2,GPX3,HEPH,ABCC4,ALDH1A3,CYP7B1,PAM,GPX7,PTGS1,FOXRED1,D2HGDH,TXNRD1,TXN,DNAJC10,BDH2,PYROXD2,SPR,DECR2,HSPBAP1,TXNDC5,BCKDHB,PHGDH,TET2,VCAM1,ADHFE1,PRDX2,ALKBH8,ETFB,BDH1,VAT1L,SUMF1,IMPDH1,TMX1,SRD5A3,ADH5,ACADS,MSRA,FAXDC2,SELENBP1,LOXL2,CYB5A,GPD2,CYP46A1,NDUFB4,UGDH,HMOX2,PDIA4,COQ6,P4HB,TMX3,IMPDH2,DHRS13,KDM…	DIO2,AIFM3,D2HGDH	-2.5923	0.00953362	1	FALSE	effectsize_down
GO_MF	GO:0050839	cell adhesion molecule binding	558	118	4	TSPAN8,EVPL,SPP1,EPCAM,IL1B,ITGBL1,CIB2,ITGA2B,COMP,CLDN7,CCN4,CTNND2,ITGB8,ROBO3,TNXB,THBS4,CDH11,PTN,EPS8L1,SVEP1,IGF1,THBS1,CCN2,TNC,TES,ANLN,IGF2,FBLN5,PDLIM1,DSG2,NEO1,ADAMTS13,EDIL3,CXCL12,TENM1,ICAM5,FAP,EMILIN1,EGFR,EMP2,VCAM1,STAT1,ADAM23,BAIAP2L1,DST,CNN2,SCRIB,NDRG1,ECM2,CAPG,EIF5,PARVA,ACTN4,CC2D1A,ITGA1,CHMP5,P4HB,ITGA9,CPE,OLA1,EIF2A,ITGB1,NFASC,ADGRL1,CTTN,PVR,MYO1B,MACF1,ACVR1,ADA…	CIB2,ITGA2B,NEO1,EMP2	-2.52705	0.0115026	1	FALSE	effectsize_down
GO_MF	GO:0016667	oxidoreductase activity, acting on a sulfur group of donors	54	15	0	TXNRD1,TXN,DNAJC10,TXNDC5,SUMF1,TMX1,MSRA,SELENBP1,PDIA4,P4HB,TMX3,TXNL1,GLRX2,ERO1B,QSOX1		-2.514	0.0119372	1	FALSE	effectsize_down
GO_MF	GO:0020037	heme binding	142	22	0	MB,DUOX2,CYP1B1,GUCY1A2,CYP3A5,DUOX1,GUCY1A1,CYP7B1,PGRMC1,PTGS1,CYB5A,CYP46A1,HMOX2,JAK2,FLVCR1,CYP20A1,COX15,CYB5B,ABCB6,THAP4,SRC,CYCS		-2.50029	0.0124091	1	FALSE	effectsize_down
GO_MF	GO:0046906	tetrapyrrole binding	152	25	0	MB,DUOX2,CYP1B1,GUCY1A2,CYP3A5,DUOX1,GUCY1A1,CYP7B1,PGRMC1,PTGS1,TCN2,CD320,CYB5A,CYP46A1,HMOX2,JAK2,FLVCR1,CYP20A1,MMUT,COX15,CYB5B,ABCB6,THAP4,SRC,CYCS		-2.47618	0.0132798	1	FALSE	effectsize_down
GO_MF	GO:0008083	growth factor activity	162	19	0	VGF,AMH,OGN,GDF7,DKK1,THBS4,PTN,IGF1,IGF2,ADA2,CXCL12,FGF12,GMFB,CD320,RABEP2,PDGFA,GPI,HBEGF,VEGFA		-2.46325	0.0137685	1	FALSE	effectsize_down
GO_MF	GO:0015075	monoatomic ion transmembrane transporter activity	719	104	8	GABRR1,ATP1A2,MCOLN2,CLIC6,KCNA4,GRIN2C,ANO4,KCNC2,CACNA1A,ASIC3,GJA1,ATP6V0E2,CACNA1I,CACNG8,KCNC1,CHRFAM7A,ANO8,CACNA1B,GRIN3B,KCNK6,CLIC2,UCP2,KCNMA1,SLC25A22,SCN4B,SLC19A1,ASIC1,ANO5,SLC18A2,CLIC5,ATP2B2,KCNC3,PANX1,KCNS3,TRPM2,KCNIP3,RYR3,CACNA1D,KCNJ12,SLC38A5,SLC38A1,TMEM38A,NIPAL2,ORAI1,KCNG1,SLC4A3,SLC6A6,GRIN2A,SLC39A6,KCNA6,TTYH1,SLC46A3,TRPC6,KCNH3,SLC29A4,SLC15A3,SLC25A37,KCNH2,ATP2B…	GABRR1,MCOLN2,ANO4,ASIC3,GJA1,ATP6V0E2,ANO8,PANX1	2.44558	0.014462	1	FALSE	effectsize_up
GO_MF	GO:0005267	potassium channel activity	122	19	0	KCNA4,KCNC2,KCNC1,KCNK6,KCNMA1,KCNC3,KCNS3,KCNIP3,KCNJ12,TMEM38A,KCNG1,KCNA6,KCNH3,KCNH2,HCN3,AQP1,KCNAB3,GRIK5,KCND1		2.43177	0.0150251	1	FALSE	effectsize_up
GO_MF	GO:0030020	extracellular matrix structural constituent conferring tensile strength	45	18	1	MARCOL,COL8A1,COL22A1,COL11A1,COL23A1,COL14A1,COL12A1,COL5A3,COL11A2,COL21A1,COL15A1,COL8A2,COL24A1,COL6A2,COL6A6,COL13A1,COL6A1,COL25A1	MARCOL	2.42812	0.0151773	1	FALSE	effectsize_up
GO_MF	GO:1901681	sulfur compound binding	273	55	2	LPL,FGFR4,ACADL,CXCL8,NELL1,COMP,NELL2,COL11A1,CCN4,TNXB,OGDHL,PTCH1,CRISPLD2,COL23A1,THBS4,SFRP1,PTN,COL5A3,THBS1,CCN2,LXN,SERPINE2,ADGRE2,COL11A2,ACP5,ENPP1,NRP2,ADA2,TENM1,ADAMTS1,SUMF1,RPL22,TWSG1,ECM2,RTN4RL1,TGFBR3,FBLN7,COL13A1,CHST12,COL25A1,NRP1,FGFRL1,EVA1C,ILVBL,ACBD4,HBEGF,ADAMTS3,PTPRF,ZNF207,OGDH,VEGFA,ZNF146,DBT,PCCA,KMT5B	LPL,FGFR4	-2.41689	0.0156539	1	FALSE	effectsize_down
GO_MF	GO:0005126	cytokine receptor binding	273	35	3	ECM1,CXCL14,RASL11B,GREM1,CXCL8,IL1B,AMH,TNFSF14,TRAF1,MYD88,CXCL12,TRAF2,STAT1,CXCL16,CASP8,TGFBR3,DDT,JAK3,JAK2,EDA,ERAP1,TNFSF13,FRS2,SPRED1,IRAK4,VEGFA,CFLAR,ADAM17,TGFBRAP1,CNIH4,TRIM37,TRAF3,SPRED2,BEX3,SMURF1	ECM1,RASL11B,GREM1	-2.37906	0.0173569	1	FALSE	effectsize_down
GO_MF	GO:0015276	ligand-gated monoatomic ion channel activity	168	20	3	GABRR1,MCOLN2,GRIN2C,ASIC3,CHRFAM7A,GRIN3B,KCNK6,KCNMA1,ASIC1,TRPM2,RYR3,KCNJ12,GRIN2A,KCNH2,CHRNA7,AQP1,GABRB3,TRPM4,GRIK5,TMEM63B	GABRR1,MCOLN2,ASIC3	2.37676	0.0174653	1	FALSE	effectsize_up
GO_MF	GO:0022843	voltage-gated monoatomic cation channel activity	143	22	0	KCNA4,KCNC2,CACNA1A,CACNA1I,CACNG8,KCNC1,CACNA1B,KCNK6,KCNMA1,KCNC3,KCNS3,CACNA1D,KCNJ12,KCNG1,KCNA6,KCNH3,KCNH2,HCN3,CACNA2D3,KCNAB3,CACNB2,KCND1		2.37109	0.0177357	1	FALSE	effectsize_up
GO_MF	GO:0008017	microtubule binding	277	86	3	S100A8,S100A9,REEP2,DCX,TRIM54,NAV3,KIF18B,MTUS2,CCDC88B,HAUS7,CAPN6,CENPF,SPC24,PRC1,GLI1,SGIP1,RGS14,NUF2,KIF4A,NEFH,KIFC1,KIFC2,CAMSAP3,EML3,KIF21A,TPGS1,KIF5A,KIF7,LRRK2,KATNAL2,NUSAP1,SPAG5,CRIPT,DST,HOOK1,KIF21B,JAKMIP1,RMDN3,NDRG1,HAUS8,GABARAP,MTCL1,RACGAP1,BCL2L11,KIF1A,MAPRE3,KIF23,MAPT,CENPE,DYNC1I1,RMDN1,MACF1,MAP1B,GAS2L1,SUN2,KIF3C,KNSTRN,MTUS1,REEP3,MAP4K4,ZNF207,HOOK2,CLIP2,STRBP,…	REEP2,HAUS7,PRC1	2.36205	0.0181742	1	FALSE	effectsize_up
GO_MF	GO:0005496	steroid binding	103	21	0	ATP1A2,ESRRG,APOD,PTCH1,PGRMC1,STARD5,OSBP2,AR,PAQR7,SYP,OSBPL9,NPC2,PAQR6,SLC38A9,OSBPL3,ESRRA,OSBPL2,STARD3,INSIG2,SMO,SCAP		-2.35992	0.018279	1	FALSE	effectsize_down
GO_MF	GO:0016504	peptidase activator activity	55	10	1	CTSC,CTSK,CARD8,APH1B,RPS27L,PSME1,WDR20,WDR48,TANK,BEX3	CARD8	-2.35358	0.0185936	1	FALSE	effectsize_down
GO_MF	GO:0003774	cytoskeletal motor activity	112	28	1	MYH2,MYH14,KIF18B,KIF4A,MYO15A,KIFC1,KIFC2,KIF21A,KIF5A,KIF7,KIF21B,KIF1A,KIF23,CENPE,DYNC1I1,MYO1B,DYNC1H1,KIF3C,MYO1D,DYNC1I2,KIF3B,MYO5A,KLC1,KIF27,KIF3A,KIF2A,MYO9A,MYO6	MYH14	2.30842	0.0209759	1	FALSE	effectsize_up
GO_MF	GO:0003777	microtubule motor activity	68	19	0	KIF18B,KIF4A,KIFC1,KIFC2,KIF21A,KIF5A,KIF7,KIF21B,KIF1A,KIF23,CENPE,DYNC1I1,DYNC1H1,KIF3C,DYNC1I2,KIF3B,KIF27,KIF3A,KIF2A		2.30534	0.0211478	1	FALSE	effectsize_up
GO_MF	GO:0043169	cation binding	4385	872	39	GNAT3,SCRT1,MMP10,LPL,MB,BIRC7,AIFM3,YPEL4,ACAN,SALL3,EBF2,ATP1A2,JCHAIN,PCDH11X,S100A8,S100A9,RGN,ADAMTS16,ESRRG,SYT3,CCBE1,HTR2B,BMPR1B,MMP7,TTN,KCNA4,ECEL1,CFI,ERV3-1-ZNF117,HPCAL4,TK1,CACNA1A,EGR3,NPTX1,RNF112,CIB2,PDE4D,MME,TRIM54,TRIM58,ITGA2B,DUOX2,NELL1,COMP,ZNF660-ZNF197,TRABD2A,NELL2,FIBCD1,PCDHA5,CYP1B1,CLGN,ADAM12,MOXD1,ZNF676,SP6,PRDM1,COL11A1,CARD9,PAMR1,ITGB8,PCDH9,PCDHAC2,MMP11,CY…	GNAT3,SCRT1,LPL,AIFM3,YPEL4,ACAN,SALL3,SYT3,CCBE1,BMPR1B,CFI,HPCAL4,RNF112,CIB2,PDE4D,TRIM58,ITGA2B,MBLAC1,OBSCN,MCM2,PRICKLE4,TRIM34,GNAZ,METAP1D,ZBTB38,TP53,EFCAB2,ZNF532,ZNF484,DHDDS,ATP10D,ZSCAN20,ZNF66,D2HGDH,SUCLG2,OTUD7A,WRNIP1,RNF216,XXYLT1	-2.30043	0.0214239	1	FALSE	effectsize_down
GO_MF	GO:0046873	metal ion transmembrane transporter activity	437	64	3	ATP1A2,MCOLN2,KCNA4,GRIN2C,KCNC2,CACNA1A,ASIC3,CACNA1I,CACNG8,KCNC1,CACNA1B,GRIN3B,KCNK6,KCNMA1,SCN4B,ASIC1,SLC18A2,ATP2B2,KCNC3,PANX1,KCNS3,TRPM2,KCNIP3,RYR3,CACNA1D,KCNJ12,SLC38A5,SLC38A1,TMEM38A,NIPAL2,ORAI1,KCNG1,SLC6A6,GRIN2A,SLC39A6,KCNA6,TTYH1,SLC46A3,TRPC6,KCNH3,SLC25A37,KCNH2,ATP2B4,SLC39A9,CHRNA7,SLC29A1,HCN3,SEC61A1,AQP1,ATP2B1,SCN1B,NIPA1,CUL5,CACNA2D3,KCNAB3,SLC30A7,TRPM4,ATP7B,SLC41…	MCOLN2,ASIC3,PANX1	2.30001	0.0214477	1	FALSE	effectsize_up
GO_MF	GO:0015171	amino acid transmembrane transporter activity	102	20	1	GRIN2C,GRIN3B,UCP2,SLC25A22,SLC25A26,SLC38A5,SLC38A1,SLC6A6,GRIN2A,SLC1A5,SLC9A3R1,SLC7A2,SLC38A10,SLC25A13,SLC7A1,SLC36A4,SLC38A9,SERINC3,GRIK5,SLC25A38	SLC25A26	-2.28469	0.0223309	1	FALSE	effectsize_down
GO_MF	GO:0016705	oxidoreductase activity, acting on paired donors, with incorporation or reduction of molecular oxygen	179	31	0	CYP1B1,MOXD1,CYP3A5,P3H2,CYP7B1,PAM,PTGS1,HSPBAP1,TET2,ALKBH8,FAXDC2,CYP46A1,HMOX2,COQ6,P4HB,KDM2A,RIOX2,P3H3,FTO,DOHH,DEGS1,OGFOD3,CYP20A1,KDM4A,KDM5B,OGFOD2,KDM1B,KDM3B,KDM2B,EGLN1,KDM3A		-2.28273	0.0224462	1	FALSE	effectsize_down
GO_MF	GO:0005506	iron ion binding	153	22	0	CYP1B1,CYP3A5,MELTF,P3H2,HEPH,CYP7B1,ACP5,TET2,ALKBH8,FAXDC2,CYP46A1,P3H3,ADI1,DNAJC24,FTO,DOHH,OGFOD3,CYP20A1,OGFOD2,ABCE1,EGLN1,KDM3A		-2.27398	0.0229673	1	FALSE	effectsize_down
GO_MF	GO:0016788	hydrolase activity, acting on ester bonds	748	127	8	LPL,F2RL2,ATP1A2,RGN,MEIOB,DUSP2,ASPG,PDE4D,NOTUM,MBLAC1,HAGHL,NT5E,PDE11A,POLD1,PPM1E,ARSI,TNS1,PDE5A,NTHL1,DUSP9,EDNRA,ACP5,ACHE,ENPP1,BCHE,PDE4C,RPP25,ABHD15,PTPN21,PPM1J,EXD3,C11orf54,PDE9A,FIG4,AEN,PLPP2,RCL1,VARS2,PAFAH1B3,PPP4C,FEN1,RNASE1,PTPN12,DUSP8,ERCC5,PPM1G,PDE3B,DUSP1,PLPP5,POLE,DUSP23,CES4A,PLCD3,PTPRN2,POLRMT,EXOG,TNS3,PPM1H,PTRH1,PLCXD1_1,DNASE1L1,PAFAH2,TDP2,LHPP,PHPT1,IMPA2,PL…	LPL,F2RL2,ASPG,PDE4D,MBLAC1,ABHD15,PTPN21,PTPN12	2.26732	0.0233708	1	FALSE	effectsize_up
GO_MF	GO:0070851	growth factor receptor binding	138	23	2	ECM1,GREM1,IL1B,IL1R1,FLRT2,MYD88,SLC9A3R1,TNK2,ARF4,PDGFA,JAK2,PLSCR1,NCSTN,ERAP1,FRS2,HBEGF,SNX4,IRAK4,PDGFRB,VEGFA,ADAM17,FER,HIP1	ECM1,GREM1	-2.26388	0.0235813	1	FALSE	effectsize_down
GO_MF	GO:0000217	DNA secondary structure binding	39	10	1	HMGA2,CLSPN,RAD51B,RECQL4,XRCC2,SMC6,ERCC5,MAPT,HMGB2,MSH6	SMC6	2.24312	0.0248888	1	FALSE	effectsize_up
GO_MF	GO:0008324	monoatomic cation transmembrane transporter activity	597	85	4	ATP1A2,MCOLN2,KCNA4,GRIN2C,KCNC2,CACNA1A,ASIC3,ATP6V0E2,CACNA1I,CACNG8,KCNC1,CHRFAM7A,CACNA1B,GRIN3B,KCNK6,UCP2,KCNMA1,SLC25A22,SCN4B,ASIC1,SLC18A2,ATP2B2,KCNC3,PANX1,KCNS3,TRPM2,KCNIP3,RYR3,CACNA1D,KCNJ12,SLC38A5,SLC38A1,TMEM38A,NIPAL2,ORAI1,KCNG1,SLC6A6,GRIN2A,SLC39A6,KCNA6,TTYH1,SLC46A3,TRPC6,KCNH3,SLC29A4,SLC15A3,SLC25A37,KCNH2,ATP2B4,SLC39A9,CHRNA7,CYB5A,SLC29A1,HCN3,SLC25A13,SEC61A1,AQP1,AT…	MCOLN2,ASIC3,ATP6V0E2,PANX1	2.23505	0.0254141	1	FALSE	effectsize_up
GO_MF	GO:0004722	protein serine/threonine phosphatase activity	103	21	0	DUSP2,PPM1E,DUSP9,PPM1J,FIG4,PPP4C,DUSP8,PPM1G,DUSP1,DUSP23,PPM1H,PPP5C,SSH1,PTPMT1,PPM1M,CTDSPL,CDC14B,PPP3R1,CAMK2G,DUSP12,DUSP22		2.23312	0.0255413	1	FALSE	effectsize_up
GO_MF	GO:0004866	endopeptidase inhibitor activity	169	19	0	SLPI,BIRC7,WFIKKN2,RARRES1,TFPI,THBS1,PCSK1N,LXN,SERPINE2,PTTG1,PROS1,SERPINI1,TIMP3,ITIH4,SORL1,A2M,PEBP1,PSMF1,TIMP2		-2.20036	0.027781	1	FALSE	effectsize_down
GO_MF	GO:0016860	intramolecular oxidoreductase activity	49	12	0	PTGDS,PIGK,TXNDC5,TMX1,DDT,PDIA4,P4HB,GPI,ENOX1,GLRX2,ERP44,QSOX1		-2.19078	0.0284678	1	FALSE	effectsize_down
GO_MF	GO:0003824	catalytic activity	5582	1102	53	GNAT3,MMP10,RGS13,USP17L11,LPL,ABCB5,PIK3C2G,DIO2,BIRC7,AIFM3,F2RL2,SUGCT,ATP1A2,POLR2J3,RASL11B,EPHA6,RGN,ADAMTS16,FGFR4,MEIOB,BMPR1B,DUSP2,MMP7,ASPG,TTN,ECEL1,ACADL,CFI,PTGDS,TK1,PKN3,RNF112,PDE4D,MME,ST14,TRIM54,TRIM58,ASPHD1,SULT1C4,TPSB2,PNMT,DUOX2,GSTM1,RGS16,TRABD2A,ABCG4,ABCC3,NOTUM,PRSS23,CYP1B1,ADAM12,CEMIP,FBXO2,MOXD1,PRDM1,NAV3,KIF18B,GUCY1A2,DPP6,COLGALT2,HMGA2,INSRR,MMP11,CYP3A5,DUO…	GNAT3,RGS13,USP17L11,LPL,DIO2,AIFM3,F2RL2,SUGCT,RASL11B,EPHA6,FGFR4,BMPR1B,ASPG,CFI,PKN3,RNF112,PDE4D,TRIM58,SULT1C4,ABCG4,PRSS23,COLGALT2,MBLAC1,OBSCN,MCM2,TARBP1,TRIM34,GNAZ,METAP1D,ALPK1,TMEM59,PASK,DHDDS,ATP10D,ALG8,GALC,IP6K2,WSB1,NSUN3,D2HGDH,PPCS,ABHD15,RAB29,PTPN21,PUS7,CARD8,SUCLG2,OTUD7A,PTPN12,WRNIP1,RNF216,CDK8,XXYLT1	-2.1904	0.0284949	1	FALSE	effectsize_down
GO_MF	GO:1902936	phosphatidylinositol bisphosphate binding	106	23	2	TULP1,OBSCN,CLVS2,HIP1R,CAPG,AMER2,MAPT,SNAP91,GSDMB,MYO1B,PLCD1,COMMD1,PHLDA3,GSDMD,FZD7,OSBPL2,EXOC1,MARK1,WDR45B,KRIT1,ASAP1,WIPI2,HIP1	TULP1,OBSCN	2.1901	0.0285168	1	FALSE	effectsize_up
GO_MF	GO:0046943	carboxylic acid transmembrane transporter activity	183	30	2	CD36,GRIN2C,ABCC3,SLC16A11,CEACAM1,GRIN3B,UCP2,SLC25A22,SLC19A1,ABCC4,SLC25A26,SLC38A5,SLC38A1,SLC6A6,GRIN2A,SLC1A5,SLC9A3R1,SLC7A2,SLC10A7,SLC38A10,SLC25A13,SLC7A1,SLC36A4,SLC38A9,SERINC3,SLC27A1,GRIK5,SLC26A6,SLC25A38,SLC25A1	CD36,SLC25A26	-2.17719	0.0294665	1	FALSE	effectsize_down
GO_MF	GO:0015079	potassium ion transmembrane transporter activity	158	20	0	ATP1A2,KCNA4,KCNC2,KCNC1,KCNK6,KCNMA1,KCNC3,KCNS3,KCNIP3,KCNJ12,TMEM38A,KCNG1,KCNA6,KCNH3,KCNH2,HCN3,AQP1,KCNAB3,GRIK5,KCND1		2.14162	0.0322238	1	FALSE	effectsize_up
GO_MF	GO:0005509	calcium ion binding	697	121	6	LPL,PCDH11X,S100A8,S100A9,RGN,SYT3,CCBE1,TTN,HPCAL4,CIB2,DUOX2,NELL1,COMP,NELL2,PCDHA5,CLGN,PAMR1,PCDH9,PCDHAC2,DUOX1,CACNA1B,ASPN,THBS4,DSC3,PCDHA6,CDH11,EFCAB2,MYOF,PCDHAC1,SVEP1,THBS1,C1S,MGP,EPDR1,C1R,PCDHA10,ADGRE2,PAM,HMCN1,FAM20C,TRPM2,KCNIP3,FBLN5,ENPP1,RYR3,CLSTN2,PCLO,DSG2,PCDHA4,TUBB4A,ADAMTS13,EDIL3,CGREF1,PROS1,TTYH1,TESC,HMCN2,PCDHGB5,EFCAB1,DST,FKBP7,SUSD1,SYT11,EGFL7,RCN1,CALM1,RA…	LPL,SYT3,CCBE1,HPCAL4,CIB2,EFCAB2	-2.13653	0.0326365	1	FALSE	effectsize_down
GO_MF	GO:0016298	lipase activity	129	12	4	LPL,F2RL2,ASPG,NOTUM,EDNRA,ABHD15,PLCD3,PLCD1,PITPNM3,ABHD12,DDHD2,ABHD3	LPL,F2RL2,ASPG,ABHD15	2.12636	0.0334732	1	FALSE	effectsize_up
GO_MF	GO:0005546	phosphatidylinositol-4,5-bisphosphate binding	82	18	2	TULP1,OBSCN,HIP1R,CAPG,AMER2,SNAP91,GSDMB,MYO1B,PLCD1,COMMD1,PHLDA3,GSDMD,FZD7,OSBPL2,EXOC1,MARK1,KRIT1,ASAP1	TULP1,OBSCN	2.12337	0.0337231	1	FALSE	effectsize_up
GO_MF	GO:0005518	collagen binding	68	22	1	CCBE1,COMP,TNXB,RELL2,COL14A1,LUM,CD44,COL5A3,THBS1,ACHE,CTSK,COL6A2,ECM2,ITGA1,P3H4,COL6A1,PDGFA,SPARCL1,ITGB1,DDR2,AP1G1,DDR1	CCBE1	-2.12129	0.0338977	1	FALSE	effectsize_down
GO_MF	GO:0099094	ligand-gated monoatomic cation channel activity	131	17	2	MCOLN2,GRIN2C,ASIC3,CHRFAM7A,KCNK6,KCNMA1,ASIC1,TRPM2,RYR3,KCNJ12,GRIN2A,KCNH2,CHRNA7,AQP1,TRPM4,GRIK5,TMEM63B	MCOLN2,ASIC3	2.12092	0.0339289	1	FALSE	effectsize_up
GO_MF	GO:0001653	peptide receptor activity	133	13	3	F2RL2,GAL,AGTR2,EDNRB,MC1R,SORCS1,EDNRA,LTB4R2,LTB4R,ADCYAP1R1,OGFR,FPR3,PTH1R	F2RL2,MC1R,LTB4R	2.12057	0.0339581	1	FALSE	effectsize_up
GO_MF	GO:0022834	ligand-gated channel activity	169	21	3	GABRR1,MCOLN2,GRIN2C,ASIC3,CHRFAM7A,GRIN3B,KCNK6,KCNMA1,ASIC1,TRPM2,RYR3,KCNJ12,GRIN2A,SLC1A5,KCNH2,CHRNA7,AQP1,GABRB3,TRPM4,GRIK5,TMEM63B	GABRR1,MCOLN2,ASIC3	2.1103	0.0348327	1	FALSE	effectsize_up
GO_MF	GO:0015035	protein-disulfide reductase activity	28	11	0	TXN,DNAJC10,TXNDC5,TMX1,PDIA4,P4HB,TMX3,TXNL1,GLRX2,ERO1B,QSOX1		-2.07915	0.0376037	1	FALSE	effectsize_down
GO_MF	GO:0015036	disulfide oxidoreductase activity	34	11	0	TXN,DNAJC10,TXNDC5,TMX1,PDIA4,P4HB,TMX3,TXNL1,GLRX2,ERO1B,QSOX1		-2.07915	0.0376037	1	FALSE	effectsize_down
GO_MF	GO:0003735	structural constituent of ribosome	176	30	0	RPL36AL,RPS8,RPL22,RPL11,RPL21,MRPS18B,RPL39L,MRPS31,RPL18A,RPS27L,MRPL11,RPL10A,RPL41,RPS13,RPS18,MRPL10,IMP3,RPL37A,RPS6,RPL32,RPS25,MRPL23,MRPL12,MRPS16,RPL31,MRPL24,MRPL34,DAP3,MRPL55,MRPL16		-2.04347	0.0410055	1	FALSE	effectsize_down
GO_MF	GO:0005516	calmodulin binding	205	51	2	MYH2,MYH14,TTN,RGS16,CEACAM1,OBSCN,RGS2,NRGN,MYO15A,ATP2B2,CAMKV,CAMSAP3,ADD3,RYR3,ORAI1,CAMK2B,ASPM,IQGAP2,RGS1,EGFR,ADD2,IQCG,IQGAP3,CNN2,SNTA1,ATP2B4,MKNK1,DDX5,MARCKSL1,MARCKS,ATP2B1,FKBP8,VAMP2,MYO1B,TRPM4,MYO1D,PCNT,ATP5IF1,TJP1,ITPKC,CAMK2D,SNTB2,MYO5A,PCYT1A,STRN4,CAMSAP2,PPP3R1,CAMK2G,STRN,EPB41,MYO6	MYH14,OBSCN	2.03984	0.0413665	1	FALSE	effectsize_up
GO_MF	GO:0015318	inorganic molecular entity transmembrane transporter activity	684	105	7	GABRR1,ATP1A2,MCOLN2,CLIC6,KCNA4,GRIN2C,ANO4,KCNC2,CACNA1A,ASIC3,ATP6V0E2,ABCC3,CACNA1I,CACNG8,KCNC1,ANO8,CACNA1B,GRIN3B,KCNK6,CLIC2,UCP2,KCNMA1,SLC25A22,SCN4B,ASIC1,ANO5,ABCC4,SLC18A2,CLIC5,ATP2B2,AQP7,KCNC3,PANX1,KCNS3,TRPM2,KCNIP3,RYR3,CACNA1D,KCNJ12,SLC38A5,SLC38A1,TMEM38A,NIPAL2,ORAI1,KCNG1,SLC4A3,SLC6A6,GRIN2A,SLC39A6,KCNA6,TTYH1,SLC46A3,TRPC6,KCNH3,SLC15A3,SLC25A37,KCNH2,ATP2B4,CLCN3,SLC39…	GABRR1,MCOLN2,ANO4,ASIC3,ATP6V0E2,ANO8,PANX1	2.03017	0.0423389	1	FALSE	effectsize_up
GO_MF	GO:0015179	L-amino acid transmembrane transporter activity	65	14	1	UCP2,SLC25A22,SLC25A26,SLC38A5,SLC38A1,SLC1A5,SLC7A2,SLC38A10,SLC25A13,SLC7A1,SLC36A4,SLC38A9,SERINC3,SLC25A38	SLC25A26	-2.02813	0.0425472	1	FALSE	effectsize_down
GO_MF	GO:0017116	single-stranded DNA helicase activity	23	11	2	MCM2,CHTF18,WRNIP1,RFC2,MCM8,MCM3,MCM4,MCM6,RFC4,MCM9,MCM5	MCM2,WRNIP1	2.01289	0.0441257	1	FALSE	effectsize_up
GO_MF	GO:0019838	growth factor binding	135	28	2	CD36,IGFBP1,WFIKKN2,FGFR4,IGFBP2,THBS1,CCN2,IL11RA,IL1R1,NRP2,GHR,EGFR,TEK,TSKU,IGFBP7,TWSG1,ACVR2B,TGFBR3,COL6A1,A2M,NRP1,PDGFA,FGFRL1,ACVR1,ERBB2,PDGFRB,IGF2R,GLG1	CD36,FGFR4	-2.01129	0.0442952	1	FALSE	effectsize_down
GO_MF	GO:0046872	metal ion binding	4294	860	39	GNAT3,SCRT1,MMP10,LPL,MB,BIRC7,AIFM3,YPEL4,ACAN,SALL3,EBF2,ATP1A2,PCDH11X,S100A8,S100A9,RGN,ADAMTS16,ESRRG,SYT3,CCBE1,BMPR1B,MMP7,TTN,KCNA4,ECEL1,CFI,ERV3-1-ZNF117,HPCAL4,TK1,CACNA1A,EGR3,NPTX1,RNF112,CIB2,PDE4D,MME,TRIM54,TRIM58,ITGA2B,DUOX2,NELL1,COMP,ZNF660-ZNF197,TRABD2A,NELL2,FIBCD1,PCDHA5,CYP1B1,CLGN,ADAM12,MOXD1,ZNF676,SP6,PRDM1,COL11A1,CARD9,PAMR1,ITGB8,PCDH9,PCDHAC2,MMP11,CYP3A5,RORB,DUO…	GNAT3,SCRT1,LPL,AIFM3,YPEL4,ACAN,SALL3,SYT3,CCBE1,BMPR1B,CFI,HPCAL4,RNF112,CIB2,PDE4D,TRIM58,ITGA2B,MBLAC1,OBSCN,MCM2,PRICKLE4,TRIM34,GNAZ,METAP1D,ZBTB38,TP53,EFCAB2,ZNF532,ZNF484,DHDDS,ATP10D,ZSCAN20,ZNF66,D2HGDH,SUCLG2,OTUD7A,WRNIP1,RNF216,XXYLT1	-2.00583	0.0448739	1	FALSE	effectsize_down
GO_MF	GO:0004620	phospholipase activity	104	10	3	LPL,F2RL2,ASPG,NOTUM,EDNRA,PLCD3,PLCD1,PITPNM3,ABHD12,ABHD3	LPL,F2RL2,ASPG	2.00362	0.0451109	1	FALSE	effectsize_up
GO_MF	GO:0051536	iron-sulfur cluster binding	71	19	1	AIFM3,POLD1,KIF4A,NTHL1,RTEL1,POLE,DDX11,CIAO3,NUBPL,NUBP2,CDKAL1,ERCC2,NFS1,ABCE1,PRIM2,CISD1,GLRX2,ACO1,TYW1B	AIFM3	2.00331	0.045144	1	FALSE	effectsize_up
GO_MF	GO:0051540	metal cluster binding	71	19	1	AIFM3,POLD1,KIF4A,NTHL1,RTEL1,POLE,DDX11,CIAO3,NUBPL,NUBP2,CDKAL1,ERCC2,NFS1,ABCE1,PRIM2,CISD1,GLRX2,ACO1,TYW1B	AIFM3	2.00331	0.045144	1	FALSE	effectsize_up
GO_MF	GO:0004930	G protein-coupled receptor activity	873	45	3	F2RL2,GAL,AGTR2,HTR2B,EDNRB,GABBR2,RORB,MC1R,ADGRG2,SORCS1,HTR1F,ADGRL2,CHRM2,ADGRE2,S1PR5,TAS2R10,EDNRA,LTB4R2,LTB4R,AR,ADCYAP1R1,GPR162,PPARG,TM2D1,TAS2R3,SLC39A9,TAS2R4,ADGRF5,ZNF219,ADGRB2,FZD6,ADGRL1,CELSR2,FPR3,GPR173,CMKLR1,OPN3,S1PR3,FZD3,FZD7,PDGFRB,GABBR1,SMO,PTH1R,FZD5	F2RL2,MC1R,LTB4R	1.9954	0.045999	1	FALSE	effectsize_up
GO_MF	GO:0005507	copper ion binding	63	12	1	MOXD1,SNCG,TP53,HEPH,PAM,SUMF1,LOXL2,RNF7,SCO1,COMMD1,LOXL1,ATP7B	TP53	-1.98881	0.0467224	1	FALSE	effectsize_down
GO_MF	GO:0019955	cytokine binding	145	26	3	CD36,WFIKKN2,GREM1,BMPR1B,COMP,CSF3R,THBS1,IL11RA,MICOS10-NBL1,IL1R1,NRP2,ZFP36,GHR,TRAF2,TNFRSF14,TSKU,TWSG1,IL18R1,TGFBR3,A2M,NRP1,ITGB1,ACVR1,IL27RA,ADAM17,IFNAR2	CD36,GREM1,BMPR1B	-1.97958	0.0477504	1	FALSE	effectsize_down
GO_MF	GO:0005342	organic acid transmembrane transporter activity	184	31	2	CD36,GRIN2C,ABCC3,SLC16A11,CEACAM1,GRIN3B,UCP2,SLC25A22,SLC19A1,ABCC4,SLC25A26,SLC38A5,SLC38A1,SLC6A6,GRIN2A,SLC1A5,SLC9A3R1,SLC7A2,SLC29A4,SLC10A7,SLC38A10,SLC25A13,SLC7A1,SLC36A4,SLC38A9,SERINC3,SLC27A1,GRIK5,SLC26A6,SLC25A38,SLC25A1	CD36,SLC25A26	-1.96776	0.0490955	1	FALSE	effectsize_down
GO_MF	GO:0003730	mRNA 3'-UTR binding	258	20	1	ELAVL3,TP53,ZFP36,RBMS1,RBMS3,DDX5,RBM24,CIRBP,HNRNPA1L2,RPL41,TIA1,DDX17,TARDBP,DHX36,RBM4,PABPC5,RBMS2,PUM1,GEMIN5,RNF40	TP53	-1.94836	0.051372	1	FALSE	effectsize_down
GO_MF	GO:0004197	cysteine-type endopeptidase activity	88	18	0	SFRP1,CTSO,CTSC,CASP10,PIGK,CTSK,CASP4,USP27X,CASP8,CAPN15,ATG4B,CAPNS1,CFLAR,USP48,USP13,USP5,USP49,CASP6		-1.9456	0.0517032	1	FALSE	effectsize_down
GO_MF	GO:1901682	sulfur compound transmembrane transporter activity	58	12	1	ABCC3,UCP2,ABCC4,SLC25A26,SLC6A6,SLC33A1,SLC25A13,ABCD1,ATP7B,SLC27A1,SLC26A6,SLC35B2	SLC25A26	-1.94066	0.0523001	1	FALSE	effectsize_down
GO_MF	GO:0008092	cytoskeletal protein binding	994	249	13	MYH2,TULP1,MYH14,STMN2,S100A8,S100A9,LSP1,TTN,ESPN,REEP2,DCX,TNNT1,CDK5R2,TRIM54,GJA1,FMN2,NAV3,KIF18B,MTUS2,CCDC88B,HAUS7,KCNC1,CAPN6,SPTB,CEACAM1,OBSCN,CENPF,SPC24,PRC1,GLI1,SGIP1,RGS2,PRICKLE4,RGS14,ABLIM1,DES,NUF2,KCNMA1,EPS8L1,KIF4A,FAM107A,PAWR,MYO15A,TMSB15A,SPIRE2,ANLN,SNTG2,SYNPO2,CORO6,ENC1,TNS1,MYLIP,USH1G,NEFH,MAPK8IP2,KIFC1,KIFC2,PANX1,CAMSAP3,FEZ1,ADD3,CLSTN2,PDLIM1,LIMD2,EML3,KIF21…	TULP1,MYH14,LSP1,REEP2,GJA1,FMN2,HAUS7,OBSCN,PRC1,PRICKLE4,PANX1,FEZ1,RAB29	1.93778	0.0526496	1	FALSE	effectsize_up
GO_MF	GO:0015631	tubulin binding	383	110	5	STMN2,S100A8,S100A9,REEP2,DCX,TRIM54,GJA1,NAV3,KIF18B,MTUS2,CCDC88B,HAUS7,CAPN6,CENPF,SPC24,PRC1,GLI1,SGIP1,RGS2,RGS14,NUF2,KIF4A,NEFH,KIFC1,KIFC2,CAMSAP3,FEZ1,EML3,KIF21A,TPGS1,KIF5A,IFT74,KIF7,LRRK2,FAM110C,KATNAL2,NUSAP1,SPAG5,CRIPT,DST,HOOK1,SYT11,KIF21B,JAKMIP1,RMDN3,NDRG1,HAUS8,GABARAP,MTCL1,RACGAP1,BCL2L11,KIF1A,MAPRE3,KIF23,BRSK1,MAPT,CENPE,DYNC1I1,RMDN1,MACF1,MAP1B,GAS2L1,OFD1,SUN2,KIF3C…	REEP2,GJA1,HAUS7,PRC1,FEZ1	1.93549	0.0529302	1	FALSE	effectsize_up
GO_MF	GO:0030414	peptidase inhibitor activity	176	20	0	SLPI,BIRC7,WFIKKN2,RARRES1,TFPI,THBS1,PCSK1N,LXN,SERPINE2,PTTG1,PROS1,SERPINI1,TIMP3,ITIH4,GPC3,SORL1,A2M,PEBP1,PSMF1,TIMP2		-1.93051	0.0535439	1	FALSE	effectsize_down
GO_MF	GO:0008528	G protein-coupled peptide receptor activity	126	12	3	F2RL2,GAL,AGTR2,EDNRB,MC1R,SORCS1,EDNRA,LTB4R2,LTB4R,ADCYAP1R1,FPR3,PTH1R	F2RL2,MC1R,LTB4R	1.92134	0.0546883	1	FALSE	effectsize_up
GO_MF	GO:0022890	inorganic cation transmembrane transporter activity	560	83	4	ATP1A2,MCOLN2,KCNA4,GRIN2C,KCNC2,CACNA1A,ASIC3,ATP6V0E2,CACNA1I,CACNG8,KCNC1,CACNA1B,GRIN3B,KCNK6,UCP2,KCNMA1,SLC25A22,SCN4B,ASIC1,SLC18A2,ATP2B2,KCNC3,PANX1,KCNS3,TRPM2,KCNIP3,RYR3,CACNA1D,KCNJ12,SLC38A5,SLC38A1,TMEM38A,NIPAL2,ORAI1,KCNG1,SLC6A6,GRIN2A,SLC39A6,KCNA6,TTYH1,SLC46A3,TRPC6,KCNH3,SLC15A3,SLC25A37,KCNH2,ATP2B4,SLC39A9,CHRNA7,CYB5A,SLC29A1,HCN3,SLC25A13,SEC61A1,AQP1,ATP6V1B2,ATP2B1,SCN…	MCOLN2,ASIC3,ATP6V0E2,PANX1	1.9157	0.0554037	1	FALSE	effectsize_up
GO_MF	GO:0030527	structural constituent of chromatin	97	11	0	HIST1H4I,HIST1H2AI,HIST1H4E,HIST2H3A,HIST2H3D,HIST1H2AE,HIST1H1C,H3F3B,HIST1H4C,H2AFJ,H2AFV		1.89325	0.058324	1	FALSE	effectsize_up
GO_MF	GO:0004721	phosphoprotein phosphatase activity	178	34	2	DUSP2,PPM1E,TNS1,DUSP9,PTPN21,PPM1J,FIG4,PPP4C,PTPN12,DUSP8,PPM1G,DUSP1,DUSP23,PTPRN2,TNS3,PPM1H,PHPT1,PPP5C,PTPRF,SSH1,PTPMT1,MTMR2,PPM1M,CTDSPL,CDC14B,PTPRM,EYA3,PPP2R5A,PPP3R1,CAMK2G,STYXL1,DUSP12,DUSP22,CDC25B	PTPN21,PTPN12	1.88819	0.0590001	1	FALSE	effectsize_up
GO_MF	GO:0038023	signaling receptor activity	2027	200	17	PENK,GABRR1,CD36,CALCB,IL24,CXCL14,EDN3,F2RL2,WNT7B,GAL,SPP1,AGTR2,GREM1,EPHA6,FGFR4,ESRRG,HTR2B,BMPR1B,GRIN2C,WNT6,CXCL8,VGF,IL1B,PTHLH,AMH,EDNRB,OGN,GDF7,CSF3R,DKK1,TNFSF14,GABBR2,INSRR,RORB,MC1R,CHRFAM7A,DCBLD1,PTCH1,ADGRG2,GRIN3B,LRRN2,IL16,THBS4,SORCS1,WNT5A,CD44,HTR1F,MR1,ADGRL2,PTN,SEMA6B,CHRM2,GUCY1A1,NR4A1,IGF1,ADCYAP1,EDA2R,GPC6,TLR4,ADGRE2,S1PR5,GFRA2,IL11RA,MICOS10-NBL1,CNTNAP1,TAS2R1…	PENK,GABRR1,CD36,CALCB,F2RL2,WNT7B,GREM1,EPHA6,FGFR4,BMPR1B,MC1R,LRRN2,MR1,CNTNAP1,NEO1,LTB4R,CARD8	-1.87162	0.0612595	1	FALSE	effectsize_down
GO_MF	GO:0060089	molecular transducer activity	2027	200	17	PENK,GABRR1,CD36,CALCB,IL24,CXCL14,EDN3,F2RL2,WNT7B,GAL,SPP1,AGTR2,GREM1,EPHA6,FGFR4,ESRRG,HTR2B,BMPR1B,GRIN2C,WNT6,CXCL8,VGF,IL1B,PTHLH,AMH,EDNRB,OGN,GDF7,CSF3R,DKK1,TNFSF14,GABBR2,INSRR,RORB,MC1R,CHRFAM7A,DCBLD1,PTCH1,ADGRG2,GRIN3B,LRRN2,IL16,THBS4,SORCS1,WNT5A,CD44,HTR1F,MR1,ADGRL2,PTN,SEMA6B,CHRM2,GUCY1A1,NR4A1,IGF1,ADCYAP1,EDA2R,GPC6,TLR4,ADGRE2,S1PR5,GFRA2,IL11RA,MICOS10-NBL1,CNTNAP1,TAS2R1…	PENK,GABRR1,CD36,CALCB,F2RL2,WNT7B,GREM1,EPHA6,FGFR4,BMPR1B,MC1R,LRRN2,MR1,CNTNAP1,NEO1,LTB4R,CARD8	-1.87162	0.0612595	1	FALSE	effectsize_down
GO_MF	GO:0016706	2-oxoglutarate-dependent dioxygenase activity	60	15	0	P3H2,HSPBAP1,TET2,ALKBH8,P4HB,KDM2A,RIOX2,P3H3,FTO,KDM4A,KDM5B,KDM3B,KDM2B,EGLN1,KDM3A		-1.86477	0.062213	1	FALSE	effectsize_down
GO_MF	GO:0042887	amide transmembrane transporter activity	66	17	0	GRIN2C,GRIN3B,SLC25A22,SLC19A1,AQP7,SLC38A5,ABCB8,GRIN2A,SLC15A3,SLC33A1,SLC25A13,ABCD1,SLC38A9,SLC27A1,GRIK5,TAP2,DISP1		1.83898	0.0659187	1	FALSE	effectsize_up
GO_MF	GO:0004553	hydrolase activity, hydrolyzing O-glycosyl compounds	94	17	1	CEMIP,IDUA,GALC,GBE1,FUCA2,AMY2B,MAN1C1,GM2A,GLB1L2,ENGASE,ACER3,HEXA,GUSB,GANC,GANAB,GNE,MAN2A2	GALC	-1.83161	0.0670093	1	FALSE	effectsize_down
GO_MF	GO:0016798	hydrolase activity, acting on glycosyl bonds	133	28	1	CEMIP,TLR4,IDUA,GALC,IL1R1,GBE1,NTHL1,FUCA2,AMY2B,OARD1,IL18R1,MAN1C1,GM2A,GLB1L2,ENGASE,ACER3,HEXA,MBD4,GUSB,NEIL1,NEIL2,GANC,DCTD,PCNA,GANAB,APEX1,GNE,MAN2A2	GALC	-1.81501	0.0695218	1	FALSE	effectsize_down
GO_MF	GO:0052689	carboxylic ester hydrolase activity	153	16	3	LPL,RGN,ASPG,NOTUM,ACHE,BCHE,ABHD15,VARS2,PAFAH1B3,CES4A,PTRH1,PAFAH2,ABHD12,AARS2,DDHD2,ABHD3	LPL,ASPG,ABHD15	1.79594	0.0725035	1	FALSE	effectsize_up
GO_MF	GO:0016810	hydrolase activity, acting on carbon-nitrogen (but not peptide) bonds	136	20	1	ASPG,AMPD3,ADA2,PIGL,AGA,DDAH1,BTD,DPYSL2,AMDHD2,APOBEC3D,CDADC1,ACER3,SIRT7,HINT3,ASAH2B,HDAC9,MIER1,HINT2,DCTD,ADARB1	ASPG	-1.73235	0.0832112	1	FALSE	effectsize_down
GO_MF	GO:0003678	DNA helicase activity	59	22	2	MCM2,RECQL4,CHTF18,RTEL1,WRNIP1,ASCC3,XRCC5,RFC2,DDX11,CHD1L,MCM8,MCM3,MCM4,MCM6,DHX36,ERCC2,RFC4,MRE11,MCM9,UPF1,MCM5,IGHMBP2	MCM2,WRNIP1	1.70602	0.0880047	1	FALSE	effectsize_up
GO_MF	GO:0005547	phosphatidylinositol-3,4,5-trisphosphate binding	40	11	1	OBSCN,HIP1R,IQGAP2,RACGAP1,MYO1B,COMMD1,PHLDA3,ARAP3,OGT,CYTH3,ASAP1	OBSCN	1.70086	0.0889702	1	FALSE	effectsize_up
GO_MF	GO:0016787	hydrolase activity	2423	480	26	GNAT3,MMP10,RGS13,USP17L11,LPL,ABCB5,F2RL2,ATP1A2,RASL11B,RGN,ADAMTS16,MEIOB,DUSP2,MMP7,ASPG,ECEL1,CFI,RNF112,PDE4D,MME,ST14,TPSB2,RGS16,TRABD2A,ABCG4,ABCC3,NOTUM,PRSS23,ADAM12,CEMIP,NAV3,KIF18B,DPP6,MMP11,IQCA1,MBLAC1,MCM2,MMP2,RGS2,SFRP1,GNAZ,CHD5,RND3,HAGHL,METAP1D,RAD51B,RGS14,NT5E,ABCA9,ENPEP,PDE11A,ATP8A2,POLD1,TMEM59,RECQL4,C1S,ABCA6,ABCC4,C1R,TLR4,PPM1E,ADAMTS19,ARSI,CTSO,ADAMTSL1,IDUA,AR…	GNAT3,RGS13,USP17L11,LPL,F2RL2,RASL11B,ASPG,CFI,RNF112,PDE4D,ABCG4,PRSS23,MBLAC1,MCM2,GNAZ,METAP1D,TMEM59,ATP10D,GALC,ABHD15,RAB29,PTPN21,CARD8,OTUD7A,PTPN12,WRNIP1	-1.7	0.0891314	1	FALSE	effectsize_down
GO_MF	GO:0030291	protein serine/threonine kinase inhibitor activity	37	13	1	CDKN2A,PPP1R1B,PKIB,INKA1,CIT,SPRED1,PRKAR1B,KAT2B,SMO,PRKAR2A,SPRED2,HEXIM1,PRKAG2	CDKN2A	1.69913	0.089295	1	FALSE	effectsize_up
GO_MF	GO:1901981	phosphatidylinositol phosphate binding	177	37	3	TULP1,OBSCN,CLVS2,HIP1R,IQGAP2,ZFYVE26,RACGAP1,ZFYVE19,CAPG,PLEKHA8,AMER2,MAPT,SNAP91,SNX11,GSDMB,MYO1B,PLCD1,GOLPH3L,COMMD1,SNX4,PHLDA3,ARAP3,GSDMD,FZD7,OSBPL2,WASHC2A,EXOC1,MARK1,OGT,WDR45B,CYTH3,KRIT1,RUBCN,DENND1A,ASAP1,WIPI2,HIP1	TULP1,OBSCN,PLEKHA8	1.68746	0.0915152	1	FALSE	effectsize_up
GO_MF	GO:0046914	transition metal ion binding	1105	240	9	MMP10,S100A8,S100A9,RGN,ESRRG,MMP7,ERV3-1-ZNF117,TK1,RNF112,MME,TRIM54,TRIM58,CYP1B1,MOXD1,MMP11,CYP3A5,RORB,MELTF,MMP2,PRICKLE4,TRIM34,SNCG,TP53,NT5E,ENPEP,NR4A1,ZNF214,P3H2,TAB3,HEPH,ZNF185,SEC24D,CYP7B1,TES,PAM,ERAP2,FAM20C,TRIM17,ACP5,ENPP1,NR4A3,ADA2,TRAF1,PRICKLE2,CPZ,D2HGDH,ADAMTS13,CPXM1,EGR1,TRIM73,SETDB2,AR,C11orf54,AOPEP,GRIN2A,TRIM26,TRAF2,TET2,MMP19,SEC23A,FEN1,ZNF90,MDM2,PPARG,ZPR1,…	RNF112,TRIM58,PRICKLE4,TRIM34,TP53,D2HGDH,OTUD7A,RNF216,XXYLT1	-1.68611	0.0917748	1	FALSE	effectsize_down
GO_MF	GO:0008514	organic anion transmembrane transporter activity	259	43	4	CD36,GRIN2C,ASIC3,GJA1,ABCC3,SLC16A11,CEACAM1,GRIN3B,UCP2,SLC25A22,SLC19A1,ABCC4,SLC2A3,SLC25A26,SLC38A5,SLC38A1,SLC4A3,SLC6A6,GRIN2A,SLC39A6,SLC25A6_1,SLC1A5,SLC9A3R1,SLC7A2,SLC10A7,SLC38A10,SLC33A1,SLC25A13,SLC25A23,ABCD1,SLC7A1,SLC4A2,SLC36A4,SLC38A9,SERINC3,SLC2A10,SLC27A1,GRIK5,SLCO3A1,SLC26A6,SLC35B2,SLC25A38,SLC25A1	CD36,ASIC3,GJA1,SLC25A26	-1.6809	0.0927821	1	FALSE	effectsize_down
GO_MF	GO:0001216	DNA-binding transcription activator activity	483	96	4	ONECUT3,EBF2,PITX1,ESRRG,FOSB,EGR3,TCF21,HOXC10,ATF3,LEF1,E2F1,ZNF660-ZNF197,VENTX,RORB,GLI1,IRX3,SIX3,FOS,TP53,TBX3,NR4A1,JUN,CSRNP1,ZNF484,JUNB,CREB3L1,NR4A3,MYBL2,ELK1,HOXA9,EGR1,AR,HOXC4,PPARG,TCF4,TEAD4,SOX9,SCX,ELF1,MYBL1,HOXD3,MECOM,WT1,CEBPD,MLXIPL,HEYL,NFATC2,HOXB2,ZNF345,NR6A1,PRRX1,GLIS2,MZF1,KLF6,KLF4,SIX5,MAFF,PLSCR1,RELA,TFDP2,BORCS8-MEF2B,FLI1,ZNF212,MEIS2,STAT6,ARNT2,ZNF48,ZNF112,…	ONECUT3,E2F1,TP53,ZNF484	1.68017	0.0929235	1	FALSE	effectsize_up
GO_MF	GO:0003924	GTPase activity	333	76	6	GNAT3,RGS13,RASL11B,RNF112,RGS16,RGS2,GNAZ,RND3,RGS14,ARL4D,RAC3,ENTPD7,RGS17,TUBB4A,ARL2,RAB29,GBP3,RND2,GBP4,RGS1,RHOBTB1,LRRK2,RAB3B,RAB33B,RERGL,GIMAP7,TMEM250,GNAL,RHOF,RGS20,ARF4,RAB24,SAR1A,GNAI1,GNB1,SEPTIN4,SRPRA,GNAO1,RAB6B,RAB40B,RHOU,SRP54,RAB5B,DIRAS1,RAB8A,CBWD5,HRAS,MTG1,CDC42,RAB2B,RAB5C,GTPBP3,ARL1,RAB9B,ABCE1,RAB22A,MMUT,RRAGA,IFT22,RRAGD,GPN2,RAB3A,SEPTIN7,GNA12,EEF1A1,TSR1,DNM…	GNAT3,RGS13,RASL11B,RNF112,GNAZ,RAB29	1.66966	0.0949868	1	FALSE	effectsize_up
GO_MF	GO:0003729	mRNA binding	644	74	1	SLPI,ELAVL3,TP53,RBPMS2,ZFP36,RBMS1,RBMS3,MSI2,EIF4A1,NOVA2,CELF6,SAMD4A,DDX5,KHDRBS3,SF3B1,RBM24,EIF2A,CIRBP,HNRNPA1L2,SHMT1,FUBP1,SF1,RPL41,HNRNPR,CDC40,CSTF3,RPS13,RBMX,PCBP3,NXF1,TIA1,DDX17,TARDBP,CNBP,METTL14,PPP1R8,DHX36,PKM,SRSF1,DDX19A,RBM4,TACO1,EIF4G2,CLUH,HNRNPK,PABPC5,PPIE,RBMS2,MRPL12,EIF4G3,DCP1A,RBFOX2,YTHDF1,DDX41,UNK,JRK,ACO1,TRA2B,PCBP2,PUM1,KHDRBS1,RBM15,HNRNPLL,DHX33,TPR,GEMIN…	TP53	-1.6672	0.0954737	1	FALSE	effectsize_down
GO_MF	GO:0005244	voltage-gated monoatomic ion channel activity	172	27	0	KCNA4,GRIN2C,KCNC2,CACNA1A,CACNA1I,CACNG8,KCNC1,CACNA1B,GRIN3B,KCNK6,KCNMA1,KCNC3,KCNS3,CACNA1D,KCNJ12,KCNG1,GRIN2A,KCNA6,KCNH3,KCNH2,CLCN3,HCN3,CLCN6,CACNA2D3,KCNAB3,CACNB2,KCND1		1.65934	0.0970481	1	FALSE	effectsize_up
GO_MF	GO:0022832	voltage-gated channel activity	173	27	0	KCNA4,GRIN2C,KCNC2,CACNA1A,CACNA1I,CACNG8,KCNC1,CACNA1B,GRIN3B,KCNK6,KCNMA1,KCNC3,KCNS3,CACNA1D,KCNJ12,KCNG1,GRIN2A,KCNA6,KCNH3,KCNH2,CLCN3,HCN3,CLCN6,CACNA2D3,KCNAB3,CACNB2,KCND1		1.65934	0.0970481	1	FALSE	effectsize_up
GO_MF	GO:0005249	voltage-gated potassium channel activity	99	15	0	KCNA4,KCNC2,KCNC1,KCNK6,KCNMA1,KCNC3,KCNS3,KCNJ12,KCNG1,KCNA6,KCNH3,KCNH2,HCN3,KCNAB3,KCND1		1.65143	0.0986499	1	FALSE	effectsize_up
GO_MF	GO:0030695	GTPase regulator activity	487	122	5	RUNDC3A,HTR2B,RGS16,IQSEC3,OBSCN,KNDC1,RGS2,ARHGAP10,RGS14,EPS8L1,ARHGAP11B,CHN1,JUN,TBC1D4,RALGPS1,RASA2,NET1,RGS17,DEF6,ARHGAP11A,RCBTB2,IQGAP2,EVI5L,RGS1,LRRK2,RAPGEFL1,FARP1,IQGAP3,SEC23A,ARHGEF4,ARHGAP44,PSD,TNK2,MCF2L2,RHOF,RASGRP2,RGS20,ARHGEF3,RACGAP1,ARF4,EIF5,RABEP2,SGSM3,PDE6D,STARD13,ARHGEF40,DOCK5,DENND6B,RGL1,TBC1D10B,ELMOD2,LAMTOR4,NRP1,RGL2,THG1L,AKAP13,GPSM1,SRGAP2,DOCK6,SYDE2,RA…	RUNDC3A,IQSEC3,OBSCN,RALGPS1,PDE6D	1.64248	0.10049	1	FALSE	effectsize_up
GO_MF	GO:0060589	nucleoside-triphosphatase regulator activity	487	122	5	RUNDC3A,HTR2B,RGS16,IQSEC3,OBSCN,KNDC1,RGS2,ARHGAP10,RGS14,EPS8L1,ARHGAP11B,CHN1,JUN,TBC1D4,RALGPS1,RASA2,NET1,RGS17,DEF6,ARHGAP11A,RCBTB2,IQGAP2,EVI5L,RGS1,LRRK2,RAPGEFL1,FARP1,IQGAP3,SEC23A,ARHGEF4,ARHGAP44,PSD,TNK2,MCF2L2,RHOF,RASGRP2,RGS20,ARHGEF3,RACGAP1,ARF4,EIF5,RABEP2,SGSM3,PDE6D,STARD13,ARHGEF40,DOCK5,DENND6B,RGL1,TBC1D10B,ELMOD2,LAMTOR4,NRP1,RGL2,THG1L,AKAP13,GPSM1,SRGAP2,DOCK6,SYDE2,RA…	RUNDC3A,IQSEC3,OBSCN,RALGPS1,PDE6D	1.64248	0.10049	1	FALSE	effectsize_up
GO_MF	GO:0045182	translation regulator activity	433	23	0	MTIF3,EIF4A1,NHLRC3,EIF5,SAMD4A,MCTS1,EIF2A,CIRBP,RPS27L,SHMT1,EIF2B2,CNBP,EIF3B,EIF3K,EIF4G2,EIF2S1,PAIP2B,EIF4G3,EEF1A1,CTIF,EIF5B,EIF4E2,ABCF1		-1.63517	0.102013	1	FALSE	effectsize_down
GO_MF	GO:0001540	amyloid-beta binding	85	25	1	CD36,CACNA1A,FBXO2,CACNA1B,TLR4,PGRMC1,MAPK8IP2,ACHE,CLSTN2,BCHE,ITM2A,GRIN2A,ITM2B,TM2D1,C1QA,CHRNA7,SORL1,COL25A1,APBB1,MSR1,APBA2,PFDN2,PFDN5,FZD5,APBA1	CD36	1.62341	0.104501	1	FALSE	effectsize_up
GO_MF	GO:0003743	translation initiation factor activity	51	13	0	MTIF3,EIF4A1,EIF5,MCTS1,EIF2A,EIF2B2,EIF3B,EIF3K,EIF4G2,EIF2S1,EIF4G3,EIF5B,EIF4E2		-1.58058	0.113974	1	FALSE	effectsize_down
GO_MF	GO:0015293	symporter activity	147	14	0	SLC16A11,SLC25A22,SLC18A2,SLC38A1,SLC6A6,SLC39A6,SLC46A3,SLC1A5,SLC10A7,SLC15A3,SLC29A1,SLC36A4,SLC2A10,SLC45A3		-1.5787	0.114405	1	FALSE	effectsize_down
GO_MF	GO:0051117	ATPase binding	84	19	1	PDE4D,DNAJC10,NUFIP1,AR,EGFR,SNTA1,NCSTN,ATP6V1G1,FBL,DNAJB1,ZNHIT6,ATP6V0A2,TCIRG1,TAF9,ATP5IF1,ATXN3,PIH1D1,TOR1AIP2,SRC	PDE4D	-1.57354	0.115594	1	FALSE	effectsize_down
GO_MF	GO:0048306	calcium-dependent protein binding	79	13	0	STMN2,S100A8,S100A9,RAC3,CALM1,DDX5,S100A10,A2M,VAMP2,MYO1D,SEC31A,ANXA7,STX2		-1.56529	0.117515	1	FALSE	effectsize_down
GO_MF	GO:0000049	tRNA binding	79	14	1	NSUN3,TRMT11,ALKBH8,EIF2A,TRNAU1AP,AIMP1,THG1L,ELP1,FARSA,AARS2,TRNT1,EEF1A1,EIF5B,IGHMBP2	NSUN3	-1.55604	0.119698	1	FALSE	effectsize_down
GO_MF	GO:0003727	single-stranded RNA binding	88	19	0	CBX8,RBMS1,RBMS3,MSI2,DDX60L,RBM7,DDX11,DDX58,ATXN1,LONP1,TIA1,CNBP,STRBP,PABPC5,PPIE,RBMS2,HNRNPDL,KHDRBS1,IGHMBP2		-1.5456	0.122202	1	FALSE	effectsize_down
GO_MF	GO:0015103	inorganic anion transmembrane transporter activity	152	26	3	GABRR1,CLIC6,ANO4,ABCC3,ANO8,CLIC2,UCP2,ANO5,ABCC4,SLC18A2,CLIC5,SLC4A3,SLC6A6,TTYH1,CLCN3,GABRB3,CLCN6,SLC4A2,MFSD8,TTYH2,PACC1,SLC37A4,SLC25A27,SLC26A6,SLC25A14,XPR1	GABRR1,ANO4,ANO8	-1.53154	0.125636	1	FALSE	effectsize_down
GO_MF	GO:0030594	neurotransmitter receptor activity	98	12	1	GABRR1,HTR2B,GRIN2C,CHRFAM7A,GRIN3B,HTR1F,CHRM2,GRIN2A,CHRNA7,GABRB3,GRIK5,GABBR1	GABRR1	1.52337	0.127667	1	FALSE	effectsize_up
GO_MF	GO:0022857	transmembrane transporter activity	1118	157	12	GABRR1,CD36,ABCB5,ATP1A2,MCOLN2,CLIC6,KCNA4,GRIN2C,ANO4,KCNC2,CACNA1A,ASIC3,GJA1,ATP6V0E2,ABCG4,ABCC3,CACNA1I,SLC16A11,CACNG8,KCNC1,CHRFAM7A,CEACAM1,TMEM144,ANO8,CACNA1B,GRIN3B,SLC22A31,KCNK6,CLIC2,UCP2,ABCA9,KCNMA1,SLC25A22,SCN4B,SLC19A1,ASIC1,ANO5,ABCA6,ABCC4,SLC18A2,CLIC5,ATP2B2,SLC2A3,AQP7,KCNC3,SLC25A26,PANX1,KCNS3,TRPM2,KCNIP3,RYR3,CACNA1D,KCNJ12,SLC38A5,SLC38A1,TMEM38A,NIPAL2,ORAI1,KCNG1,S…	GABRR1,CD36,MCOLN2,ANO4,ASIC3,GJA1,ATP6V0E2,ABCG4,TMEM144,ANO8,SLC25A26,PANX1	1.51677	0.129325	1	FALSE	effectsize_up
GO_MF	GO:0005179	hormone activity	126	12	2	PENK,CALCB,EDN3,GAL,VGF,PTHLH,AMH,IGF1,ADCYAP1,IGF2,FNDC5,METRN	PENK,CALCB	-1.5034	0.132736	1	FALSE	effectsize_down
GO_MF	GO:0015081	sodium ion transmembrane transporter activity	157	15	1	ATP1A2,ASIC3,SCN4B,ASIC1,SLC18A2,TRPM2,SLC38A5,SLC38A1,SLC6A6,SLC29A1,HCN3,SCN1B,TRPM4,SLC41A1,GRIK5	ASIC3	1.49075	0.136028	1	FALSE	effectsize_up
GO_MF	GO:0004725	protein tyrosine phosphatase activity	97	17	2	DUSP2,DUSP9,PTPN21,PTPN12,DUSP8,DUSP1,DUSP23,PTPRN2,PTPRF,SSH1,PTPMT1,CDC14B,PTPRM,EYA3,DUSP12,DUSP22,CDC25B	PTPN21,PTPN12	1.47836	0.139311	1	FALSE	effectsize_up
GO_MF	GO:0005215	transporter activity	1231	188	14	GABRR1,CD36,ABCB5,ATP1A2,MCOLN2,CLIC6,KCNA4,GRIN2C,ANO4,KCNC2,CACNA1A,APOD,ASIC3,GJA1,ATP6V0E2,ABCG4,ABCC3,CACNA1I,SLC16A11,CACNG8,KCNC1,CHRFAM7A,FABP4,CEACAM1,TMEM144,ANO8,CACNA1B,GRIN3B,SLC22A31,KCNK6,CLIC2,UCP2,ABCA9,KCNMA1,SLC25A22,ATP8A2,SCN4B,SLC19A1,ASIC1,ANO5,ABCA6,ABCC4,SLC18A2,STARD5,CLIC5,ATP2B2,ATP10D,SLC2A3,AQP7,KCNC3,SLC25A26,PANX1,KCNS3,TRPM2,KCNIP3,RYR3,OSBP2,CACNA1D,KCNJ12,SLC38A…	GABRR1,CD36,MCOLN2,ANO4,ASIC3,GJA1,ATP6V0E2,ABCG4,TMEM144,ANO8,ATP10D,SLC25A26,PANX1,PLEKHA8	-1.47836	0.139312	1	FALSE	effectsize_down
GO_MF	GO:0043621	protein self-association	71	15	2	TTN,RNF112,CARD9,TP53,FAM20C,ACHE,CTSC,EML3,MYD88,PPARG,SLC9A3R1,ATXN1,ELP1,PTH1R,GPSM2	RNF112,TP53	1.45812	0.144809	1	FALSE	effectsize_up
GO_MF	GO:0001228	DNA-binding transcription activator activity, RNA polymerase II-specific	477	94	3	ONECUT3,EBF2,PITX1,ESRRG,FOSB,EGR3,TCF21,HOXC10,ATF3,LEF1,ZNF660-ZNF197,VENTX,RORB,GLI1,IRX3,SIX3,FOS,TP53,TBX3,NR4A1,JUN,CSRNP1,ZNF484,JUNB,CREB3L1,NR4A3,MYBL2,ELK1,HOXA9,EGR1,AR,HOXC4,PPARG,TCF4,TEAD4,SOX9,SCX,ELF1,MYBL1,HOXD3,MECOM,WT1,CEBPD,MLXIPL,HEYL,NFATC2,HOXB2,ZNF345,NR6A1,PRRX1,GLIS2,MZF1,KLF6,KLF4,SIX5,MAFF,PLSCR1,RELA,TFDP2,BORCS8-MEF2B,FLI1,ZNF212,MEIS2,STAT6,ARNT2,ZNF48,ZNF112,ZNF58…	ONECUT3,TP53,ZNF484	1.45215	0.146461	1	FALSE	effectsize_up
GO_MF	GO:0044389	ubiquitin-like protein ligase binding	324	78	4	DIO2,MC1R,TP53,JUN,UBE2C,SMC6,TRAF1,PRR5L,CASP10,STAT2,EGFR,BAG2,TRAF2,TNFRSF14,SLF2,STAT1,MDM2,UBE2T,UBE2J1,TNK2,SYT11,KCNH2,GABARAP,RPL11,CASP8,PER1,JKAMP,FANCL,XRCC5,PRR7,UBE2L6,FZD6,RPA2,PARP9,MOAP1,RELA,CUL5,GPI,LAPTM5,APBB1,DDX58,DDRGK1,STUB1,PSMA3,DET1,ANAPC2,DAZAP2,PARP1,STAM,ATP6V0C,BRCA1,RANGAP1,KDM4A,TANK,ATXN3,PPARGC1A,POLR2A,RRAGA,SPART,BECN1,DBT,CACYBP,FZD5,PCBP2,UBE2D3,EIF4E2,BAG5,…	DIO2,MC1R,TP53,SMC6	-1.44076	0.149651	1	FALSE	effectsize_down
GO_MF	GO:1990782	protein tyrosine kinase binding	124	26	4	ANGPT1,GJA1,SHC3,CEACAM1,TP53,GRAPL,ZPR1,NEDD9,TRIM6,PRR7,ITGB1,FRS2,ACVR1,MFAP3,ERBB2,PITPNM3,PITPNM1,DAZAP2,RAB8A,MST1,PCNA,CTNND1,LRP4,KHDRBS1,SIRPA,DUSP22	ANGPT1,GJA1,SHC3,TP53	-1.43451	0.151426	1	FALSE	effectsize_down
GO_MF	GO:0008270	zinc ion binding	831	198	8	MMP10,S100A8,S100A9,RGN,ESRRG,MMP7,ERV3-1-ZNF117,TK1,RNF112,MME,TRIM54,TRIM58,MMP11,RORB,MMP2,PRICKLE4,TRIM34,TP53,NT5E,ENPEP,NR4A1,ZNF214,TAB3,ZNF185,SEC24D,TES,PAM,ERAP2,TRIM17,ENPP1,NR4A3,ADA2,TRAF1,PRICKLE2,CPZ,D2HGDH,ADAMTS13,CPXM1,EGR1,TRIM73,SETDB2,AR,C11orf54,AOPEP,GRIN2A,TRIM26,TRAF2,TET2,MMP19,SEC23A,ZNF90,MDM2,PPARG,ZPR1,RNF5,ALKBH8,PNMA3,ADAMTS1,USP51,OTUD7A,VAT1L,ADH5,ADAMTS4,UHRF1,T…	RNF112,TRIM58,PRICKLE4,TRIM34,TP53,D2HGDH,OTUD7A,RNF216	-1.42177	0.155093	1	FALSE	effectsize_down
GO_MF	GO:0016757	glycosyltransferase activity	268	58	3	COLGALT2,GCNT4,ALG8,GBE1,ST6GALNAC2,ALG9,OSTC,XYLT1,ALG11,STT3A,B4GALNT4,STT3B,GALNT17,POMGNT1,ALG10B,ST3GAL5,ARF4,PARP11,B4GALNT1,UGGT2,B4GALT6,MTAP,C1GALT1C1,ALG10,XXYLT1,PARP9,PARP2,HEXA,RPN1,UMPS,MGAT5,QPRT,PARP1,GALNT16,POGLUT3,CSGALNACT2,PARP14,TNKS2,QTRT2,EXTL2,GBGT1,MGAT4B,PARP12,ALG1,ST8SIA4,B3GALNT2,PARP4,XYLT2,OGT,UGGT1,EXTL3,TMEM246,POGLUT1,COLGALT1,POGLUT2,MGAT4A,GALNT2,PARP6	COLGALT2,ALG8,XXYLT1	-1.41003	0.15853	1	FALSE	effectsize_down
GO_MF	GO:0043021	ribonucleoprotein complex binding	167	37	0	NCLN,MTIF3,MDM2,C12orf45,DERL2,TMEM147,DDX5,SEC61A1,OLA1,EIF2A,SRPRA,NAA16,GTPBP6_1,RBM3,BOP1,EZH2,TTC5,CINP,DDX17,SRP54,OXA1L,DNAJC2,EIF3K,TACO1,TMA16,EIF2S1,ABCE1,WDR12,MALSU1,YTHDF1,UNK,SPATA5L1,DHX33,GEMIN5,ERI1,STAU2,IGHMBP2		-1.38952	0.164674	1	FALSE	effectsize_down
GO_MF	GO:0031625	ubiquitin protein ligase binding	305	71	4	DIO2,MC1R,TP53,JUN,SMC6,TRAF1,PRR5L,CASP10,EGFR,BAG2,TRAF2,TNFRSF14,SLF2,MDM2,UBE2T,UBE2J1,TNK2,SYT11,KCNH2,GABARAP,RPL11,CASP8,PER1,JKAMP,FANCL,XRCC5,UBE2L6,FZD6,RPA2,MOAP1,RELA,CUL5,GPI,LAPTM5,APBB1,DDX58,STUB1,PSMA3,DET1,ANAPC2,DAZAP2,PARP1,ATP6V0C,BRCA1,RANGAP1,KDM4A,TANK,ATXN3,PPARGC1A,POLR2A,RRAGA,SPART,BECN1,DBT,CACYBP,FZD5,PCBP2,UBE2D3,EIF4E2,BAG5,USP13,PRKAR2A,DAXX,TRIM37,TRAF3,MFHAS1,BA…	DIO2,MC1R,TP53,SMC6	-1.37727	0.16843	1	FALSE	effectsize_down
GO_MF	GO:0030165	PDZ domain binding	84	24	0	SNTG2,ATP2B2,CIT,LIN7B,CRIPT,SLC9A3R1,CXXC4,SNTA1,ATP2B4,CLCN3,MPP3,TGFBR3,NSF,ATP2B1,SRR,FZD3,FZD7,BAIAP2,SLC26A6,EXOC4,PLEKHA2,ADAM17,ERC1,DLG4		1.37705	0.168495	1	FALSE	effectsize_up
GO_MF	GO:0008135	translation factor activity, RNA binding	85	15	0	MTIF3,EIF4A1,EIF5,MCTS1,EIF2A,EIF2B2,EIF3B,EIF3K,EIF4G2,EIF2S1,EIF4G3,EEF1A1,EIF5B,EIF4E2,ABCF1		-1.37254	0.169894	1	FALSE	effectsize_down
GO_MF	GO:0004888	transmembrane signaling receptor activity	1314	105	8	GABRR1,F2RL2,GAL,AGTR2,EPHA6,FGFR4,HTR2B,BMPR1B,GRIN2C,EDNRB,CSF3R,GABBR2,INSRR,RORB,MC1R,PTCH1,ADGRG2,GRIN3B,SORCS1,CD44,HTR1F,MR1,ADGRL2,CHRM2,EDA2R,TLR4,ADGRE2,S1PR5,GFRA2,IL11RA,TAS2R10,IL1R1,ROR1,EDNRA,NRP2,LTB4R2,IL4R,TNFRSF10D,LTB4R,AR,GHR,ADCYAP1R1,EGFR,GRIN2A,TNFRSF14,TEK,EPOR,GPR162,HMCN2,PPARG,TM2D1,TAS2R3,SLC22A17,SLC39A9,IL17RC,IL18R1,ACVR2B,TAS2R4,TGFBR3,ADGRF5,CHRNA7,ANTXR2,SORL1,P…	GABRR1,F2RL2,EPHA6,FGFR4,BMPR1B,MC1R,MR1,LTB4R	1.35222	0.176304	1	FALSE	effectsize_up
GO_MF	GO:0015085	calcium ion transmembrane transporter activity	132	23	2	MCOLN2,GRIN2C,CACNA1A,CACNA1I,CACNG8,CACNA1B,GRIN3B,ATP2B2,PANX1,TRPM2,RYR3,CACNA1D,ORAI1,GRIN2A,TRPC6,ATP2B4,CHRNA7,SEC61A1,ATP2B1,CUL5,CACNA2D3,TRPM4,CACNB2	MCOLN2,PANX1	1.34375	0.17903	1	FALSE	effectsize_up
GO_MF	GO:0140678	molecular function inhibitor activity	512	97	4	SLPI,MTRNR2L9,BIRC7,MTRNR2L2,SCG5,AGTR2,CDKN2A,WFIKKN2,MTRNR2L8,LEF1,RARRES1,MDFI,PPP1R1B,DKK1,PKIB,TFPI,RGS2,CAMK2N2,GNAZ,PTN,INKA1,THBS1,PCSK1N,LXN,SERPINE2,LYNX1,CIT,PTTG1,PPP1R1A,PROS1,SERPINI1,BEX1,IQGAP2,LRRK2,MAPK8IP1,TIMP3,TESC,MCUB,TSC1,ITIH4,GPC3,WARS,TNK2,GMFB,CALM1,ID4,ATP2B4,RPL11,PARVA,PDE6D,LGALS3,SORL1,FGFR1OP,PACSIN3,A2M,PPP1R37,PEBP1,PHPT1,PSMF1,STX7,PPP1R16A,DNAJC3,PARP9,SCN1B,…	CDKN2A,MDFI,GNAZ,PDE6D	-1.31367	0.188958	1	FALSE	effectsize_down
GO_MF	GO:0005096	GTPase activator activity	271	63	0	HTR2B,RGS16,RGS2,ARHGAP10,RGS14,ARHGAP11B,CHN1,JUN,TBC1D4,RASA2,RGS17,ARHGAP11A,IQGAP2,EVI5L,RGS1,LRRK2,IQGAP3,SEC23A,ARHGAP44,RGS20,RACGAP1,EIF5,RABEP2,SGSM3,STARD13,DOCK5,TBC1D10B,ELMOD2,NRP1,SRGAP2,SYDE2,GDI2,TBC1D15,TBCD,RANGAP1,GMIP,SH3BP1,ERRFI1,ARHGAP33,RABGAP1L,ACAP3,ALS2CL,SIPA1L3,ARHGAP39,SGSM2,LLGL1,ARHGEF12,TBCK,CHML,DOCK1,ANKRD27,HACD3,TBC1D20,MYO9A,OCRL,EVI5,ARHGAP35,ASAP1,RASAL2,TB…		1.30829	0.190776	1	FALSE	effectsize_up
GO_MF	GO:0140359	ABC-type transporter activity	48	12	1	ABCB5,ABCG4,ABCC3,ABCA9,ABCA6,ABCC4,ABCB8,ABCD1,ABCB10,TAP2,ABCB7,ABCB6	ABCG4	-1.30366	0.19235	1	FALSE	effectsize_down
GO_MF	GO:0035091	phosphatidylinositol binding	275	54	4	PIK3C2G,TULP1,OBSCN,PASK,CLVS2,HIP1R,PIGK,IQGAP2,ZFYVE26,RACGAP1,ZFYVE19,CAPG,PLEKHA8,AMER2,MAPT,SNAP91,SNX11,SNX8,STAM2,GSDMB,MYO1B,PLCD1,GOLPH3L,PITPNM1,COMMD1,SNX4,PHLDA3,MPPE1,ARAP3,WDFY1,GSDMD,STAM,SNX25,SNX7,APPL2,FZD7,ARHGAP33,OSBPL2,WASHC2A,EXOC1,MARK1,SH3YL1,OGT,WDR45B,CYTH3,KRIT1,RUBCN,DENND1A,AIDA,ASAP1,EPB41,PHF12,WIPI2,HIP1	TULP1,OBSCN,PASK,PLEKHA8	1.2939	0.195699	1	FALSE	effectsize_up
GO_MF	GO:0051087	protein-folding chaperone binding	133	25	1	ATP1A2,TP53,CTSC,GET4,DNAJC10,BAG2,IQCG,TSC1,SUGT1,MVD,CDC37L1,MAPT,DNAJC3,STUB1,DNAJB1,DNAJC2,TBCD,TTC4,BAG5,USP13,BAG1,DNAJC9,STAU2,NUP62,TBCE	TP53	-1.28413	0.199095	1	FALSE	effectsize_down
GO_MF	GO:0015026	coreceptor activity	57	10	0	GPC6,ROR1,IL17RC,TGFBR3,GPC4,NRP1,ITGB1,ERBB2,NECTIN1,LRP4		-1.28363	0.199272	1	FALSE	effectsize_down
GO_MF	GO:0008408	3'-5' exonuclease activity	56	13	0	MEIOB,POLD1,EXD3,POLE,POLRMT,DIS3L,MRE11,CNOT1,TRIR,APEX1,POLG,ISG20L2,ERI1		1.2792	0.200826	1	FALSE	effectsize_up
GO_MF	GO:0140677	molecular function activator activity	1123	196	9	PENK,CALCB,IL24,CXCL14,EDN3,F2RL2,WNT7B,GAL,SPP1,GREM1,HTR2B,WNT6,CXCL8,VGF,IL1B,PTHLH,CDK5R2,AMH,NOXA1,RGS16,OGN,GDF7,DKK1,TNFSF14,RGS2,IL16,THBS4,WNT5A,ARHGAP10,TP53,RGS14,PTN,SEMA6B,CCND2,ARHGAP11B,CHN1,JUN,IGF1,TBC1D4,ADCYAP1,CD24,CAB39L,MICOS10-NBL1,RASA2,IGF2,FLRT2,PTTG1,RGS17,CTSC,ADA2,RING1,CXCL12,DNAJC10,ARHGAP11A,CBX8,SEMA6D,CTSK,IQGAP2,CARD8,EVI5L,RGS1,LRRK2,EGFR,IQGAP3,FNDC5,SEC23A,CX…	PENK,CALCB,F2RL2,WNT7B,GREM1,NOXA1,TP53,CARD8,WRNIP1	-1.26517	0.205812	1	FALSE	effectsize_down
GO_MF	GO:0140096	catalytic activity, acting on a protein	2285	480	23	MMP10,USP17L11,BIRC7,EPHA6,ADAMTS16,FGFR4,BMPR1B,DUSP2,MMP7,TTN,ECEL1,CFI,PKN3,RNF112,MME,ST14,TRIM54,TRIM58,TPSB2,TRABD2A,PRSS23,ADAM12,FBXO2,DPP6,COLGALT2,INSRR,MMP11,CDK3,ZDHHC11,IQCA1,OBSCN,AATK,MMP2,SFRP1,TRIM34,METAP1D,ENPEP,ALPK1,P3H2,TMEM59,C1S,C1R,PASK,MATK,PPM1E,ADAMTS19,CTSO,GCNT4,DTL,TNS1,PAM,MYLIP,CAMKV,MAPK11,ERAP2,FAM20C,SH3RF1,CIT,TRIM17,UBE2C,WSB1,DUSP9,NRP2,FAM173A,CTSC,PLAU,RIN…	USP17L11,EPHA6,FGFR4,BMPR1B,CFI,PKN3,RNF112,TRIM58,PRSS23,COLGALT2,OBSCN,TRIM34,METAP1D,ALPK1,TMEM59,PASK,WSB1,PTPN21,CARD8,OTUD7A,PTPN12,RNF216,CDK8	-1.25972	0.207771	1	FALSE	effectsize_down
GO_MF	GO:0016877	ligase activity, forming carbon-sulfur bonds	41	10	1	ACSL5,ACSS3,SLC27A3,SUCLG2,ACSL1,SUCLA2,SLC27A1,ATG7,DIP2A,ACSS2	SUCLG2	-1.25697	0.208766	1	FALSE	effectsize_down
GO_MF	GO:0022804	active transmembrane transporter activity	454	64	3	ABCB5,ATP1A2,ATP6V0E2,ABCG4,ABCC3,SLC16A11,UCP2,ABCA9,SLC25A22,SLC19A1,ABCA6,ABCC4,SLC18A2,ATP2B2,SLC25A26,SLC38A5,SLC38A1,SLC4A3,ABCB8,SLC6A6,SLC39A6,SLC46A3,SLC25A6_1,SLC1A5,SLC29A4,SLC10A7,SLC15A3,ATP2B4,CLCN3,SLC35E2A,CYB5A,SLC29A1,NDUFB4,SLC25A13,ATP6V1B2,SLC25A23,SLC35C2,SLC2A4,ABCD1,ATP2B1,CLCN6,SLC4A2,ATP6V1G1,SLC36A4,ATP6V0A2,ATP7B,ABCB10,SLC2A10,SLC41A1,TCIRG1,ATP6V0C,SLC45A3,TAP2,SLC37…	ATP6V0E2,ABCG4,SLC25A26	-1.25085	0.210989	1	FALSE	effectsize_down
GO_MF	GO:0003677	DNA binding	2533	546	22	SCRT1,SLPI,ONECUT3,TBX15,RFX8,FOXE1,HES2,SALL3,EBF2,PITX1,JCHAIN,POLR2J3,ESRRG,MEIOB,FOSB,ERV3-1-ZNF117,HMGN5,EGR3,TCF21,HOXC10,ATF3,LEF1,YBX2,E2F1,ZNF660-ZNF197,HIST1H4I,HIST1H2AI,ZNF676,SP6,PRDM1,HOXC8,HIST1H4E,VENTX,HMGA2,RORB,TWIST2,RADX,MCM2,GLI1,IRX3,SIX3,WBP2NL,POU3F1,CHD5,HIST2H3A,ZNF516,CLSPN,ZBTB38,SOX5,FOS,TP53,SYCP2,RAD51B,TBX3,NR4A1,POLD1,ZNF214,KIF4A,DACH1,JUN,FOXM1,RECQL4,CSRNP1,HO…	SCRT1,ONECUT3,TBX15,RFX8,FOXE1,HES2,SALL3,HMGN5,YBX2,E2F1,MCM2,WBP2NL,ZBTB38,TP53,ZNF532,ZNF484,PURG,ZSCAN20,ZNF66,SMC6,OTUD7A,WRNIP1	1.24166	0.214362	1	FALSE	effectsize_up
GO_MF	GO:0000981	DNA-binding transcription factor activity, RNA polymerase II-specific	1368	261	14	SCRT1,ONECUT3,TBX15,RFX8,FOXE1,HES2,SALL3,EBF2,PITX1,ESRRG,FOSB,ERV3-1-ZNF117,EGR3,TCF21,HOXC10,ATF3,LEF1,E2F1,ZNF660-ZNF197,ZNF676,SP6,PRDM1,HOXC8,VENTX,RORB,TWIST2,GLI1,IRX3,SIX3,POU3F1,ZNF516,ZBTB38,SOX5,FOS,TP53,TBX3,NR4A1,DACH1,JUN,FOXM1,CSRNP1,HOXC9,TFEB,HOXC5,ZNF484,PURG,JUNB,ZSCAN20,HOXA6,CREB3L1,IRF9,KCNIP3,SNAI2,ZNF66,ZNF575,NR4A3,BHLHE41,MYBL2,HLX,KLF12,ZNF573,ZNF467,ELK1,HOXA9,EGR1,ZB…	SCRT1,ONECUT3,TBX15,RFX8,FOXE1,HES2,SALL3,E2F1,ZBTB38,TP53,ZNF484,PURG,ZSCAN20,ZNF66	1.24128	0.214503	1	FALSE	effectsize_up
GO_MF	GO:0008138	protein tyrosine/serine/threonine phosphatase activity	45	12	0	DUSP2,DUSP9,DUSP8,DUSP1,DUSP23,SSH1,PTPMT1,MTMR2,CDC14B,STYXL1,DUSP12,DUSP22		1.24105	0.214588	1	FALSE	effectsize_up
GO_MF	GO:0042562	hormone binding	86	14	1	ATP1A2,EDNRB,MC1R,CRYM,ALDH1A3,AR,GHR,ADCYAP1R1,EGFR,SLC39A9,ACVR1,CMKLR1,PTH1R,THRA	MC1R	-1.23848	0.215536	1	FALSE	effectsize_down
GO_MF	GO:0051539	4 iron, 4 sulfur cluster binding	43	14	0	POLD1,NTHL1,RTEL1,POLE,DDX11,CIAO3,NUBPL,NUBP2,CDKAL1,ERCC2,ABCE1,PRIM2,ACO1,TYW1B		1.23353	0.217379	1	FALSE	effectsize_up
GO_MF	GO:0005548	phospholipid transporter activity	64	13	2	ANO4,ATP8A2,PLEKHA8,TMEM30A,GLTP,PLSCR1,PRELID2,PITPNM3,PITPNM1,PRELID3A,TMEM41B,KIAA1109,OSBPL2	ANO4,PLEKHA8	-1.2105	0.226088	1	FALSE	effectsize_down
GO_MF	GO:0003684	damaged DNA binding	71	21	1	POLD1,RECQL4,NTHL1,SMC6,FEN1,POLI,ERCC5,XRCC5,RPA2,PARP2,NEIL1,PARP1,ERCC2,BRCA1,NEIL2,PNKP,FANCG,PCNA,APEX1,HMGB2,MSH6	SMC6	1.19138	0.233503	1	FALSE	effectsize_up
GO_MF	GO:0016903	oxidoreductase activity, acting on the aldehyde or oxo group of donors	48	10	0	OGDHL,ALDH1A3,BCKDHB,ADH5,DLAT,ALDH6A1,OGDH,PDHX,PDHB,AKR1B1		-1.1851	0.235979	1	FALSE	effectsize_down
GO_MF	GO:0015485	cholesterol binding	52	10	0	APOD,PTCH1,STARD5,OSBP2,SYP,NPC2,SLC38A9,OSBPL3,OSBPL2,STARD3		-1.18068	0.237729	1	FALSE	effectsize_down
GO_MF	GO:0008028	monocarboxylic acid transmembrane transporter activity	64	10	1	CD36,ABCC3,SLC16A11,CEACAM1,ABCC4,SLC6A6,SLC9A3R1,SLC10A7,SLC27A1,SLC26A6	CD36	-1.17218	0.241126	1	FALSE	effectsize_down
GO_MF	GO:0008134	transcription factor binding	600	143	6	PITX1,CDKN2A,PRAME,TCF21,LEF1,E2F1,MDFI,HMGA2,CENPF,SIX3,ZNF516,MYOCD,KCTD1,FOS,TP53,ZNF703,TBX3,NR4A1,JUN,TTC8,JUNB,CIT,NR4A3,BHLHE41,TLE4,ELK1,PAGR1,BEX1,MED12L,AR,STAT1,MAP3K10,PPARG,TCF4,LMO4,SOX9,SCX,RUNX1T1,ID4,DACT1,TWIST1,TRIM6,RNF6,PER2,PSMA6,MLXIPL,ACTN4,STK36,NFATC2,DDX5,DAPK3,CAND2,SETD1A,PER1,PRRX1,GATA6,GMNN,KLF4,PRKCB,BBS1,EHMT2,PPARGC1B,PARP9,RELA,TFDP2,TBX2,EBF4,EZH2,APBB1,FLYWCH…	CDKN2A,E2F1,MDFI,KCTD1,TP53,PAGR1	1.16705	0.243189	1	FALSE	effectsize_up
GO_MF	GO:0042626	ATPase-coupled transmembrane transporter activity	97	23	2	ABCB5,ATP1A2,ATP6V0E2,ABCG4,ABCC3,ABCA9,ABCA6,ABCC4,ATP2B2,ABCB8,ATP2B4,ATP6V1B2,ABCD1,ATP2B1,ATP6V1G1,ATP6V0A2,ATP7B,ABCB10,TCIRG1,ATP6V0C,TAP2,ABCB7,ABCB6	ATP6V0E2,ABCG4	-1.1658	0.243695	1	FALSE	effectsize_down
GO_MF	GO:0042578	phosphoric ester hydrolase activity	361	68	4	F2RL2,ATP1A2,DUSP2,PDE4D,NOTUM,NT5E,PDE11A,PPM1E,TNS1,PDE5A,DUSP9,EDNRA,ACP5,ENPP1,PDE4C,PTPN21,PPM1J,PDE9A,FIG4,PLPP2,PPP4C,PTPN12,DUSP8,PPM1G,PDE3B,DUSP1,PLPP5,DUSP23,PLCD3,PTPRN2,TNS3,PPM1H,PLCXD1_1,TDP2,LHPP,PHPT1,IMPA2,GPCPD1,PLCD1,NT5C,PPP5C,FRA10AC1,PTPRF,SSH1,PTPMT1,MPPE1,MTMR2,PSPH,PPM1M,CTDSPL,PNKP,NT5C2,APEX1,CDC14B,PTPRM,EYA3,PPP2R5A,PPP3R1,CAMK2G,OCRL,STYXL1,SYNJ1,DUSP12,DUSP22,SAMHD…	F2RL2,PDE4D,PTPN21,PTPN12	1.1639	0.244465	1	FALSE	effectsize_up
GO_MF	GO:0016758	hexosyltransferase activity	196	38	2	COLGALT2,GCNT4,ALG8,GBE1,ALG9,OSTC,ALG11,STT3A,B4GALNT4,STT3B,GALNT17,POMGNT1,ALG10B,B4GALNT1,UGGT2,B4GALT6,MTAP,C1GALT1C1,ALG10,HEXA,RPN1,MGAT5,GALNT16,POGLUT3,CSGALNACT2,EXTL2,GBGT1,MGAT4B,ALG1,B3GALNT2,OGT,UGGT1,EXTL3,POGLUT1,COLGALT1,POGLUT2,MGAT4A,GALNT2	COLGALT2,ALG8	-1.153	0.24891	1	FALSE	effectsize_down
GO_MF	GO:0060090	molecular adaptor activity	622	156	4	LPL,JCHAIN,PRAME,ITGA2B,E2F1,COL11A1,ZDHHC11,COL14A1,RGS14,TAB3,CARD10,COL11A2,SPSB1,DTL,NEFH,MAPK8IP2,SH3RF1,FLRT2,TRIM17,TYROBP,HDGFL2,SHANK1,MYD88,MLPH,TELO2,COL8A2,HIP1R,NUFIP1,AR,EMILIN1,CARD8,GRAPL,LRRK2,MAPK8IP1,TRAF2,DLGAP1,BICD1,PEX3,UBXN8,ARRDC4,SLC9A3R1,AP1S3,TMEM250,SCRIB,TRIM11,TRIM6,TBC1D31,MLLT3,BCL2L11,DAB2,NFATC2,STX1B,SERINC1,LGALS3,GTF2E1,FLRT1,ERG28,MAPT,SPTBN4,APH1B,OBSL1,LAM…	LPL,ITGA2B,E2F1,CARD8	1.14363	0.252776	1	FALSE	effectsize_up
GO_MF	GO:0050840	extracellular matrix binding	56	14	1	SPP1,ITGA2B,COL11A1,OLFML2B,THBS1,OLFML2A,ACHE,SSC5D,ELN,LGALS3,SPARCL1,ITGB1,VEGFA,PLEKHA2	ITGA2B	1.12947	0.258699	1	FALSE	effectsize_up
GO_MF	GO:0016796	exonuclease activity, active with either ribo- or deoxyribonucleic acids and producing 5'-phosphomonoesters	61	12	0	MEIOB,POLD1,FEN1,POLE,POLRMT,DIS3L,MRE11,CNOT1,XRN1,APEX1,ISG20L2,ERI1		1.12599	0.260171	1	FALSE	effectsize_up
GO_MF	GO:0005262	calcium channel activity	114	20	2	MCOLN2,GRIN2C,CACNA1A,CACNA1I,CACNG8,CACNA1B,GRIN3B,PANX1,TRPM2,RYR3,CACNA1D,ORAI1,GRIN2A,TRPC6,CHRNA7,SEC61A1,CUL5,CACNA2D3,TRPM4,CACNB2	MCOLN2,PANX1	1.12078	0.26238	1	FALSE	effectsize_up
GO_MF	GO:0140104	molecular carrier activity	95	18	0	MB,MYD88,EMC1,RANBP6,XPO4,RANBP17,SCO1,NUBPL,OXA1L,NUBP2,CBWD5,JDP2,ANP32E,PEX5,XPO7,EIF4ENIF1,CSE1L,SNUPN		-1.11991	0.262753	1	FALSE	effectsize_down
GO_MF	GO:0004879	nuclear receptor activity	52	14	0	ESRRG,RORB,NR4A1,NR4A3,AR,PPARG,NR6A1,NR2F1,RARG,NR2F6,ESRRA,RXRA,RXRB,THRA		1.11756	0.263756	1	FALSE	effectsize_up
GO_MF	GO:0098531	ligand-activated transcription factor activity	53	14	0	ESRRG,RORB,NR4A1,NR4A3,AR,PPARG,NR6A1,NR2F1,RARG,NR2F6,ESRRA,RXRA,RXRB,THRA		1.11756	0.263756	1	FALSE	effectsize_up
GO_MF	GO:0043565	sequence-specific DNA binding	1673	337	15	SCRT1,ONECUT3,TBX15,RFX8,FOXE1,HES2,SALL3,EBF2,PITX1,ESRRG,FOSB,ERV3-1-ZNF117,EGR3,TCF21,HOXC10,ATF3,LEF1,E2F1,ZNF660-ZNF197,ZNF676,SP6,PRDM1,HOXC8,VENTX,HMGA2,RORB,TWIST2,MCM2,GLI1,IRX3,SIX3,POU3F1,ZNF516,ZBTB38,SOX5,FOS,TP53,TBX3,NR4A1,DACH1,JUN,FOXM1,CSRNP1,HOXC9,TFEB,HOXC5,ZNF484,PURG,JUNB,ZSCAN20,HOXA6,CREB3L1,IRF9,KCNIP3,SNAI2,ZNF66,ZNF575,NR4A3,NFKBIZ,BHLHE41,MYBL2,HLX,KLF12,TELO2,ZNF573,Z…	SCRT1,ONECUT3,TBX15,RFX8,FOXE1,HES2,SALL3,E2F1,MCM2,ZBTB38,TP53,ZNF484,PURG,ZSCAN20,ZNF66	1.11699	0.263997	1	FALSE	effectsize_up
GO_MF	GO:0001098	basal transcription machinery binding	60	16	2	TP53,AR,UVSSA,TCF4,ELP2,ERCC5,LLPH,ELOF1,FBL,ZNHIT6,RPRD2,GTF2F1,SCAF4,WDR43,WAC,PAF1	TP53,UVSSA	-1.11202	0.26613	1	FALSE	effectsize_down
GO_MF	GO:0001099	basal RNA polymerase II transcription machinery binding	60	16	2	TP53,AR,UVSSA,TCF4,ELP2,ERCC5,LLPH,ELOF1,FBL,ZNHIT6,RPRD2,GTF2F1,SCAF4,WDR43,WAC,PAF1	TP53,UVSSA	-1.11202	0.26613	1	FALSE	effectsize_down
GO_MF	GO:0015108	chloride transmembrane transporter activity	119	22	3	GABRR1,CLIC6,ANO4,ANO8,CLIC2,UCP2,ANO5,SLC18A2,CLIC5,SLC4A3,SLC6A6,TTYH1,CLCN3,GABRB3,CLCN6,SLC4A2,MFSD8,TTYH2,PACC1,SLC25A27,SLC26A6,SLC25A14	GABRR1,ANO4,ANO8	-1.1116	0.266308	1	FALSE	effectsize_down
GO_MF	GO:0015399	primary active transmembrane transporter activity	165	27	2	ABCB5,ATP1A2,ATP6V0E2,ABCG4,ABCC3,ABCA9,ABCA6,ABCC4,ATP2B2,ABCB8,ATP2B4,CYB5A,NDUFB4,ATP6V1B2,ABCD1,ATP2B1,ATP6V1G1,ATP6V0A2,ATP7B,ABCB10,TCIRG1,ATP6V0C,TAP2,COX15,ABCB7,ABCB6,COX7A2L	ATP6V0E2,ABCG4	-1.10773	0.267979	1	FALSE	effectsize_down
GO_MF	GO:0017124	SH3 domain binding	122	27	3	ESPN,NOXA1,ADAM12,SGIP1,CNTNAP1,CIT,PTTG1,SHANK1,HIP1R,PTPN12,MAPT,KHDRBS3,PLSCR1,MVB12A,WASF2,SH3BP1,EPS15,UVRAG,ADAM17,DNM2,DOCK1,KHDRBS1,SIRPA,TP53BP2,SYNJ1,RAPGEF1,ARHGAP31	NOXA1,CNTNAP1,PTPN12	1.07332	0.283126	1	FALSE	effectsize_up
GO_MF	GO:0016791	phosphatase activity	273	50	2	ATP1A2,DUSP2,NT5E,PPM1E,TNS1,DUSP9,ACP5,ENPP1,PTPN21,PPM1J,FIG4,PLPP2,PPP4C,PTPN12,DUSP8,PPM1G,DUSP1,PLPP5,DUSP23,PTPRN2,TNS3,PPM1H,LHPP,PHPT1,IMPA2,NT5C,PPP5C,FRA10AC1,PTPRF,SSH1,PTPMT1,MTMR2,PSPH,PPM1M,CTDSPL,PNKP,NT5C2,CDC14B,PTPRM,EYA3,PPP2R5A,PPP3R1,CAMK2G,OCRL,STYXL1,SYNJ1,DUSP12,DUSP22,CDC25B,NANP	PTPN21,PTPN12	1.07076	0.284277	1	FALSE	effectsize_up
GO_MF	GO:0019843	rRNA binding	67	15	0	MDM2,RPL11,FASTKD2,CIRBP,MRPL11,RPS13,RPF2,RPS18,IMP3,TACO1,RRS1,RBM34,ERI1,KDM2B,MRPL16		-1.05672	0.290639	1	FALSE	effectsize_down
GO_MF	GO:0008234	cysteine-type peptidase activity	187	37	2	USP17L11,SFRP1,CTSO,CTSC,JOSD2,CASP10,PIGK,CTSK,CASP4,USP27X,GGH,USP51,OTUD7A,SENP3,CASP8,CAPN15,USP24,USP46,SCRN2,ATG4B,USPL1,USP42,CAPNS1,OTUD1,TANK,ATXN3,USP47,USP4,MINDY4,USP22,CYLD,CFLAR,USP48,USP13,USP5,USP49,CASP6	USP17L11,OTUD7A	-1.04399	0.296492	1	FALSE	effectsize_down
GO_MF	GO:0019209	kinase activator activity	135	27	1	GREM1,CDK5R2,CCND2,CD24,CAB39L,IGF2,EGFR,CALM1,ACVR2B,ACSL1,CKS2,CCND3,HBEGF,DAZAP2,SLC27A1,DBF4B,DBF4,VEGFA,MOB2,CKS1B,MOB3C,CCNK,DAXX,STRADA,PRKAG2,PARP6,MAP2K1	GREM1	-1.02153	0.307005	1	FALSE	effectsize_down
GO_MF	GO:0019894	kinesin binding	44	18	2	KIF18B,KCNC1,PRC1,NEFH,MAPK8IP2,CLSTN2,RAB29,KIF5A,MAPK8IP1,AP1G1,TOR1A,DISC1,KLC2,KLC1,DCP1A,TTBK2,STAU2,TOR1B	PRC1,RAB29	1.02079	0.307354	1	FALSE	effectsize_up
GO_MF	GO:0044325	transmembrane transporter binding	133	24	2	KCNC2,PDE4D,KCNC1,SCN4B,PANX1,RIMS2,LRRK2,BAG2,SLC9A3R1,FGF12,CALM1,SNTA1,TCAF1,ACTN4,S100A10,PHPT1,SCN1B,GOPC,ACTN1,KCNAB3,HOMER1,CAMK2D,SRC,DIAPH1	PDE4D,PANX1	-1.01759	0.308875	1	FALSE	effectsize_down
GO_MF	GO:0032934	sterol binding	63	14	0	APOD,PTCH1,STARD5,OSBP2,SYP,OSBPL9,NPC2,SLC38A9,OSBPL3,OSBPL2,STARD3,INSIG2,SMO,SCAP		-1.01291	0.311102	1	FALSE	effectsize_down
GO_MF	GO:0051213	dioxygenase activity	93	21	0	ASPHD1,P3H2,PTGS1,HSPBAP1,TET2,ALKBH8,P4HB,KDM2A,RIOX2,P3H3,ADI1,FTO,JMJD1C,OGFOD3,KDM4A,KDM5B,OGFOD2,KDM3B,KDM2B,EGLN1,KDM3A		-1.01213	0.311475	1	FALSE	effectsize_down
GO_MF	GO:0019212	phosphatase inhibitor activity	47	15	0	PPP1R1B,PTN,PPP1R1A,TESC,LGALS3,PPP1R37,ELFN1,PPP1R35,PPP1R8,MGAT5,ANP32E,PPP1R26,LMTK2,STYXL1,PPP1R10		1.00294	0.31589	1	FALSE	effectsize_up
GO_MF	GO:0016616	oxidoreductase activity, acting on the CH-OH group of donors, NAD or NADP as acceptor	125	14	0	ABCC4,BDH2,SPR,PHGDH,ADHFE1,BDH1,IMPDH1,ADH5,UGDH,IMPDH2,KCNAB3,CTBP1,ME2,AKR1B1		-1.00222	0.316237	1	FALSE	effectsize_down
GO_MF	GO:0090079	translation regulator activity, nucleic acid binding	109	19	0	MTIF3,EIF4A1,EIF5,MCTS1,EIF2A,RPS27L,SHMT1,EIF2B2,EIF3B,EIF3K,EIF4G2,EIF2S1,PAIP2B,EIF4G3,EEF1A1,CTIF,EIF5B,EIF4E2,ABCF1		-0.993706	0.320366	1	FALSE	effectsize_down
GO_MF	GO:0051015	actin filament binding	207	48	3	MYH2,TULP1,MYH14,TTN,ESPN,SPTB,ABLIM1,MYO15A,CORO6,PANX1,CAMSAP3,ADD3,LIMD2,HIP1R,IQGAP2,EGFR,CORO2B,ADD2,COTL1,MICALL2,IQGAP3,SAMD14,CNN2,CAPG,ACTN4,MARCKSL1,SPTBN4,PHPT1,MARCKS,ABITRAM,MYO1B,MACF1,GAS2L1,ACTN1,MYO18A,MYO1D,CACNB2,CAPZB,FRG1,CAPZA1,CORO1B,MYO5A,PICK1,BLOC1S6,DBNL,MYO9A,MYO6,HIP1	TULP1,MYH14,PANX1	0.989528	0.322405	1	FALSE	effectsize_up
GO_MF	GO:0019842	vitamin binding	150	24	0	OGDHL,P3H2,SLC19A1,PAM,RBP1,TCN2,CRABP2,CD320,KYAT1,SHMT1,SRR,ILVBL,OPN3,P3H3,OGDH,NFS1,OGFOD3,OGFOD2,MMUT,PLPBP,CISD1,PCCA,UROS,EGLN1		0.964785	0.334653	1	FALSE	effectsize_up
GO_MF	GO:0001217	DNA-binding transcription repressor activity	268	59	4	SCRT1,TBX15,HES2,TCF21,ATF3,LEF1,PRDM1,IRX3,TP53,TBX3,DACH1,JUN,CREB3L1,KCNIP3,SNAI2,BHLHE41,KLF12,ZBTB20,PPARG,TWIST1,MXD3,MLXIPL,HEYL,NFATC2,CC2D1A,ZNF217,ZNF219,PRRX1,MZF1,ZGPAT,ZBTB26,RELA,TBX2,GTF2IRD1,NR2F1,ZNF418,ZNF692,ZNF350,ZBTB21,BCL6,IRF3,NR2F6,ZNF281,E4F1,JDP2,FOXO3,PRDM5,ZNF140,VAX2,SP2,FOXK1,ZFHX3,MXI1,ZNF746,ZNF512B,PURB,TGIF1,HIVEP1,GZF1	SCRT1,TBX15,HES2,TP53	0.961669	0.336216	1	FALSE	effectsize_up
GO_MF	GO:0016874	ligase activity	166	32	2	ACSL5,ACSS3,SLC27A3,PPCS,TPGS1,GHDC,SUCLG2,VARS2,MDM2,WARS,FARSB,ACSL1,LIG1,MTHFD1L,TTLL7,SUCLA2,SLC27A1,ATP6V0C,RARS2,MCCC2,CTPS1,FARSA,ASNSD1,AARS2,PCCA,ATG7,GARS,DIP2A,RTCB,TTL,ACSS2,GMPS	PPCS,SUCLG2	-0.956106	0.339019	1	FALSE	effectsize_down
GO_MF	GO:1901505	carbohydrate derivative transmembrane transporter activity	55	12	1	ABCC3,SLC19A1,SLC25A26,SLC25A6_1,SLC29A4,SLC15A3,SLC29A1,SLC33A1,SLC25A23,ABCD1,SLC37A4,SLC35B2	SLC25A26	0.949735	0.342247	1	FALSE	effectsize_up
GO_MF	GO:0003700	DNA-binding transcription factor activity	1456	279	15	SCRT1,ONECUT3,TBX15,RFX8,FOXE1,HES2,SALL3,EBF2,PITX1,ESRRG,FOSB,ERV3-1-ZNF117,EGR3,TCF21,HOXC10,ATF3,LEF1,E2F1,ZNF660-ZNF197,ZNF676,SP6,PRDM1,HOXC8,VENTX,RORB,TWIST2,GLI1,IRX3,SIX3,POU3F1,ZNF516,ZBTB38,SOX5,FOS,TP53,TBX3,NR4A1,ZNF214,DACH1,JUN,FOXM1,CSRNP1,HOXC9,TFEB,ZNF532,HOXC5,ZNF484,PURG,JUNB,ZSCAN20,HOXA6,CREB3L1,IRF9,KCNIP3,SNAI2,ZNF66,ZNF575,NR4A3,BHLHE41,MYBL2,HLX,KLF12,ZNF573,ZNF467,ELK1…	SCRT1,ONECUT3,TBX15,RFX8,FOXE1,HES2,SALL3,E2F1,ZBTB38,TP53,ZNF532,ZNF484,PURG,ZSCAN20,ZNF66	0.946344	0.343973	1	FALSE	effectsize_up
GO_MF	GO:0003724	RNA helicase activity	77	17	0	EIF4A1,DDX60L,DDX5,DDX58,DDX17,DHX36,MTREX,DDX19A,DDX24,DHX35,DDX41,DHX16,DDX18,UPF1,DHX33,DDX23,IGHMBP2		-0.946301	0.343995	1	FALSE	effectsize_down
GO_MF	GO:0003725	double-stranded RNA binding	73	13	0	EIF4A1,DDX60L,DDX58,ACTN1,DHX36,DICER1,STRBP,CLTC,EIF2AK2,DHX33,ZNF346,ADARB1,STAU2		-0.933806	0.350404	1	FALSE	effectsize_down
GO_MF	GO:0004713	protein tyrosine kinase activity	138	31	2	EPHA6,FGFR4,TTN,INSRR,AATK,MATK,NRP2,EGFR,TEK,TNK2,NRP1,JAK3,JAK2,DDR2,FGFRL1,ERBB2,EPHB1,PKM,EPHB3,NEK1,DDR1,PDGFRB,IGF2R,TESK2,EIF2AK2,FER,DYRK3,SRC,CLK2,BAZ1B,MAP2K1	EPHA6,FGFR4	0.927796	0.353513	1	FALSE	effectsize_up
GO_MF	GO:0008173	RNA methyltransferase activity	62	17	2	TARBP1,NSUN3,ALKBH8,NSUN5,TRMT5,THUMPD2,METTL6,METTL15,FBL,METTL7A,METTL14,TRMO,METTL16,TRMT2B,METTL8,NOP2,RRNAD1	TARBP1,NSUN3	-0.926627	0.35412	1	FALSE	effectsize_down
GO_MF	GO:0140658	ATP-dependent chromatin remodeler activity	36	13	0	CHD5,MYD88,CHD7,ERCC6L2,CHD1L,CHD9,SMARCAD1,SMARCA4,SMARCAL1,TTF2,BTAF1,SMARCA5,CHD2		-0.918611	0.358299	1	FALSE	effectsize_down
GO_MF	GO:0008013	beta-catenin binding	86	22	1	LEF1,GJA1,CTNND2,AJAP1,MED12L,AR,TCF4,SLC9A3R1,SOX9,DACT1,KANK1,AMER2,TAX1BP3,SETD1A,KLF4,DLG5,GRIP1,TBL1XR1,FOXO3,GLI3,CTNND1,CARM1	GJA1	-0.914302	0.360558	1	FALSE	effectsize_down
GO_MF	GO:0004860	protein kinase inhibitor activity	73	22	1	CDKN2A,PPP1R1B,PKIB,CAMK2N2,INKA1,CIT,MAPK8IP1,TESC,GMFB,PARVA,FGFR1OP,DNAJC3,SPRY4,SPRED1,PRKAR1B,KAT2B,SMO,IBTK,PRKAR2A,SPRED2,HEXIM1,PRKAG2	CDKN2A	0.909346	0.363167	1	FALSE	effectsize_up
GO_MF	GO:0004714	transmembrane receptor protein tyrosine kinase activity	60	15	2	EPHA6,FGFR4,INSRR,NRP2,EGFR,TEK,NRP1,DDR2,FGFRL1,ERBB2,EPHB1,EPHB3,DDR1,PDGFRB,IGF2R	EPHA6,FGFR4	0.899405	0.368437	1	FALSE	effectsize_up
GO_MF	GO:0017022	myosin binding	74	13	0	MLPH,RAB3B,IQGAP3,SLC9A3R1,VEZT,RAB6B,MYL12B,RAB8A,GIPC1,RAB3A,LLGL1,RAB10,LMTK2		0.899118	0.36859	1	FALSE	effectsize_up
GO_MF	GO:0005504	fatty acid binding	49	13	1	CD36,S100A8,S100A9,PTGDS,FABP4,RBP1,CRABP2,PPARG,ADH5,PRR7,DBT,NME2,ACOX3	CD36	-0.888824	0.374098	1	FALSE	effectsize_down
GO_MF	GO:0005080	protein kinase C binding	52	15	2	NELL1,NELL2,FEZ1,ADD3,SRSF2,TOP2A,DACT1,CAVIN3,PRKCB,MARCKS,PRKD1,HDAC9,PKN1,PICK1,SRC	FEZ1,SRSF2	-0.887516	0.374801	1	FALSE	effectsize_down
GO_MF	GO:0015291	secondary active transmembrane transporter activity	285	36	1	SLC16A11,UCP2,SLC25A22,SLC19A1,SLC18A2,SLC25A26,SLC38A5,SLC38A1,SLC4A3,SLC6A6,SLC39A6,SLC46A3,SLC25A6_1,SLC1A5,SLC10A7,SLC15A3,CLCN3,SLC35E2A,SLC29A1,SLC25A13,SLC25A23,SLC35C2,SLC2A4,CLCN6,SLC4A2,SLC36A4,SLC2A10,SLC41A1,SLC45A3,SLC37A4,SLCO3A1,SLC26A6,SLC35B2,SLC25A1,SLC25A14,SLC30A4	SLC25A26	-0.881966	0.377795	1	FALSE	effectsize_down
GO_MF	GO:0008509	monoatomic anion transmembrane transporter activity	140	23	3	GABRR1,CLIC6,ANO4,ANO8,CLIC2,UCP2,SLC19A1,ANO5,SLC18A2,CLIC5,SLC4A3,SLC6A6,TTYH1,CLCN3,GABRB3,CLCN6,SLC4A2,MFSD8,TTYH2,PACC1,SLC25A27,SLC26A6,SLC25A14	GABRR1,ANO4,ANO8	-0.868742	0.384988	1	FALSE	effectsize_down
GO_MF	GO:0016614	oxidoreductase activity, acting on CH-OH group of donors	135	17	1	ABCC4,D2HGDH,BDH2,SPR,PHGDH,ADHFE1,BDH1,IMPDH1,ADH5,GPD2,UGDH,IMPDH2,KCNAB3,CTBP1,ME2,L2HGDH,AKR1B1	D2HGDH	-0.859427	0.390105	1	FALSE	effectsize_down
GO_MF	GO:0038024	cargo receptor activity	73	15	1	CD36,AMN,SDC1,ENPP1,CXCL16,SSC5D,CD320,DAB2,SORL1,SCARF2,TMED2,MSR1,TMED10,SCARF1,COLEC12	CD36	-0.852477	0.393949	1	FALSE	effectsize_down
GO_MF	GO:0030674	protein-macromolecule adaptor activity	453	113	2	LPL,JCHAIN,PRAME,COL11A1,ZDHHC11,COL14A1,RGS14,CARD10,COL11A2,SPSB1,DTL,NEFH,MAPK8IP2,SH3RF1,FLRT2,TRIM17,HDGFL2,SHANK1,MLPH,COL8A2,HIP1R,NUFIP1,CARD8,GRAPL,LRRK2,MAPK8IP1,TRAF2,BICD1,PEX3,UBXN8,ARRDC4,SLC9A3R1,AP1S3,SCRIB,TRIM11,TRIM6,DAB2,STX1B,SERINC1,LGALS3,FLRT1,ERG28,MAPT,SPTBN4,APH1B,OBSL1,KLF4,GNB1,STX7,ANKRD9,DLG5,AKAP13,NCSTN,VAMP2,SPSB2,PSMC6,CUL5,FRS2,TRIM5,CHD1L,AKIRIN2,RAPGEF4,STX10…	LPL,CARD8	0.850502	0.395046	1	FALSE	effectsize_up
GO_MF	GO:0022853	active monoatomic ion transmembrane transporter activity	244	30	1	ATP1A2,ATP6V0E2,SLC25A22,SLC19A1,SLC18A2,ATP2B2,SLC38A5,SLC38A1,SLC4A3,SLC6A6,SLC39A6,SLC15A3,ATP2B4,CYB5A,SLC29A1,SLC25A13,ATP6V1B2,ATP2B1,SLC4A2,ATP6V1G1,ATP6V0A2,ATP7B,SLC2A10,SLC41A1,TCIRG1,ATP6V0C,SLC45A3,SLC26A6,COX15,COX7A2L	ATP6V0E2	0.849024	0.395868	1	FALSE	effectsize_up
GO_MF	GO:0046982	protein heterodimerization activity	344	53	2	ATP1A2,ATF3,HIST1H4I,ABCG4,HIST1H2AI,HIST1H4E,GABBR2,HIST2H3A,TP53,NR4A1,TLR4,HIST2H3D,BHLHE41,HIST1H2AE,HIP1R,TENM1,ADD2,XBP1,PAFAH1B3,TOP2A,TCF4,MLXIPL,P4HB,PDGFA,PSMF1,ITGB1,H3F3B,ABCD1,ZHX2,ERBB2,HIST1H4C,HEXA,TCOF1,ARNT2,TAF6L,TAF9,H2AFJ,NFYC,POLE4,MICU2,QTRT2,JDP2,ZHX3,GABBR1,SOS2,RRAGA,RRAGD,IKBKB,H2AFV,TAF6,KATNA1,SMC1A,HIP1	ABCG4,TP53	0.842507	0.399504	1	FALSE	effectsize_up
GO_MF	GO:0016811	hydrolase activity, acting on carbon-nitrogen (but not peptide) bonds, in linear amides	71	12	1	ASPG,PIGL,AGA,BTD,AMDHD2,ACER3,SIRT7,HINT3,ASAH2B,HDAC9,MIER1,HINT2	ASPG	-0.838681	0.401648	1	FALSE	effectsize_down
GO_MF	GO:0042277	peptide binding	326	51	1	CD36,CACNA1A,MME,EDNRB,CEMIP,FBXO2,CACNA1B,ENPEP,TLR4,PGRMC1,MAPK8IP2,ERAP2,ACHE,CLSTN2,BCHE,ITM2A,GHR,ADCYAP1R1,GRIN2A,PPARG,ITM2B,TM2D1,TPP1,RANBP6,C1QA,CHRNA7,SORL1,SEC61A1,COL25A1,RELA,ERAP1,ACVR1,APBB1,CMKLR1,MSR1,B2M,SRP54,APBA2,TAP2,CLTB,RXRA,HLA-DRB1,PFDN2,PPIE,PEX5,PTH1R,PFDN5,FZD5,AP2B1,PPP3R1,APBA1	CD36	-0.836852	0.402676	1	FALSE	effectsize_down
GO_MF	GO:0035591	signaling adaptor activity	104	23	0	ZDHHC11,RGS14,CARD10,MAPK8IP2,SH3RF1,SHANK1,GRAPL,LRRK2,MAPK8IP1,SCRIB,GNB1,DLG5,AKAP13,FRS2,GRIP1,HOMER2,HOMER1,KHDRBS1,NOS1AP,IFNAR2,KSR1,MAP2K1,NUP62		0.834419	0.404045	1	FALSE	effectsize_up
GO_MF	GO:0140097	catalytic activity, acting on DNA	248	72	2	MEIOB,HMGA2,MCM2,CHD5,RAD51B,POLD1,RECQL4,XRCC2,CHTF18,NTHL1,MYD88,AEN,RTEL1,FEN1,TOP2A,POLI,ERCC5,WRNIP1,POLE,MLH3,DNMT1,ASCC3,EXOG,LIG1,DNASE1L1,CHD7,XRCC5,TDP2,RFC2,ERCC6L2,DDX11,CHD1L,MBD4,MCM8,MCM3,MYO18A,CHD9,SMARCAD1,MCM4,NEIL1,TOP1MT,SMARCA4,MCM6,DHX36,SMARCAL1,DNMT3B,ERCC2,DICER1,FTO,RBBP4,RFC4,POLE4,NEIL2,TTF2,BTAF1,MRE11,EME2,SMARCA5,PCNA,APEX1,POLG,MCM9,CHD2,UPF1,POLA1,MSH6,DNMT3A,FAN…	MCM2,WRNIP1	0.834307	0.404108	1	FALSE	effectsize_up
GO_MF	GO:0030295	protein kinase activator activity	126	26	1	GREM1,CDK5R2,CCND2,CD24,CAB39L,IGF2,EGFR,CALM1,ACSL1,CKS2,CCND3,HBEGF,DAZAP2,SLC27A1,DBF4B,DBF4,VEGFA,MOB2,CKS1B,MOB3C,CCNK,DAXX,STRADA,PRKAG2,PARP6,MAP2K1	GREM1	-0.83317	0.404749	1	FALSE	effectsize_down
GO_MF	GO:0008081	phosphoric diester hydrolase activity	87	18	2	F2RL2,PDE4D,NOTUM,PDE11A,PDE5A,EDNRA,ENPP1,PDE4C,PDE9A,PDE3B,PLCD3,PLCXD1_1,TDP2,GPCPD1,PLCD1,MPPE1,APEX1,FAN1	F2RL2,PDE4D	-0.826476	0.408534	1	FALSE	effectsize_down
GO_MF	GO:0048029	monosaccharide binding	74	16	1	ALPK1,P3H2,SLC2A3,PAM,LGALS9,GALK1,FUOM,CLEC4A,GPI,LMAN1,P3H3,OGFOD3,IGF2R,COLEC12,OGFOD2,EGLN1	ALPK1	-0.822351	0.410877	1	FALSE	effectsize_down
GO_MF	GO:0015297	antiporter activity	136	22	1	UCP2,SLC19A1,SLC18A2,SLC25A26,SLC38A5,SLC4A3,SLC25A6_1,SLC1A5,CLCN3,SLC35E2A,SLC25A13,SLC25A23,SLC35C2,CLCN6,SLC4A2,SLC41A1,SLC37A4,SLC26A6,SLC35B2,SLC25A1,SLC25A14,SLC30A4	SLC25A26	-0.821646	0.411278	1	FALSE	effectsize_down
GO_MF	GO:0050660	flavin adenine dinucleotide binding	88	16	2	AIFM3,ACADL,D2HGDH,TXNRD1,ACADS,COQ6,AGPS,ACAD11,ILVBL,IVD,DUS3L,DUS1L,ERO1B,KDM1B,QSOX1,ACOX3	AIFM3,D2HGDH	0.818496	0.413074	1	FALSE	effectsize_up
GO_MF	GO:0031406	carboxylic acid binding	194	32	1	CD36,S100A8,S100A9,PTGDS,COL11A1,FABP4,GRIN3B,P3H2,SLC19A1,EPDR1,PAM,RBP1,CRABP2,PPARG,ADH5,DDAH1,PRR7,SHMT1,SRR,SLC38A9,P3H3,OGFOD3,RXRA,IGF2R,ST8SIA4,OGFOD2,DBT,PCCA,UROS,NME2,EGLN1,ACOX3	CD36	-0.811645	0.416996	1	FALSE	effectsize_down
GO_MF	GO:0043177	organic acid binding	206	32	1	CD36,S100A8,S100A9,PTGDS,COL11A1,FABP4,GRIN3B,P3H2,SLC19A1,EPDR1,PAM,RBP1,CRABP2,PPARG,ADH5,DDAH1,PRR7,SHMT1,SRR,SLC38A9,P3H3,OGFOD3,RXRA,IGF2R,ST8SIA4,OGFOD2,DBT,PCCA,UROS,NME2,EGLN1,ACOX3	CD36	-0.811645	0.416996	1	FALSE	effectsize_down
GO_MF	GO:0005200	structural constituent of cytoskeleton	112	19	1	INA,SPTB,DES,NEFH,ADD3,TUBB4A,ADD2,BICD1,LMNB2,EPB41L4B,SPTBN4,LMNA,LMNB1,HLA-DRB1,TUBE1,EPB41L3,DBNL,EPB41,HIP1	INA	0.811404	0.417134	1	FALSE	effectsize_up
GO_MF	GO:0003723	RNA binding	2014	376	10	SLPI,CDKN2A,HMGN5,YBX2,HIST1H4I,HIST1H4E,ELAVL3,RADX,TARBP1,COL14A1,TP53,AFF2,JUN,EPPK1,TES,PUS7L,TNS1,PURG,MKI67,NSUN3,TRMT11,FCF1,MBNL2,RPP25,TXN,NUFIP1,MRPL45,RBPMS2,ZFP36,CBX8,RBMS1,PUS7,SRSF8,SRSF2,FNDC3A,RRP1,FNDC3B,RBMS3,MSI2,EIF4A1,MDM2,NUSAP1,TOP2A,PELP1,LOC102724159,ALKBH8,TENT5A,SUGT1,ARL6IP4,DDX60L,RPS8,SOX9,IMPDH1,RPL22,NOVA2,JAKMIP1,C1orf35,MTERF1,TMSB4X,GPBP1L1,MTCL1,NSUN5,ZCCHC24,…	CDKN2A,HMGN5,YBX2,TARBP1,TP53,PURG,NSUN3,FCF1,PUS7,SRSF2	-0.81058	0.417607	1	FALSE	effectsize_down
GO_MF	GO:0008094	ATP-dependent activity, acting on DNA	123	42	2	MCM2,CHD5,RAD51B,RECQL4,XRCC2,CHTF18,MYD88,RTEL1,TOP2A,WRNIP1,MLH3,ASCC3,CHD7,XRCC5,RFC2,ERCC6L2,DDX11,CHD1L,MCM8,MCM3,MYO18A,CHD9,SMARCAD1,MCM4,SMARCA4,MCM6,DHX36,SMARCAL1,ERCC2,RBBP4,RFC4,TTF2,BTAF1,MRE11,SMARCA5,MCM9,CHD2,UPF1,MSH6,ATAD5,MCM5,IGHMBP2	MCM2,WRNIP1	0.794367	0.426982	1	FALSE	effectsize_up
GO_MF	GO:0000987	cis-regulatory region sequence-specific DNA binding	1218	242	13	SCRT1,ONECUT3,TBX15,RFX8,FOXE1,HES2,SALL3,EBF2,PITX1,ESRRG,FOSB,ERV3-1-ZNF117,EGR3,TCF21,HOXC10,ATF3,LEF1,E2F1,ZNF660-ZNF197,ZNF676,SP6,PRDM1,VENTX,HMGA2,RORB,GLI1,IRX3,SIX3,POU3F1,ZNF516,ZBTB38,SOX5,FOS,TP53,TBX3,NR4A1,DACH1,JUN,HOXC9,TFEB,HOXC5,ZNF484,JUNB,ZSCAN20,HOXA6,CREB3L1,IRF9,KCNIP3,SNAI2,ZNF66,ZNF575,NR4A3,NFKBIZ,BHLHE41,MYBL2,KLF12,ZNF573,ZNF467,ELK1,HOXA9,EGR1,ZBTB20,PRRX2,AR,STAT2,ST…	SCRT1,ONECUT3,TBX15,RFX8,FOXE1,HES2,SALL3,E2F1,ZBTB38,TP53,ZNF484,ZSCAN20,ZNF66	0.793385	0.427554	1	FALSE	effectsize_up
GO_MF	GO:0140375	immune receptor activity	151	17	1	CSF3R,CD44,MR1,GFRA2,IL11RA,IL1R1,IL4R,GHR,EPOR,IL17RC,IL18R1,FCGR2A,FPR3,CMKLR1,IL27RA,HLA-DRB1,IFNAR2	MR1	0.783036	0.433606	1	FALSE	effectsize_up
GO_MF	GO:0043167	ion binding	6080	1236	56	GNAT3,SCRT1,MMP10,MYH2,CD36,LPL,ABCB5,MB,PIK3C2G,PALM3,BIRC7,TULP1,AIFM3,YPEL4,MYH14,ACAN,SALL3,EBF2,ATP1A2,SCG5,SPP1,JCHAIN,PCDH11X,RASL11B,S100A8,EPHA6,S100A9,RGN,ADAMTS16,FGFR4,ESRRG,SYT3,CCBE1,HTR2B,BMPR1B,MMP7,TTN,KCNA4,ECEL1,ACADL,CFI,ERV3-1-ZNF117,HPCAL4,PTGDS,TK1,CACNA1A,PKN3,EGR3,NPTX1,RNF112,CIB2,PDE4D,MME,TRIM54,TRIM58,ITGA2B,DUOX2,NELL1,GSTM1,COMP,ZNF660-ZNF197,TRABD2A,NELL2,FIBCD1,AB…	GNAT3,SCRT1,CD36,LPL,PALM3,TULP1,AIFM3,YPEL4,MYH14,ACAN,SALL3,RASL11B,EPHA6,FGFR4,SYT3,CCBE1,BMPR1B,CFI,HPCAL4,PKN3,RNF112,CIB2,PDE4D,TRIM58,ITGA2B,ABCG4,MBLAC1,OBSCN,MCM2,PRICKLE4,TRIM34,GNAZ,METAP1D,ZBTB38,TP53,EFCAB2,ALPK1,PASK,ZNF532,ZNF484,DHDDS,ATP10D,ZSCAN20,IP6K2,ZNF66,SMC6,D2HGDH,PPCS,RAB29,SUCLG2,OTUD7A,WRNIP1,PLEKHA8,RNF216,CDK8,XXYLT1	-0.766087	0.443624	1	FALSE	effectsize_down
GO_MF	GO:0001227	DNA-binding transcription repressor activity, RNA polymerase II-specific	259	57	4	SCRT1,TBX15,HES2,TCF21,ATF3,LEF1,PRDM1,IRX3,TP53,TBX3,DACH1,JUN,CREB3L1,KCNIP3,SNAI2,BHLHE41,KLF12,ZBTB20,PPARG,MXD3,MLXIPL,HEYL,NFATC2,CC2D1A,ZNF217,ZNF219,PRRX1,MZF1,ZGPAT,ZBTB26,RELA,TBX2,GTF2IRD1,NR2F1,ZNF692,ZNF350,ZBTB21,BCL6,IRF3,NR2F6,ZNF281,E4F1,JDP2,FOXO3,PRDM5,ZNF140,VAX2,SP2,FOXK1,ZFHX3,MXI1,ZNF746,ZNF512B,PURB,TGIF1,HIVEP1,GZF1	SCRT1,TBX15,HES2,TP53	0.761444	0.446392	1	FALSE	effectsize_up
GO_MF	GO:0019199	transmembrane receptor protein kinase activity	79	19	3	EPHA6,FGFR4,BMPR1B,INSRR,NRP2,EGFR,TEK,ACVR2B,TGFBR3,NRP1,DDR2,FGFRL1,ACVR1,ERBB2,EPHB1,EPHB3,DDR1,PDGFRB,IGF2R	EPHA6,FGFR4,BMPR1B	-0.759233	0.447713	1	FALSE	effectsize_down
GO_MF	GO:0017111	ribonucleoside triphosphate phosphatase activity	743	185	10	GNAT3,RGS13,ABCB5,ATP1A2,RASL11B,RNF112,RGS16,ABCG4,ABCC3,NAV3,KIF18B,IQCA1,MCM2,RGS2,GNAZ,CHD5,RND3,RAD51B,RGS14,ABCA9,ATP8A2,RECQL4,ABCA6,ABCC4,ARL4D,ATP2B2,ATP10D,RAC3,CHTF18,KIFC1,KIFC2,ENTPD7,RGS17,KIF21A,TUBB4A,ARL2,RAB29,KIF5A,GBP3,RND2,KIF7,ABCB8,GBP4,RGS1,RHOBTB1,LRRK2,RAB3B,ATAD2,RAB33B,RTEL1,KATNAL2,EIF4A1,RERGL,BCS1L,GIMAP7,TMEM250,DDX60L,FIGNL2,KIF21B,GNAL,RHOF,RGS20,ATP2B4,ARF4,RAB2…	GNAT3,RGS13,RASL11B,RNF112,ABCG4,MCM2,GNAZ,ATP10D,RAB29,WRNIP1	0.756893	0.449114	1	FALSE	effectsize_up
GO_MF	GO:0060590	ATPase regulator activity	49	12	0	DNAJC10,BAG2,TSC1,DNAJB1,DNAJC2,DNAJC24,ATP5IF1,BAG5,NKRF,TOR1AIP2,HSPA4,BAG1		-0.742709	0.457658	1	FALSE	effectsize_down
GO_MF	GO:0003690	double-stranded DNA binding	1658	334	15	SCRT1,ONECUT3,TBX15,RFX8,FOXE1,HES2,SALL3,EBF2,PITX1,ESRRG,FOSB,ERV3-1-ZNF117,EGR3,TCF21,HOXC10,ATF3,LEF1,E2F1,ZNF660-ZNF197,ZNF676,SP6,PRDM1,HOXC8,VENTX,HMGA2,RORB,TWIST2,MCM2,GLI1,IRX3,SIX3,POU3F1,ZNF516,ZBTB38,SOX5,FOS,TP53,RAD51B,TBX3,NR4A1,DACH1,JUN,FOXM1,HOXC9,TFEB,HOXC5,ZNF484,PURG,JUNB,ZSCAN20,HOXA6,CREB3L1,IRF9,NTHL1,KCNIP3,SNAI2,ZNF66,MNDA,ZNF575,NR4A3,NFKBIZ,BHLHE41,MYBL2,KLF12,ZNF573,…	SCRT1,ONECUT3,TBX15,RFX8,FOXE1,HES2,SALL3,E2F1,MCM2,ZBTB38,TP53,ZNF484,PURG,ZSCAN20,ZNF66	0.737424	0.460864	1	FALSE	effectsize_up
GO_MF	GO:0033218	amide binding	405	62	2	CD36,ACADL,CACNA1A,MME,EDNRB,CEMIP,FBXO2,CACNA1B,ENPEP,SLC19A1,EPDR1,TLR4,PGRMC1,MAPK8IP2,ERAP2,ACHE,CLSTN2,BCHE,ITM2A,GHR,ADCYAP1R1,GRIN2A,PPARG,ITM2B,FKBP7,TM2D1,TPP1,RANBP6,PLEKHA8,C1QA,CHRNA7,SORL1,SEC61A1,COL25A1,GLTP,RELA,ERAP1,ACVR1,APBB1,ACBD4,CMKLR1,MSR1,B2M,SRP54,APBA2,FKBP3,TAP2,CLTB,RXRA,HLA-DRB1,PFDN2,PPIE,PEX5,PTH1R,PFDN5,FZD5,PCCA,AP2B1,PPP3R1,UROS,APBA1,SRD5A1	CD36,PLEKHA8	-0.737103	0.46106	1	FALSE	effectsize_down
GO_MF	GO:0002039	p53 binding	66	14	1	TP53,MDM2,RCHY1,EHMT2,SETD7,TP53RK,DAZAP2,SMARCA4,TAF9,BRCA1,TP53BP2,EHMT1,DAXX,TRIM24	TP53	-0.726058	0.467803	1	FALSE	effectsize_down
GO_MF	GO:0140296	general transcription initiation factor binding	53	13	1	TP53,JUN,AR,TCF4,CAND2,RELA,FBL,ZNHIT6,MED1,BTAF1,GTF2F1,YEATS2,THRA	TP53	-0.724514	0.46875	1	FALSE	effectsize_down
GO_MF	GO:0000978	RNA polymerase II cis-regulatory region sequence-specific DNA binding	1194	239	13	SCRT1,ONECUT3,TBX15,RFX8,FOXE1,HES2,SALL3,EBF2,PITX1,ESRRG,FOSB,ERV3-1-ZNF117,EGR3,TCF21,HOXC10,ATF3,LEF1,E2F1,ZNF660-ZNF197,ZNF676,SP6,PRDM1,VENTX,HMGA2,RORB,GLI1,IRX3,SIX3,POU3F1,ZNF516,ZBTB38,SOX5,FOS,TP53,TBX3,NR4A1,DACH1,JUN,HOXC9,TFEB,HOXC5,ZNF484,JUNB,ZSCAN20,HOXA6,CREB3L1,IRF9,KCNIP3,SNAI2,ZNF66,ZNF575,NR4A3,NFKBIZ,BHLHE41,MYBL2,KLF12,ZNF573,ZNF467,ELK1,HOXA9,EGR1,ZBTB20,PRRX2,AR,STAT2,ST…	SCRT1,ONECUT3,TBX15,RFX8,FOXE1,HES2,SALL3,E2F1,ZBTB38,TP53,ZNF484,ZSCAN20,ZNF66	0.724297	0.468884	1	FALSE	effectsize_up
GO_MF	GO:0008186	ATP-dependent activity, acting on RNA	79	18	0	EIF4A1,DDX60L,DDX5,DDX11,DDX58,DDX17,DHX36,MTREX,DDX19A,DDX24,DHX35,DDX41,DHX16,DDX18,UPF1,DHX33,DDX23,IGHMBP2		-0.724048	0.469036	1	FALSE	effectsize_down
GO_MF	GO:0005253	monoatomic anion channel activity	94	15	3	GABRR1,CLIC6,ANO4,ANO8,CLIC2,ANO5,CLIC5,TTYH1,CLCN3,GABRB3,CLCN6,MFSD8,TTYH2,PACC1,SLC26A6	GABRR1,ANO4,ANO8	-0.715925	0.474037	1	FALSE	effectsize_down
GO_MF	GO:0005254	chloride channel activity	81	15	3	GABRR1,CLIC6,ANO4,ANO8,CLIC2,ANO5,CLIC5,TTYH1,CLCN3,GABRB3,CLCN6,MFSD8,TTYH2,PACC1,SLC26A6	GABRR1,ANO4,ANO8	-0.715925	0.474037	1	FALSE	effectsize_down
GO_MF	GO:0140297	DNA-binding transcription factor binding	478	107	4	PITX1,CDKN2A,PRAME,TCF21,LEF1,E2F1,HMGA2,CENPF,ZNF516,MYOCD,FOS,TP53,ZNF703,TBX3,NR4A1,JUN,TTC8,NR4A3,BHLHE41,TLE4,ELK1,PAGR1,BEX1,AR,STAT1,MAP3K10,PPARG,LMO4,SOX9,SCX,RUNX1T1,ID4,DACT1,TWIST1,TRIM6,RNF6,PSMA6,MLXIPL,ACTN4,DDX5,DAPK3,SETD1A,PER1,PRRX1,GATA6,GMNN,KLF4,PRKCB,BBS1,PPARGC1B,PARP9,RELA,TBX2,EBF4,DDRGK1,HDAC9,YAP1,C1D,RARG,ARNT2,DAZAP2,TPT1,PARP1,ARID5A,SMARCA4,TAF9,KAT2A,BCL6,SMARCD3,…	CDKN2A,E2F1,TP53,PAGR1	0.712514	0.476146	1	FALSE	effectsize_up
GO_MF	GO:0003779	actin binding	437	101	6	MYH2,TULP1,MYH14,LSP1,TTN,ESPN,CDK5R2,FMN2,SPTB,CEACAM1,PRICKLE4,ABLIM1,KCNMA1,EPS8L1,FAM107A,PAWR,MYO15A,TMSB15A,SPIRE2,ANLN,SNTG2,SYNPO2,CORO6,ENC1,TNS1,PANX1,CAMSAP3,ADD3,PDLIM1,LIMD2,MLPH,HIP1R,CAMK2B,RUSC1,IQGAP2,DAAM1,LRRK2,EGFR,CORO2B,ADD2,COTL1,MICALL2,IQGAP3,SAMD14,BAIAP2L1,DST,HOOK1,CNN2,GMFB,SNTA1,TMSB4X,CAPG,PARVA,ACTN4,MAPT,MARCKSL1,SPTBN4,P4HB,PHPT1,ITGB1,MARCKS,ABITRAM,MYO1B,MACF1,…	TULP1,MYH14,LSP1,FMN2,PRICKLE4,PANX1	0.710227	0.477563	1	FALSE	effectsize_up
GO_MF	GO:0019205	nucleobase-containing compound kinase activity	43	12	0	TK1,UCK2,NME7,AK2,MAGI3,MPP1,UCKL1,AK1,PNKP,NT5C2,AK4,NME2		0.702858	0.482144	1	FALSE	effectsize_up
GO_MF	GO:0004896	cytokine receptor activity	96	13	0	CSF3R,CD44,GFRA2,IL11RA,IL1R1,IL4R,GHR,EPOR,IL17RC,IL18R1,CMKLR1,IL27RA,IFNAR2		0.700697	0.483492	1	FALSE	effectsize_up
GO_MF	GO:0045296	cadherin binding	333	66	1	EVPL,EPCAM,CTNND2,CDH11,EPS8L1,TES,ANLN,PDLIM1,NEO1,EGFR,STAT1,BAIAP2L1,CNN2,SCRIB,NDRG1,CAPG,EIF5,PARVA,CC2D1A,CHMP5,OLA1,EIF2A,ITGB1,CTTN,MYO1B,MACF1,ACVR1,ARVCF,GLOD4,DNAJB1,PKP4,ARGLU1,PKM,CAPZB,STK24,WASF2,NIBAN2,TMOD3,TJP1,EIF4G2,RANGAP1,HNRNPK,BAIAP2,KLC2,CAPZA1,IST1,USO1,TXNDC9,GIPC1,MRE11,CORO1B,DBNL,SEPTIN7,EPS15,CTNND1,PTPRM,CCT8,RAB10,EXOC3,SRC,ASAP1,ERC1,CDH24,TNKS1BP1,TMPO,RANBP1	NEO1	-0.698327	0.484972	1	FALSE	effectsize_down
GO_MF	GO:0004857	enzyme inhibitor activity	387	72	3	SLPI,BIRC7,SCG5,CDKN2A,WFIKKN2,RARRES1,PPP1R1B,PKIB,TFPI,RGS2,CAMK2N2,GNAZ,PTN,INKA1,THBS1,PCSK1N,LXN,SERPINE2,CIT,PTTG1,PPP1R1A,PROS1,SERPINI1,IQGAP2,LRRK2,MAPK8IP1,TIMP3,TESC,ITIH4,GPC3,WARS,TNK2,GMFB,ATP2B4,RPL11,PARVA,PDE6D,LGALS3,SORL1,FGFR1OP,A2M,PPP1R37,PEBP1,PSMF1,PPP1R16A,DNAJC3,PARP9,ELFN1,SPRY4,PPP1R35,ANXA5,PPP1R8,MGAT5,SPRED1,ATP5IF1,PPP1R12C,PRKAR1B,TIMP2,ANP32E,KAT2B,ABCE1,SMO,PINX…	CDKN2A,GNAZ,PDE6D	0.690622	0.489803	1	FALSE	effectsize_up
GO_MF	GO:0033293	monocarboxylic acid binding	80	16	1	CD36,S100A8,S100A9,PTGDS,FABP4,RBP1,CRABP2,PPARG,ADH5,PRR7,RXRA,IGF2R,DBT,PCCA,NME2,ACOX3	CD36	-0.688103	0.491388	1	FALSE	effectsize_down
GO_MF	GO:1990837	sequence-specific double-stranded DNA binding	1563	313	15	SCRT1,ONECUT3,TBX15,RFX8,FOXE1,HES2,SALL3,EBF2,PITX1,ESRRG,FOSB,ERV3-1-ZNF117,EGR3,TCF21,HOXC10,ATF3,LEF1,E2F1,ZNF660-ZNF197,ZNF676,SP6,PRDM1,HOXC8,VENTX,HMGA2,RORB,TWIST2,MCM2,GLI1,IRX3,SIX3,POU3F1,ZNF516,ZBTB38,SOX5,FOS,TP53,TBX3,NR4A1,DACH1,JUN,FOXM1,HOXC9,TFEB,HOXC5,ZNF484,PURG,JUNB,ZSCAN20,HOXA6,CREB3L1,IRF9,KCNIP3,SNAI2,ZNF66,ZNF575,NR4A3,NFKBIZ,BHLHE41,MYBL2,KLF12,ZNF573,ZNF467,MBNL2,ELK1,…	SCRT1,ONECUT3,TBX15,RFX8,FOXE1,HES2,SALL3,E2F1,MCM2,ZBTB38,TP53,ZNF484,PURG,ZSCAN20,ZNF66	0.687705	0.491639	1	FALSE	effectsize_up
GO_MF	GO:0030971	receptor tyrosine kinase binding	81	13	3	ANGPT1,SHC3,TP53,GRAPL,ZPR1,FRS2,ERBB2,PITPNM3,PITPNM1,DAZAP2,MST1,PCNA,LRP4	ANGPT1,SHC3,TP53	-0.687293	0.491898	1	FALSE	effectsize_down
GO_MF	GO:0031492	nucleosomal DNA binding	66	13	1	HMGN5,HIST1H2AI,HMGA2,HIST1H2AE,HIST1H1C,MBD3,H3F3B,SMARCA4,H2AFJ,RBBP4,HMGN2,H2AFV,HMGN3	HMGN5	0.686952	0.492113	1	FALSE	effectsize_up
GO_MF	GO:0036002	pre-mRNA binding	58	11	1	SRSF2,SOX9,DDX5,RBM24,SRSF6,RBM7,TARDBP,RBM4,TRA2B,ERI1,SLBP	SRSF2	-0.685476	0.493043	1	FALSE	effectsize_down
GO_MF	GO:0004672	protein kinase activity	563	123	8	EPHA6,FGFR4,BMPR1B,TTN,PKN3,INSRR,CDK3,OBSCN,AATK,ALPK1,PASK,MATK,CAMKV,MAPK11,FAM20C,CIT,NRP2,RASSF2,CAMK2B,ADCK2,BUB1B,LRRK2,EGFR,TEK,MAP3K10,PRKAA2,TNK2,CDC42BPG,RPS6KA2,ACVR2B,TGFBR3,MKNK1,STK36,DAPK3,BRSK1,ATR,STK32C,ILK,CDK8,PIM3,ADCK5,NRP1,JAK3,PRKCB,MAPK12,EIF2AK3,JAK2,CCND3,DDR2,MAP3K9,PRKD1,FGFRL1,MOK,MAST3,POMK,ACVR1,ERBB2,SIK1B,MAP4K2,MAP3K21,PDK4,FASTK,TP53RK,CDC7,EPHB1,PIK3C3,WNK2,A…	EPHA6,FGFR4,BMPR1B,PKN3,OBSCN,ALPK1,PASK,CDK8	0.685016	0.493334	1	FALSE	effectsize_up
GO_MF	GO:0004520	DNA endonuclease activity	41	10	0	FEN1,ERCC5,EXOG,DNASE1L1,MBD4,DICER1,MRE11,EME2,APEX1,FAN1		-0.683855	0.494067	1	FALSE	effectsize_down
GO_MF	GO:0019210	kinase inhibitor activity	78	23	1	CDKN2A,PPP1R1B,PKIB,CAMK2N2,INKA1,CIT,MAPK8IP1,TESC,WARS,GMFB,PARVA,FGFR1OP,DNAJC3,SPRY4,SPRED1,PRKAR1B,KAT2B,SMO,IBTK,PRKAR2A,SPRED2,HEXIM1,PRKAG2	CDKN2A	0.682653	0.494826	1	FALSE	effectsize_up
GO_MF	GO:0019904	protein domain specific binding	651	156	9	GABRR1,ESRRG,ESPN,HPCAL4,IL1B,CHAF1A,LEF1,NOXA1,CLDN7,ADAM12,CARD9,HMGA2,SGIP1,WBP2NL,WNT5A,TP53,PAWR,CARD10,SNTG2,ATP2B2,CNTNAP1,CIT,LIN7B,PTTG1,SPON1,NFKBIZ,KIF21A,SHANK1,MYD88,HIP1R,NDFIP2,CASP10,SP100,AR,CITED1,CASP4,CARD8,GHR,POLR2J,HOXC4,MDM2,ARHGEF4,PPARG,CRIPT,SLC9A3R1,WARS,PTPN12,TNK2,TRIM11,TWIST1,CXXC4,KCNH2,SNTA1,SYP,ATP2B4,CAPG,CASP8,CLCN3,MPP3,WT1,TGFBR3,HEYL,DDX5,DAPK3,CEP250,MAPT,…	GABRR1,HPCAL4,CHAF1A,NOXA1,WBP2NL,TP53,CNTNAP1,CARD8,PTPN12	0.67999	0.496511	1	FALSE	effectsize_up
GO_MF	GO:0098772	molecular function regulator activity	2069	384	20	PENK,SLPI,MTRNR2L9,CALCB,IL24,BIRC7,CXCL14,EDN3,F2RL2,MTRNR2L2,RUNDC3A,WNT7B,GAL,SCG5,SPP1,RASL11B,AGTR2,CDKN2A,WFIKKN2,GREM1,RGN,HTR2B,WNT6,CXCL8,HPCAL4,VGF,MTRNR2L8,IL1B,PTHLH,CDK5R2,PDE4D,AMH,LEF1,RARRES1,NOXA1,MDFI,RGS16,OGN,GDF7,PPP1R1B,DKK1,IQSEC3,TNFSF14,CACNG8,DPP6,PKIB,OBSCN,TFPI,PPP2R2C,KNDC1,RGS2,CAMK2N2,IL16,THBS4,GNAZ,WNT5A,ARHGAP10,TP53,RGS14,PTN,SEMA6B,INKA1,EPS8L1,CCND2,ARHGAP11B,…	PENK,CALCB,F2RL2,RUNDC3A,WNT7B,RASL11B,CDKN2A,GREM1,HPCAL4,PDE4D,NOXA1,MDFI,IQSEC3,OBSCN,GNAZ,TP53,RALGPS1,CARD8,WRNIP1,PDE6D	-0.667515	0.504443	1	FALSE	effectsize_down
GO_MF	GO:1990404	NAD+-protein ADP-ribosyltransferase activity	23	10	0	ARF4,PARP11,PARP9,PARP2,PARP1,PARP14,TNKS2,PARP12,PARP4,PARP6		-0.662326	0.507763	1	FALSE	effectsize_down
GO_MF	GO:0004864	protein phosphatase inhibitor activity	44	13	0	PPP1R1B,PTN,PPP1R1A,LGALS3,PPP1R37,ELFN1,PPP1R35,PPP1R8,MGAT5,PPP1R26,LMTK2,STYXL1,PPP1R10		0.655956	0.511852	1	FALSE	effectsize_up
GO_MF	GO:0000977	RNA polymerase II transcription regulatory region sequence-specific DNA binding	1402	274	14	SCRT1,ONECUT3,TBX15,RFX8,FOXE1,HES2,SALL3,EBF2,PITX1,ESRRG,FOSB,ERV3-1-ZNF117,EGR3,TCF21,HOXC10,ATF3,LEF1,E2F1,ZNF660-ZNF197,ZNF676,SP6,PRDM1,HOXC8,VENTX,HMGA2,RORB,TWIST2,GLI1,IRX3,SIX3,POU3F1,ZNF516,ZBTB38,SOX5,FOS,TP53,TBX3,NR4A1,DACH1,JUN,FOXM1,HOXC9,TFEB,HOXC5,ZNF484,PURG,JUNB,ZSCAN20,HOXA6,CREB3L1,IRF9,KCNIP3,SNAI2,ZNF66,ZNF575,NR4A3,NFKBIZ,BHLHE41,MYBL2,KLF12,ZNF573,ZNF467,ELK1,HOXA9,EGR1,…	SCRT1,ONECUT3,TBX15,RFX8,FOXE1,HES2,SALL3,E2F1,ZBTB38,TP53,ZNF484,PURG,ZSCAN20,ZNF66	0.648356	0.516755	1	FALSE	effectsize_up
GO_MF	GO:0004521	RNA endonuclease activity	73	13	1	MBLAC1,RPP25,RCL1,FEN1,RNASE1,EXOG,DICER1,RNASEH2A,POP4,POP7,APEX1,TSEN34,ZC3H12B	MBLAC1	0.647736	0.517156	1	FALSE	effectsize_up
GO_MF	GO:0003682	chromatin binding	628	168	5	EBF2,MEIOB,HMGN5,CHAF1A,LEF1,HIST1H2AI,PRDM1,HMGA2,CHAF1B,CENPF,GLI1,WBP2NL,CHD5,FOS,TP53,POLD1,SVEP1,CREB3L1,SNAI2,RING1,HIST1H2AE,TLE4,ELK1,EGR1,IFT74,AR,CBX8,CITED1,EGFR,PHF19,ATAD2,STAT1,TOP2A,UBE2T,PPARG,PELP1,PRKAA2,USP51,NCAPH2,SOX9,MLLT3,MBD5,HIST1H1C,POLE,MBD3,ACTN4,MLH3,DNMT1,NFATC2,DDX5,ZNF431,PER1,CKS2,NAP1L3,GATA6,GMNN,KLF4,CHD7,PRKCB,TNRC18,H3F3B,EHMT2,LRWD1,ZNF354B,RELA,EZH2,SAMD1,…	HMGN5,CHAF1A,CHAF1B,WBP2NL,TP53	0.647074	0.517584	1	FALSE	effectsize_up
GO_MF	GO:0043022	ribosome binding	109	24	0	NCLN,MTIF3,TMEM147,SEC61A1,OLA1,EIF2A,NAA16,GTPBP6_1,RBM3,TTC5,OXA1L,DNAJC2,EIF3K,TACO1,EIF2S1,ABCE1,MALSU1,YTHDF1,UNK,DHX33,GEMIN5,ERI1,STAU2,IGHMBP2		-0.643995	0.519579	1	FALSE	effectsize_down
GO_MF	GO:0000976	transcription cis-regulatory region binding	1500	294	14	SCRT1,ONECUT3,TBX15,RFX8,FOXE1,HES2,SALL3,EBF2,PITX1,ESRRG,FOSB,ERV3-1-ZNF117,EGR3,TCF21,HOXC10,ATF3,LEF1,E2F1,ZNF660-ZNF197,ZNF676,SP6,PRDM1,HOXC8,VENTX,HMGA2,RORB,TWIST2,GLI1,IRX3,SIX3,POU3F1,ZNF516,ZBTB38,SOX5,FOS,TP53,TBX3,NR4A1,DACH1,JUN,FOXM1,HOXC9,TFEB,HOXC5,ZNF484,PURG,JUNB,ZSCAN20,HOXA6,CREB3L1,IRF9,KCNIP3,SNAI2,ZNF66,ZNF575,NR4A3,NFKBIZ,BHLHE41,MYBL2,KLF12,ZNF573,ZNF467,ELK1,HOXA9,EGR1,…	SCRT1,ONECUT3,TBX15,RFX8,FOXE1,HES2,SALL3,E2F1,ZBTB38,TP53,ZNF484,PURG,ZSCAN20,ZNF66	0.642136	0.520785	1	FALSE	effectsize_up
GO_MF	GO:0001067	transcription regulatory region nucleic acid binding	1502	294	14	SCRT1,ONECUT3,TBX15,RFX8,FOXE1,HES2,SALL3,EBF2,PITX1,ESRRG,FOSB,ERV3-1-ZNF117,EGR3,TCF21,HOXC10,ATF3,LEF1,E2F1,ZNF660-ZNF197,ZNF676,SP6,PRDM1,HOXC8,VENTX,HMGA2,RORB,TWIST2,GLI1,IRX3,SIX3,POU3F1,ZNF516,ZBTB38,SOX5,FOS,TP53,TBX3,NR4A1,DACH1,JUN,FOXM1,HOXC9,TFEB,HOXC5,ZNF484,PURG,JUNB,ZSCAN20,HOXA6,CREB3L1,IRF9,KCNIP3,SNAI2,ZNF66,ZNF575,NR4A3,NFKBIZ,BHLHE41,MYBL2,KLF12,ZNF573,ZNF467,ELK1,HOXA9,EGR1,…	SCRT1,ONECUT3,TBX15,RFX8,FOXE1,HES2,SALL3,E2F1,ZBTB38,TP53,ZNF484,PURG,ZSCAN20,ZNF66	0.642136	0.520785	1	FALSE	effectsize_up
GO_MF	GO:0016763	pentosyltransferase activity	49	20	1	XYLT1,ARF4,PARP11,MTAP,XXYLT1,PARP9,PARP2,UMPS,QPRT,PARP1,POGLUT3,PARP14,TNKS2,QTRT2,PARP12,PARP4,XYLT2,POGLUT1,POGLUT2,PARP6	XXYLT1	-0.641083	0.521469	1	FALSE	effectsize_down
GO_MF	GO:0016829	lyase activity	197	31	0	CYP1B1,GUCY1A2,HMGA2,GUCY1A1,ENO3,PAM,NTHL1,UROD,RNASE1,PTS,HMGCL,MVD,CA11,DDT,KYAT1,XRCC5,SRR,ILVBL,FH,NEIL1,UMPS,ECHDC1,ALAD,NEIL2,GGCT,TSEN34,ACO1,HACD3,TYW1B,UROS,ME2		-0.632599	0.526995	1	FALSE	effectsize_down
GO_MF	GO:0019905	syntaxin binding	67	16	0	CACNA1A,LRRK2,PRRT2,SNPH,SCFD1,NSF,STX7,VAMP2,STX10,TMED10,STX16,SYT17,STXBP4,VAMP3,VPS11,BLOC1S6		-0.631051	0.528007	1	FALSE	effectsize_down
GO_MF	GO:0030159	signaling receptor complex adaptor activity	51	10	0	RGS14,CARD10,SHANK1,LRRK2,GNB1,DLG5,FRS2,GRIP1,HOMER2,NUP62		0.629214	0.529209	1	FALSE	effectsize_up
GO_MF	GO:0001618	virus receptor activity	79	12	0	CLEC5A,CLDN1,EGFR,TNFRSF14,SLC1A5,ITGB1,PLSCR1,PVR,SLC7A1,NECTIN1,LAMP1,XPR1		-0.627241	0.530501	1	FALSE	effectsize_down
GO_MF	GO:0140272	exogenous protein binding	80	12	0	CLEC5A,CLDN1,EGFR,TNFRSF14,SLC1A5,ITGB1,PLSCR1,PVR,SLC7A1,NECTIN1,LAMP1,XPR1		-0.627241	0.530501	1	FALSE	effectsize_down
GO_MF	GO:0016853	isomerase activity	158	33	1	PTGDS,PUS7L,PIGK,PUS7,TXNDC5,KATNAL2,ITPK1,TOP2A,FKBP7,TMX1,FUOM,DDT,PDIA4,P4HB,FKBP8,GPI,SRR,YJEFN3,TRUB2,TOP1MT,FKBP3,ENOX1,DEGS1,PPIE,MMUT,THAP4,DSEL,GLRX2,ERP44,QSOX1,GNE,KATNA1,SPAST	PUS7	-0.627116	0.530583	1	FALSE	effectsize_down
GO_MF	GO:0008168	methyltransferase activity	212	51	2	PNMT,PRDM1,TARBP1,HNMT,SRM,FAM173A,NSUN3,SETDB2,ALKBH8,MECOM,NSUN5,TRMT5,EEF1AKMT3,DNMT1,SETD1A,THUMPD2,METTL6,EHMT2,EEF1AKMT1,EZH2,SETD7,SIRT7,PRMT9,METTL15,FBL,METTL7A,METTL14,TRMO,METTL16,NSD2,DNMT3B,DOT1L,CSKMT,SPOUT1,PRDM5,TRMT2B,EED,METTL8,RRP8,CAMKMT,PRDM10,PRDM4,ASMTL_1,SETD5,NOP2,KMT5B,PRDM15,EHMT1,DNMT3A,CARM1,RRNAD1	TARBP1,NSUN3	-0.618378	0.536326	1	FALSE	effectsize_down
GO_MF	GO:0046983	protein dimerization activity	1094	208	15	LPL,TBX15,HES2,ATP1A2,JCHAIN,POLR2J3,GREM1,ANO4,TCF21,ATF3,CIB2,MME,TRIM58,E2F1,FIBIN,GSTM1,HIST1H4I,ABCG4,HIST1H2AI,HIST1H4E,CARD9,GABBR2,MTUS2,TWIST2,CEACAM1,CENPF,TRIM34,HIST2H3A,ZBTB38,CEP131,TP53,UCP2,CRYM,NR4A1,ANO5,THBS1,TFEB,ALDH1A3,TLR4,PGRMC1,ROM1,HIST2H3D,SRM,TYROBP,FBLN5,ACHE,ENPP1,NR4A3,ADA2,BHLHE41,HIST1H2AE,PPCS,HIP1R,TENM1,TXN,CAMK2B,CPQ,GBP3,RILP,SP100,RBPMS2,FAP,GBP4,CITED1,CARD…	LPL,TBX15,HES2,GREM1,ANO4,CIB2,TRIM58,E2F1,ABCG4,TRIM34,ZBTB38,CEP131,TP53,PPCS,CARD8	0.604493	0.545516	1	FALSE	effectsize_up
GO_MF	GO:0098632	cell-cell adhesion mediator activity	52	10	0	EPCAM,ROBO3,PDLIM1,DSG2,BAIAP2L1,NFASC,TMOD3,BAIAP2,RAB10,SIRPA		-0.604156	0.54574	1	FALSE	effectsize_down
GO_MF	GO:0046332	SMAD binding	78	19	1	BMPR1B,HMGA2,MYOCD,FOS,JUN,CREB3L1,CITED1,PPARG,TGFBR3,DAB2,DDX5,ZMIZ1,ACVR1,STUB1,PARP1,TGFBRAP1,PURB,TGIF1,SMURF1	BMPR1B	-0.603262	0.546335	1	FALSE	effectsize_down
GO_MF	GO:0043178	alcohol binding	89	15	0	APOD,PTCH1,STARD5,OSBP2,RBP1,CRABP2,TRPC6,SYP,NPC2,SLC38A9,OSBPL3,OSBPL2,STARD3,CYTH2,XPR1		-0.601868	0.547262	1	FALSE	effectsize_down
GO_MF	GO:0016782	transferase activity, transferring sulphur-containing groups	71	12	2	SUGCT,SULT1C4,CHST11,CHST1,HS6ST2,HS3ST4,CHST12,CDKAL1,NFS1,HS2ST1,DSEL,TPST2	SUGCT,SULT1C4	0.600885	0.547916	1	FALSE	effectsize_up
GO_MF	GO:0140767	enzyme-substrate adaptor activity	66	10	0	PRAME,SPSB1,ARRDC4,ANKRD9,SPSB2,DET1,FZR1,EPC1,KLHDC2,FBXO45		0.595973	0.551193	1	FALSE	effectsize_up
GO_MF	GO:0015932	nucleobase-containing compound transmembrane transporter activity	55	10	1	SLC19A1,ABCC4,SLC25A26,SLC25A6_1,SLC29A4,SLC29A1,SLC33A1,SLC25A23,ABCD1,SLC35B2	SLC25A26	0.586634	0.557449	1	FALSE	effectsize_up
GO_MF	GO:0098631	cell adhesion mediator activity	67	16	0	EPCAM,ROBO3,SVEP1,PDLIM1,DSG2,EMILIN1,VCAM1,BAIAP2L1,ITGA1,ITGA9,ITGB1,NFASC,TMOD3,BAIAP2,RAB10,SIRPA		-0.584961	0.558574	1	FALSE	effectsize_down
GO_MF	GO:0003697	single-stranded DNA binding	119	37	3	JCHAIN,MEIOB,RADX,MCM2,TP53,RAD51B,RECQL4,SMC6,RBMS1,FAM111A,ERCC5,MAPT,STN1,TDP2,RPA2,FUBP1,DDX11,LONP1,PCBP3,MCM8,MCM3,MCM4,MCM6,DHX36,SMARCAL1,WDR48,HMCES,MCM9,PCBP2,HMGB2,POLA1,PURB,SPRTN,SAMHD1,MCM5,MMS22L,IGHMBP2	MCM2,TP53,SMC6	0.581255	0.561068	1	FALSE	effectsize_up
GO_MF	GO:0001786	phosphatidylserine binding	69	12	1	SYT3,MME,THBS1,SYT11,GSDMB,ANXA5,SYT17,GSDMD,APPL2,ANXA7,MARK1,ASAP1	SYT3	-0.572222	0.567172	1	FALSE	effectsize_down
GO_MF	GO:0044183	protein folding chaperone	67	10	0	CLGN,ZPR1,FKBP8,DNAJB1,TOR1A,PFDN2,ANP32E,WDR83OS,CCT8,HSPA4		0.544913	0.585813	1	FALSE	effectsize_up
GO_MF	GO:0008200	ion channel inhibitor activity	37	10	0	LYNX1,MCUB,CALM1,PACSIN3,PHPT1,STX7,SCN1B,COMMD1,CAMK2D,LAMP1		0.534355	0.593096	1	FALSE	effectsize_up
GO_MF	GO:0016248	channel inhibitor activity	38	10	0	LYNX1,MCUB,CALM1,PACSIN3,PHPT1,STX7,SCN1B,COMMD1,CAMK2D,LAMP1		0.534355	0.593096	1	FALSE	effectsize_up
GO_MF	GO:0141110	transporter inhibitor activity	38	10	0	LYNX1,MCUB,CALM1,PACSIN3,PHPT1,STX7,SCN1B,COMMD1,CAMK2D,LAMP1		0.534355	0.593096	1	FALSE	effectsize_up
GO_MF	GO:0140318	protein transporter activity	39	10	0	PEX10,SEC61A1,TIMM29,PEX2,TIMM8B,TMED10,AP4M1,ATAD1,PEX6,PEX1		-0.529268	0.596619	1	FALSE	effectsize_down
GO_MF	GO:0016799	hydrolase activity, hydrolyzing N-glycosyl compounds	39	12	0	TLR4,IL1R1,NTHL1,OARD1,IL18R1,MBD4,NEIL1,NEIL2,DCTD,PCNA,APEX1,MAN2A2		-0.523324	0.600748	1	FALSE	effectsize_down
GO_MF	GO:0019207	kinase regulator activity	268	58	2	CDKN2A,GREM1,CDK5R2,PPP1R1B,PKIB,CAMK2N2,INKA1,CCND2,CD24,CAB39L,IGF2,CIT,MAPK8IP1,EGFR,TESC,WARS,GMFB,CALM1,ACVR2B,PARVA,ACSL1,CKS2,FGFR1OP,DNAJC3,CCND3,PRKD1,CCNJ,SPRY4,HBEGF,ANKRD54,DAZAP2,CDK4,SLC27A1,DBF4B,SPRED1,DBF4,CCNF,PRKAR1B,VEGFA,KAT2B,CCNL1,MOB2,CKS1B,MOB3C,SMO,CCNL2,CCNK,IBTK,RUBCN,PRKAR2A,DAXX,SPRED2,STRADA,HEXIM1,PRKAG2,PARP6,MAP2K1,WDR91	CDKN2A,GREM1	-0.521588	0.601957	1	FALSE	effectsize_down
GO_MF	GO:0140101	catalytic activity, acting on a tRNA	126	31	2	TARBP1,NSUN3,RPP25,VARS2,ALKBH8,WARS,TRMT5,FARSB,THUMPD2,PTRH1,METTL6,THG1L,TRMO,DUS3L,CDKAL1,DUS1L,FTO,QTRT2,TRMT2B,POP4,RARS2,METTL8,OSGEP,POP7,FARSA,TRIT1,AARS2,TRNT1,TSEN34,TYW1B,GARS	TARBP1,NSUN3	-0.519611	0.603334	1	FALSE	effectsize_down
GO_MF	GO:0004527	exonuclease activity	82	19	0	MEIOB,POLD1,ENPP1,EXD3,AEN,FEN1,POLE,POLRMT,EXOG,DIS3L,MRE11,CNOT1,TRIR,XRN1,APEX1,POLG,ISG20L2,ERI1,FAN1		0.519602	0.603341	1	FALSE	effectsize_up
GO_MF	GO:0048487	beta-tubulin binding	41	11	1	GJA1,RGS2,IFT74,SYT11,GABARAP,RACGAP1,TTLL7,TBCD,NDEL1,BBS4,SPAST	GJA1	-0.519201	0.603621	1	FALSE	effectsize_down
GO_MF	GO:0032813	tumor necrosis factor receptor superfamily binding	49	12	0	TNFSF14,TRAF1,MYD88,TRAF2,STAT1,CASP8,EDA,TNFSF13,CFLAR,TRIM37,TRAF3,BEX3		0.519013	0.603752	1	FALSE	effectsize_up
GO_MF	GO:0001221	transcription coregulator binding	114	34	0	LEF1,SIX3,FOS,CIT,AR,STAT1,PPARG,TWIST1,PER2,STK36,PER1,GATA6,KLF4,EHMT2,RELA,EZH2,FLYWCH1,STAT6,MTF2,SMARCA4,BCL6,SMARCD3,MED1,SP1,RXRA,FOXO3,BAIAP2,JUND,EED,CTBP1,ATF7,CDK9,EHMT1,PHF12		0.511082	0.609294	1	FALSE	effectsize_up
GO_MF	GO:0016627	oxidoreductase activity, acting on the CH-CH group of donors	59	17	0	ACADL,BDH2,DECR2,SRD5A3,ACADS,ACAD11,BLVRB,DECR1,IVD,BLVRA,DUS3L,DUS1L,MECR,COX15,SRD5A1,LBR,ACOX3		0.507249	0.61198	1	FALSE	effectsize_up
GO_MF	GO:0030246	carbohydrate binding	279	42	2	ACAN,CLEC5A,CEMIP,FBXO2,ADGRL2,PTN,ALPK1,P3H2,SLC2A3,PAM,FREM1,GBE1,ENPP1,LGALS9,GALK1,GALNT17,POMGNT1,LOXL2,LGALS3,FUOM,CLEC2B,CLEC4A,ADGRL1,GPCPD1,MLEC,GPI,EVA1C,LMAN1,NECTIN1,GUSB,P3H3,GALNT16,OGFOD3,IGF2R,HLA-DRB1,COLEC12,OGFOD2,GANC,GANAB,EGLN1,GALNT2,MAN2A2	ACAN,ALPK1	-0.504308	0.614045	1	FALSE	effectsize_down
GO_MF	GO:0051082	unfolded protein binding	122	22	2	SCG5,CHAF1A,CLGN,CHAF1B,NACAD,TMEM67,CDC37L1,UGGT2,LMAN1,DNAJB1,HEATR3,SRSF12,TOR1A,PFDN2,SCAP,ERLEC1,PFDN5,UGGT1,NUDCD3,ERO1B,AFG3L2,CCT8	CHAF1A,CHAF1B	0.500324	0.616847	1	FALSE	effectsize_up
GO_MF	GO:0032451	demethylase activity	40	10	0	KDM2A,RIOX2,FTO,JMJD1C,KDM4A,KDM5B,KDM1B,KDM3B,KDM2B,KDM3A		-0.498447	0.618169	1	FALSE	effectsize_down
GO_MF	GO:0016741	transferase activity, transferring one-carbon groups	223	52	2	PNMT,PRDM1,TARBP1,HNMT,SRM,FAM173A,NSUN3,SETDB2,ALKBH8,MECOM,NSUN5,TRMT5,EEF1AKMT3,DNMT1,SETD1A,THUMPD2,METTL6,EHMT2,EEF1AKMT1,SHMT1,EZH2,SETD7,SIRT7,PRMT9,METTL15,FBL,METTL7A,METTL14,TRMO,METTL16,NSD2,DNMT3B,DOT1L,CSKMT,SPOUT1,PRDM5,TRMT2B,EED,METTL8,RRP8,CAMKMT,PRDM10,PRDM4,ASMTL_1,SETD5,NOP2,KMT5B,PRDM15,EHMT1,DNMT3A,CARM1,RRNAD1	TARBP1,NSUN3	-0.491346	0.623182	1	FALSE	effectsize_down
GO_MF	GO:0001046	core promoter sequence-specific DNA binding	41	10	1	FOS,TP53,STAT1,H3F3B,RELA,EZH2,UBTF,SMARCA4,RRN3,SNAPC3	TP53	-0.464921	0.641988	1	FALSE	effectsize_down
GO_MF	GO:0031491	nucleosome binding	96	21	1	HMGN5,HIST1H2AI,HMGA2,HIST1H2AE,HIST1H1C,MBD3,H3F3B,CHD1L,PARP2,PARP1,SMARCA4,H2AFJ,RBBP4,EED,SMARCA5,HMGN2,HIRA,RNF169,HP1BP3,H2AFV,HMGN3	HMGN5	0.453164	0.65043	1	FALSE	effectsize_up
GO_MF	GO:0106310	protein serine kinase activity	362	83	5	TTN,PKN3,CDK3,OBSCN,AATK,ALPK1,PASK,MAPK11,FAM20C,CIT,CAMK2B,BUB1B,LRRK2,MAP3K10,PRKAA2,TNK2,CDC42BPG,RPS6KA2,MKNK1,STK36,DAPK3,BRSK1,ATR,STK32C,ILK,CDK8,PIM3,PRKCB,MAPK12,EIF2AK3,MAP3K9,PRKD1,MOK,MAST3,SIK1B,MAP4K2,MAP3K21,FASTK,TP53RK,CDC7,WNK2,ATM,CDK4,MAP4K4,PRKX,STK24,NEK1,CDK18,IRAK4,RPS6KA6,MAP3K3,STK10,LRRK1,PKN1,CDK16,CSNK1G2,CAMK2D,MAP4K5,MAP3K14,LATS1,MARK1,TESK2,IKBKB,EIF2AK2,SIK2,AKT…	PKN3,OBSCN,ALPK1,PASK,CDK8	0.448222	0.653993	1	FALSE	effectsize_up
GO_MF	GO:0016301	kinase activity	726	156	9	PIK3C2G,EPHA6,FGFR4,BMPR1B,TTN,TK1,PKN3,INSRR,CDK3,OBSCN,AATK,ALPK1,PASK,DGKI,MATK,CAMKV,MAPK11,FAM20C,CIT,IP6K2,PIP5K1B,NRP2,RASSF2,CAMK2B,ADCK2,BUB1B,LRRK2,EGFR,TEK,ITPK1,MAP3K10,PAPSS2,PMVK,PRKAA2,GALK1,PIP4K2C,TNK2,CDC42BPG,UCK2,RPS6KA2,ACVR2B,TGFBR3,MKNK1,ETNK2,STK36,PPIP5K2,DAPK3,BRSK1,ATR,STK32C,PI4K2B,ILK,CDK8,PIM3,ADCK5,NRP1,JAK3,PRKCB,MAPK12,EIF2AK3,JAK2,CCND3,DDR2,MAP3K9,PRKD1,FGFRL1,M…	EPHA6,FGFR4,BMPR1B,PKN3,OBSCN,ALPK1,PASK,IP6K2,CDK8	0.416088	0.677346	1	FALSE	effectsize_up
GO_MF	GO:0043539	protein serine/threonine kinase activator activity	63	17	0	CDK5R2,CCND2,CAB39L,IGF2,CALM1,ACSL1,CKS2,CCND3,DAZAP2,SLC27A1,DBF4B,DBF4,CKS1B,CCNK,STRADA,PARP6,MAP2K1		-0.413732	0.679071	1	FALSE	effectsize_down
GO_MF	GO:0016628	oxidoreductase activity, acting on the CH-CH group of donors, NAD or NADP as acceptor	32	11	0	BDH2,DECR2,SRD5A3,BLVRB,DECR1,BLVRA,DUS3L,DUS1L,MECR,SRD5A1,LBR		0.401866	0.687783	1	FALSE	effectsize_up
GO_MF	GO:0008194	UDP-glycosyltransferase activity	145	28	2	COLGALT2,GCNT4,XYLT1,B4GALNT4,GALNT17,POMGNT1,B4GALNT1,UGGT2,B4GALT6,XXYLT1,HEXA,MGAT5,GALNT16,POGLUT3,CSGALNACT2,EXTL2,GBGT1,MGAT4B,B3GALNT2,XYLT2,OGT,UGGT1,EXTL3,POGLUT1,COLGALT1,POGLUT2,MGAT4A,GALNT2	COLGALT2,XXYLT1	0.38127	0.703003	1	FALSE	effectsize_up
GO_MF	GO:0001223	transcription coactivator binding	44	10	0	CIT,AR,STAT1,GATA6,RELA,FLYWCH1,STAT6,MED1,ATF7,CDK9		-0.380083	0.703884	1	FALSE	effectsize_down
GO_MF	GO:0016755	aminoacyltransferase activity	497	105	6	BIRC7,RNF112,TRIM54,TRIM58,FBXO2,TRIM34,DTL,MYLIP,SH3RF1,TRIM17,UBE2C,WSB1,RING1,TRIM73,AREL1,TRIM26,TRAF2,MDM2,UBE2T,RNF5,NHLRC3,UBE2J1,UHRF1,FBXO17,TRIM11,IRF2BP1,TRIM6,RNF6,MED8,PEX10,HECW2,RNF216,RNF7,MAGEL2,ZNRF2,RSPRY1,RCHY1,CDK8,KCTD10,FANCL,UBE2L6,ZMIZ1,DZIP3,ANAPC11,KLHL9,CUL5,DTX2,TRIM5,PELI1,FBXO21,TRIM13,RNF146,MARCH5,PEX2,FBXL3,STUB1,RNF167,UBE4B,UBE2Q2,HECTD2,VPS11,BRCA1,RNF121,CDC4…	RNF112,TRIM58,TRIM34,WSB1,RNF216,CDK8	-0.362734	0.716804	1	FALSE	effectsize_down
GO_MF	GO:0019787	ubiquitin-like protein transferase activity	480	105	6	BIRC7,RNF112,TRIM54,TRIM58,FBXO2,TRIM34,DTL,MYLIP,SH3RF1,TRIM17,UBE2C,WSB1,RING1,TRIM73,AREL1,TRIM26,TRAF2,MDM2,UBE2T,RNF5,NHLRC3,UBE2J1,UHRF1,FBXO17,TRIM11,IRF2BP1,TRIM6,RNF6,MED8,PEX10,HECW2,RNF216,RNF7,MAGEL2,ZNRF2,RSPRY1,RCHY1,CDK8,KCTD10,FANCL,UBE2L6,ZMIZ1,DZIP3,ANAPC11,KLHL9,CUL5,DTX2,TRIM5,PELI1,FBXO21,TRIM13,RNF146,MARCH5,PEX2,FBXL3,STUB1,RNF167,UBE4B,UBE2Q2,HECTD2,VPS11,BRCA1,RNF121,CDC4…	RNF112,TRIM58,TRIM34,WSB1,RNF216,CDK8	-0.362734	0.716804	1	FALSE	effectsize_down
GO_MF	GO:0004518	nuclease activity	208	41	1	MEIOB,MBLAC1,POLD1,NTHL1,ENPP1,RPP25,EXD3,AEN,RCL1,FEN1,RNASE1,ERCC5,POLE,POLRMT,EXOG,DNASE1L1,TDP2,PLSCR1,DIS3L,MBD4,PPP1R8,DICER1,RNASEH2A,POP4,PNKP,MRE11,POP7,CNOT1,EME2,TRIR,XRN1,APEX1,POLG,MARF1,ENDOD1,TSEN34,ISG20L2,ERI1,SAMHD1,FAN1,ZC3H12B	MBLAC1	0.354904	0.722662	1	FALSE	effectsize_up
GO_MF	GO:0019829	ATPase-coupled monoatomic cation transmembrane transporter activity	53	11	1	ATP1A2,ATP6V0E2,ATP2B2,ATP2B4,ATP6V1B2,ATP2B1,ATP6V1G1,ATP6V0A2,ATP7B,TCIRG1,ATP6V0C	ATP6V0E2	-0.341584	0.732664	1	FALSE	effectsize_down
GO_MF	GO:0016462	pyrophosphatase activity	801	195	10	GNAT3,RGS13,ABCB5,ATP1A2,RASL11B,RNF112,RGS16,ABCG4,ABCC3,NAV3,KIF18B,IQCA1,MCM2,RGS2,GNAZ,CHD5,RND3,RAD51B,RGS14,ABCA9,ATP8A2,RECQL4,ABCA6,ABCC4,ARL4D,ATP2B2,ATP10D,RAC3,CHTF18,KIFC1,KIFC2,ENTPD7,ENPP1,RGS17,KIF21A,TUBB4A,ARL2,RAB29,KIF5A,GBP3,RND2,KIF7,ABCB8,GBP4,RGS1,RHOBTB1,LRRK2,RAB3B,ATAD2,RAB33B,RTEL1,KATNAL2,EIF4A1,RERGL,BCS1L,GIMAP7,TMEM250,DDX60L,FIGNL2,KIF21B,GNAL,NUDT15,RHOF,RGS20,ATP…	GNAT3,RGS13,RASL11B,RNF112,ABCG4,MCM2,GNAZ,ATP10D,RAB29,WRNIP1	0.33535	0.737361	1	FALSE	effectsize_up
GO_MF	GO:0016817	hydrolase activity, acting on acid anhydrides	802	195	10	GNAT3,RGS13,ABCB5,ATP1A2,RASL11B,RNF112,RGS16,ABCG4,ABCC3,NAV3,KIF18B,IQCA1,MCM2,RGS2,GNAZ,CHD5,RND3,RAD51B,RGS14,ABCA9,ATP8A2,RECQL4,ABCA6,ABCC4,ARL4D,ATP2B2,ATP10D,RAC3,CHTF18,KIFC1,KIFC2,ENTPD7,ENPP1,RGS17,KIF21A,TUBB4A,ARL2,RAB29,KIF5A,GBP3,RND2,KIF7,ABCB8,GBP4,RGS1,RHOBTB1,LRRK2,RAB3B,ATAD2,RAB33B,RTEL1,KATNAL2,EIF4A1,RERGL,BCS1L,GIMAP7,TMEM250,DDX60L,FIGNL2,KIF21B,GNAL,NUDT15,RHOF,RGS20,ATP…	GNAT3,RGS13,RASL11B,RNF112,ABCG4,MCM2,GNAZ,ATP10D,RAB29,WRNIP1	0.33535	0.737361	1	FALSE	effectsize_up
GO_MF	GO:0016818	hydrolase activity, acting on acid anhydrides, in phosphorus-containing anhydrides	802	195	10	GNAT3,RGS13,ABCB5,ATP1A2,RASL11B,RNF112,RGS16,ABCG4,ABCC3,NAV3,KIF18B,IQCA1,MCM2,RGS2,GNAZ,CHD5,RND3,RAD51B,RGS14,ABCA9,ATP8A2,RECQL4,ABCA6,ABCC4,ARL4D,ATP2B2,ATP10D,RAC3,CHTF18,KIFC1,KIFC2,ENTPD7,ENPP1,RGS17,KIF21A,TUBB4A,ARL2,RAB29,KIF5A,GBP3,RND2,KIF7,ABCB8,GBP4,RGS1,RHOBTB1,LRRK2,RAB3B,ATAD2,RAB33B,RTEL1,KATNAL2,EIF4A1,RERGL,BCS1L,GIMAP7,TMEM250,DDX60L,FIGNL2,KIF21B,GNAL,NUDT15,RHOF,RGS20,ATP…	GNAT3,RGS13,RASL11B,RNF112,ABCG4,MCM2,GNAZ,ATP10D,RAB29,WRNIP1	0.33535	0.737361	1	FALSE	effectsize_up
GO_MF	GO:0008757	S-adenosylmethionine-dependent methyltransferase activity	185	43	2	PNMT,TARBP1,HNMT,SRM,FAM173A,NSUN3,SETDB2,ALKBH8,MECOM,NSUN5,TRMT5,EEF1AKMT3,DNMT1,SETD1A,THUMPD2,METTL6,EHMT2,EEF1AKMT1,EZH2,SETD7,PRMT9,METTL15,FBL,METTL7A,METTL14,TRMO,METTL16,NSD2,DNMT3B,DOT1L,CSKMT,TRMT2B,METTL8,RRP8,CAMKMT,ASMTL_1,SETD5,NOP2,KMT5B,EHMT1,DNMT3A,CARM1,RRNAD1	TARBP1,NSUN3	-0.334243	0.738196	1	FALSE	effectsize_down
GO_MF	GO:0097367	carbohydrate derivative binding	2277	510	27	GNAT3,MYH2,LPL,ABCB5,PIK3C2G,PALM3,MYH14,ACAN,ATP1A2,SCG5,JCHAIN,RASL11B,EPHA6,FGFR4,BMPR1B,TTN,ACADL,CXCL8,TK1,PKN3,RNF112,PDE4D,NELL1,COMP,NELL2,FIBCD1,ABCG4,ABCC3,CEMIP,NAV3,COL11A1,CCN4,KIF18B,GUCY1A2,INSRR,TNXB,CDK3,IQCA1,OBSCN,CACNA1B,PTCH1,MCM2,CRISPLD2,AATK,COL23A1,ACSL5,THBS4,SFRP1,GNAZ,CHD5,RND3,CD44,RAD51B,RGS14,ABCA9,PTN,PDE11A,GUCY1A1,NR4A1,ATP8A2,ALPK1,SPON2,COL5A3,KIF4A,SLC19A1,THB…	GNAT3,LPL,PALM3,MYH14,ACAN,RASL11B,EPHA6,FGFR4,BMPR1B,PKN3,RNF112,PDE4D,ABCG4,OBSCN,MCM2,GNAZ,ALPK1,PASK,ATP10D,IP6K2,SMC6,PPCS,RAB29,SUCLG2,WRNIP1,PLEKHA8,CDK8	-0.320284	0.748753	1	FALSE	effectsize_down
GO_MF	GO:0042802	identical protein binding	2036	403	21	GABRR1,LPL,CTAG1B,TBX15,ANGPT1,JCHAIN,GREM1,MCOLN2,TTN,ACADL,TK1,C1QL4,CHAF1A,SH3GL3,ATF3,CIB2,MME,TRIM58,ITGA2B,FIBIN,GSTM1,MDFI,GDF7,NELL2,ABCG4,CLDN7,PLIN5,CARD9,MTUS2,CEACAM1,CENPF,COL23A1,SFRP1,TRIM34,ZBTB38,KCTD1,FOS,CEP131,TP53,UCP2,CRYM,DES,NT5E,NR4A1,OLFML2B,GPX3,JUN,THBS1,C1S,CLDN1,EPDR1,MAD1L1,C1R,ALDH1A3,SDC1,TLR4,PGRMC1,USH1G,MICOS10-NBL1,OLFML2A,ROM1,SRM,TYROBP,C1orf50,FBLN5,ACHE,EN…	GABRR1,LPL,TBX15,ANGPT1,GREM1,MCOLN2,CHAF1A,SH3GL3,CIB2,TRIM58,ITGA2B,MDFI,ABCG4,TRIM34,ZBTB38,KCTD1,CEP131,TP53,PPCS,CARD8,WRNIP1	-0.319987	0.748978	1	FALSE	effectsize_down
GO_MF	GO:0042803	protein homodimerization activity	712	149	11	LPL,TBX15,JCHAIN,GREM1,ATF3,CIB2,MME,TRIM58,FIBIN,GSTM1,ABCG4,CARD9,MTUS2,CEACAM1,CENPF,TRIM34,ZBTB38,CEP131,UCP2,CRYM,THBS1,ALDH1A3,PGRMC1,ROM1,SRM,TYROBP,FBLN5,ACHE,ENPP1,NR4A3,ADA2,BHLHE41,PPCS,HIP1R,TENM1,TXN,CAMK2B,CPQ,GBP3,RBPMS2,FAP,GBP4,CITED1,CARD8,LRRK2,GHR,ADD2,TESC,STAT1,PAFAH1B3,MAP3K10,TRPC6,TOP2A,GIMAP7,WARS,HOOK1,ERCC5,TWIST1,PRTFDC1,KCNH2,TRIM6,MTCL1,HEYL,CHRNA7,ACTN4,MVD,SLC33A1…	LPL,TBX15,GREM1,CIB2,TRIM58,ABCG4,TRIM34,ZBTB38,CEP131,PPCS,CARD8	-0.309149	0.757208	1	FALSE	effectsize_down
GO_MF	GO:0061629	RNA polymerase II-specific DNA-binding transcription factor binding	343	73	3	PITX1,CDKN2A,PRAME,TCF21,LEF1,HMGA2,MYOCD,FOS,TP53,TBX3,NR4A1,JUN,TTC8,NR4A3,BHLHE41,ELK1,PAGR1,BEX1,AR,STAT1,PPARG,ID4,DACT1,RNF6,PSMA6,MLXIPL,ACTN4,DDX5,SETD1A,PRRX1,GATA6,KLF4,PRKCB,BBS1,PPARGC1B,PARP9,RELA,DDRGK1,HDAC9,C1D,RARG,ARNT2,PARP1,ARID5A,SMARCA4,SMARCD3,MED1,SP1,E4F1,JMJD1C,RXRA,PKN1,PPARGC1A,CNOT1,LATS1,PCNA,HIRA,SRF,MED4,CTBP1,BBS4,TRIP12,RBPJ,FAM220A,STRN,TP53BP2,DAXX,TAF6,SRC,DNM…	CDKN2A,TP53,PAGR1	0.308231	0.757907	1	FALSE	effectsize_up
GO_MF	GO:0019901	protein kinase binding	702	168	13	ANGPT1,CDKN2A,DUSP2,TTN,DCX,CDK5R2,TRIM58,GJA1,NELL1,CCDC102B,NELL2,SHC3,CEACAM1,PRC1,CAMK2N2,TRIM34,RND3,TP53,RGS14,PTN,INKA1,CCND2,TPX2,FOXM1,SRCIN1,CD24,RAC3,NEFH,MAPK8IP2,CIT,LIN7B,FEZ1,ADD3,NR4A3,CNKSR2,TELO2,LYST,RND2,ZFP36,TFPT,GRAPL,RHOBTB1,GHR,MAPK8IP1,EGFR,SRSF2,EMP2,TRAF2,ADD2,BICD1,TOP2A,ZPR1,ZFYVE26,WARS,SOX9,ELP2,NEDD9,RHOF,CALM1,DACT1,PDE3B,TRIM6,ATP2B4,RACGAP1,BCL2L11,DUSP1,CAVIN3…	ANGPT1,CDKN2A,TRIM58,GJA1,CCDC102B,SHC3,PRC1,TRIM34,TP53,FEZ1,LYST,SRSF2,EMP2	0.303491	0.761516	1	FALSE	effectsize_up
GO_MF	GO:0004674	protein serine/threonine kinase activity	428	96	6	BMPR1B,TTN,PKN3,CDK3,OBSCN,AATK,ALPK1,PASK,CAMKV,MAPK11,FAM20C,CIT,CAMK2B,ADCK2,BUB1B,LRRK2,EGFR,MAP3K10,PRKAA2,TNK2,CDC42BPG,RPS6KA2,ACVR2B,TGFBR3,MKNK1,STK36,DAPK3,BRSK1,ATR,STK32C,ILK,CDK8,PIM3,ADCK5,PRKCB,MAPK12,EIF2AK3,CCND3,MAP3K9,PRKD1,MOK,MAST3,ACVR1,SIK1B,MAP4K2,MAP3K21,FASTK,TP53RK,CDC7,WNK2,ATM,CDK4,MAP4K4,PRKX,STK24,NEK1,CDK18,IRAK4,RPS6KA6,MAP3K3,STK10,LRRK1,PKN1,CDK16,CSNK1G2,CAMK2D…	BMPR1B,PKN3,OBSCN,ALPK1,PASK,CDK8	0.294142	0.768649	1	FALSE	effectsize_up
GO_MF	GO:0031490	chromatin DNA binding	146	31	2	HMGN5,HIST1H2AI,HMGA2,WBP2NL,HIST1H2AE,HIST1H1C,MBD3,ACTN4,PER1,KLF4,H3F3B,RELA,EZH2,SMARCA4,BCL6,H2AFJ,RBBP4,MED1,JMJD1C,FOXO3,PPARGC1A,VAX2,HMGN2,OGT,SRF,APEX1,KDM3B,H2AFV,HMGN3,KDM3A,THRA	HMGN5,WBP2NL	0.293539	0.76911	1	FALSE	effectsize_up
GO_MF	GO:0051219	phosphoprotein binding	93	12	1	GPRIN1,SHC3,SHD,SHF,BBS1,LRP11,IGF2R,RRAGA,SCAF4,PIH1D1,SRC,EPB41	SHC3	0.29272	0.769736	1	FALSE	effectsize_up
GO_MF	GO:0140223	general transcription initiation factor activity	64	14	0	SNAPC5,GTF2E1,PRRX1,GTF3C6,UBTF,GTF2F2,TAF6L,TAF9,PAAF1,RRN3,SNAPC3,GTF2F1,GTF3C4,TAF6		-0.292564	0.769855	1	FALSE	effectsize_down
GO_MF	GO:0008289	lipid binding	845	153	8	CD36,PIK3C2G,TULP1,ATP1A2,JCHAIN,S100A8,S100A9,ESRRG,SYT3,ACADL,PTGDS,APOD,SH3GL3,CDK5R2,MME,FABP4,OBSCN,PTCH1,SGIP1,WNT5A,AMPH,MYOF,NR4A1,SPON2,THBS1,EPDR1,PASK,TLR4,PGRMC1,STARD5,RASA2,PCLO,CLVS2,OSBP2,HIP1R,RBP1,CPNE5,PIGK,AR,IQGAP2,CASP4,CRABP2,GHR,PAQR7,TRAF2,PEX3,PPARG,ZFYVE26,ARHGAP44,PSD,TRIL,SYT11,ADH5,RASGRP2,TPP1,GABARAP,SYP,APOL3,RACGAP1,ZFYVE19,CAPG,PLEKHA8,STARD13,AMER2,OSBPL9,MAPT,…	CD36,TULP1,SYT3,SH3GL3,OBSCN,AMPH,PASK,PLEKHA8	-0.280992	0.778717	1	FALSE	effectsize_down
GO_MF	GO:0016773	phosphotransferase activity, alcohol group as acceptor	671	147	9	PIK3C2G,EPHA6,FGFR4,BMPR1B,TTN,PKN3,INSRR,CDK3,OBSCN,AATK,ALPK1,PASK,DGKI,MATK,CAMKV,MAPK11,FAM20C,CIT,IP6K2,PIP5K1B,NRP2,RASSF2,CAMK2B,ADCK2,BUB1B,LRRK2,EGFR,TEK,ITPK1,MAP3K10,PAPSS2,PRKAA2,GALK1,PIP4K2C,TNK2,CDC42BPG,UCK2,RPS6KA2,ACVR2B,TGFBR3,MKNK1,ETNK2,STK36,DAPK3,BRSK1,ATR,STK32C,PI4K2B,ILK,CDK8,PIM3,ADCK5,NRP1,JAK3,PRKCB,MAPK12,EIF2AK3,JAK2,CCND3,DDR2,MAP3K9,PRKD1,FGFRL1,MOK,MAST3,POMK,ACV…	EPHA6,FGFR4,BMPR1B,PKN3,OBSCN,ALPK1,PASK,IP6K2,CDK8	0.275625	0.782836	1	FALSE	effectsize_up
GO_MF	GO:0001222	transcription corepressor binding	47	14	0	LEF1,SIX3,STAT1,PER2,STK36,PER1,EHMT2,EZH2,MTF2,BCL6,EED,CTBP1,EHMT1,PHF12		-0.261843	0.793442	1	FALSE	effectsize_down
GO_MF	GO:0031267	small GTPase binding	281	73	4	PKN3,NOXA1,MLPH,RIMS2,RAB29,RILP,IQGAP2,DAAM1,EVI5L,LRRK2,ADCYAP1R1,MICALL2,FARP1,IQGAP3,BICD1,ARHGAP44,NDRG1,XPO4,SGSM3,PDE6D,CDC42EP5,DOCK5,SORL1,DAPK3,BRK1,GCC2,RANBP17,GOLGA5,AKAP13,SRGAP2,YIPF1,PPP6R1,RILPL1,RAPGEF4,RILPL2,AP1G1,RAB8A,DIAPH2,FGD1,CCDC186,GDI2,RANGAP1,FGD5,PKN1,EXOC5,RABGAP1L,PEX5,ALS2CL,DMXL2,CYFIP2,KIF3B,MYO5A,RAB11FIP3,STRIP1,KIF3A,RCC2,SGSM2,RBSN,CDKL5,CHML,DOCK1,TRIP11,A…	PKN3,NOXA1,RAB29,PDE6D	0.245757	0.80587	1	FALSE	effectsize_up
GO_MF	GO:0070063	RNA polymerase binding	57	15	1	ZFP36,UVSSA,ELP2,ERCC5,ERBB2,ELOF1,PHRF1,BRCA1,ANP32B,RPRD2,RRN3,SCAF4,WDR43,WAC,PAF1	UVSSA	0.244761	0.806641	1	FALSE	effectsize_up
GO_MF	GO:0004842	ubiquitin-protein transferase activity	449	101	6	BIRC7,RNF112,TRIM54,TRIM58,FBXO2,TRIM34,DTL,MYLIP,SH3RF1,TRIM17,UBE2C,WSB1,RING1,TRIM73,AREL1,TRIM26,TRAF2,MDM2,UBE2T,RNF5,NHLRC3,UBE2J1,UHRF1,FBXO17,TRIM11,IRF2BP1,TRIM6,RNF6,MED8,PEX10,HECW2,RNF216,RNF7,MAGEL2,ZNRF2,RSPRY1,RCHY1,CDK8,KCTD10,FANCL,UBE2L6,DZIP3,ANAPC11,KLHL9,CUL5,DTX2,TRIM5,PELI1,FBXO21,TRIM13,RNF146,MARCH5,PEX2,FBXL3,STUB1,RNF167,UBE4B,UBE2Q2,HECTD2,VPS11,BRCA1,RNF121,CDC42,MED1…	RNF112,TRIM58,TRIM34,WSB1,RNF216,CDK8	-0.242287	0.808558	1	FALSE	effectsize_down
GO_MF	GO:0072341	modified amino acid binding	91	15	1	SYT3,MME,SLC19A1,THBS1,SYT11,GSDMB,ANXA5,SYT17,GSDMD,APPL2,ANXA7,MMUT,MARK1,UROS,ASAP1	SYT3	-0.240051	0.810291	1	FALSE	effectsize_down
GO_MF	GO:0005543	phospholipid binding	486	88	6	PIK3C2G,TULP1,JCHAIN,SYT3,MME,OBSCN,SGIP1,WNT5A,AMPH,MYOF,THBS1,EPDR1,PASK,RASA2,PCLO,CLVS2,HIP1R,CPNE5,PIGK,IQGAP2,ZFYVE26,ARHGAP44,PSD,SYT11,TPP1,GABARAP,RACGAP1,ZFYVE19,CAPG,PLEKHA8,AMER2,MAPT,SNAP91,SPTBN4,PACSIN3,SNX11,PAFAH2,PEBP1,SNX8,STAM2,GLTP,VAMP2,GSDMB,MYO1B,PLCD1,GOLPH3L,MAP1B,PITPNM1,COMMD1,SNX4,ANXA5,SYT17,PHLDA3,MPPE1,ARAP3,WDFY1,GSDMD,STAM,SNX25,SNX7,APPL2,FZD7,ANXA7,ARHGAP33,OSB…	TULP1,SYT3,OBSCN,AMPH,PASK,PLEKHA8	0.231722	0.816754	1	FALSE	effectsize_up
GO_MF	GO:0008374	O-acyltransferase activity	54	10	0	MBOAT1,CROT,TAZ,CPT1B,CPT2,GPAM,DGAT1,LPCAT4,AGPAT3,LPGAT1		-0.228247	0.819454	1	FALSE	effectsize_down
GO_MF	GO:0000166	nucleotide binding	2164	491	28	GNAT3,MYH2,ABCB5,PIK3C2G,PALM3,AIFM3,MYH14,ATP1A2,SCG5,RASL11B,EPHA6,FGFR4,BMPR1B,TTN,ACADL,TK1,PKN3,RNF112,PDE4D,ABCG4,ABCC3,NAV3,KIF18B,GUCY1A2,INSRR,DUOX1,CDK3,IQCA1,OBSCN,CACNA1B,MCM2,AATK,ACSL5,GNAZ,CHD5,RND3,ZBTB38,RAD51B,RGS14,CRYM,NT5E,ABCA9,PDE11A,GUCY1A1,ATP8A2,ALPK1,POLD1,KIF4A,SLC19A1,RECQL4,ABCA6,ABCC4,MYO15A,PASK,DGKI,ALDH1A3,MATK,XRCC2,ARL4D,ATP2B2,ATP10D,RAC3,CHTF18,MKI67,CAMKV,PD…	GNAT3,PALM3,AIFM3,MYH14,RASL11B,EPHA6,FGFR4,BMPR1B,PKN3,RNF112,PDE4D,ABCG4,OBSCN,MCM2,GNAZ,ZBTB38,ALPK1,PASK,ATP10D,IP6K2,SMC6,D2HGDH,PPCS,LTB4R,RAB29,SUCLG2,WRNIP1,CDK8	0.219663	0.826134	1	FALSE	effectsize_up
GO_MF	GO:0051020	GTPase binding	313	81	4	PKN3,NOXA1,RADIL,MLPH,RIMS2,RAB29,RILP,IQGAP2,DAAM1,EVI5L,LRRK2,ADCYAP1R1,MICALL2,FARP1,IQGAP3,BICD1,ARHGAP44,NDRG1,XPO4,SGSM3,PDE6D,RABAC1,CDC42EP5,DOCK5,SORL1,DAPK3,BRK1,GCC2,GNB1,RANBP17,GOLGA5,AIMP1,AKAP13,SRGAP2,YIPF1,PPP6R1,RILPL1,RAPGEF4,RILPL2,MARCH5,AP1G1,RAB8A,DIAPH2,FGD1,CCDC186,GDI2,RANGAP1,FGD5,PKN1,EXOC5,RABGAP1L,PEX5,ALS2CL,DMXL2,RRAGD,CYFIP2,KIF3B,MYO5A,RAB11FIP3,STRIP1,RAB3IP,BEC…	PKN3,NOXA1,RAB29,PDE6D	0.219594	0.826187	1	FALSE	effectsize_up
GO_MF	GO:0019900	kinase binding	785	181	13	ANGPT1,CDKN2A,DUSP2,TTN,DCX,CDK5R2,TRIM58,GJA1,NELL1,CCDC102B,NELL2,SHC3,CEACAM1,PRC1,CAMK2N2,TRIM34,RND3,TP53,RGS14,PTN,INKA1,CCND2,TPX2,FOXM1,SRCIN1,CD24,RAC3,NEFH,MAPK8IP2,CIT,LIN7B,FEZ1,ADD3,NR4A3,CNKSR2,TELO2,LYST,RND2,SP100,ZFP36,TFPT,GRAPL,RHOBTB1,GHR,MAPK8IP1,EGFR,SRSF2,EMP2,TRAF2,ADD2,BICD1,TOP2A,ZPR1,ZFYVE26,WARS,SOX9,ELP2,NEDD9,JAKMIP1,RHOF,CALM1,DACT1,PDE3B,TRIM6,ATP2B4,RACGAP1,BCL2L1…	ANGPT1,CDKN2A,TRIM58,GJA1,CCDC102B,SHC3,PRC1,TRIM34,TP53,FEZ1,LYST,SRSF2,EMP2	0.212559	0.831671	1	FALSE	effectsize_up
GO_MF	GO:0030544	Hsp70 protein binding	51	10	0	DNAJC10,IQCG,TSC1,MVD,STUB1,DNAJB1,DNAJC2,TTC4,STAU2,NUP62		-0.203502	0.838743	1	FALSE	effectsize_down
GO_MF	GO:0061659	ubiquitin-like protein ligase activity	370	85	6	BIRC7,RNF112,TRIM54,TRIM58,FBXO2,TRIM34,MYLIP,SH3RF1,TRIM17,UBE2C,WSB1,RING1,TRIM73,AREL1,TRIM26,MDM2,RNF5,NHLRC3,UHRF1,FBXO17,TRIM11,IRF2BP1,TRIM6,RNF6,MED8,PEX10,HECW2,RNF216,RNF7,ZNRF2,RCHY1,CDK8,FANCL,ZMIZ1,DZIP3,ANAPC11,DTX2,TRIM5,PELI1,TRIM13,RNF146,MARCH5,PEX2,STUB1,RNF167,UBE4B,HECTD2,VPS11,RNF121,CDC42,MED1,UBE4A,TRIM41,TRIM38,SIAH1,RNF114,RPGR,UBE2F,IRF2BPL,RNF185,UFL1,NT5C2,TRIM74,MARC…	RNF112,TRIM58,TRIM34,WSB1,RNF216,CDK8	-0.200783	0.840868	1	FALSE	effectsize_down
GO_MF	GO:0043168	anion binding	2431	526	29	GNAT3,MYH2,CD36,ABCB5,PIK3C2G,PALM3,TULP1,AIFM3,MYH14,ATP1A2,SCG5,RASL11B,S100A8,EPHA6,S100A9,FGFR4,BMPR1B,TTN,ACADL,PTGDS,TK1,PKN3,RNF112,PDE4D,MME,GSTM1,ABCG4,ABCC3,NAV3,COL11A1,KIF18B,GUCY1A2,INSRR,CDK3,IQCA1,FABP4,OBSCN,CACNA1B,OGDHL,GRIN3B,MCM2,AATK,ACSL5,GNAZ,CHD5,RND3,RAD51B,RGS14,ABCA9,PDE11A,GUCY1A1,ATP8A2,ALPK1,P3H2,KIF4A,SLC19A1,RECQL4,ABCA6,ABCC4,EPDR1,MYO15A,PASK,DGKI,ALDH1A3,MATK,XR…	GNAT3,CD36,PALM3,TULP1,AIFM3,MYH14,RASL11B,EPHA6,FGFR4,BMPR1B,PKN3,RNF112,PDE4D,ABCG4,OBSCN,MCM2,GNAZ,ALPK1,PASK,ATP10D,IP6K2,SMC6,D2HGDH,PPCS,RAB29,SUCLG2,WRNIP1,PLEKHA8,CDK8	0.188557	0.85044	1	FALSE	effectsize_up
GO_MF	GO:0016922	nuclear receptor binding	136	35	1	PRAME,TCF21,LEF1,NR4A1,NR4A3,PAGR1,STAT1,PPARG,RNF6,ACTN4,DDX5,PRKCB,PPARGC1B,C1D,RARG,PARP1,ARID5A,SMARCA4,SMARCD3,MED1,JMJD1C,RXRA,PKN1,PPARGC1A,CNOT1,LATS1,PCNA,MED4,TRIP12,STRN,DAXX,SRC,HMGN3,TRIM24,KDM3A	PAGR1	0.177015	0.859496	1	FALSE	effectsize_up
GO_MF	GO:0019887	protein kinase regulator activity	229	53	2	CDKN2A,GREM1,CDK5R2,PPP1R1B,PKIB,CAMK2N2,INKA1,CCND2,CD24,CAB39L,IGF2,CIT,MAPK8IP1,EGFR,TESC,GMFB,CALM1,PARVA,ACSL1,CKS2,FGFR1OP,DNAJC3,CCND3,CCNJ,SPRY4,HBEGF,ANKRD54,DAZAP2,CDK4,SLC27A1,DBF4B,SPRED1,DBF4,CCNF,PRKAR1B,VEGFA,KAT2B,CCNL1,MOB2,CKS1B,MOB3C,SMO,CCNL2,CCNK,IBTK,PRKAR2A,DAXX,SPRED2,STRADA,HEXIM1,PRKAG2,PARP6,MAP2K1	CDKN2A,GREM1	-0.171772	0.863617	1	FALSE	effectsize_down
GO_MF	GO:1901265	nucleoside phosphate binding	2165	492	28	GNAT3,MYH2,ABCB5,PIK3C2G,PALM3,AIFM3,MYH14,ATP1A2,SCG5,RASL11B,EPHA6,FGFR4,BMPR1B,TTN,ACADL,TK1,PKN3,RNF112,PDE4D,ABCG4,ABCC3,NAV3,KIF18B,GUCY1A2,INSRR,DUOX1,CDK3,IQCA1,OBSCN,CACNA1B,MCM2,AATK,ACSL5,GNAZ,CHD5,RND3,ZBTB38,RAD51B,RGS14,CRYM,NT5E,ABCA9,PDE11A,GUCY1A1,ATP8A2,ALPK1,POLD1,KIF4A,SLC19A1,RECQL4,ABCA6,ABCC4,MYO15A,PASK,DGKI,ALDH1A3,MATK,XRCC2,ARL4D,ATP2B2,ATP10D,RAC3,CHTF18,MKI67,CAMKV,PD…	GNAT3,PALM3,AIFM3,MYH14,RASL11B,EPHA6,FGFR4,BMPR1B,PKN3,RNF112,PDE4D,ABCG4,OBSCN,MCM2,GNAZ,ZBTB38,ALPK1,PASK,ATP10D,IP6K2,SMC6,D2HGDH,PPCS,LTB4R,RAB29,SUCLG2,WRNIP1,CDK8	0.170926	0.864282	1	FALSE	effectsize_up
GO_MF	GO:0030276	clathrin binding	56	13	1	SYT3,CEMIP,HIP1R,LRRK2,SYT11,SNAP91,SYT17,CLTC,CLTB,CLTCL1,AP2B1,AFTPH,HIP1	SYT3	0.159979	0.872898	1	FALSE	effectsize_up
GO_MF	GO:0120013	lipid transfer activity	55	12	1	STARD5,PLEKHA8,GLTP,NPC2,PRELID2,PITPNM3,PITPNM1,PRELID3A,KIAA1109,OSBPL2,STARD3,UHRF1BP1L	PLEKHA8	-0.159071	0.873613	1	FALSE	effectsize_down
GO_MF	GO:0005525	GTP binding	382	87	6	GNAT3,SCG5,RASL11B,RNF112,GUCY1A2,GNAZ,RND3,GUCY1A1,ARL4D,RAC3,IFI44L,TUBB4A,ARL2,RAB29,GBP3,RND2,GBP4,RHOBTB1,LRRK2,RAB3B,RAB33B,SUCLG2,RERGL,GIMAP7,GIMAP2,GNAL,RHOF,ARF4,RAB24,EIF5,SAR1A,OLA1,GNAI1,SEPTIN4,SRPRA,RANBP17,GTPBP6_1,THG1L,GNAO1,DDX58,RAB6B,EIF2B2,RAB40B,RHOU,SRP54,RAB5B,DIRAS1,RAB8A,CBWD5,HRAS,MTG1,CDC42,RAB2B,RAB5C,UPRT,CBWD2,LRRK1,GTPBP3,ARL1,GNL3L,RAB9B,RAB22A,RRAGA,IFT22,RRAGD,…	GNAT3,RASL11B,RNF112,GNAZ,RAB29,SUCLG2	-0.157481	0.874866	1	FALSE	effectsize_down
GO_MF	GO:0032559	adenyl ribonucleotide binding	1533	346	19	MYH2,ABCB5,PIK3C2G,PALM3,MYH14,ATP1A2,EPHA6,FGFR4,BMPR1B,TTN,ACADL,TK1,PKN3,PDE4D,ABCG4,ABCC3,NAV3,KIF18B,INSRR,CDK3,IQCA1,OBSCN,CACNA1B,MCM2,AATK,ACSL5,CHD5,RAD51B,ABCA9,ATP8A2,ALPK1,KIF4A,SLC19A1,RECQL4,ABCA6,ABCC4,MYO15A,PASK,DGKI,MATK,XRCC2,ATP2B2,ATP10D,CHTF18,MKI67,CAMKV,MAPK11,KIFC1,FAM20C,KIFC2,CIT,IP6K2,UBE2C,ROR1,PIP5K1B,ENPP1,SMC6,KIF21A,ACSS3,SLC27A3,PPCS,CAMK2B,KIF5A,ADCK2,BUB1B,KIF7…	PALM3,MYH14,EPHA6,FGFR4,BMPR1B,PKN3,PDE4D,ABCG4,OBSCN,MCM2,ALPK1,PASK,ATP10D,IP6K2,SMC6,PPCS,SUCLG2,WRNIP1,CDK8	0.14923	0.881372	1	FALSE	effectsize_up
GO_MF	GO:0005085	guanyl-nucleotide exchange factor activity	226	58	3	IQSEC3,OBSCN,KNDC1,EPS8L1,RALGPS1,NET1,DEF6,RCBTB2,RAPGEFL1,FARP1,ARHGEF4,PSD,MCF2L2,RHOF,RASGRP2,ARHGEF3,ARF4,ARHGEF40,DOCK5,DENND6B,RGL1,LAMTOR4,RGL2,THG1L,AKAP13,DOCK6,RAPGEF3,RAPGEF4,ARHGEF17,EIF2B2,RIC8B,LAMTOR2,RHOU,SLC38A9,FGD1,RALGPS2,FGD5,RABIF,RPGR,ALS2CL,SOS2,DENND3,RAB3IP,CYTH2,CYTH1,RCC2,ARHGEF12,DENND4B,DENND2A,DOCK1,CYTH3,ANKRD27,DENND1A,FARP2,RAPGEF1,ITSN1,RABGEF1,ARHGEF6	IQSEC3,OBSCN,RALGPS1	0.128962	0.897388	1	FALSE	effectsize_up
GO_MF	GO:0003899	DNA-directed 5'-3' RNA polymerase activity	30	10	0	POLR2J3,POLR2J,POLRMT,POLR2C,POLR3B,POLR1D,POLR2A,POLR2B,POLR1B,PRIMPOL		0.128312	0.897902	1	FALSE	effectsize_up
GO_MF	GO:0097110	scaffold protein binding	70	19	3	PDE4D,GJA1,CIT,PANX1,SHANK1,CRIPT,KCNH2,ATP2B4,CASP8,ATG4B,UBTF,TCOF1,HOMER1,BAIAP2,IKBKB,LRP4,SRC,DLG4,MAP2K1	PDE4D,GJA1,PANX1	-0.126546	0.8993	1	FALSE	effectsize_down
GO_MF	GO:0004536	DNA nuclease activity	62	14	0	MEIOB,POLD1,AEN,FEN1,ERCC5,POLE,EXOG,DNASE1L1,MBD4,DICER1,MRE11,EME2,APEX1,FAN1		-0.116964	0.906888	1	FALSE	effectsize_down
GO_MF	GO:0032555	purine ribonucleotide binding	1900	433	24	GNAT3,MYH2,ABCB5,PIK3C2G,PALM3,MYH14,ATP1A2,SCG5,RASL11B,EPHA6,FGFR4,BMPR1B,TTN,ACADL,TK1,PKN3,RNF112,PDE4D,ABCG4,ABCC3,NAV3,KIF18B,GUCY1A2,INSRR,CDK3,IQCA1,OBSCN,CACNA1B,MCM2,AATK,ACSL5,GNAZ,CHD5,RND3,RAD51B,RGS14,ABCA9,PDE11A,GUCY1A1,ATP8A2,ALPK1,KIF4A,SLC19A1,RECQL4,ABCA6,ABCC4,MYO15A,PASK,DGKI,MATK,XRCC2,ARL4D,ATP2B2,ATP10D,RAC3,CHTF18,MKI67,CAMKV,PDE5A,MAPK11,KIFC1,FAM20C,KIFC2,CIT,IP6K2,UBE…	GNAT3,PALM3,MYH14,RASL11B,EPHA6,FGFR4,BMPR1B,PKN3,RNF112,PDE4D,ABCG4,OBSCN,MCM2,GNAZ,ALPK1,PASK,ATP10D,IP6K2,SMC6,PPCS,RAB29,SUCLG2,WRNIP1,CDK8	0.116158	0.907527	1	FALSE	effectsize_up
GO_MF	GO:0140098	catalytic activity, acting on RNA	391	88	3	POLR2J3,MBLAC1,TARBP1,NSUN3,RPP25,POLR2J,RCL1,VARS2,FEN1,EIF4A1,ALKBH8,RNASE1,WARS,DDX60L,NSUN5,TRMT5,FARSB,DDX5,POLRMT,EXOG,THUMPD2,PTRH1,METTL6,TDP2,POLR2C,THG1L,DDX58,METTL15,FBL,DIS3L,DDX17,METTL7A,METTL14,PPP1R8,TRMO,METTL16,DHX36,DUS3L,CDKAL1,TUT7,MTREX,DUS1L,DICER1,FTO,DDX19A,RNASEH2A,QTRT2,POLR3B,POLR1D,TRMT2B,POP4,DDX24,RARS2,METTL8,OSGEP,POLR2A,POP7,CNOT1,POLR2B,POLR1B,DHX35,FARSA,TRIT1…	MBLAC1,TARBP1,NSUN3	-0.113718	0.909461	1	FALSE	effectsize_down
GO_MF	GO:0043130	ubiquitin binding	99	27	0	TAB3,UBXN8,MDM2,TOP2A,CKS2,UBE2L6,STAM2,TP53INP2,ZFAND2B,MVB12A,PLAA,DDI2,SMARCAD1,CUEDC1,STAM,ASCC2,WDR48,RNF185,CKS1B,DHX16,NBR1,USP13,USP5,SPRTN,UBXN2A,RNF8,NUP62		-0.112062	0.910775	1	FALSE	effectsize_down
GO_MF	GO:0032553	ribonucleotide binding	1917	434	24	GNAT3,MYH2,ABCB5,PIK3C2G,PALM3,MYH14,ATP1A2,SCG5,RASL11B,EPHA6,FGFR4,BMPR1B,TTN,ACADL,TK1,PKN3,RNF112,PDE4D,ABCG4,ABCC3,NAV3,KIF18B,GUCY1A2,INSRR,CDK3,IQCA1,OBSCN,CACNA1B,MCM2,AATK,ACSL5,GNAZ,CHD5,RND3,RAD51B,RGS14,ABCA9,PDE11A,GUCY1A1,ATP8A2,ALPK1,KIF4A,SLC19A1,RECQL4,ABCA6,ABCC4,MYO15A,PASK,DGKI,MATK,XRCC2,ARL4D,ATP2B2,ATP10D,RAC3,CHTF18,MKI67,CAMKV,PDE5A,MAPK11,KIFC1,FAM20C,KIFC2,CIT,IP6K2,UBE…	GNAT3,PALM3,MYH14,RASL11B,EPHA6,FGFR4,BMPR1B,PKN3,RNF112,PDE4D,ABCG4,OBSCN,MCM2,GNAZ,ALPK1,PASK,ATP10D,IP6K2,SMC6,PPCS,RAB29,SUCLG2,WRNIP1,CDK8	0.110599	0.911934	1	FALSE	effectsize_up
GO_MF	GO:0140110	transcription regulator activity	1952	396	18	SCRT1,ONECUT3,TBX15,RFX8,FOXE1,HES2,SALL3,EBF2,PITX1,ESRRG,FOSB,ERV3-1-ZNF117,EGR3,TCF21,HOXC10,ATF3,LEF1,E2F1,ZNF660-ZNF197,ZNF676,SP6,PRDM1,HOXC8,VENTX,HMGA2,RORB,TWIST2,GLI1,IRX3,SIX3,WBP2NL,POU3F1,ZNF516,MYOCD,ZBTB38,SOX5,KCTD1,FOS,TP53,CRYM,TBX3,NR4A1,ZNF214,DACH1,JUN,FOXM1,CSRNP1,HOXC9,TFEB,PAWR,MAMSTR,ZNF532,HOXC5,ZNF484,PURG,JUNB,ZSCAN20,HOXA6,RCOR2,CREB3L1,IRF9,KCNIP3,SNAI2,TLE2,ZNF66,ZN…	SCRT1,ONECUT3,TBX15,RFX8,FOXE1,HES2,SALL3,E2F1,WBP2NL,ZBTB38,KCTD1,TP53,ZNF532,ZNF484,PURG,ZSCAN20,ZNF66,SRSF2	0.0994065	0.920816	1	FALSE	effectsize_up
GO_MF	GO:0015078	proton transmembrane transporter activity	142	20	1	ATP6V0E2,UCP2,SLC25A22,SLC18A2,SLC38A5,SLC15A3,CYB5A,SLC25A13,ATP6V1B2,ATP6V1G1,ATP6V0A2,SLC2A10,TCIRG1,ATP6V0C,SLC45A3,SLC25A27,DMAC2L,COX15,SLC25A14,COX7A2L	ATP6V0E2	-0.0897424	0.928492	1	FALSE	effectsize_down
GO_MF	GO:0042826	histone deacetylase binding	128	28	1	TCF21,LEF1,MYOCD,TP53,BHLHE41,DACT1,TWIST1,GMNN,KLF4,KCTD21,RELA,TBX2,BORCS8-MEF2B,HDAC9,MIER1,PARP1,KAT2A,DHX36,RBBP4,SP1,JDP2,PKN1,KAT2B,SFPQ,AKAP8L,SRF,GLI3,SP2	TP53	-0.088729	0.929297	1	FALSE	effectsize_down
GO_MF	GO:0016835	carbon-oxygen lyase activity	77	14	0	CYP1B1,HMGA2,ENO3,NTHL1,PTS,CA11,XRCC5,FH,NEIL1,ALAD,NEIL2,ACO1,HACD3,UROS		-0.08749	0.930282	1	FALSE	effectsize_down
GO_MF	GO:0019003	GDP binding	91	26	2	RGS14,ARL2,RAB29,RAB3B,SUCLG2,EIF5,GNAI1,GPSM1,SRP54,RAB5B,DIRAS1,RAB8A,GDI2,HRAS,RAB5C,DYNC1LI1,RAB9B,RAB22A,RRAGD,CHML,GPSM2,RAB10,NME2,RAB4A,KRAS,RANBP1	RAB29,SUCLG2	0.0779588	0.937861	1	FALSE	effectsize_up
GO_MF	GO:0032182	ubiquitin-like protein binding	119	29	0	TAB3,UBXN8,MDM2,TOP2A,PELP1,CKS2,UBE2L6,STAM2,USPL1,TP53INP2,ZFAND2B,MVB12A,PLAA,DDI2,SMARCAD1,CUEDC1,STAM,ASCC2,WDR48,RNF185,CKS1B,DHX16,NBR1,USP13,USP5,SPRTN,UBXN2A,RNF8,NUP62		-0.0639857	0.948982	1	FALSE	effectsize_down
GO_MF	GO:1901363	heterocyclic compound binding	2285	514	28	GNAT3,MYH2,ABCB5,PIK3C2G,PALM3,AIFM3,MYH14,ATP1A2,SCG5,RASL11B,EPHA6,FGFR4,BMPR1B,TTN,ACADL,TK1,PKN3,RNF112,PDE4D,ABCG4,ABCC3,NAV3,KIF18B,GUCY1A2,INSRR,DUOX1,CDK3,IQCA1,OBSCN,CACNA1B,OGDHL,MCM2,AATK,ACSL5,GNAZ,CHD5,RND3,ZBTB38,RAD51B,RGS14,CRYM,NT5E,ABCA9,PDE11A,GUCY1A1,ATP8A2,ALPK1,POLD1,P3H2,KIF4A,SLC19A1,RECQL4,ABCA6,ABCC4,MYO15A,PASK,DGKI,ALDH1A3,MATK,XRCC2,ARL4D,ATP2B2,ATP10D,PAM,RAC3,CHTF18…	GNAT3,PALM3,AIFM3,MYH14,RASL11B,EPHA6,FGFR4,BMPR1B,PKN3,RNF112,PDE4D,ABCG4,OBSCN,MCM2,GNAZ,ZBTB38,ALPK1,PASK,ATP10D,IP6K2,SMC6,D2HGDH,PPCS,LTB4R,RAB29,SUCLG2,WRNIP1,CDK8	0.0639686	0.948995	1	FALSE	effectsize_up
GO_MF	GO:0061630	ubiquitin protein ligase activity	351	81	6	BIRC7,RNF112,TRIM54,TRIM58,FBXO2,TRIM34,MYLIP,SH3RF1,TRIM17,UBE2C,WSB1,RING1,TRIM73,AREL1,TRIM26,MDM2,RNF5,NHLRC3,UHRF1,FBXO17,TRIM11,IRF2BP1,TRIM6,RNF6,MED8,PEX10,HECW2,RNF216,RNF7,ZNRF2,RCHY1,CDK8,FANCL,DZIP3,ANAPC11,DTX2,TRIM5,PELI1,TRIM13,RNF146,MARCH5,PEX2,STUB1,RNF167,UBE4B,HECTD2,VPS11,RNF121,CDC42,MED1,UBE4A,TRIM41,TRIM38,SIAH1,RNF114,RPGR,IRF2BPL,RNF185,NT5C2,TRIM74,MARCH8,TMEM129,RNF227…	RNF112,TRIM58,TRIM34,WSB1,RNF216,CDK8	-0.0632097	0.9496	1	FALSE	effectsize_down
GO_MF	GO:0031072	heat shock protein binding	129	25	0	TELO2,DNAJC10,ZFP36,BAG2,IQCG,TSC1,EEF1AKMT3,MVD,CDC37L1,MAPT,EIF2AK3,PRKD1,STUB1,PPP5C,DNAJB1,DNAJC2,TTC4,CAMKMT,GMEB1,CSNK2A1,TPR,DAXX,DNAJC9,STAU2,NUP62		-0.0629218	0.949829	1	FALSE	effectsize_down
GO_MF	GO:0009055	electron transfer activity	117	13	0	PHGDH,ETFB,ADH5,CYB5A,NDUFB4,DEGS1,COX15,COX7A2L,GLRX2,ME2,CYCS,SRD5A1,AKR1B1		0.0522317	0.958344	1	FALSE	effectsize_up
GO_MF	GO:0016538	cyclin-dependent protein serine/threonine kinase regulator activity	50	14	1	CDKN2A,CDK5R2,CCND2,CKS2,CCND3,CCNJ,CDK4,CCNF,KAT2B,CCNL1,CKS1B,CCNL2,CCNK,HEXIM1	CDKN2A	-0.025825	0.979397	1	FALSE	effectsize_down
GO_MF	GO:0140993	histone modifying activity	207	49	0	FAM173A,SETDB2,PRKAA2,USP51,UHRF1,MECOM,EEF1AKMT3,SETD1A,ATR,PRKCB,EHMT2,KDM2A,JAK2,RIOX2,EEF1AKMT1,EZH2,SETD7,SIRT7,HDAC9,FBL,MIER1,ATM,NSD2,TAF9,KAT2A,DOT1L,JMJD1C,KDM4A,KDM5B,PKN1,EED,KAT2B,USP22,MSL3,MYSM1,MCM3AP,SETD5,KDM1B,EYA3,KMT5B,KDM3B,GTF3C4,EHMT1,USP49,TRIM37,KDM2B,CARM1,BAZ1B,KDM3A		-0.012258	0.99022	1	FALSE	effectsize_down
GO_MF	GO:0000149	SNARE binding	107	30	1	SYT3,CACNA1A,SEC24D,LRRK2,SYT11,PRRT2,SNPH,SCFD1,STX1B,SNAP91,NSF,STX7,VAMP2,STX10,TMED10,STX16,STX4,SYT17,STXBP4,VAMP3,VPS11,GOSR2,STX2,BLOC1S6,UVRAG,SEC24C,TSNARE1,NBAS,ANKRD27,EXOC3	SYT3	0	1	1	FALSE	effectsize_down
GO_MF	GO:0000287	magnesium ion binding	225	50	4	CIB2,ATP8A2,ENO3,ATP10D,LRRK2,SUCLG2,TESC,ITPK1,FEN1,TOP2A,PRTFDC1,HMGCL,CDC42BPG,RPS6KA2,FARSB,BRSK1,GNAI1,TDP2,MAPK12,SEPTIN4,ITGB1,PLSCR1,THG1L,XXYLT1,MAST3,SIK1B,SRR,ILVBL,SUCLA2,DHX36,PKM,PSPH,IRAK4,RPS6KA6,LATS1,XYLT2,FARSA,MARK1,EXTL3,SIK2,PAPOLA,SIK3,ATP9B,MSH6,DYRK3,SRPK2,FAN1,MORC2,FIGNL1,CDC42BPA	CIB2,ATP10D,SUCLG2,XXYLT1	0	1	1	FALSE	effectsize_up
GO_MF	GO:0003676	nucleic acid binding	4363	850	28	SCRT1,SLPI,ONECUT3,TBX15,RFX8,FOXE1,HES2,SALL3,EBF2,PITX1,JCHAIN,POLR2J3,CDKN2A,ESRRG,MEIOB,FOSB,ERV3-1-ZNF117,HMGN5,EGR3,TCF21,HOXC10,ATF3,LEF1,YBX2,E2F1,ZNF660-ZNF197,HIST1H4I,HIST1H2AI,ZNF676,SP6,PRDM1,HOXC8,HIST1H4E,VENTX,HMGA2,ELAVL3,RORB,TWIST2,RADX,MCM2,GLI1,TARBP1,IRX3,SIX3,WBP2NL,POU3F1,CHD5,HIST2H3A,ZNF516,COL14A1,CLSPN,ZBTB38,SOX5,FOS,TP53,SYCP2,RAD51B,TBX3,NR4A1,AFF2,POLD1,ZNF214,KIF4…	SCRT1,ONECUT3,TBX15,RFX8,FOXE1,HES2,SALL3,CDKN2A,HMGN5,YBX2,E2F1,MCM2,TARBP1,WBP2NL,ZBTB38,TP53,ZNF532,ZNF484,PURG,ZSCAN20,ZNF66,SMC6,NSUN3,FCF1,PUS7,SRSF2,OTUD7A,WRNIP1	0	1	1	FALSE	effectsize_down
GO_MF	GO:0003712	transcription coregulator activity	499	116	3	HMGA2,WBP2NL,MYOCD,KCTD1,CRYM,PAWR,MAMSTR,RCOR2,TLE2,PDLIM1,NFKBIZ,HSBP1L1,TLE4,ELK1,MED12L,CITED1,SRSF2,MAP3K10,LMO4,TBL1X,RUNX1T1,IRF2BP1,MED8,PER2,ACTN4,N4BP2L2,BTG2,ATF7IP2,GMNN,TDP2,SUPT20H,PRKCB,SAP30,KDM2A,ZMIZ1,PPARGC1B,PARP9,RIOX2,WWTR1,EZH2,TRIM5,SF1,APBB1,AKIRIN2,TRIM13,FLYWCH1,ACTN1,HDAC9,DNAJB1,YAP1,C1D,DDX17,MIER1,TAF6L,TBL1XR1,ARID5A,SMARCA4,TAF9,KAT2A,SMARCD3,DNMT3B,NIBAN2,BRCA1,M…	WBP2NL,KCTD1,SRSF2	0	1	1	FALSE	effectsize_down
GO_MF	GO:0003713	transcription coactivator activity	271	54	1	WBP2NL,MYOCD,PDLIM1,ELK1,MED12L,CITED1,PER2,ACTN4,PRKCB,ZMIZ1,PPARGC1B,WWTR1,TRIM5,APBB1,TRIM13,ACTN1,YAP1,DDX17,TAF6L,SMARCA4,TAF9,KAT2A,SMARCD3,NIBAN2,BRCA1,MED1,PMF1,TRIM38,RRP1B,PKN1,PPARGC1A,WWOX,KAT2B,PSMC3IP,MYCBP,USP22,ABT1,APEX1,MYSM1,MED4,CTBP1,MED23,TRIP11,HMGB2,SS18L1,NME2,DAXX,TAF6,TRIM37,ATXN7L3,CARM1,DCAF6,TRIM24,SERTAD2	WBP2NL	0	1	1	FALSE	effectsize_up
GO_MF	GO:0003714	transcription corepressor activity	195	54	2	HMGA2,KCTD1,CRYM,PAWR,RCOR2,TLE2,HSBP1L1,TLE4,SRSF2,MAP3K10,LMO4,TBL1X,RUNX1T1,IRF2BP1,N4BP2L2,BTG2,GMNN,TDP2,SAP30,PARP9,RIOX2,WWTR1,EZH2,SF1,FLYWCH1,HDAC9,DNAJB1,YAP1,C1D,MIER1,TBL1XR1,ARID5A,SMARCA4,DNMT3B,MED1,PARP14,TLE3,KDM5B,BEND6,HSBP1,RYBP,PFDN5,HIRA,RBFOX2,APEX1,CTBP1,ZMYND11,SETD5,DAXX,SFMBT1,PHF12,DNMT3A,BCORL1,YEATS2	KCTD1,SRSF2	0	1	1	FALSE	effectsize_down
GO_MF	GO:0003925	G protein activity	45	10	1	RASL11B,RAC3,RERGL,RAB5B,HRAS,CDC42,RAB5C,RAB10,RAB4A,KRAS	RASL11B	0	1	1	FALSE	effectsize_down
GO_MF	GO:0004386	helicase activity	154	48	2	MCM2,CHD5,RECQL4,CHTF18,RTEL1,EIF4A1,DDX60L,WRNIP1,ASCC3,DDX5,CHD7,XRCC5,RFC2,ERCC6L2,DDX11,CHD1L,DDX58,DDX17,MCM8,MCM3,CHD9,SMARCAD1,MCM4,SMARCA4,MCM6,DHX36,SMARCAL1,MTREX,ERCC2,DICER1,DDX19A,RFC4,TTF2,DDX24,BTAF1,MRE11,SMARCA5,DHX35,DDX41,DHX16,MCM9,CHD2,DDX18,UPF1,DHX33,DDX23,MCM5,IGHMBP2	MCM2,WRNIP1	0	1	1	FALSE	effectsize_down
GO_MF	GO:0004519	endonuclease activity	125	23	1	MBLAC1,NTHL1,RPP25,RCL1,FEN1,RNASE1,ERCC5,EXOG,DNASE1L1,MBD4,PPP1R8,DICER1,RNASEH2A,POP4,PNKP,MRE11,POP7,EME2,APEX1,ENDOD1,TSEN34,FAN1,ZC3H12B	MBLAC1	0	1	1	FALSE	effectsize_up
GO_MF	GO:0004540	RNA nuclease activity	123	22	1	MBLAC1,RPP25,RCL1,FEN1,RNASE1,POLRMT,EXOG,DIS3L,PPP1R8,DICER1,RNASEH2A,POP4,POP7,CNOT1,XRN1,APEX1,MARF1,TSEN34,ISG20L2,ERI1,SAMHD1,ZC3H12B	MBLAC1	0	1	1	FALSE	effectsize_up
GO_MF	GO:0004693	cyclin-dependent protein serine/threonine kinase activity	29	11	1	CDK3,CDK8,CCND3,MOK,CDK4,CDK18,CDK16,CCNK,CDKL5,CDK9,CDK13	CDK8	0	1	1	FALSE	effectsize_down
GO_MF	GO:0004712	protein serine/threonine/tyrosine kinase activity	43	10	0	PRKAA2,TNK2,RPS6KA2,ACVR2B,MAP3K9,TESK2,DYRK3,CLK2,MAP2K1,MAPK9		0	1	1	FALSE	effectsize_down
GO_MF	GO:0004843	cysteine-type deubiquitinase activity	108	21	2	USP17L11,JOSD2,USP27X,USP51,OTUD7A,SENP3,USP24,USP46,USP42,OTUD1,TANK,ATXN3,USP47,USP4,MINDY4,USP22,CYLD,USP48,USP13,USP5,USP49	USP17L11,OTUD7A	0	1	1	FALSE	effectsize_up
GO_MF	GO:0005484	SNAP receptor activity	37	12	0	STX1B,STX7,VAMP2,STX10,STX16,STX4,VAMP3,SEC22B,SEC22A,GOSR2,STX2,TSNARE1		0	1	1	FALSE	effectsize_down
GO_MF	GO:0005524	ATP binding	1473	336	18	MYH2,ABCB5,PIK3C2G,PALM3,MYH14,ATP1A2,EPHA6,FGFR4,BMPR1B,TTN,TK1,PKN3,ABCG4,ABCC3,NAV3,KIF18B,INSRR,CDK3,IQCA1,OBSCN,CACNA1B,MCM2,AATK,ACSL5,CHD5,RAD51B,ABCA9,ATP8A2,ALPK1,KIF4A,RECQL4,ABCA6,ABCC4,MYO15A,PASK,DGKI,MATK,XRCC2,ATP2B2,ATP10D,CHTF18,MKI67,CAMKV,MAPK11,KIFC1,FAM20C,KIFC2,CIT,IP6K2,UBE2C,ROR1,PIP5K1B,ENPP1,SMC6,KIF21A,ACSS3,SLC27A3,PPCS,CAMK2B,KIF5A,ADCK2,BUB1B,KIF7,ABCB8,LRRK2,EGFR,AT…	PALM3,MYH14,EPHA6,FGFR4,BMPR1B,PKN3,ABCG4,OBSCN,MCM2,ALPK1,PASK,ATP10D,IP6K2,SMC6,PPCS,SUCLG2,WRNIP1,CDK8	0	1	1	FALSE	effectsize_up
GO_MF	GO:0008047	enzyme activator activity	591	134	4	GREM1,HTR2B,CDK5R2,NOXA1,RGS16,RGS2,ARHGAP10,RGS14,CCND2,ARHGAP11B,CHN1,JUN,TBC1D4,CD24,CAB39L,RASA2,IGF2,RGS17,CTSC,RING1,ARHGAP11A,CBX8,CTSK,IQGAP2,CARD8,EVI5L,RGS1,LRRK2,EGFR,IQGAP3,SEC23A,ARHGAP44,ERCC5,GMFB,CALM1,RGS20,RACGAP1,EIF5,WRNIP1,DDOST,ACVR2B,RABEP2,SGSM3,STARD13,ACSL1,DOCK5,GM2A,TBC1D10B,ELMOD2,CKS2,APH1B,GUCA1B,NRP1,XRCC5,SLX4,RPS27L,CCND3,PSME1,FRS2,SRGAP2,SYDE2,WDR20,PLAA,HBEGF,…	GREM1,NOXA1,CARD8,WRNIP1	0	1	1	FALSE	effectsize_down
GO_MF	GO:0008170	N-methyltransferase activity	97	24	0	PNMT,HNMT,FAM173A,SETDB2,MECOM,EEF1AKMT3,SETD1A,EHMT2,EEF1AKMT1,EZH2,SETD7,PRMT9,METTL15,FBL,METTL16,NSD2,DOT1L,CSKMT,CAMKMT,SETD5,KMT5B,EHMT1,CARM1,RRNAD1		0	1	1	FALSE	effectsize_down
GO_MF	GO:0008276	protein methyltransferase activity	95	22	0	FAM173A,SETDB2,MECOM,EEF1AKMT3,SETD1A,EHMT2,EEF1AKMT1,EZH2,SETD7,SIRT7,PRMT9,FBL,NSD2,DOT1L,CSKMT,EED,CAMKMT,SETD5,KMT5B,EHMT1,DNMT3A,CARM1		0	1	1	FALSE	effectsize_down
GO_MF	GO:0016278	lysine N-methyltransferase activity	65	16	0	FAM173A,SETDB2,MECOM,EEF1AKMT3,SETD1A,EHMT2,EEF1AKMT1,EZH2,SETD7,NSD2,DOT1L,CSKMT,CAMKMT,SETD5,KMT5B,EHMT1		0	1	1	FALSE	effectsize_up
GO_MF	GO:0016279	protein-lysine N-methyltransferase activity	64	16	0	FAM173A,SETDB2,MECOM,EEF1AKMT3,SETD1A,EHMT2,EEF1AKMT1,EZH2,SETD7,NSD2,DOT1L,CSKMT,CAMKMT,SETD5,KMT5B,EHMT1		0	1	1	FALSE	effectsize_up
GO_MF	GO:0016407	acetyltransferase activity	95	15	0	PAFAH1B3,PAFAH2,NAA16,ATAT1,DLAT,TAF9,KAT2A,KAT2B,LPCAT4,USP22,DBT,MSL3,MCM3AP,GNPNAT1,GTF3C4		0	1	1	FALSE	effectsize_down
GO_MF	GO:0016410	N-acyltransferase activity	94	13	0	CERS1,ATAT1,SIRT7,TAF9,KAT2A,KAT2B,USP22,MSL3,MCM3AP,GNPNAT1,CERS4,GTF3C4,NMT2		0	1	1	FALSE	effectsize_down
GO_MF	GO:0016740	transferase activity	2252	465	23	PIK3C2G,BIRC7,SUGCT,POLR2J3,EPHA6,FGFR4,BMPR1B,ASPG,TTN,TK1,PKN3,RNF112,TRIM54,TRIM58,SULT1C4,PNMT,GSTM1,FBXO2,PRDM1,COLGALT2,INSRR,CDK3,ZDHHC11,OBSCN,AATK,TARBP1,TRIM34,ALPK1,POLD1,CHST11,PASK,DGKI,MATK,GCNT4,DHDDS,DTL,HNMT,ALG8,MYLIP,CAMKV,MAPK11,FAM20C,SH3RF1,CIT,GBE1,IP6K2,TRIM17,SRM,UBE2C,CHST1,MBOAT1,PIP5K1B,WSB1,NRP2,FAM173A,ST6GALNAC2,CROT,NSUN3,RING1,RASSF2,ALG9,COX10,OSTC,CAMK2B,TRIM73,…	SUGCT,EPHA6,FGFR4,BMPR1B,ASPG,PKN3,RNF112,TRIM58,SULT1C4,COLGALT2,OBSCN,TARBP1,TRIM34,ALPK1,PASK,DHDDS,ALG8,IP6K2,WSB1,NSUN3,RNF216,CDK8,XXYLT1	0	1	1	FALSE	effectsize_down
GO_MF	GO:0016746	acyltransferase activity	729	143	7	BIRC7,ASPG,RNF112,TRIM54,TRIM58,FBXO2,ZDHHC11,TRIM34,DTL,MYLIP,SH3RF1,TRIM17,UBE2C,MBOAT1,WSB1,CROT,RING1,TRIM73,AREL1,TRIM26,TRAF2,PAFAH1B3,MDM2,UBE2T,RNF5,NHLRC3,UBE2J1,UHRF1,FBXO17,CERS1,TRIM11,IRF2BP1,TRIM6,RNF6,MED8,PEX10,ELOVL7,HECW2,RNF216,RNF7,MAGEL2,TAZ,ZNRF2,RSPRY1,ELOVL2,RCHY1,CDK8,KCTD10,CPT1B,FANCL,PAFAH2,UBE2L6,ZMIZ1,NAA16,DZIP3,CPT2,ANAPC11,ATAT1,KLHL9,CUL5,DTX2,TRIM5,PELI1,FBXO21,…	ASPG,RNF112,TRIM58,TRIM34,WSB1,RNF216,CDK8	0	1	1	FALSE	effectsize_down
GO_MF	GO:0016747	acyltransferase activity, transferring groups other than amino-acyl groups	224	37	1	ASPG,ZDHHC11,MBOAT1,CROT,PAFAH1B3,CERS1,ELOVL7,TAZ,ELOVL2,CPT1B,PAFAH2,NAA16,CPT2,ATAT1,SIRT7,DLAT,ZDHHC17,GPAM,TAF9,KAT2A,KAT2B,DGAT1,OSGEP,LPCAT4,MCAT,ZDHHC6,USP22,AGPAT3,DLST,DBT,MSL3,MCM3AP,GNPNAT1,CERS4,GTF3C4,LPGAT1,NMT2	ASPG	0	1	1	FALSE	effectsize_up
GO_MF	GO:0016772	transferase activity, transferring phosphorus-containing groups	894	195	9	PIK3C2G,POLR2J3,EPHA6,FGFR4,BMPR1B,TTN,TK1,PKN3,INSRR,CDK3,OBSCN,AATK,ALPK1,POLD1,PASK,DGKI,MATK,CAMKV,MAPK11,FAM20C,CIT,IP6K2,PIP5K1B,NRP2,RASSF2,CAMK2B,ADCK2,BUB1B,LRRK2,EGFR,POLR2J,TEK,ITPK1,MAP3K10,PAPSS2,PMVK,PRKAA2,GALK1,TENT5A,POLI,PIP4K2C,TNK2,CDC42BPG,UCK2,PARP11,RPS6KA2,POLE,ACVR2B,TGFBR3,MKNK1,ETNK2,STK36,PPIP5K2,DAPK3,POLRMT,BRSK1,ATR,STK32C,PI4K2B,ILK,CDK8,PIM3,ADCK5,NRP1,JAK3,POLR2C…	EPHA6,FGFR4,BMPR1B,PKN3,OBSCN,ALPK1,PASK,IP6K2,CDK8	0	1	1	FALSE	effectsize_up
GO_MF	GO:0016776	phosphotransferase activity, phosphate group as acceptor	37	10	1	IP6K2,PMVK,PPIP5K2,NME7,AK2,MAGI3,MPP1,AK1,AK4,NME2	IP6K2	0	1	1	FALSE	effectsize_down
GO_MF	GO:0016779	nucleotidyltransferase activity	146	39	0	POLR2J3,POLD1,POLR2J,PAPSS2,TENT5A,POLI,PARP11,POLE,POLRMT,POLR2C,THG1L,PARP9,PARP2,CDS1,SELENOO,TAMM41,PARP1,TUT7,PAPSS1,POLE4,PARP14,TNKS2,POLR3B,POLR1D,PARP12,POLR2A,PARP4,POLR2B,POLR1B,TUT4,TRNT1,PCYT1A,POLG,PAPOLA,POLA1,TENT4A,PRIMPOL,GPHN,PARP6		0	1	1	FALSE	effectsize_down
GO_MF	GO:0016887	ATP hydrolysis activity	413	112	4	ABCB5,ATP1A2,ABCG4,ABCC3,NAV3,KIF18B,IQCA1,MCM2,CHD5,RAD51B,ABCA9,ATP8A2,RECQL4,ABCA6,ABCC4,ATP2B2,ATP10D,CHTF18,KIFC1,KIFC2,KIF21A,KIF5A,KIF7,ABCB8,ATAD2,RTEL1,KATNAL2,EIF4A1,BCS1L,DDX60L,FIGNL2,KIF21B,ATP2B4,KIF1A,WRNIP1,MLH3,ASCC3,DDX5,KIF23,NSF,OLA1,CHD7,XRCC5,SRPRA,RFC2,ABCD1,ATP2B1,PSMC6,DYNC1H1,VWA8,DDX11,CHD1L,MORC4,DDX58,KIF3C,ATP6V1G1,LONP1,DDX17,MCM8,SRP54,MCM3,ATP7B,ATAD1,ABCB10,CHD9,…	ABCG4,MCM2,ATP10D,WRNIP1	0	1	1	FALSE	effectsize_down
GO_MF	GO:0017076	purine nucleotide binding	2003	451	24	GNAT3,MYH2,ABCB5,PIK3C2G,PALM3,MYH14,ATP1A2,SCG5,RASL11B,EPHA6,FGFR4,BMPR1B,TTN,ACADL,TK1,PKN3,RNF112,PDE4D,ABCG4,ABCC3,NAV3,KIF18B,GUCY1A2,INSRR,DUOX1,CDK3,IQCA1,OBSCN,CACNA1B,MCM2,AATK,ACSL5,GNAZ,CHD5,RND3,RAD51B,RGS14,CRYM,ABCA9,PDE11A,GUCY1A1,ATP8A2,ALPK1,KIF4A,SLC19A1,RECQL4,ABCA6,ABCC4,MYO15A,PASK,DGKI,ALDH1A3,MATK,XRCC2,ARL4D,ATP2B2,ATP10D,RAC3,CHTF18,MKI67,CAMKV,PDE5A,MAPK11,KIFC1,FAM20C,…	GNAT3,PALM3,MYH14,RASL11B,EPHA6,FGFR4,BMPR1B,PKN3,RNF112,PDE4D,ABCG4,OBSCN,MCM2,GNAZ,ALPK1,PASK,ATP10D,IP6K2,SMC6,PPCS,RAB29,SUCLG2,WRNIP1,CDK8	0	1	1	FALSE	effectsize_up
GO_MF	GO:0019001	guanyl nucleotide binding	418	98	6	GNAT3,SCG5,RASL11B,RNF112,GUCY1A2,GNAZ,RND3,RGS14,PDE11A,GUCY1A1,SLC19A1,ARL4D,RAC3,PDE5A,IFI44L,TUBB4A,ARL2,RAB29,GBP3,RND2,GBP4,RHOBTB1,LRRK2,RAB3B,RAB33B,SUCLG2,RERGL,GIMAP7,GIMAP2,GNAL,RHOF,ARF4,RAB24,EIF5,SAR1A,OLA1,GNAI1,SEPTIN4,SRPRA,RANBP17,GTPBP6_1,THG1L,GPSM1,GNAO1,DDX58,RAB6B,EIF2B2,RAB40B,RHOU,SRP54,RAB5B,DIRAS1,RAB8A,CBWD5,GDI2,HRAS,MTG1,CDC42,RAB2B,RAB5C,UPRT,CBWD2,DYNC1LI1,LRRK1,GT…	GNAT3,RASL11B,RNF112,GNAZ,RAB29,SUCLG2	0	1	1	FALSE	effectsize_down
GO_MF	GO:0019208	phosphatase regulator activity	104	31	0	PPP1R1B,PPP2R2C,PTN,PPP1R1A,TESC,CALM1,LGALS3,PPP1R37,PPP1R16A,PPP2R1B,FRS2,ELFN1,PPP6R1,PPP4R3A,PPP1R35,PPP1R8,MGAT5,PPP1R12C,ANP32E,GNA12,EIF2AK2,PPP1R26,PPP6R3,GTF2F1,PPP2R5E,PPP2R5A,PPP3R1,LMTK2,PPP2R2D,STYXL1,PPP1R10		0	1	1	FALSE	effectsize_up
GO_MF	GO:0019783	ubiquitin-like protein peptidase activity	126	23	2	USP17L11,JOSD2,USP27X,USP51,OTUD7A,SENP3,USP24,USP46,USPL1,USP42,OTUD1,TANK,ATXN3,USP47,USP4,MINDY4,USP22,CYLD,MYSM1,USP48,USP13,USP5,USP49	USP17L11,OTUD7A	0	1	1	FALSE	effectsize_up
GO_MF	GO:0019888	protein phosphatase regulator activity	92	26	0	PPP1R1B,PPP2R2C,PTN,PPP1R1A,CALM1,LGALS3,PPP1R37,PPP1R16A,PPP2R1B,ELFN1,PPP6R1,PPP4R3A,PPP1R35,PPP1R8,MGAT5,GNA12,EIF2AK2,PPP1R26,PPP6R3,PPP2R5E,PPP2R5A,PPP3R1,LMTK2,PPP2R2D,STYXL1,PPP1R10		0	1	1	FALSE	effectsize_up
GO_MF	GO:0019899	enzyme binding	2094	485	28	SLPI,DIO2,BIRC7,ECM1,ANGPT1,CDKN2A,CCBE1,DUSP2,TTN,PKN3,DCX,TCF21,CDK5R2,PDE4D,TRIM58,LEF1,GJA1,NELL1,GSTM1,NOXA1,COMP,CCDC102B,NELL2,PLIN5,HIST1H2AI,PRDM1,SHC3,HAUS7,MC1R,CEACAM1,MCM2,PRC1,CAMK2N2,TRIM34,RND3,MYOCD,TP53,RADIL,RGS14,PTN,INKA1,CCND2,POLD1,TPX2,JUN,FOXM1,THBS1,TFEB,PAWR,C20orf27,TSPAN5,SRCIN1,CD24,RAC3,NEFH,MAPK8IP2,FAM20C,IL1R1,CIT,LIN7B,PANX1,RCOR2,FEZ1,UBE2C,ADD3,SMC6,NR4A3,CTSC…	DIO2,ECM1,ANGPT1,CDKN2A,CCBE1,PKN3,PDE4D,TRIM58,GJA1,NOXA1,CCDC102B,SHC3,HAUS7,MC1R,MCM2,PRC1,TRIM34,TP53,PANX1,FEZ1,SMC6,RAB29,LYST,PUS7,SRSF2,EMP2,UVSSA,PDE6D	0	1	1	FALSE	effectsize_down
GO_MF	GO:0019902	phosphatase binding	189	43	1	CEACAM1,TP53,C20orf27,CTSC,GHR,EGFR,TRAF2,STAT1,SLC9A3R1,ATP2B4,NFATC2,LGALS3,ITGA1,MAPT,SPTBN4,JAK3,EIF2AK3,RPA2,DZIP3,PPP6R1,STAT6,TPRN,PPP1R35,SFI1,KAT2A,SPRED1,SH3YL1,GNA12,KIF3A,PPP6R3,GTF2F1,STRN4,SMG7,PPP3R1,SIRPA,FER,STRN,STYXL1,PPP1R10,TRAF3,DLG4,MFHAS1,DLG3	TP53	0	1	1	FALSE	effectsize_up
GO_MF	GO:0019903	protein phosphatase binding	142	31	1	CEACAM1,TP53,C20orf27,GHR,EGFR,TRAF2,STAT1,ATP2B4,LGALS3,ITGA1,MAPT,JAK3,EIF2AK3,RPA2,PPP6R1,STAT6,KAT2A,GNA12,KIF3A,PPP6R3,GTF2F1,STRN4,SMG7,SIRPA,FER,STRN,STYXL1,PPP1R10,TRAF3,DLG4,MFHAS1	TP53	0	1	1	FALSE	effectsize_down
GO_MF	GO:0030145	manganese ion binding	65	16	1	FAM20C,FEN1,POMGNT1,HMGCL,TDP2,XXYLT1,MPPE1,MGAT5,EXTL2,PPM1M,XPNPEP1,MRE11,XYLT2,PAPOLA,PRIMPOL,GALNT2	XXYLT1	0	1	1	FALSE	effectsize_up
GO_MF	GO:0030234	enzyme regulator activity	1292	280	12	SLPI,BIRC7,RUNDC3A,SCG5,CDKN2A,WFIKKN2,GREM1,RGN,HTR2B,CDK5R2,RARRES1,NOXA1,RGS16,PPP1R1B,IQSEC3,TNFSF14,PKIB,OBSCN,TFPI,PPP2R2C,KNDC1,RGS2,CAMK2N2,GNAZ,ARHGAP10,TP53,RGS14,PTN,INKA1,EPS8L1,CCND2,ARHGAP11B,CHN1,JUN,THBS1,TBC1D4,PCSK1N,LXN,RALGPS1,SERPINE2,CD24,CAB39L,RASA2,NET1,IGF2,CIT,PTTG1,PPP1R1A,RGS17,CTSC,RING1,DEF6,PROS1,SERPINI1,ARHGAP11A,CBX8,RCBTB2,CTSK,IQGAP2,CARD8,EVI5L,RGS1,LRRK2,MAP…	RUNDC3A,CDKN2A,GREM1,NOXA1,IQSEC3,OBSCN,GNAZ,TP53,RALGPS1,CARD8,WRNIP1,PDE6D	0	1	1	FALSE	effectsize_down
GO_MF	GO:0030331	nuclear estrogen receptor binding	39	11	1	LEF1,PAGR1,PPARGC1B,PARP1,ARID5A,MED1,CNOT1,LATS1,PCNA,STRN,SRC	PAGR1	0	1	1	FALSE	effectsize_up
GO_MF	GO:0030374	nuclear receptor coactivator activity	55	15	0	ELK1,ACTN4,PRKCB,ZMIZ1,PPARGC1B,ACTN1,MED1,PKN1,PPARGC1A,PSMC3IP,USP22,MED4,ATXN7L3,CARM1,DCAF6		0	1	1	FALSE	effectsize_down
GO_MF	GO:0030554	adenyl nucleotide binding	1635	363	19	MYH2,ABCB5,PIK3C2G,PALM3,MYH14,ATP1A2,EPHA6,FGFR4,BMPR1B,TTN,ACADL,TK1,PKN3,PDE4D,ABCG4,ABCC3,NAV3,KIF18B,INSRR,DUOX1,CDK3,IQCA1,OBSCN,CACNA1B,MCM2,AATK,ACSL5,CHD5,RAD51B,CRYM,ABCA9,ATP8A2,ALPK1,KIF4A,SLC19A1,RECQL4,ABCA6,ABCC4,MYO15A,PASK,DGKI,ALDH1A3,MATK,XRCC2,ATP2B2,ATP10D,CHTF18,MKI67,CAMKV,MAPK11,KIFC1,FAM20C,KIFC2,CIT,IP6K2,UBE2C,ROR1,PIP5K1B,ENPP1,SMC6,KIF21A,ACSS3,SLC27A3,PPCS,CAMK2B,KIF…	PALM3,MYH14,EPHA6,FGFR4,BMPR1B,PKN3,PDE4D,ABCG4,OBSCN,MCM2,ALPK1,PASK,ATP10D,IP6K2,SMC6,PPCS,SUCLG2,WRNIP1,CDK8	0	1	1	FALSE	effectsize_up
GO_MF	GO:0031593	polyubiquitin modification-dependent protein binding	57	11	1	TAB3,OTUD7A,DZIP3,ZFAND2B,UBQLN4,ASCC2,EPS15,RNF169,SPRTN,UIMC1,PSMD4	OTUD7A	0	1	1	FALSE	effectsize_down
GO_MF	GO:0032561	guanyl ribonucleotide binding	418	98	6	GNAT3,SCG5,RASL11B,RNF112,GUCY1A2,GNAZ,RND3,RGS14,PDE11A,GUCY1A1,SLC19A1,ARL4D,RAC3,PDE5A,IFI44L,TUBB4A,ARL2,RAB29,GBP3,RND2,GBP4,RHOBTB1,LRRK2,RAB3B,RAB33B,SUCLG2,RERGL,GIMAP7,GIMAP2,GNAL,RHOF,ARF4,RAB24,EIF5,SAR1A,OLA1,GNAI1,SEPTIN4,SRPRA,RANBP17,GTPBP6_1,THG1L,GPSM1,GNAO1,DDX58,RAB6B,EIF2B2,RAB40B,RHOU,SRP54,RAB5B,DIRAS1,RAB8A,CBWD5,GDI2,HRAS,MTG1,CDC42,RAB2B,RAB5C,UPRT,CBWD2,DYNC1LI1,LRRK1,GT…	GNAT3,RASL11B,RNF112,GNAZ,RAB29,SUCLG2	0	1	1	FALSE	effectsize_down
GO_MF	GO:0034062	5'-3' RNA polymerase activity	32	11	0	POLR2J3,POLR2J,POLRMT,POLR2C,POLR3B,POLR1D,POLR2A,POLR2B,POLR1B,TRNT1,PRIMPOL		0	1	1	FALSE	effectsize_up
GO_MF	GO:0035064	methylated histone binding	80	19	0	CHD5,HDGFL2,CBX8,PHF19,UHRF1,SPIN3,LRWD1,MORC4,MTF2,ING5,MBTD1,KDM4A,RRP8,MSL3,ZMYND11,SETD5,MSH6,PWWP2A,NCAPG2		0	1	1	FALSE	effectsize_down
GO_MF	GO:0035639	purine ribonucleoside triphosphate binding	1819	416	23	GNAT3,MYH2,ABCB5,PIK3C2G,PALM3,MYH14,ATP1A2,SCG5,RASL11B,EPHA6,FGFR4,BMPR1B,TTN,TK1,PKN3,RNF112,ABCG4,ABCC3,NAV3,KIF18B,GUCY1A2,INSRR,CDK3,IQCA1,OBSCN,CACNA1B,MCM2,AATK,ACSL5,GNAZ,CHD5,RND3,RAD51B,ABCA9,GUCY1A1,ATP8A2,ALPK1,KIF4A,RECQL4,ABCA6,ABCC4,MYO15A,PASK,DGKI,MATK,XRCC2,ARL4D,ATP2B2,ATP10D,RAC3,CHTF18,MKI67,CAMKV,MAPK11,KIFC1,FAM20C,KIFC2,CIT,IP6K2,UBE2C,ROR1,PIP5K1B,ENPP1,SMC6,IFI44L,KIF21…	GNAT3,PALM3,MYH14,RASL11B,EPHA6,FGFR4,BMPR1B,PKN3,RNF112,ABCG4,OBSCN,MCM2,GNAZ,ALPK1,PASK,ATP10D,IP6K2,SMC6,PPCS,RAB29,SUCLG2,WRNIP1,CDK8	0	1	1	FALSE	effectsize_up
GO_MF	GO:0036094	small molecule binding	2570	557	29	PAEP,GNAT3,MYH2,CD36,ABCB5,MB,PIK3C2G,PALM3,AIFM3,MYH14,ATP1A2,SCG5,SPP1,RASL11B,S100A8,EPHA6,S100A9,FGFR4,BMPR1B,TTN,ACADL,PTGDS,TK1,PKN3,APOD,RNF112,PDE4D,LCNL1,ABCG4,ABCC3,NAV3,COL11A1,KIF18B,GUCY1A2,INSRR,CYP3A5,DUOX1,CDK3,IQCA1,FABP4,OBSCN,CACNA1B,OGDHL,PTCH1,GRIN3B,MCM2,AATK,ACSL5,GNAZ,CHD5,RND3,ZBTB38,RAD51B,RGS14,CRYM,NT5E,ABCA9,PDE11A,GUCY1A1,ATP8A2,ALPK1,POLD1,P3H2,KIF4A,SLC19A1,RECQL4,…	GNAT3,CD36,PALM3,AIFM3,MYH14,RASL11B,EPHA6,FGFR4,BMPR1B,PKN3,RNF112,PDE4D,ABCG4,OBSCN,MCM2,GNAZ,ZBTB38,ALPK1,PASK,ATP10D,IP6K2,SMC6,D2HGDH,PPCS,LTB4R,RAB29,SUCLG2,WRNIP1,CDK8	0	1	1	FALSE	effectsize_up
GO_MF	GO:0042054	histone methyltransferase activity	66	17	0	FAM173A,SETDB2,MECOM,EEF1AKMT3,SETD1A,EHMT2,EEF1AKMT1,EZH2,SETD7,FBL,NSD2,DOT1L,EED,SETD5,KMT5B,EHMT1,CARM1		0	1	1	FALSE	effectsize_down
GO_MF	GO:0042393	histone binding	252	72	2	LEF1,CHAF1B,MCM2,CHD5,HDGFL2,CBX8,PHF19,ATAD2,STAT1,RESF1,USP51,WDR5B,TBL1X,UHRF1,MLLT3,CKS2,SPIN3,NAP1L3,CHD7,PRKCB,LRWD1,JAK2,PARP9,APBB1,MORC4,MTF2,ANP32A,DNAJC2,TBL1XR1,SMARCA4,RBBP4,ING5,MBTD1,ANP32B,PHC3,KDM4A,KDM5B,ANP32E,PKN1,PTMS,CKS1B,BRD9,RRP8,SMARCA5,SCML1,L3MBTL4,NCAPD2,HIRA,MSL3,MYSM1,ZMYND11,MCM3AP,RNF169,CHD2,SETD5,KDM1B,PIH1D1,MSH6,DAXX,USP49,SFMBT1,BRD3,CARM1,UIMC1,YEATS2,DNAJC9…	CHAF1B,MCM2	0	1	1	FALSE	effectsize_up
GO_MF	GO:0043014	alpha-tubulin binding	43	11	0	FAM110C,RACGAP1,OFD1,TTLL7,DNAL1,EFHC1,NDEL1,TBCEL,BBS4,SPAST,TBCE		0	1	1	FALSE	effectsize_up
GO_MF	GO:0043175	RNA polymerase core enzyme binding	41	11	1	UVSSA,ELP2,ERCC5,ERBB2,ELOF1,RPRD2,RRN3,SCAF4,WDR43,WAC,PAF1	UVSSA	0	1	1	FALSE	effectsize_down
GO_MF	GO:0044877	protein-containing complex binding	1766	421	21	GNAT3,GABRR1,MYH2,CD36,LPL,TSPAN8,TULP1,MYH14,EBF2,SPP1,JCHAIN,CCBE1,MEIOB,EPCAM,TTN,ESPN,HMGN5,IL1B,CHAF1A,ITGBL1,CIB2,LEF1,ITGA2B,COMP,HIST1H2AI,PRDM1,CCN4,ITGB8,HMGA2,TNXB,RELL2,CHAF1B,SPTB,CENPF,PTCH1,GLI1,THBS4,WBP2NL,GNAZ,CHD5,COL14A1,LUM,CLSPN,CD44,FOS,CEP131,TP53,MR1,ABLIM1,NUF2,PTN,EPS8L1,POLD1,COL5A3,SVEP1,IGF1,THBS1,CCN2,MYO15A,TNC,CORO6,USH1G,NEFH,MAPK8IP2,IGF2,NCLN,PANX1,CAMSAP3,CREB…	GNAT3,GABRR1,CD36,LPL,TULP1,MYH14,CCBE1,HMGN5,CHAF1A,CIB2,ITGA2B,CHAF1B,WBP2NL,GNAZ,CEP131,TP53,MR1,PANX1,RAB29,EMP2,SUCLG2	0	1	1	FALSE	effectsize_up
GO_MF	GO:0051018	protein kinase A binding	53	11	0	C2orf88,LRRK2,SOX9,DACT1,AKAP13,WASF2,PRKAR1B,SMO,AKAP8L,PRKAR2A,AKAP17A_1		0	1	1	FALSE	effectsize_down
GO_MF	GO:0097159	organic cyclic compound binding	6401	1280	52	GNAT3,SCRT1,SLPI,MYH2,ABCB5,MB,PIK3C2G,ONECUT3,TBX15,PALM3,AIFM3,RFX8,FOXE1,MYH14,HES2,SALL3,EBF2,ATP1A2,SCG5,PITX1,JCHAIN,POLR2J3,RASL11B,CDKN2A,EPHA6,FGFR4,ESRRG,HTR2B,MEIOB,BMPR1B,FOSB,TTN,ACADL,ERV3-1-ZNF117,HMGN5,TK1,PKN3,EGR3,APOD,TCF21,RNF112,HOXC10,ATF3,PDE4D,LEF1,YBX2,DUOX2,E2F1,ZNF660-ZNF197,HIST1H4I,ABCG4,ABCC3,CYP1B1,HIST1H2AI,ZNF676,SP6,PRDM1,NAV3,HOXC8,HIST1H4E,KIF18B,GUCY1A2,VENTX,…	GNAT3,SCRT1,ONECUT3,TBX15,PALM3,AIFM3,RFX8,FOXE1,MYH14,HES2,SALL3,RASL11B,CDKN2A,EPHA6,FGFR4,BMPR1B,HMGN5,PKN3,RNF112,PDE4D,YBX2,E2F1,ABCG4,OBSCN,MCM2,TARBP1,WBP2NL,GNAZ,ZBTB38,TP53,ALPK1,PASK,ZNF532,ZNF484,ATP10D,PURG,ZSCAN20,IP6K2,ZNF66,SMC6,NSUN3,D2HGDH,FCF1,PPCS,LTB4R,RAB29,PUS7,SRSF2,SUCLG2,OTUD7A,WRNIP1,CDK8	0	1	1	FALSE	effectsize_down
GO_MF	GO:0097472	cyclin-dependent protein kinase activity	29	11	1	CDK3,CDK8,CCND3,MOK,CDK4,CDK18,CDK16,CCNK,CDKL5,CDK9,CDK13	CDK8	0	1	1	FALSE	effectsize_down
GO_MF	GO:0097747	RNA polymerase activity	32	11	0	POLR2J3,POLR2J,POLRMT,POLR2C,POLR3B,POLR1D,POLR2A,POLR2B,POLR1B,TRNT1,PRIMPOL		0	1	1	FALSE	effectsize_up
GO_MF	GO:0101005	deubiquitinase activity	114	22	2	USP17L11,JOSD2,USP27X,USP51,OTUD7A,SENP3,USP24,USP46,USP42,OTUD1,TANK,ATXN3,USP47,USP4,MINDY4,USP22,CYLD,MYSM1,USP48,USP13,USP5,USP49	USP17L11,OTUD7A	0	1	1	FALSE	effectsize_up
GO_MF	GO:0140030	modification-dependent protein binding	186	45	1	CHD5,TAB3,HDGFL2,CBX8,PHF19,OTUD7A,UHRF1,MLLT3,SPIN3,LRWD1,DZIP3,ZFAND2B,CHD1L,LAPTM5,MORC4,PARP2,MTF2,UBQLN4,DNAJC2,SMARCA4,ASCC2,PEX6,ING5,MBTD1,KDM4A,BRD9,RRP8,EPS15,MSL3,ZMYND11,RNF169,SETD5,MSH6,DAXX,SPRTN,BRD3,CARM1,FAN1,UIMC1,PEX1,PSMD4,YEATS2,TRIM24,PWWP2A,NCAPG2	OTUD7A	0	1	1	FALSE	effectsize_up
GO_MF	GO:0140034	methylation-dependent protein binding	82	19	0	CHD5,HDGFL2,CBX8,PHF19,UHRF1,SPIN3,LRWD1,MORC4,MTF2,ING5,MBTD1,KDM4A,RRP8,MSL3,ZMYND11,SETD5,MSH6,PWWP2A,NCAPG2		0	1	1	FALSE	effectsize_down
GO_MF	GO:0140640	catalytic activity, acting on a nucleic acid	606	150	5	POLR2J3,MEIOB,HMGA2,MBLAC1,MCM2,TARBP1,CHD5,RAD51B,POLD1,RECQL4,XRCC2,CHTF18,NTHL1,NSUN3,MYD88,RPP25,POLR2J,AEN,RCL1,RTEL1,VARS2,FEN1,EIF4A1,TOP2A,ALKBH8,POLI,RNASE1,WARS,DDX60L,ERCC5,NSUN5,WRNIP1,TRMT5,POLE,FARSB,MLH3,DNMT1,ASCC3,DDX5,POLRMT,EXOG,THUMPD2,LIG1,PTRH1,DNASE1L1,METTL6,CHD7,XRCC5,TDP2,POLR2C,RFC2,THG1L,ERCC6L2,DDX11,CHD1L,DDX58,METTL15,FBL,DIS3L,MBD4,DDX17,MCM8,METTL7A,MCM3,METTL14,M…	MBLAC1,MCM2,TARBP1,NSUN3,WRNIP1	0	1	1	FALSE	effectsize_down
GO_MF	GO:0140657	ATP-dependent activity	575	152	7	MYH2,ABCB5,MYH14,ATP1A2,ATP6V0E2,ABCG4,ABCC3,NAV3,KIF18B,IQCA1,MCM2,ACSL5,CHD5,TP53,RAD51B,ABCA9,ATP8A2,KIF4A,RECQL4,ABCA6,ABCC4,MYO15A,XRCC2,ATP2B2,ATP10D,CHTF18,KIFC1,KIFC2,KIF21A,MYD88,SLC27A3,KIF5A,KIF7,ABCB8,ATAD2,RTEL1,KATNAL2,EIF4A1,TOP2A,BCS1L,DDX60L,FIGNL2,KIF21B,ATP2B4,KIF1A,WRNIP1,MLH3,ACSL1,ASCC3,DDX5,KIF23,CENPE,NSF,DYNC1I1,ATP6V1B2,OLA1,CHD7,XRCC5,TMEM30A,SRPRA,RFC2,ABCD1,ATP2B1,ERC…	MYH14,ATP6V0E2,ABCG4,MCM2,TP53,ATP10D,WRNIP1	0	1	1	FALSE	effectsize_down
GO_MF	GO:0140938	histone H3 methyltransferase activity	42	11	0	SETDB2,MECOM,SETD1A,EHMT2,EZH2,SETD7,NSD2,DOT1L,SETD5,EHMT1,CARM1		0	1	1	FALSE	effectsize_up
GO_MF	GO:1990841	promoter-specific chromatin binding	66	18	1	PRDM1,TP53,EGR1,STAT1,DNMT1,DDX5,KLF4,CHD7,EHMT2,EZH2,IRF3,MED1,RBL1,POLR2A,GTF2F1,GLI2,PRDM15,ZNF609	TP53	0	1	1	FALSE	effectsize_up

## Sheet: B CC
GOAT analysis: enriched categories within the GO database domain Celular Component
source	id	name	ngenes_input	ngenes	ngenes_signif	genes	genes_signif	zscore	pvalue	pvalue_adjust	signif	score_type
GO_CC	GO:0005576	extracellular region	4564	694	33	PAEP,PENK,SLPI,MMP10,CD36,MARCOL,IGFBP1,LPL,MTRNR2L9,CALCB,WIF1,IL24,MB,KCP,TSPAN8,ECM1,TULP1,CXCL14,LRRTM4,EDN3,F2RL2,MTRNR2L2,WNT7B,MYH14,GAL,ACAN,IGLL5,EVPL,GNLY,ATP1A2,ANGPT1,SCG5,SPP1,INA,JCHAIN,S100A8,AMN,WFIKKN2,GREM1,S100A9,ADAMTS16,FGFR4,CCBE1,EPCAM,LSP1,MMP7,CLIC6,TTN,CFI,WNT6,PPFIA2,CXCL8,VGF,PTGDS,MTRNR2L8,C1QL4,IL1B,LAMA2,APOD,NPTX1,PTHLH,C1QTNF7,ITGBL1,CIB2,MME,ST14,IGLON5,AMH,ITGA2…	PENK,CD36,MARCOL,LPL,CALCB,WIF1,KCP,ECM1,TULP1,LRRTM4,F2RL2,WNT7B,MYH14,ACAN,ANGPT1,INA,GREM1,FGFR4,CCBE1,LSP1,CFI,PPFIA2,LAMA2,C1QTNF7,CIB2,ITGA2B,PRSS23,LRRN2,ZBTB38,MR1,TMEM59,ABHD15,RAB29	-8.07684	6.64685e-16	8.13574e-13	TRUE	effectsize_down
GO_CC	GO:0005615	extracellular space	3579	564	24	SLPI,MMP10,CD36,MARCOL,IGFBP1,LPL,CALCB,IL24,MB,TSPAN8,ECM1,CXCL14,LRRTM4,EDN3,WNT7B,MYH14,GAL,ACAN,IGLL5,EVPL,GNLY,ANGPT1,SPP1,INA,JCHAIN,S100A8,AMN,WFIKKN2,GREM1,S100A9,CCBE1,EPCAM,LSP1,MMP7,CLIC6,TTN,CFI,WNT6,PPFIA2,CXCL8,VGF,PTGDS,C1QL4,IL1B,APOD,PTHLH,CIB2,MME,ST14,AMH,ITGA2B,TPSB2,COL8A1,DUOX2,NELL1,RARRES1,COMP,OGN,HIST1H4I,GDF7,NELL2,FIBCD1,COL22A1,PRSS23,HIST1H2AI,MOXD1,SFRP4,DKK1,HIST1H…	CD36,MARCOL,LPL,CALCB,ECM1,LRRTM4,WNT7B,MYH14,ACAN,ANGPT1,INA,GREM1,CCBE1,LSP1,CFI,PPFIA2,CIB2,ITGA2B,PRSS23,LRRN2,ZBTB38,MR1,TMEM59,RAB29	-7.47804	7.54401e-14	9.23387e-11	TRUE	effectsize_down
GO_CC	GO:0030312	external encapsulating structure	562	128	9	SLPI,MMP10,MARCOL,ECM1,LRRTM4,ACAN,ANGPT1,S100A8,GREM1,S100A9,ADAMTS16,CCBE1,MMP7,WNT6,LAMA2,TPSB2,COL8A1,COMP,OGN,FIBCD1,COL22A1,CTHRC1,COL11A1,CCN4,SBSPON,MMP11,TNXB,RELL2,ANGPTL1,CRISPLD2,COL23A1,MMP2,LRRN2,ASPN,THBS4,SFRP1,COL14A1,WNT5A,LUM,COL12A1,FCGBP,LRRC17,OLFML2B,SPON2,P3H2,COL5A3,LAMC3,THBS1,CCN2,MGP,TNC,GPC6,SERPINE2,ADAMTS19,COL11A2,OLFML2A,HMCN1,FREM1,FLRT2,COL21A1,SPON1,COL15A1,FBL…	MARCOL,ECM1,LRRTM4,ACAN,ANGPT1,GREM1,CCBE1,LAMA2,LRRN2	-5.84785	4.97982e-09	6.0953e-06	TRUE	effectsize_down
GO_CC	GO:0031012	extracellular matrix	561	128	9	SLPI,MMP10,MARCOL,ECM1,LRRTM4,ACAN,ANGPT1,S100A8,GREM1,S100A9,ADAMTS16,CCBE1,MMP7,WNT6,LAMA2,TPSB2,COL8A1,COMP,OGN,FIBCD1,COL22A1,CTHRC1,COL11A1,CCN4,SBSPON,MMP11,TNXB,RELL2,ANGPTL1,CRISPLD2,COL23A1,MMP2,LRRN2,ASPN,THBS4,SFRP1,COL14A1,WNT5A,LUM,COL12A1,FCGBP,LRRC17,OLFML2B,SPON2,P3H2,COL5A3,LAMC3,THBS1,CCN2,MGP,TNC,GPC6,SERPINE2,ADAMTS19,COL11A2,OLFML2A,HMCN1,FREM1,FLRT2,COL21A1,SPON1,COL15A1,FBL…	MARCOL,ECM1,LRRTM4,ACAN,ANGPT1,GREM1,CCBE1,LAMA2,LRRN2	-5.84785	4.97982e-09	6.0953e-06	TRUE	effectsize_down
GO_CC	GO:0043230	extracellular organelle	2310	409	11	SLPI,MB,TSPAN8,ECM1,WNT7B,MYH14,IGLL5,EVPL,ATP1A2,ANGPT1,SPP1,JCHAIN,S100A8,AMN,S100A9,EPCAM,LSP1,MMP7,CLIC6,TTN,CFI,WNT6,PPFIA2,PTGDS,APOD,MME,ITGA2B,DUOX2,RARRES1,COMP,OGN,HIST1H4I,PRSS23,HIST1H2AI,HIST1H4E,PWWP3B,ITGB8,TNXB,FABP4,MAL2,CEACAM1,MELTF,IGFBP2,ADGRG2,ANGPTL1,CRISPLD2,THBS4,SFRP1,HIST2H3A,WNT5A,SNCG,CILP2,LUM,CD44,CDH11,COL12A1,CRYM,DES,NT5E,GNG2,FCGBP,ENPEP,EPS8L1,MYOF,SPON2,GPX3,T…	ECM1,WNT7B,MYH14,ANGPT1,LSP1,CFI,PPFIA2,ITGA2B,PRSS23,TMEM59,RAB29	-5.30554	1.12339e-07	0.000137503	TRUE	effectsize_down
GO_CC	GO:0065010	extracellular membrane-bounded organelle	2310	409	11	SLPI,MB,TSPAN8,ECM1,WNT7B,MYH14,IGLL5,EVPL,ATP1A2,ANGPT1,SPP1,JCHAIN,S100A8,AMN,S100A9,EPCAM,LSP1,MMP7,CLIC6,TTN,CFI,WNT6,PPFIA2,PTGDS,APOD,MME,ITGA2B,DUOX2,RARRES1,COMP,OGN,HIST1H4I,PRSS23,HIST1H2AI,HIST1H4E,PWWP3B,ITGB8,TNXB,FABP4,MAL2,CEACAM1,MELTF,IGFBP2,ADGRG2,ANGPTL1,CRISPLD2,THBS4,SFRP1,HIST2H3A,WNT5A,SNCG,CILP2,LUM,CD44,CDH11,COL12A1,CRYM,DES,NT5E,GNG2,FCGBP,ENPEP,EPS8L1,MYOF,SPON2,GPX3,T…	ECM1,WNT7B,MYH14,ANGPT1,LSP1,CFI,PPFIA2,ITGA2B,PRSS23,TMEM59,RAB29	-5.30554	1.12339e-07	0.000137503	TRUE	effectsize_down
GO_CC	GO:1903561	extracellular vesicle	2309	409	11	SLPI,MB,TSPAN8,ECM1,WNT7B,MYH14,IGLL5,EVPL,ATP1A2,ANGPT1,SPP1,JCHAIN,S100A8,AMN,S100A9,EPCAM,LSP1,MMP7,CLIC6,TTN,CFI,WNT6,PPFIA2,PTGDS,APOD,MME,ITGA2B,DUOX2,RARRES1,COMP,OGN,HIST1H4I,PRSS23,HIST1H2AI,HIST1H4E,PWWP3B,ITGB8,TNXB,FABP4,MAL2,CEACAM1,MELTF,IGFBP2,ADGRG2,ANGPTL1,CRISPLD2,THBS4,SFRP1,HIST2H3A,WNT5A,SNCG,CILP2,LUM,CD44,CDH11,COL12A1,CRYM,DES,NT5E,GNG2,FCGBP,ENPEP,EPS8L1,MYOF,SPON2,GPX3,T…	ECM1,WNT7B,MYH14,ANGPT1,LSP1,CFI,PPFIA2,ITGA2B,PRSS23,TMEM59,RAB29	-5.30554	1.12339e-07	0.000137503	TRUE	effectsize_down
GO_CC	GO:0070062	extracellular exosome	2211	405	11	SLPI,MB,TSPAN8,ECM1,WNT7B,MYH14,IGLL5,EVPL,ANGPT1,SPP1,JCHAIN,S100A8,AMN,S100A9,EPCAM,LSP1,MMP7,CLIC6,TTN,CFI,WNT6,PPFIA2,PTGDS,APOD,MME,ITGA2B,DUOX2,RARRES1,COMP,OGN,HIST1H4I,PRSS23,HIST1H2AI,HIST1H4E,PWWP3B,ITGB8,TNXB,FABP4,MAL2,CEACAM1,MELTF,IGFBP2,ADGRG2,ANGPTL1,CRISPLD2,THBS4,SFRP1,HIST2H3A,WNT5A,SNCG,CILP2,LUM,CD44,CDH11,COL12A1,CRYM,DES,NT5E,GNG2,FCGBP,ENPEP,EPS8L1,MYOF,SPON2,GPX3,TAB3,TME…	ECM1,WNT7B,MYH14,ANGPT1,LSP1,CFI,PPFIA2,ITGA2B,PRSS23,TMEM59,RAB29	-5.2075	1.91406e-07	0.000234281	TRUE	effectsize_down
GO_CC	GO:0062023	collagen-containing extracellular matrix	428	99	6	SLPI,MARCOL,ECM1,ACAN,ANGPT1,S100A8,GREM1,S100A9,LAMA2,TPSB2,COL8A1,COMP,OGN,FIBCD1,COL22A1,CTHRC1,COL11A1,SBSPON,TNXB,RELL2,ANGPTL1,COL23A1,MMP2,ASPN,THBS4,SFRP1,COL14A1,WNT5A,LUM,COL12A1,P3H2,COL5A3,LAMC3,THBS1,CCN2,MGP,TNC,GPC6,SERPINE2,COL11A2,HMCN1,FREM1,COL21A1,SPON1,COL15A1,FBLN5,ACHE,CTSC,LGALS9,EDIL3,FMOD,COL8A2,CXCL12,EMILIN1,TIMP3,COL26A1,HMCN2,ITIH4,GPC3,ADAMTS1,DST,IGFBP7,SSC5D,EGFL7…	MARCOL,ECM1,ACAN,ANGPT1,GREM1,LAMA2	-4.98724	6.1247e-07	0.000749663	TRUE	effectsize_down
GO_CC	GO:0005783	endoplasmic reticulum	2036	431	20	PENK,USP17L11,IGFBP1,AIFM3,WNT7B,SPP1,FGFR4,GRIN2C,WNT6,VGF,PTGDS,APOD,REEP2,NPTX1,COL8A1,DUOX2,GJA1,FIBIN,FMN2,COL22A1,NOTUM,CPED1,PRSS23,CYP1B1,CLGN,CEMIP,FBXO2,KLHL41,MOXD1,COL11A1,SLC16A11,COLGALT2,CCDC88B,CYP3A5,DUOX1,ZDHHC11,DUOXA1,MELTF,ANO8,TFPI,MAMDC2,COL23A1,ACSL5,THBS4,GNAZ,COL14A1,WNT5A,FOS,TP53,MR1,COL12A1,PTN,TMEM100,P3H2,COL5A3,TAB3,ANO5,THBS1,SEC24D,CYP7B1,TNC,TSPAN5,ARSI,GASK1A,A…	PENK,USP17L11,AIFM3,WNT7B,FGFR4,REEP2,GJA1,FMN2,CPED1,PRSS23,COLGALT2,ANO8,GNAZ,TP53,MR1,DHDDS,ATP10D,ALG8,PANX1,XXYLT1	-4.60042	4.21645e-06	0.00516093	TRUE	effectsize_down
GO_CC	GO:0005886	plasma membrane	5887	950	60	GNAT3,PENK,GABRR1,RGS13,CD36,LPL,ABCB5,PIK3C2G,DIO2,PALM3,KRT17,TULP1,LRRTM4,SHISA7,F2RL2,WNT7B,GRID2IP,EVPL,ATP1A2,ANGPT1,PCDH11X,CLEC5A,AGTR2,S100A8,AMN,EPHA6,S100A9,FGFR4,SYT3,PRAME,HTR2B,MCOLN2,EPCAM,LSP1,BMPR1B,CLIC6,LAMP5,SLITRK3,KCNA4,ECEL1,GRIN2C,ANKRD20A1,WNT6,ANO4,PPFIA2,KCNC2,CACNA1A,LAMA2,REEP2,ITGBL1,CDK5R2,CIB2,PDE4D,MME,ST14,ITGA2B,DUOX2,ASIC3,GJA1,GPRIN1,EDNRB,FMN2,NOXA1,RGS16,TRA…	GNAT3,PENK,GABRR1,RGS13,CD36,LPL,DIO2,PALM3,TULP1,LRRTM4,SHISA7,F2RL2,WNT7B,GRID2IP,ANGPT1,EPHA6,FGFR4,SYT3,MCOLN2,LSP1,BMPR1B,ANO4,PPFIA2,LAMA2,REEP2,CIB2,PDE4D,ITGA2B,ASIC3,GJA1,FMN2,NOXA1,SLITRK4,ABCG4,PRX,LRRC4,IQSEC3,SHC3,TP53I13,HAUS7,MC1R,OBSCN,ANO8,PRC1,GNAZ,MPP2,AMPH,MR1,TMEM59,RALGPS1,ATP10D,CNTNAP1,PANX1,FEZ1,NEO1,LTB4R,RAB29,EMP2,KCTD3,SUCLG2	4.30987	1.63353e-05	0.0199944	TRUE	effectsize_up
GO_CC	GO:0012505	endomembrane system	4758	989	47	GNAT3,PENK,SLPI,CD36,USP17L11,IGFBP1,BIRC7,ECM1,CXCL14,AIFM3,WNT7B,GAL,ACAN,ATP1A2,KIAA1210,SCG5,SPP1,STMN2,CLEC5A,S100A8,AMN,S100A9,FGFR4,SYT3,PRAME,MCOLN2,DUSP2,DCST2,LAMP5,CCDC154,GRIN2C,WNT6,PPFIA2,VGF,PTGDS,GASK1B,PKN3,IL1B,APOD,REEP2,SH3GL3,NPTX1,PTHLH,RNF112,MME,ITGA2B,COL8A1,DUOX2,GJA1,EDNRB,FIBIN,NELL1,FMN2,OGN,ATP6V0E2,ABCG4,COL22A1,NOTUM,ROGDI,CPED1,PRSS23,CYP1B1,CLGN,CEMIP,FBXO2,KLHL4…	GNAT3,PENK,CD36,USP17L11,ECM1,AIFM3,WNT7B,ACAN,FGFR4,SYT3,MCOLN2,DCST2,CCDC154,PPFIA2,GASK1B,PKN3,REEP2,SH3GL3,RNF112,ITGA2B,GJA1,FMN2,ATP6V0E2,ABCG4,ROGDI,CPED1,PRSS23,COLGALT2,ANO8,CCDC189,GNAZ,AMPH,CEP131,TP53,MR1,TMEM59,DHDDS,ATP10D,ALG8,PANX1,FEZ1,NEO1,RAB29,EMP2,PLEKHA8,AP3M2,XXYLT1	-4.26628	1.98759e-05	0.0243281	TRUE	effectsize_down
GO_CC	GO:0030055	cell-substrate junction	431	102	4	ITGBL1,CIB2,MME,ITGA2B,GJA1,ITGB8,IL16,RND3,CD44,FAM107A,EPPK1,ZNF185,TNC,TES,SYNPO2,TNS1,HMCN1,FLRT2,TLE2,PDLIM1,PLAU,ARL2,PROCR,FAP,EGFR,CORO2B,NHS,TEK,DST,PTPN12,CNN2,RPS8,NEDD9,RPL22,PARVA,ACTN4,DAB2,CSRP2,FOCAD,KIF23,FBLN7,LIMS1,CD59,ITGA1,FLRT1,TNS3,ILK,P4HB,NRP1,ITGB1,NFASC,JAK2,SCARF2,RPL10A,MARCKS,CTTN,DDR2,NCSTN,ATAT1,PVR,SLC4A2,RPS13,ACTN1,ARMC5,SPRY4,B2M,ALCAM,RHOU,STX16,ATP6V0A2,ANXA…	CIB2,ITGA2B,GJA1,PTPN12	-4.20736	2.58376e-05	0.0316252	TRUE	effectsize_down
GO_CC	GO:0031982	vesicle	4177	799	35	GNAT3,PENK,SLPI,CD36,MB,TSPAN8,ECM1,WNT7B,MYH14,GAL,IGLL5,EVPL,GNLY,ATP1A2,ANGPT1,KIAA1210,SCG5,SPP1,JCHAIN,STMN2,CLEC5A,S100A8,AMN,S100A9,FGFR4,SYT3,MCOLN2,EPCAM,LSP1,MMP7,CLIC6,TTN,DCST2,LAMP5,CCDC154,CFI,WNT6,PPFIA2,VGF,PTGDS,KCNC2,IL1B,APOD,SH3GL3,NPTX1,RNF112,MME,ITGA2B,DUOX2,GJA1,FMN2,RARRES1,COMP,OGN,ATP6V0E2,HIST1H4I,ABCG4,ROGDI,CSF3R,PRSS23,CEMIP,HIST1H2AI,MOXD1,DKK1,HIST1H4E,PWWP3B,CACN…	GNAT3,PENK,CD36,ECM1,WNT7B,MYH14,ANGPT1,FGFR4,SYT3,MCOLN2,LSP1,DCST2,CCDC154,CFI,PPFIA2,SH3GL3,RNF112,ITGA2B,GJA1,FMN2,ATP6V0E2,ABCG4,ROGDI,PRSS23,CCDC189,AMPH,CEP131,MR1,TMEM59,NEO1,RAB29,EMP2,PDE6D,RNF216,AP3M2	-4.07038	4.69364e-05	0.0574501	FALSE	effectsize_down
GO_CC	GO:0005925	focal adhesion	421	99	3	ITGBL1,MME,ITGA2B,GJA1,ITGB8,IL16,RND3,CD44,FAM107A,ZNF185,TNC,TES,SYNPO2,TNS1,FLRT2,TLE2,PDLIM1,PLAU,ARL2,PROCR,FAP,EGFR,CORO2B,NHS,TEK,DST,PTPN12,CNN2,RPS8,NEDD9,RPL22,PARVA,ACTN4,DAB2,CSRP2,FOCAD,KIF23,FBLN7,LIMS1,CD59,ITGA1,FLRT1,TNS3,ILK,P4HB,NRP1,ITGB1,NFASC,JAK2,SCARF2,RPL10A,MARCKS,CTTN,DDR2,NCSTN,ATAT1,PVR,SLC4A2,RPS13,ACTN1,ARMC5,SPRY4,B2M,ALCAM,RHOU,STX16,ATP6V0A2,ANXA5,MAP4K4,RPS18,AT…	ITGA2B,GJA1,PTPN12	-4.03145	5.54344e-05	0.0678517	FALSE	effectsize_down
GO_CC	GO:0043005	neuron projection	1325	296	21	GNAT3,PENK,GABRR1,TULP1,SHISA7,MYH14,ATP1A2,STMN2,EPHA6,HTR2B,BMPR1B,ESPN,LAMP5,KCNA4,PPFIA2,KCNC2,LAMA2,APOD,DCX,MGARP,RNF112,CDK5R2,CIB2,MME,GPRIN1,ROGDI,FBXO2,LRRC4,CTNND2,GABBR2,ROBO3,PCDH9,INSRR,KCNC1,CHRFAM7A,GNG13,PTCH1,PALMD,KNDC1,IRX3,GNAZ,MPP2,SNCG,HTR1F,RGS14,CHRM2,KIF4A,TPX2,FAM107A,MYO15A,ADCYAP1,DGKI,SRCIN1,TTC8,LRRC4B,SLC18A2,PGRMC1,ATP2B2,CNIH3,RAC3,USH1G,CNTNAP1,LYNX1,NEFH,KCNC3,…	GNAT3,PENK,GABRR1,TULP1,SHISA7,MYH14,EPHA6,BMPR1B,PPFIA2,LAMA2,MGARP,RNF112,CIB2,ROGDI,LRRC4,GNAZ,MPP2,CNTNAP1,FEZ1,NEO1,AP3M2	3.91639	8.98847e-05	0.110019	FALSE	effectsize_up
GO_CC	GO:0009986	cell surface	904	149	9	CD36,LPL,WIF1,TSPAN8,CLEC5A,GREM1,EPCAM,SLITRK3,WNT6,PPFIA2,ITGBL1,MME,ST14,ITGA2B,DUOX2,CSF3R,SFRP4,ITGB8,KCNC1,DUOX1,CEACAM1,MELTF,TFPI,ADGRG2,COL23A1,SFRP1,WNT5A,CD44,MR1,NT5E,ENPEP,ASIC1,THBS1,ABCC4,SDC1,GPC6,TLR4,CD24,GFRA2,IL11RA,TNS1,IL1R1,ROR1,TYROBP,ACHE,ENPP1,CLSTN2,PLAU,DSG2,BTN3A1,MYD88,NEO1,SLC38A1,ADAMTS13,IL4R,CXCL12,TNFRSF10D,CLMP,AJAP1,TCN2,RTN2,SLC4A3,ADAM20,PROCR,FAP,CTSK,IQGAP…	CD36,LPL,WIF1,GREM1,PPFIA2,ITGA2B,MR1,NEO1,EMP2	-3.89393	9.86318e-05	0.120725	FALSE	effectsize_down
GO_CC	GO:0071944	cell periphery	6368	1058	66	GNAT3,PENK,SLPI,GABRR1,MMP10,RGS13,CD36,MARCOL,LPL,ABCB5,PIK3C2G,DIO2,PALM3,KRT17,ECM1,TULP1,LRRTM4,SHISA7,F2RL2,WNT7B,ACAN,GRID2IP,EVPL,ATP1A2,ANGPT1,PCDH11X,CLEC5A,AGTR2,S100A8,AMN,GREM1,EPHA6,S100A9,ADAMTS16,FGFR4,SYT3,CCBE1,PRAME,HTR2B,MCOLN2,EPCAM,LSP1,BMPR1B,MMP7,CLIC6,LAMP5,SLITRK3,KCNA4,ECEL1,GRIN2C,ANKRD20A1,WNT6,ANO4,PPFIA2,KCNC2,CACNA1A,LAMA2,REEP2,ITGBL1,CDK5R2,CIB2,PDE4D,MME,ST14,ITG…	GNAT3,PENK,GABRR1,RGS13,CD36,MARCOL,LPL,DIO2,PALM3,ECM1,TULP1,LRRTM4,SHISA7,F2RL2,WNT7B,ACAN,GRID2IP,ANGPT1,GREM1,EPHA6,FGFR4,SYT3,CCBE1,MCOLN2,LSP1,BMPR1B,ANO4,PPFIA2,LAMA2,REEP2,CIB2,PDE4D,ITGA2B,ASIC3,GJA1,FMN2,NOXA1,SLITRK4,ABCG4,PRX,LRRC4,IQSEC3,SHC3,TP53I13,HAUS7,MC1R,OBSCN,ANO8,PRC1,LRRN2,GNAZ,MPP2,AMPH,MR1,TMEM59,RALGPS1,ATP10D,CNTNAP1,PANX1,FEZ1,NEO1,LTB4R,RAB29,EMP2,KCTD3,SUCLG2	3.84328	0.0001214	0.148594	FALSE	effectsize_up
GO_CC	GO:0031090	organelle membrane	3742	746	30	CD36,AIFM3,WNT7B,ATP1A2,CLEC5A,AMN,SYT3,MCOLN2,DUSP2,TMEM160,DCST2,LAMP5,GRIN2C,ACADL,WNT6,PTGDS,GASK1B,REEP2,SH3GL3,MGARP,MME,ITGA2B,GJA1,EDNRB,FMN2,ATP6V0E2,TRABD2A,ABCG4,CSF3R,CYP1B1,CLGN,CEMIP,KLHL41,MOXD1,DKK1,NAV3,SLC16A11,CACNG8,CYP3A5,ZDHHC11,DUOXA1,MAL2,CEACAM1,CENPF,PTCH1,SGIP1,ACSL5,RND3,WNT5A,CD44,AMPH,ARHGAP10,CEP131,MR1,UCP2,DIO3,ENPEP,SLC25A22,PARM1,CHRM2,CCND2,MYOF,NR4A1,ATP8A2,TA…	CD36,AIFM3,WNT7B,SYT3,MCOLN2,TMEM160,DCST2,GASK1B,REEP2,SH3GL3,MGARP,ITGA2B,GJA1,FMN2,ATP6V0E2,ABCG4,AMPH,CEP131,MR1,TMEM59,DHDDS,ATP10D,ALG8,SLC25A26,PANX1,EMP2,PLEKHA8,PDE6D,AP3M2,XXYLT1	-3.68623	0.000227601	0.278583	FALSE	effectsize_down
GO_CC	GO:0000323	lytic vacuole	757	151	4	ACAN,GNLY,LAMP5,IL1B,OGN,ATP6V0E2,CSF3R,LUM,ENPEP,TMEM59,TFEB,EPDR1,SDC1,GPC6,CTSO,IDUA,GALC,TRIM17,TRPM2,MNDA,ACP5,ENPP1,CTSC,ADA2,TMEM9B,CMTM6,FUCA2,FMOD,TCN2,CPQ,RILP,CTSK,LRRK2,TXNDC5,SLC46A3,GGH,TSC1,ZFYVE26,GPC3,NHLRC3,ARRDC3,AP1S3,AGA,IMPDH1,SYT11,SLC15A3,TPP1,GABARAP,SDC3,CLCN3,DDOST,GPC4,DAB2,LAPTM4A,GM2A,OSTM1,ZNRF2,COL6A1,NSF,CHMP5,ATP6V1B2,LAMTOR4,ACTR10,GNAI1,GNB1,BORCS6,TMEM30A,STX7…	ACAN,ATP6V0E2,TMEM59,GALC	-3.67776	0.000235294	0.288	FALSE	effectsize_down
GO_CC	GO:0005764	lysosome	757	151	4	ACAN,GNLY,LAMP5,IL1B,OGN,ATP6V0E2,CSF3R,LUM,ENPEP,TMEM59,TFEB,EPDR1,SDC1,GPC6,CTSO,IDUA,GALC,TRIM17,TRPM2,MNDA,ACP5,ENPP1,CTSC,ADA2,TMEM9B,CMTM6,FUCA2,FMOD,TCN2,CPQ,RILP,CTSK,LRRK2,TXNDC5,SLC46A3,GGH,TSC1,ZFYVE26,GPC3,NHLRC3,ARRDC3,AP1S3,AGA,IMPDH1,SYT11,SLC15A3,TPP1,GABARAP,SDC3,CLCN3,DDOST,GPC4,DAB2,LAPTM4A,GM2A,OSTM1,ZNRF2,COL6A1,NSF,CHMP5,ATP6V1B2,LAMTOR4,ACTR10,GNAI1,GNB1,BORCS6,TMEM30A,STX7…	ACAN,ATP6V0E2,TMEM59,GALC	-3.67776	0.000235294	0.288	FALSE	effectsize_down
GO_CC	GO:0009897	external side of plasma membrane	405	51	3	CD36,ST14,ITGA2B,CSF3R,MR1,NT5E,ENPEP,THBS1,ABCC4,SDC1,TLR4,CD24,GFRA2,IL11RA,IL1R1,PLAU,BTN3A1,SLC38A1,IL4R,CXCL12,TCN2,SLC4A3,ADAM20,CTSK,GHR,TNFRSF14,EPOR,VCAM1,CLCN3,TGFBR3,GPC4,BTN3A2,CD59,ITGA1,CLEC2B,CLEC4A,P4HB,ITGA9,FCGR2A,ITGB1,SLC2A4,BTN3A3,MFAP3,B2M,AMOT,ALCAM,ANXA5,IL27RA,ENOX1,HLA-DRB1,LAMP1	CD36,ITGA2B,MR1	-3.49218	0.000479096	0.586414	FALSE	effectsize_down
GO_CC	GO:0031983	vesicle lumen	326	68	2	PENK,SLPI,ECM1,S100A8,S100A9,CRISPLD2,IGF1,THBS1,AMPD3,IGF2,MNDA,CTSC,ADA2,FUCA2,PROS1,SERPINI1,EGFR,TXNDC5,TIMP3,COTL1,GHDC,GGH,ITIH4,NHLRC3,CNN2,AGA,IMPDH1,C1orf35,TMSB4X,ACTN4,GM2A,CDC37L1,ACTR10,A2M,DNASE1L1,OLA1,IMPDH2,XRCC5,PDGFA,NPC2,TRAPPC1,DNAJC3,DYNC1H1,GPI,ACTN1,B2M,GUSB,GALNS,STK11IP,GSDMD,PKM,GDI2,DSN1,TIMP2,ALAD,PPIE,IST1,VEGFA,DBNL,PSMD11,EEF1A1,ERP44,ATG7,CCT8,VPS13A,NME2,QSOX1,PS…	PENK,ECM1	-3.4659	0.00052846	0.646835	FALSE	effectsize_down
GO_CC	GO:0098984	neuron to neuron synapse	359	99	9	PENK,SHISA7,GRID2IP,SLITRK3,GRIN2C,SH3GL3,RNF112,ROGDI,LRRC4,CTNND2,IQSEC3,CACNG8,MAL2,GRIN3B,MPP2,RGS14,INSYN1,CHRM2,DGKI,SRCIN1,LRRC4B,ATP2B2,NEFH,MAPK8IP2,LIN7B,ADD3,RTN1,CLSTN2,PCLO,CNKSR2,SHANK1,PALM,HIP1R,RUSC1,GRIN2A,ADD2,DLGAP1,SAMD14,TSC1,ARHGAP44,CRIPT,SHISA8,PSD,SYT11,SCRIB,PRRT2,LRFN4,NSF,SEMA4B,PRR7,ITGB1,DLG5,GOPC,SRGAP2,MAP1B,IGSF9B,RAPGEF4,RPS13,LIN7A,DNAJB1,NECTIN1,GRIP1,ANKS1B,P…	PENK,SHISA7,GRID2IP,SH3GL3,RNF112,ROGDI,LRRC4,IQSEC3,MPP2	3.4596	0.000540971	0.662149	FALSE	effectsize_up
GO_CC	GO:0099572	postsynaptic specialization	340	92	8	SHISA7,GRID2IP,SLITRK3,GRIN2C,PPFIA2,SH3GL3,RNF112,LRRC4,CTNND2,IQSEC3,CACNG8,GRIN3B,MPP2,RGS14,INSYN1,DGKI,SRCIN1,LRRC4B,ATP2B2,NEFH,MAPK8IP2,LIN7B,ADD3,RTN1,CLSTN2,PCLO,CNKSR2,SHANK1,PALM,HIP1R,RUSC1,GRIN2A,ADD2,DLGAP1,SAMD14,TSC1,ARHGAP44,CRIPT,SHISA8,PSD,SYT11,SCRIB,PRRT2,LRFN4,NSF,SEMA4B,PRR7,DLG5,GOPC,SRGAP2,MAP1B,IGSF9B,RPS13,LIN7A,DNAJB1,GRIP1,ANKS1B,PKP4,LRFN1,RPS18,RAB8A,CAPZB,MTMR2,NLG…	SHISA7,GRID2IP,PPFIA2,SH3GL3,RNF112,LRRC4,IQSEC3,MPP2	3.41193	0.00064504	0.789529	FALSE	effectsize_up
GO_CC	GO:0098793	presynapse	562	131	11	PENK,GABRR1,TULP1,LAMP5,PPFIA2,KCNC2,SH3GL3,RNF112,MME,ATP6V0E2,ROGDI,KCNC1,MAL2,SNCG,AMPH,CHRM2,MYOF,NR4A1,ASIC1,DGKI,SRCIN1,LRRC4B,SLC18A2,ATP2B2,CNTNAP1,KCNC3,LIN7B,ROR1,PCLO,RIMS2,ELK1,NUFIP1,LRRK2,RAB3B,GRIN2A,RAB33B,KCNA6,EFNB1,ADAM23,ARHGAP44,SLC29A4,SYT11,SCRIB,RPL22,PPFIA4,SYP,ATP2B4,SYPL2,CLCN3,PRRT2,SLC29A1,CYP46A1,RABAC1,SNPH,STX1B,HCN3,PTPRN2,ZNRF2,BRSK1,SNAP91,ATP6V1B2,PRKCB,SEPTIN4…	PENK,GABRR1,TULP1,PPFIA2,SH3GL3,RNF112,ATP6V0E2,ROGDI,AMPH,CNTNAP1,AP3M2	3.32443	0.000885997	1	FALSE	effectsize_up
GO_CC	GO:0034774	secretory granule lumen	322	67	2	PENK,SLPI,ECM1,S100A8,S100A9,CRISPLD2,IGF1,THBS1,AMPD3,IGF2,MNDA,CTSC,ADA2,FUCA2,PROS1,SERPINI1,TXNDC5,TIMP3,COTL1,GHDC,GGH,ITIH4,NHLRC3,CNN2,AGA,IMPDH1,C1orf35,TMSB4X,ACTN4,GM2A,CDC37L1,ACTR10,A2M,DNASE1L1,OLA1,IMPDH2,XRCC5,PDGFA,NPC2,TRAPPC1,DNAJC3,DYNC1H1,GPI,ACTN1,B2M,GUSB,GALNS,STK11IP,GSDMD,PKM,GDI2,DSN1,TIMP2,ALAD,PPIE,IST1,VEGFA,DBNL,PSMD11,EEF1A1,ERP44,ATG7,CCT8,VPS13A,NME2,QSOX1,PSMA2	PENK,ECM1	-3.32122	0.000896238	1	FALSE	effectsize_down
GO_CC	GO:0060205	cytoplasmic vesicle lumen	325	67	2	PENK,SLPI,ECM1,S100A8,S100A9,CRISPLD2,IGF1,THBS1,AMPD3,IGF2,MNDA,CTSC,ADA2,FUCA2,PROS1,SERPINI1,TXNDC5,TIMP3,COTL1,GHDC,GGH,ITIH4,NHLRC3,CNN2,AGA,IMPDH1,C1orf35,TMSB4X,ACTN4,GM2A,CDC37L1,ACTR10,A2M,DNASE1L1,OLA1,IMPDH2,XRCC5,PDGFA,NPC2,TRAPPC1,DNAJC3,DYNC1H1,GPI,ACTN1,B2M,GUSB,GALNS,STK11IP,GSDMD,PKM,GDI2,DSN1,TIMP2,ALAD,PPIE,IST1,VEGFA,DBNL,PSMD11,EEF1A1,ERP44,ATG7,CCT8,VPS13A,NME2,QSOX1,PSMA2	PENK,ECM1	-3.32122	0.000896238	1	FALSE	effectsize_down
GO_CC	GO:0005773	vacuole	850	168	5	ACAN,GNLY,LAMP5,IL1B,OGN,ATP6V0E2,CSF3R,LUM,ENPEP,TMEM59,TFEB,EPDR1,SDC1,GPC6,CTSO,IDUA,GALC,TRIM17,TRPM2,MNDA,ACP5,ENPP1,CTSC,ADA2,TMEM9B,CMTM6,FUCA2,FMOD,RAB29,TCN2,CPQ,RILP,CTSK,LRRK2,TXNDC5,SLC46A3,GGH,TSC1,ZFYVE26,GPC3,NHLRC3,ARRDC3,AP1S3,PIP4K2C,TMEM208,AGA,IMPDH1,SYT11,SLC15A3,TP53INP1,TPP1,GABARAP,SDC3,SLC22A17,RAB24,CLCN3,DDOST,GPC4,DAB2,LAPTM4A,GM2A,OSTM1,ZNRF2,COL6A1,NSF,CHMP5,ATP6V1B2…	ACAN,ATP6V0E2,TMEM59,GALC,RAB29	-3.31222	0.000925597	1	FALSE	effectsize_down
GO_CC	GO:0098588	bounding membrane of organelle	2188	456	17	CD36,WNT7B,CLEC5A,AMN,SYT3,MCOLN2,DCST2,LAMP5,WNT6,GASK1B,SH3GL3,MGARP,MME,ITGA2B,GJA1,ATP6V0E2,ABCG4,CSF3R,CEMIP,KLHL41,MOXD1,DKK1,NAV3,CACNG8,ZDHHC11,MAL2,CEACAM1,PTCH1,SGIP1,ACSL5,RND3,WNT5A,CD44,AMPH,ARHGAP10,MR1,DIO3,ENPEP,PARM1,CHRM2,MYOF,ATP8A2,TAB3,CHST11,TMEM59,SEC24D,TFEB,ABCA6,ABCC4,DGKI,TLR4,TTC8,SLC18A2,PGRMC1,GCNT4,CNIH3,SLC2A3,PAM,ROM1,FAM20C,ENTPD7,CHST1,TRPM2,TYROBP,RTN1,ENPP1,RY…	CD36,WNT7B,SYT3,MCOLN2,DCST2,GASK1B,SH3GL3,MGARP,ITGA2B,GJA1,ATP6V0E2,ABCG4,AMPH,MR1,TMEM59,EMP2,PLEKHA8	-3.30861	0.000937619	1	FALSE	effectsize_down
GO_CC	GO:0032279	asymmetric synapse	328	91	7	SHISA7,GRID2IP,SLITRK3,GRIN2C,SH3GL3,RNF112,LRRC4,CTNND2,IQSEC3,CACNG8,GRIN3B,MPP2,RGS14,INSYN1,CHRM2,DGKI,SRCIN1,LRRC4B,ATP2B2,NEFH,MAPK8IP2,LIN7B,ADD3,RTN1,CLSTN2,PCLO,CNKSR2,SHANK1,PALM,HIP1R,RUSC1,GRIN2A,ADD2,DLGAP1,SAMD14,TSC1,ARHGAP44,CRIPT,SHISA8,PSD,SYT11,SCRIB,PRRT2,LRFN4,NSF,SEMA4B,PRR7,ITGB1,DLG5,GOPC,SRGAP2,MAP1B,IGSF9B,RPS13,LIN7A,DNAJB1,GRIP1,ANKS1B,PKP4,LRFN1,RPS18,RAB8A,CAPZB,MTMR…	SHISA7,GRID2IP,SH3GL3,RNF112,LRRC4,IQSEC3,MPP2	3.28819	0.00100835	1	FALSE	effectsize_up
GO_CC	GO:0042175	nuclear outer membrane-endoplasmic reticulum membrane network	1216	239	9	GRIN2C,PTGDS,REEP2,GJA1,FMN2,CYP1B1,CLGN,KLHL41,MOXD1,NAV3,SLC16A11,CYP3A5,ZDHHC11,DUOXA1,ACSL5,MR1,ANO5,SEC24D,CYP7B1,PGRMC1,DHDDS,ATP10D,CNIH3,RAC3,ALG8,SSR3,ERAP2,FLRT2,NCLN,PANX1,CREB3L1,MBOAT1,PTGS1,RTN1,IFI6,RYR3,CLSTN2,ERMP1,ALG9,SLC27A3,TMEM38A,OSTC,CAMK2B,RTN2,PROS1,TMEM98,PIGK,CASP4,LRRK2,MAPK8IP1,EGFR,SEZ6L,GRIN2A,JPH1,TRAF2,ALG11,PLPP2,TTYH1,XBP1,SEC23A,UBXN8,STT3A,RNF5,UBIAD1,STT3B,D…	REEP2,GJA1,FMN2,MR1,DHDDS,ATP10D,ALG8,PANX1,XXYLT1	-3.24498	0.0011746	1	FALSE	effectsize_down
GO_CC	GO:0014069	postsynaptic density	312	89	7	SHISA7,GRID2IP,SLITRK3,GRIN2C,SH3GL3,RNF112,LRRC4,CTNND2,IQSEC3,CACNG8,GRIN3B,MPP2,RGS14,INSYN1,DGKI,SRCIN1,LRRC4B,ATP2B2,NEFH,MAPK8IP2,LIN7B,ADD3,RTN1,CLSTN2,PCLO,CNKSR2,SHANK1,PALM,HIP1R,RUSC1,GRIN2A,ADD2,DLGAP1,SAMD14,TSC1,ARHGAP44,CRIPT,SHISA8,PSD,SYT11,SCRIB,PRRT2,LRFN4,NSF,SEMA4B,PRR7,DLG5,GOPC,SRGAP2,MAP1B,IGSF9B,RPS13,LIN7A,DNAJB1,GRIP1,ANKS1B,PKP4,LRFN1,RPS18,RAB8A,CAPZB,MTMR2,GRIK5,HOME…	SHISA7,GRID2IP,SH3GL3,RNF112,LRRC4,IQSEC3,MPP2	3.22813	0.00124603	1	FALSE	effectsize_up
GO_CC	GO:0022626	cytosolic ribosome	122	24	0	APOD,RPL36AL,RPS8,RPL22,RPL11,RPL21,ASCC3,RPL39L,MCTS1,RPL18A,EIF2A,RPS27L,RPL10A,RPL41,RPS13,RPS18,ASCC2,RPL37A,RPS6,RPL32,RPS25,ABCE1,RPL31,EEF1A1		-3.16175	0.00156823	1	FALSE	effectsize_down
GO_CC	GO:0005796	Golgi lumen	106	17	2	WNT7B,ACAN,WNT6,OGN,MMP11,WNT5A,LUM,SDC1,GPC6,FMOD,PROS1,RAB33B,GPC3,SDC3,GPC4,PDGFA,GPC2	WNT7B,ACAN	-3.11935	0.00181252	1	FALSE	effectsize_down
GO_CC	GO:0005789	endoplasmic reticulum membrane	1193	238	9	GRIN2C,PTGDS,REEP2,GJA1,FMN2,CYP1B1,CLGN,KLHL41,MOXD1,SLC16A11,CYP3A5,ZDHHC11,DUOXA1,ACSL5,MR1,ANO5,SEC24D,CYP7B1,PGRMC1,DHDDS,ATP10D,CNIH3,RAC3,ALG8,SSR3,ERAP2,FLRT2,NCLN,PANX1,CREB3L1,MBOAT1,PTGS1,RTN1,IFI6,RYR3,CLSTN2,ERMP1,ALG9,SLC27A3,TMEM38A,OSTC,CAMK2B,RTN2,PROS1,TMEM98,PIGK,CASP4,LRRK2,MAPK8IP1,EGFR,SEZ6L,GRIN2A,JPH1,TRAF2,ALG11,PLPP2,TTYH1,XBP1,SEC23A,UBXN8,STT3A,RNF5,UBIAD1,STT3B,DST,PI…	REEP2,GJA1,FMN2,MR1,DHDDS,ATP10D,ALG8,PANX1,XXYLT1	-3.11894	0.00181505	1	FALSE	effectsize_down
GO_CC	GO:0098827	endoplasmic reticulum subcompartment	1198	239	9	GRIN2C,PTGDS,REEP2,GJA1,FMN2,CYP1B1,CLGN,KLHL41,MOXD1,SLC16A11,CYP3A5,ZDHHC11,DUOXA1,ACSL5,MR1,ANO5,SEC24D,CYP7B1,PGRMC1,DHDDS,ATP10D,CNIH3,RAC3,ALG8,SSR3,ERAP2,FLRT2,NCLN,PANX1,CREB3L1,MBOAT1,PTGS1,RTN1,IFI6,RYR3,CLSTN2,ERMP1,ALG9,SLC27A3,TMEM38A,OSTC,CAMK2B,RTN2,PROS1,TMEM98,PIGK,CASP4,LRRK2,MAPK8IP1,EGFR,SEZ6L,GRIN2A,JPH1,TRAF2,ALG11,PLPP2,TTYH1,XBP1,SEC23A,UBXN8,STT3A,RNF5,UBIAD1,STT3B,DST,PI…	REEP2,GJA1,FMN2,MR1,DHDDS,ATP10D,ALG8,PANX1,XXYLT1	-3.09212	0.00198735	1	FALSE	effectsize_down
GO_CC	GO:0045202	synapse	1461	338	23	PENK,GABRR1,TULP1,LRRTM4,SHISA7,ACAN,GRID2IP,ATP1A2,INA,HTR2B,LAMP5,SLITRK3,KCNA4,GRIN2C,PPFIA2,VGF,KCNC2,CACNA1A,EGR3,LAMA2,SH3GL3,NPTX1,RNF112,CIB2,MME,ATP6V0E2,SLITRK4,ROGDI,FBXO2,LRRC4,CTNND2,IQSEC3,GABBR2,CACNG8,KCNC1,CHRFAM7A,SLITRK2,MAL2,SPTB,PTCHD1,CACNA1B,PALMD,GRIN3B,CAMK2N2,WNT5A,MPP2,SNCG,AMPH,HTR1F,CDH11,RGS14,INSYN1,DES,NRN1,PTN,KCNMA1,CHRM2,GUCY1A1,MYOF,NR4A1,ASIC1,FAM107A,DGKI,GPC…	PENK,GABRR1,TULP1,LRRTM4,SHISA7,ACAN,GRID2IP,INA,PPFIA2,LAMA2,SH3GL3,RNF112,CIB2,ATP6V0E2,SLITRK4,ROGDI,LRRC4,IQSEC3,MPP2,AMPH,PURG,CNTNAP1,AP3M2	2.98384	0.00284659	1	FALSE	effectsize_up
GO_CC	GO:0005694	chromosome	1973	437	18	ONECUT3,TBX15,RFX8,FOXE1,HES2,EBF2,PITX1,CDKN2A,ESRRG,PRAME,MEIOB,FOSB,TTN,HMGN5,EGR3,CHAF1A,TCF21,HOXC10,ATF3,E2F1,HIST1H4I,HIST1H2AI,SP6,HOXC8,HIST1H4E,VENTX,HMGA2,CHAF1B,RORB,CENPF,RADX,SPC24,MCM2,PRC1,IRX3,SIX3,POU3F1,CHD5,RSPH1,HIST2H3A,MYOCD,ZBTB38,SOX5,FOS,TP53,SYCP2,RAD51B,TBX3,NUF2,CCND2,NR4A1,POLD1,KIF4A,JUN,FOXM1,RECQL4,CSRNP1,HOXC9,TFEB,PAWR,MAD1L1,HOXC5,SHLD1,XRCC2,DTL,ENC1,CHTF18,MK…	ONECUT3,TBX15,RFX8,FOXE1,HES2,CDKN2A,HMGN5,CHAF1A,E2F1,CHAF1B,MCM2,PRC1,ZBTB38,TP53,SMC6,SRSF2,UVSSA,WRNIP1	2.93859	0.00329712	1	FALSE	effectsize_up
GO_CC	GO:0043292	contractile fiber	249	43	4	MYH2,IGFN1,TTN,TNNT1,TRIM54,GJA1,KLHL41,OBSCN,MMP2,PRICKLE4,DES,SYNPO2,RYR3,PDLIM1,CACNA1D,RTN2,JPH1,DST,CALM1,ATP2B4,PSMA6,PARVA,ACTN4,CSRP2,ANKRD23,ILK,OBSL1,PRKD1,SCO1,ACTN1,STUB1,LMAN1,MYL12B,CAPZB,TMOD3,HOMER1,FRG1,KAT2B,PDE4DIP,PARVB,NBR1,NOS1AP,PPP2R5A	IGFN1,GJA1,OBSCN,PRICKLE4	-2.92478	0.00344698	1	FALSE	effectsize_down
GO_CC	GO:0036477	somatodendritic compartment	834	192	12	PENK,SHISA7,GAL,ATP1A2,STMN2,EPHA6,HTR2B,BMPR1B,LAMP5,KCNA4,PPFIA2,VGF,KCNC2,CACNA1A,LAMA2,APOD,RNF112,MME,ROGDI,FBXO2,PPP1R1B,LRRC4,CTNND2,KCNC1,GNG13,CACNA1B,PTCH1,PALMD,GRIN3B,KNDC1,GNAZ,MPP2,SNCG,HTR1F,RGS14,CHRM2,TMEM100,TPX2,ADCYAP1,DGKI,SRCIN1,SLC18A2,PGRMC1,ATP2B2,ENC1,CNIH3,SLC2A3,RAC3,LYNX1,KCNC3,MAPK8IP2,FEZ1,TRPM2,RTN1,CLSTN2,CNKSR2,OSBP2,KIF21A,SHANK1,TUBB4A,MLPH,PALM,SLC38A1,ELK1,TP…	PENK,SHISA7,EPHA6,BMPR1B,PPFIA2,LAMA2,RNF112,ROGDI,LRRC4,GNAZ,MPP2,FEZ1	2.8993	0.00373997	1	FALSE	effectsize_up
GO_CC	GO:0030141	secretory granule	897	170	9	GNAT3,PENK,SLPI,CD36,ECM1,GAL,KIAA1210,SCG5,CLEC5A,S100A8,S100A9,DCST2,IL1B,SH3GL3,MME,ITGA2B,MOXD1,CEACAM1,CCDC189,CRISPLD2,CD44,CEP131,IGF1,THBS1,ABCC4,PCSK1N,SERPINE2,SLC18A2,PGRMC1,SLC2A3,PAM,AMPD3,IGF2,TRPM2,TYROBP,MNDA,CTSC,ADA2,KNL1,PLAU,CMTM6,FUCA2,PROS1,RND2,SERPINI1,IFT74,RCBTB2,IQGAP2,TXNDC5,TIMP3,COTL1,FNDC3A,GHDC,GGH,ITIH4,NHLRC3,CNN2,AGA,IMPDH1,RHOF,C1orf35,TMSB4X,RACGAP1,RAB24,KIF1…	GNAT3,PENK,CD36,ECM1,DCST2,SH3GL3,ITGA2B,CCDC189,CEP131	-2.88536	0.00390971	1	FALSE	effectsize_down
GO_CC	GO:0072686	mitotic spindle	184	57	3	KIF18B,HAUS7,PRC1,TPX2,MAD1L1,KIFC1,KIFC2,SMC6,TACC3,EML3,TUBB4A,ASPM,NUSAP1,SPAG5,TBL1X,NEDD9,RMDN3,HAUS8,RACGAP1,CAPG,HECW2,MAPRE3,KIF23,CENPE,CTTN,RMDN1,ATAT1,TFDP2,CDC7,KNSTRN,PKP4,TBL1XR1,KAT2A,EFHC1,CDC42,CCSAP,RANGAP1,HAUS4,CLTC,SPOUT1,NEIL2,KAT2B,CNTRL,RCC2,TBCK,CDC14B,GPSM2,FAM161A,TPR,TMEM9,EPB41,DIAPH1,YEATS2,KATNA1,SMC1A,DCTN1,NUP62	HAUS7,PRC1,SMC6	2.82421	0.00473968	1	FALSE	effectsize_up
GO_CC	GO:0005819	spindle	432	117	5	FMN2,KIF18B,HAUS7,CAPN6,CENPF,PRC1,RSPH1,SNCG,RGS14,ALPK1,KIF4A,TPX2,MAD1L1,KIFC1,KIFC2,SMC6,TACC3,EML3,TUBB4A,ASPM,SAC3D1,BUB1B,FAM110C,KATNAL2,NUSAP1,SPAG5,TBL1X,NEDD9,RMDN3,CALM1,HAUS8,MTCL1,RACGAP1,CAPG,RPS6KA2,HECW2,MAPRE3,FBF1,STX1B,KIF23,CENPE,DYNC1I1,CHMP5,CTTN,RMDN1,ATAT1,TFDP2,CEP85,DDX11,DCTN3,CDC7,KNSTRN,ATM,MTUS1,PKP4,ZNF207,TPT1,UNC119,NUBP2,TBL1XR1,KAT2A,SPDL1,ERCC2,EFHC1,CDC42,DSN…	FMN2,HAUS7,PRC1,ALPK1,SMC6	2.79218	0.00523541	1	FALSE	effectsize_up
GO_CC	GO:0034702	monoatomic ion channel complex	344	60	3	GABRR1,SHISA7,CLIC6,KCNA4,GRIN2C,KCNC2,CACNA1A,PDE4D,CACNA1I,CACNG8,DPP6,KCNC1,CHRFAM7A,CACNA1B,GRIN3B,KCNK6,CLIC2,KCNMA1,SCN4B,CLIC5,CNIH3,KCNC3,KCNS3,KCNIP3,RYR3,CACNA1D,KCNJ12,ORAI1,KCNG1,ABCB8,GRIN2A,KCNA6,TTYH1,MCUB,TRPC6,KCNH3,SHISA8,CALM1,KCNH2,CHRNA7,HCN3,OSTM1,GABRB3,CTTN,VAMP2,SCN1B,CACNA2D3,KCNAB3,TRPM4,MFSD8,CACNB2,TTYH2,GRIK5,MICU2,PACC1,SLC26A6,ABHD12,KCND1,DLG4,DLG3	GABRR1,SHISA7,PDE4D	2.78639	0.0053299	1	FALSE	effectsize_up
GO_CC	GO:0005840	ribosome	249	47	1	APOD,NSUN3,MRPL45,RPL36AL,RPS8,RPL22,RPL11,RPL21,ASCC3,MRPS18B,RPL39L,MCTS1,MRPS31,RPL18A,EIF2A,RPS27L,MRPL11,RPL10A,RBM3,SF1,RPL41,RPS13,AURKAIP1,RPS18,MRPL10,IMP3,ASCC2,RPL37A,MTG1,RPS6,RPL32,RPS25,MRPL23,MRPL12,MRPS10,ABCE1,MRPS16,RPL31,APEX1,EEF1A1,GADD45GIP1,EIF2AK2,MRPL24,MRPL34,DAP3,MRPL55,MRPL16	NSUN3	-2.77753	0.00547738	1	FALSE	effectsize_down
GO_CC	GO:0140534	endoplasmic reticulum protein-containing complex	126	29	0	OSTC,DNAJC10,PIGK,TRAF2,STT3A,STT3B,DERL2,EMC1,DDOST,SSR4,SEC61A1,P4HB,SRPRA,PIGQ,ORMDL3,SEC11A,MLEC,SPCS1,B2M,DAD1,RPN1,SPCS2,SEL1L,TAP2,MAGT1,INSIG2,GANAB,NBAS,GET1		-2.75993	0.00578146	1	FALSE	effectsize_down
GO_CC	GO:0005775	vacuolar lumen	176	41	2	ACAN,OGN,LUM,EPDR1,SDC1,GPC6,IDUA,GALC,MNDA,CTSC,ADA2,FUCA2,FMOD,TCN2,CTSK,TXNDC5,GGH,GPC3,NHLRC3,AGA,IMPDH1,TPP1,SDC3,GPC4,GM2A,ACTR10,NPC2,TRAPPC1,DNAJC3,DYNC1H1,HEXA,GUSB,GALNS,STK11IP,GPC2,IDS,GDI2,DSN1,PDGFRB,IST1,CCT8	ACAN,GALC	-2.71587	0.00661027	1	FALSE	effectsize_down
GO_CC	GO:0030017	sarcomere	219	40	3	MYH2,IGFN1,TTN,TNNT1,TRIM54,KLHL41,OBSCN,MMP2,PRICKLE4,DES,SYNPO2,RYR3,PDLIM1,CACNA1D,RTN2,JPH1,DST,CALM1,ATP2B4,PSMA6,PARVA,ACTN4,CSRP2,ANKRD23,ILK,OBSL1,PRKD1,ACTN1,STUB1,LMAN1,MYL12B,CAPZB,TMOD3,HOMER1,FRG1,KAT2B,PARVB,NBR1,NOS1AP,PPP2R5A	IGFN1,OBSCN,PRICKLE4	-2.71358	0.00665606	1	FALSE	effectsize_down
GO_CC	GO:0030016	myofibril	239	42	3	MYH2,IGFN1,TTN,TNNT1,TRIM54,KLHL41,OBSCN,MMP2,PRICKLE4,DES,SYNPO2,RYR3,PDLIM1,CACNA1D,RTN2,JPH1,DST,CALM1,ATP2B4,PSMA6,PARVA,ACTN4,CSRP2,ANKRD23,ILK,OBSL1,PRKD1,SCO1,ACTN1,STUB1,LMAN1,MYL12B,CAPZB,TMOD3,HOMER1,FRG1,KAT2B,PDE4DIP,PARVB,NBR1,NOS1AP,PPP2R5A	IGFN1,OBSCN,PRICKLE4	-2.65286	0.00798136	1	FALSE	effectsize_down
GO_CC	GO:0005581	collagen trimer	86	32	2	CCBE1,C1QL4,C1QTNF7,COL8A1,COL22A1,CTHRC1,COL11A1,COL23A1,COL14A1,LUM,COL12A1,COL5A3,COL11A2,COL21A1,COL15A1,C1QTNF3,EMID1,COL8A2,EMILIN1,COL26A1,COL24A1,COL6A2,COL6A6,C1QA,COL13A1,COL6A1,COL25A1,EDA,C1QC,MSR1,WDR33,COLEC12	CCBE1,C1QTNF7	2.64348	0.00820579	1	FALSE	effectsize_up
GO_CC	GO:0000139	Golgi membrane	672	152	6	GASK1B,GJA1,ZDHHC11,RND3,MR1,PARM1,ATP8A2,CHST11,TMEM59,ABCA6,GCNT4,FAM20C,CHST1,RTN1,CLSTN2,ST6GALNAC2,NDFIP2,PROS1,GBP3,XYLT1,GBP4,LRRK2,FIG4,EGFR,EMP2,RAB33B,FNDC3A,HS6ST2,SEC23A,TMBIM4,UBIAD1,GALNT17,AP1S3,ITM2B,SLC10A7,POMGNT1,GABARAP,ST3GAL5,ARF4,CLCN3,PLEKHA8,HS3ST4,MAN1C1,SCFD1,B4GALNT1,DOP1B,COG3,SLC33A1,ARCN1,SORL1,CD59,WLS,PI4K2B,APH1B,B4GALT6,CHST12,PDGFA,C1GALT1C1,GOLGA5,NCSTN,GPSM1,…	GASK1B,GJA1,MR1,TMEM59,EMP2,PLEKHA8	-2.59216	0.00953747	1	FALSE	effectsize_down
GO_CC	GO:0042734	presynaptic membrane	167	40	2	GABRR1,PPFIA2,KCNC2,KCNC1,CHRM2,LRRC4B,ATP2B2,KCNC3,RIMS2,GRIN2A,EFNB1,ADAM23,SYT11,SCRIB,SYP,ATP2B4,PRRT2,ZNRF2,SNAP91,ADGRL1,ATP2B1,NCSTN,ERBB2,ADAM11,NECTIN1,ZDHHC17,NLGN2,GRIK5,CLTB,GABBR1,PICK1,STX2,DENND1A,EXOC3,ERC1,APBA1,FBXO45,ITSN1,HIP1,PSEN2	GABRR1,PPFIA2	2.54866	0.0108139	1	FALSE	effectsize_up
GO_CC	GO:0098794	postsynapse	642	160	12	GABRR1,LRRTM4,SHISA7,GRID2IP,ATP1A2,INA,SLITRK3,KCNA4,GRIN2C,PPFIA2,KCNC2,LAMA2,SH3GL3,RNF112,FBXO2,LRRC4,CTNND2,IQSEC3,GABBR2,CACNG8,KCNC1,CHRFAM7A,SPTB,PALMD,GRIN3B,WNT5A,MPP2,RGS14,INSYN1,KCNMA1,CHRM2,DGKI,SRCIN1,LRRC4B,ATP2B2,CNIH3,NEFH,KCNC3,MAPK8IP2,LIN7B,ADD3,FAIM2,RTN1,CLSTN2,NRP2,PCLO,CNKSR2,SHANK1,PALM,HIP1R,RUSC1,SLC6A6,LRRK2,SSPN,GRIN2A,ADD2,DLGAP1,FARP1,SAMD14,TSC1,ARHGAP44,CRIPT,SHI…	GABRR1,LRRTM4,SHISA7,GRID2IP,INA,PPFIA2,LAMA2,SH3GL3,RNF112,LRRC4,IQSEC3,MPP2	2.52329	0.0116264	1	FALSE	effectsize_up
GO_CC	GO:0005788	endoplasmic reticulum lumen	313	82	5	PENK,IGFBP1,WNT7B,SPP1,WNT6,VGF,COL8A1,COL22A1,NOTUM,PRSS23,COL11A1,COLGALT2,MELTF,ANO8,COL23A1,COL14A1,WNT5A,COL12A1,P3H2,COL5A3,THBS1,TNC,TSPAN5,ARSI,ADAMTSL1,COL11A2,GPX7,ERAP2,FAM20C,COL21A1,SPON1,COL15A1,CTSC,BCHE,FUCA2,ADAMTS13,COL8A2,CERCAM,DNAJC10,TXNDC5,COL26A1,GPC3,IGFBP7,SUMF1,FKBP7,RCN1,TSPAN33,ADAMTSL4,COL24A1,COL6A2,COL13A1,UGGT2,COL6A1,PDIA4,P4HB,COL25A1,PDGFA,SPARCL1,DNAJC3,TSPAN1…	PENK,WNT7B,PRSS23,COLGALT2,ANO8	-2.5159	0.0118727	1	FALSE	effectsize_down
GO_CC	GO:0044391	ribosomal subunit	193	38	1	NSUN3,MRPL45,RPL36AL,RPS8,RPL22,RPL11,RPL21,MRPS18B,RPL39L,MCTS1,MRPS31,RPL18A,EIF2A,RPS27L,MRPL11,RPL10A,RBM3,RPL41,RPS13,AURKAIP1,RPS18,MRPL10,IMP3,RPL37A,RPS6,RPL32,RPS25,MRPL23,MRPL12,MRPS10,MRPS16,RPL31,GADD45GIP1,MRPL24,MRPL34,DAP3,MRPL55,MRPL16	NSUN3	-2.51472	0.0119125	1	FALSE	effectsize_down
GO_CC	GO:0031984	organelle subcompartment	1516	311	12	GRIN2C,PTGDS,REEP2,MME,GJA1,FMN2,CYP1B1,CLGN,KLHL41,MOXD1,SLC16A11,CYP3A5,ZDHHC11,DUOXA1,ACSL5,MR1,TMEM59,ANO5,SEC24D,PCSK1N,CYP7B1,PGRMC1,DHDDS,ATP10D,CNIH3,RAC3,ALG8,SSR3,ERAP2,FLRT2,NCLN,PANX1,CREB3L1,CHST1,MBOAT1,PTGS1,RTN1,IFI6,RYR3,CLSTN2,CLVS2,ERMP1,ALG9,SLC27A3,TMEM38A,OSTC,CAMK2B,RAB29,RTN2,PROS1,XYLT1,TMEM98,PIGK,CASP4,LRRK2,MAPK8IP1,EGFR,SEZ6L,GRIN2A,JPH1,TRAF2,ALG11,PLPP2,TTYH1,BICD1,…	REEP2,GJA1,FMN2,MR1,TMEM59,DHDDS,ATP10D,ALG8,PANX1,RAB29,PLEKHA8,XXYLT1	-2.48947	0.0127933	1	FALSE	effectsize_down
GO_CC	GO:0098636	protein complex involved in cell adhesion	57	12	2	LAMA2,ITGBL1,ITGA2B,ITGB8,TNXB,TNC,PLAU,EMILIN1,MMRN2,ITGA1,ITGA9,ITGB1	LAMA2,ITGA2B	-2.48249	0.0130467	1	FALSE	effectsize_down
GO_CC	GO:0016324	apical plasma membrane	402	65	6	GNAT3,CD36,F2RL2,AMN,EPCAM,KCNC2,PDE4D,DUOX2,GJA1,DUOX1,MAL2,CEACAM1,ECRG4,IGFBP2,ADGRG2,CD44,ENPEP,KCNMA1,SLC19A1,CLDN1,ABCC4,CLIC5,ATP2B2,DSG2,SLC38A1,HIP1R,AJAP1,ASPM,CTSK,SLC6A6,EGFR,EMP2,NHS,SLC39A6,TEK,ITPK1,SLC9A3R1,SLC29A4,MTCL1,MPP3,SLC29A1,GM2A,AQP1,ATP6V1B2,TMEM30A,FZD6,DDR2,SLC7A1,ERBB2,SLC4A2,ATP6V1G1,OCEL1,TCIRG1,FZD3,PDGFRB,SLCO3A1,SLC26A6,KIAA1614,SIPA1L3,PTH1R,PARD6G,SEPTIN7,EPS1…	GNAT3,CD36,F2RL2,PDE4D,GJA1,EMP2	-2.41801	0.0156056	1	FALSE	effectsize_down
GO_CC	GO:0044297	cell body	552	110	6	PENK,GAL,ATP1A2,STMN2,BMPR1B,VGF,KCNC2,CACNA1A,APOD,RNF112,MME,ROGDI,PPP1R1B,CTNND2,KCNC1,CACNA1B,GRIN3B,KNDC1,GNAZ,SNCG,CHRM2,TMEM100,TPX2,ADCYAP1,PGRMC1,ATP2B2,ENC1,SLC2A3,RAC3,KCNC3,MAPK8IP2,FEZ1,TRPM2,RTN1,CNKSR2,TUBB4A,SLC38A1,ELK1,HIP1R,KIF5A,CPNE5,SERPINI1,SLC6A6,PDE9A,LRRK2,GHR,MAPK8IP1,SEZ6L,HMCN2,ZPR1,PRKAA2,CRIPT,SYT11,CASP8,RTN4RL1,BRINP1,SORL1,HCN3,ITGA1,FLRT1,MAPT,SPTBN4,SEPTIN4,RUF…	PENK,BMPR1B,RNF112,ROGDI,GNAZ,FEZ1	2.3953	0.0166068	1	FALSE	effectsize_up
GO_CC	GO:0034703	cation channel complex	204	37	1	KCNA4,KCNC2,CACNA1A,PDE4D,CACNA1I,CACNG8,DPP6,KCNC1,CACNA1B,KCNK6,KCNMA1,SCN4B,KCNC3,KCNS3,KCNIP3,RYR3,CACNA1D,ORAI1,KCNG1,ABCB8,KCNA6,MCUB,TRPC6,CALM1,KCNH2,HCN3,CTTN,VAMP2,SCN1B,CACNA2D3,KCNAB3,TRPM4,CACNB2,GRIK5,MICU2,KCND1,DLG4	PDE4D	2.37858	0.0173796	1	FALSE	effectsize_up
GO_CC	GO:0000785	chromatin	1386	269	13	ONECUT3,TBX15,RFX8,FOXE1,HES2,EBF2,PITX1,CDKN2A,ESRRG,PRAME,FOSB,HMGN5,EGR3,CHAF1A,TCF21,HOXC10,ATF3,E2F1,HIST1H4I,HIST1H2AI,SP6,HOXC8,HIST1H4E,VENTX,HMGA2,CHAF1B,RORB,CENPF,MCM2,IRX3,SIX3,POU3F1,CHD5,HIST2H3A,MYOCD,SOX5,FOS,TP53,TBX3,CCND2,NR4A1,JUN,FOXM1,CSRNP1,HOXC9,TFEB,PAWR,HOXC5,SHLD1,ENC1,JUNB,HIST2H3D,HOXA6,CREB3L1,IRF9,SNAI2,NR4A3,BHLHE41,RING1,TIMELESS,HIST1H2AE,HLX,KLF12,ELK1,HOXA9,EGR…	ONECUT3,TBX15,RFX8,FOXE1,HES2,CDKN2A,HMGN5,CHAF1A,E2F1,CHAF1B,MCM2,TP53,SRSF2	2.36762	0.0179028	1	FALSE	effectsize_up
GO_CC	GO:0043202	lysosomal lumen	98	24	2	ACAN,OGN,LUM,EPDR1,SDC1,GPC6,IDUA,GALC,FMOD,TCN2,CTSK,TXNDC5,GPC3,TPP1,SDC3,GPC4,GM2A,NPC2,HEXA,GUSB,GALNS,GPC2,IDS,PDGFRB	ACAN,GALC	-2.34702	0.0189241	1	FALSE	effectsize_down
GO_CC	GO:0043025	neuronal cell body	486	103	5	PENK,GAL,ATP1A2,STMN2,BMPR1B,VGF,KCNC2,CACNA1A,APOD,RNF112,MME,ROGDI,PPP1R1B,CTNND2,KCNC1,CACNA1B,GRIN3B,KNDC1,SNCG,CHRM2,TMEM100,TPX2,ADCYAP1,PGRMC1,ATP2B2,ENC1,SLC2A3,RAC3,KCNC3,MAPK8IP2,FEZ1,TRPM2,RTN1,CNKSR2,TUBB4A,SLC38A1,ELK1,HIP1R,KIF5A,CPNE5,SERPINI1,SLC6A6,PDE9A,LRRK2,GHR,MAPK8IP1,SEZ6L,HMCN2,ZPR1,PRKAA2,CRIPT,SYT11,RTN4RL1,BRINP1,SORL1,HCN3,ITGA1,FLRT1,MAPT,SPTBN4,SEPTIN4,RUFY3,SCN1B,AD…	PENK,BMPR1B,RNF112,ROGDI,FEZ1	2.3134	0.0207009	1	FALSE	effectsize_up
GO_CC	GO:0000922	spindle pole	177	50	3	CENPF,PRC1,RGS14,ALPK1,TPX2,MAD1L1,SMC6,TACC3,ASPM,FAM110C,KATNAL2,SPAG5,NEDD9,RMDN3,CALM1,HAUS8,MTCL1,FBF1,DYNC1I1,RMDN1,CEP85,DDX11,KNSTRN,PKP4,TPT1,UNC119,NUBP2,SPDL1,EFHC1,DSN1,PMF1,SPOUT1,DYNC1LI1,TUBGCP6,LATS1,CNTRL,CEP89,WDR60,CDC14B,GPSM2,KIF2A,FAM161A,CDC25B,CSPP1,KATNA1,TUBGCP2,SMC1A,DCTN1,SPAST,NUP62	PRC1,ALPK1,SMC6	2.28173	0.0225053	1	FALSE	effectsize_up
GO_CC	GO:0010008	endosome membrane	567	127	6	AMN,MCOLN2,LAMP5,SH3GL3,ATP6V0E2,ABCG4,DKK1,ZDHHC11,ARHGAP10,MR1,DIO3,PARM1,ATP8A2,TAB3,TMEM59,TLR4,TMEM9B,CLVS2,CMTM6,MYD88,NDFIP2,RILP,RHOBTB1,FIG4,EGFR,PLPP2,SPG21,ITM2B,WDR83,SYT11,SLC15A3,NDRG1,CLCN3,ANTXR2,LAPTM4A,DOP1B,SORL1,ZNRF2,OSBPL9,WLS,PI4K2B,APH1B,CHMP5,LAMTOR4,TMEM30A,SNX8,ITGB1,STAM2,STX7,NCSTN,CLCN6,TM9SF2,MYO1B,MVB12A,ERBB2,YIPF1,SUN2,COMMD1,B2M,RNF167,LAMTOR2,SCAMP5,EPHB1,RHOU,…	MCOLN2,SH3GL3,ATP6V0E2,ABCG4,MR1,TMEM59	-2.2539	0.0242022	1	FALSE	effectsize_down
GO_CC	GO:0120025	plasma membrane bounded cell projection	2268	488	32	GNAT3,PENK,GABRR1,CD36,TULP1,SHISA7,ERICH3,MYH14,ATP1A2,ANGPT1,STMN2,AMN,EPHA6,HTR2B,BMPR1B,ESPN,LAMP5,KCNA4,PPFIA2,KCNC2,LAMA2,APOD,DCX,MGARP,RNF112,CDK5R2,CIB2,MME,GPRIN1,FMN2,ROGDI,FBXO2,KLHL41,LRRC4,CTNND2,GABBR2,ROBO3,PCDH9,INSRR,KCNC1,CHRFAM7A,GNG13,IQCA1,CEACAM1,CCDC189,CENPF,PTCH1,PALMD,GLI1,KNDC1,IRX3,WBP2NL,LRRC56,GNAZ,RSPH1,MPP2,SNCG,CD44,HTR1F,CEP131,EFCAB2,RGS14,ABLIM1,TBX3,EPS8L1,WD…	GNAT3,PENK,GABRR1,CD36,TULP1,SHISA7,ERICH3,MYH14,ANGPT1,EPHA6,BMPR1B,PPFIA2,LAMA2,MGARP,RNF112,CIB2,FMN2,ROGDI,LRRC4,CCDC189,WBP2NL,GNAZ,MPP2,CEP131,EFCAB2,ALPK1,CNTNAP1,PANX1,FEZ1,NEO1,PDE6D,AP3M2	2.24519	0.0247559	1	FALSE	effectsize_up
GO_CC	GO:0045211	postsynaptic membrane	276	63	6	GABRR1,LRRTM4,SHISA7,GRID2IP,SLITRK3,GRIN2C,KCNC2,FBXO2,LRRC4,IQSEC3,GABBR2,CACNG8,KCNC1,GRIN3B,KCNMA1,CHRM2,LRRC4B,ATP2B2,CNIH3,KCNC3,LIN7B,FAIM2,CLSTN2,NRP2,CNKSR2,SHANK1,SLC6A6,SSPN,GRIN2A,FARP1,SHISA8,SCRIB,SNTA1,PRRT2,CHRNA7,LRFN4,COL13A1,SEMA4B,NRP1,PRR7,GABRB3,SRGAP2,IGSF9B,LIN7A,UTRN,GRIP1,ATAD1,LRFN1,NLGN2,GRIK5,GABBR1,ABHD17A,TMUB1,KCND1,DNM2,SEMA4C,STRN,DLG4,FBXO45,GPHN,DLG3,HIP1,DTNBP1	GABRR1,LRRTM4,SHISA7,GRID2IP,LRRC4,IQSEC3	2.23721	0.0252727	1	FALSE	effectsize_up
GO_CC	GO:0005766	primary lysosome	155	36	0	MNDA,CTSC,ADA2,CMTM6,FUCA2,TXNDC5,GGH,NHLRC3,AGA,IMPDH1,DDOST,GM2A,ACTR10,TMEM30A,STX7,NPC2,TRAPPC1,DNAJC3,NCSTN,DYNC1H1,HEXA,SYNGR1,GUSB,GALNS,PRCP,STK11IP,ATP6V0C,GDI2,RAB5C,DSN1,IST1,MAGT1,DNAJC13,LAMP1,CCT8,DNAJC5		-2.20767	0.0272671	1	FALSE	effectsize_down
GO_CC	GO:0042582	azurophil granule	155	36	0	MNDA,CTSC,ADA2,CMTM6,FUCA2,TXNDC5,GGH,NHLRC3,AGA,IMPDH1,DDOST,GM2A,ACTR10,TMEM30A,STX7,NPC2,TRAPPC1,DNAJC3,NCSTN,DYNC1H1,HEXA,SYNGR1,GUSB,GALNS,PRCP,STK11IP,ATP6V0C,GDI2,RAB5C,DSN1,IST1,MAGT1,DNAJC13,LAMP1,CCT8,DNAJC5		-2.20767	0.0272671	1	FALSE	effectsize_down
GO_CC	GO:0032993	protein-DNA complex	1454	283	13	ONECUT3,TBX15,RFX8,FOXE1,HES2,EBF2,PITX1,CDKN2A,ESRRG,PRAME,FOSB,HMGN5,EGR3,CHAF1A,TCF21,HOXC10,ATF3,LEF1,E2F1,HIST1H4I,HIST1H2AI,SP6,HOXC8,HIST1H4E,VENTX,HMGA2,CHAF1B,RORB,CENPF,MCM2,IRX3,SIX3,POU3F1,CHD5,HIST2H3A,MYOCD,SOX5,FOS,TP53,TBX3,CCND2,NR4A1,POLD1,JUN,FOXM1,CSRNP1,HOXC9,TFEB,PAWR,HOXC5,SHLD1,ENC1,JUNB,HIST2H3D,HOXA6,CREB3L1,IRF9,SNAI2,NR4A3,BHLHE41,RING1,TIMELESS,HIST1H2AE,HLX,KLF12,ELK…	ONECUT3,TBX15,RFX8,FOXE1,HES2,CDKN2A,HMGN5,CHAF1A,E2F1,CHAF1B,MCM2,TP53,SRSF2	2.14886	0.0316458	1	FALSE	effectsize_up
GO_CC	GO:0005604	basement membrane	91	20	1	LAMA2,COL8A1,RELL2,COL23A1,THBS4,P3H2,LAMC3,TNC,HMCN1,FREM1,COL15A1,ACHE,COL8A2,TIMP3,ADAMTS1,DST,FREM2,MMRN2,LOXL2,LOXL1	LAMA2	-2.14712	0.0317838	1	FALSE	effectsize_down
GO_CC	GO:0042995	cell projection	2382	518	33	GNAT3,PENK,GABRR1,CD36,TULP1,SHISA7,ERICH3,MYH14,ATP1A2,ANGPT1,SPP1,STMN2,AMN,EPHA6,HTR2B,BMPR1B,ESPN,LAMP5,KCNA4,PPFIA2,KCNC2,CACNA1A,LAMA2,APOD,DCX,MGARP,RNF112,CDK5R2,CIB2,MME,GPRIN1,FMN2,ROGDI,FBXO2,KLHL41,LRRC4,CTNND2,GABBR2,ROBO3,PCDH9,INSRR,KCNC1,CHRFAM7A,GNG13,IQCA1,SPTB,CEACAM1,CCDC189,CENPF,PTCH1,PALMD,GLI1,KNDC1,IRX3,ASPN,WBP2NL,LRRC56,GNAZ,RSPH1,MPP2,SNCG,CD44,HTR1F,CEP131,EFCAB2,RGS1…	GNAT3,PENK,GABRR1,CD36,TULP1,SHISA7,ERICH3,MYH14,ANGPT1,EPHA6,BMPR1B,PPFIA2,LAMA2,MGARP,RNF112,CIB2,FMN2,ROGDI,LRRC4,CCDC189,WBP2NL,GNAZ,MPP2,CEP131,EFCAB2,ALPK1,CNTNAP1,PANX1,FEZ1,NEO1,PTPN12,PDE6D,AP3M2	2.13824	0.0324969	1	FALSE	effectsize_up
GO_CC	GO:0097060	synaptic membrane	397	97	7	GABRR1,LRRTM4,SHISA7,GRID2IP,SLITRK3,GRIN2C,PPFIA2,KCNC2,FBXO2,LRRC4,IQSEC3,GABBR2,CACNG8,KCNC1,GRIN3B,KCNMA1,CHRM2,DGKI,LRRC4B,ATP2B2,CNIH3,KCNC3,LIN7B,FAIM2,CLSTN2,NRP2,CNKSR2,SHANK1,RIMS2,HIP1R,SLC6A6,SSPN,GRIN2A,FARP1,EFNB1,ADAM23,SHISA8,SYT11,SCRIB,SNTA1,SYP,ATP2B4,PRRT2,CHRNA7,LRFN4,COL13A1,ZNRF2,SNAP91,SEMA4B,NRP1,PRR7,GABRB3,ITGB1,ADGRL1,ATP2B1,NCSTN,SRGAP2,ERBB2,ADAM11,IGSF9B,SYDE2,LIN7A…	GABRR1,LRRTM4,SHISA7,GRID2IP,PPFIA2,LRRC4,IQSEC3	2.10493	0.0352971	1	FALSE	effectsize_up
GO_CC	GO:0005770	late endosome	313	64	3	MCOLN2,LAMP5,MR1,PARM1,TMEM59,NDFIP2,RILP,LRRK2,FIG4,EGFR,ZFYVE26,DERL2,CLCN3,MON1B,DYNC1LI2,LAPTM4A,SORL1,OSBPL9,CHMP5,LAMTOR4,TMEM30A,AP5Z1,STX7,SLC2A4,CLCN6,MVB12A,YIPF1,B2M,LAMTOR2,PIK3C3,SLC38A9,ATP7B,TPT1,TCIRG1,VPS11,VTA1,PRKAR1B,WDR48,IGF2R,HLA-DRB1,STARD3,RAB9B,RAB22A,MARCH8,GOSR2,CHMP1B,SMO,CLTCL1,ABCB6,MYO5A,LAMP1,SLC30A4,VOPP1,UVRAG,VPS16,NBR1,ANKRD27,ECPAS,RUBCN,CHMP7,TMEM9,SRC,MAP2K…	MCOLN2,MR1,TMEM59	-2.09798	0.0359071	1	FALSE	effectsize_down
GO_CC	GO:0043204	perikaryon	150	33	3	PENK,KCNC2,RNF112,ROGDI,CTNND2,KNDC1,TMEM100,ADCYAP1,SLC2A3,KCNC3,TRPM2,KIF5A,CPNE5,SERPINI1,PDE9A,LRRK2,ZPR1,SYT11,RTN4RL1,ITGA1,SEPTIN4,RUFY3,SCN1B,ADAM11,MAP1B,TTLL7,KLHL24,GRIP1,MYO1D,DHX36,NCDN,DBNL,FZD5	PENK,RNF112,ROGDI	2.0841	0.0371514	1	FALSE	effectsize_up
GO_CC	GO:0098978	glutamatergic synapse	408	96	7	GABRR1,GRID2IP,GRIN2C,PPFIA2,VGF,SH3GL3,NPTX1,SLITRK4,FBXO2,LRRC4,SLITRK2,MAL2,SPTB,WNT5A,CDH11,RGS14,CHRM2,GUCY1A1,GPC6,SRCIN1,LRRC4B,ATP2B2,RAC3,CNTNAP1,CAMKV,CLSTN2,NRP2,PCLO,CNKSR2,SHANK1,HIP1R,ICAM5,LRRK2,GRIN2A,DLGAP1,FARP1,EFNB1,ADAM23,ARHGAP44,CRIPT,SCRIB,RPL22,ATP2B4,ARF4,CLCN3,PRRT2,GPC4,LRFN4,PPM1H,SEMA4B,NRP1,PRR7,SPARCL1,ITGB1,JAK2,ATP2B1,DLG5,RELA,ACTN1,DNAJB1,EPHB1,STX4,ATAD1,RAB8A…	GABRR1,GRID2IP,PPFIA2,SH3GL3,SLITRK4,LRRC4,CNTNAP1	2.05789	0.039601	1	FALSE	effectsize_up
GO_CC	GO:0005794	Golgi apparatus	1630	351	15	SLPI,CD36,IGFBP1,BIRC7,CXCL14,WNT7B,ACAN,SPP1,STMN2,FGFR4,PRAME,WNT6,VGF,PTGDS,GASK1B,PKN3,PTHLH,MME,GJA1,FIBIN,OGN,CCDC88B,MMP11,ZDHHC11,PTCH1,RND3,SORCS1,WNT5A,LUM,CLSPN,CD44,MR1,PARM1,ATP8A2,P3H2,DACH1,CHST11,ASIC1,TMEM59,CCN2,ABCA6,ABCC4,PCSK1N,SDC1,GPC6,GASK1A,GCNT4,CLIC5,FAM20C,SH3RF1,ENTPD7,KCNS3,FEZ1,CHST1,FAIM2,KCNIP3,PTGS1,RTN1,ACHE,CLSTN2,ST6GALNAC2,CLVS2,EMID1,RASSF2,NEO1,ARL2,FMOD,TE…	CD36,WNT7B,ACAN,FGFR4,GASK1B,PKN3,GJA1,MR1,TMEM59,FEZ1,NEO1,RAB29,EMP2,PLEKHA8,AP3M2	-2.05169	0.0402	1	FALSE	effectsize_down
GO_CC	GO:0001669	acrosomal vesicle	147	20	5	GNAT3,KIAA1210,DCST2,SH3GL3,CCDC189,CEP131,KNL1,RND2,IFT74,RCBTB2,FNDC3A,RACGAP1,ITGA1,VEZT,LOXL1,ATP6V0A2,CCDC136,RAB2B,RAB3A,TRIP11	GNAT3,DCST2,SH3GL3,CCDC189,CEP131	2.03649	0.0417016	1	FALSE	effectsize_up
GO_CC	GO:0031902	late endosome membrane	174	34	3	MCOLN2,LAMP5,MR1,TMEM59,NDFIP2,RILP,FIG4,CLCN3,LAPTM4A,SORL1,OSBPL9,CHMP5,LAMTOR4,TMEM30A,CLCN6,MVB12A,YIPF1,B2M,LAMTOR2,SLC38A9,VPS11,HLA-DRB1,STARD3,MARCH8,GOSR2,CHMP1B,ABCB6,LAMP1,SLC30A4,VOPP1,VPS16,CHMP7,TMEM9,WDR91	MCOLN2,MR1,TMEM59	-2.01888	0.0434993	1	FALSE	effectsize_down
GO_CC	GO:0022625	cytosolic large ribosomal subunit	60	11	0	RPL36AL,RPL22,RPL11,RPL21,RPL39L,RPL18A,RPL10A,RPL41,RPL37A,RPL32,RPL31		-2.01153	0.0442699	1	FALSE	effectsize_down
GO_CC	GO:0032153	cell division site	73	22	0	SPIRE2,ANLN,HMCN1,HMCN2,PSD,TMEM250,ANKRD45,RACGAP1,ZFYVE19,PLCD3,SEPTIN4,ITGB1,PITPNM1,DCTN3,SSH1,TUBGCP6,PKN1,RAB11FIP3,SEPTIN7,SPIRE1,SEPTIN8,TUBGCP2		2.00552	0.044907	1	FALSE	effectsize_up
GO_CC	GO:0098839	postsynaptic density membrane	99	24	2	SHISA7,SLITRK3,GRIN2C,LRRC4,CACNG8,GRIN3B,LRRC4B,ATP2B2,LIN7B,CLSTN2,CNKSR2,GRIN2A,SCRIB,PRRT2,LRFN4,SEMA4B,PRR7,LIN7A,LRFN1,GRIK5,ABHD17A,SEMA4C,DLG4,DLG3	SHISA7,LRRC4	2.00272	0.0452075	1	FALSE	effectsize_up
GO_CC	GO:0044304	main axon	68	17	1	KCNA4,KCNC2,KCNC1,CNTNAP1,TUBB4A,IQCJ-SCHIP1,TRIM46,MAPT,SPTBN4,NFASC,SCN1B,MAP1B,MYO1D,MAP1A,GABBR1,EPB41L3,DLG4	CNTNAP1	1.99648	0.0458813	1	FALSE	effectsize_up
GO_CC	GO:0030425	dendrite	612	144	11	PENK,SHISA7,ATP1A2,EPHA6,HTR2B,BMPR1B,LAMP5,KCNA4,PPFIA2,KCNC2,LAMA2,APOD,MME,ROGDI,FBXO2,LRRC4,CTNND2,KCNC1,GNG13,PTCH1,PALMD,KNDC1,GNAZ,MPP2,HTR1F,RGS14,CHRM2,DGKI,SRCIN1,SLC18A2,ATP2B2,CNIH3,LYNX1,KCNC3,FEZ1,RTN1,CLSTN2,OSBP2,KIF21A,SHANK1,MLPH,PALM,ELK1,TPGS1,HIP1R,KIF5A,SLC6A6,N4BP3,LRRK2,MAPK8IP1,GRIN2A,BAG2,FARP1,STAT1,SAMD14,SGCE,ARHGAP44,PRKAA2,CRIPT,SHISA8,PSD,SYT11,KIF21B,ZWINT,ARF4,KI…	PENK,SHISA7,EPHA6,BMPR1B,PPFIA2,LAMA2,ROGDI,LRRC4,GNAZ,MPP2,FEZ1	1.99195	0.0463763	1	FALSE	effectsize_up
GO_CC	GO:0097447	dendritic tree	614	144	11	PENK,SHISA7,ATP1A2,EPHA6,HTR2B,BMPR1B,LAMP5,KCNA4,PPFIA2,KCNC2,LAMA2,APOD,MME,ROGDI,FBXO2,LRRC4,CTNND2,KCNC1,GNG13,PTCH1,PALMD,KNDC1,GNAZ,MPP2,HTR1F,RGS14,CHRM2,DGKI,SRCIN1,SLC18A2,ATP2B2,CNIH3,LYNX1,KCNC3,FEZ1,RTN1,CLSTN2,OSBP2,KIF21A,SHANK1,MLPH,PALM,ELK1,TPGS1,HIP1R,KIF5A,SLC6A6,N4BP3,LRRK2,MAPK8IP1,GRIN2A,BAG2,FARP1,STAT1,SAMD14,SGCE,ARHGAP44,PRKAA2,CRIPT,SHISA8,PSD,SYT11,KIF21B,ZWINT,ARF4,KI…	PENK,SHISA7,EPHA6,BMPR1B,PPFIA2,LAMA2,ROGDI,LRRC4,GNAZ,MPP2,FEZ1	1.99195	0.0463763	1	FALSE	effectsize_up
GO_CC	GO:0099634	postsynaptic specialization membrane	120	26	2	SHISA7,SLITRK3,GRIN2C,LRRC4,CACNG8,GRIN3B,LRRC4B,ATP2B2,LIN7B,CLSTN2,CNKSR2,GRIN2A,SCRIB,PRRT2,LRFN4,SEMA4B,PRR7,LIN7A,LRFN1,NLGN2,GRIK5,ABHD17A,SEMA4C,DLG4,GPHN,DLG3	SHISA7,LRRC4	1.94841	0.0513659	1	FALSE	effectsize_up
GO_CC	GO:0030424	axon	649	144	10	PENK,TULP1,MYH14,STMN2,LAMP5,KCNA4,PPFIA2,KCNC2,MGARP,CDK5R2,MME,GPRIN1,ROGDI,ROBO3,PCDH9,INSRR,KCNC1,PTCH1,IRX3,SNCG,CHRM2,KIF4A,TPX2,DGKI,SRCIN1,LRRC4B,SLC18A2,RAC3,CNTNAP1,NEFH,KCNC3,FEZ1,ROR1,NRP2,PCLO,KIF21A,NEO1,TUBB4A,PALM,SLC38A1,ELK1,TPGS1,NCAM2,KIF5A,N4BP3,LRRK2,MAPK8IP1,BAG2,KCNA6,STAT1,HMCN2,ZPR1,PRKAA2,DST,SYT11,KIF21B,IQCJ-SCHIP1,SYP,RNF6,KIF1A,CLCN3,PRRT2,TRIM46,BOC,STX1B,HCN3,BRSK…	PENK,TULP1,MYH14,PPFIA2,MGARP,ROGDI,CNTNAP1,FEZ1,NEO1,AP3M2	1.92781	0.0538784	1	FALSE	effectsize_up
GO_CC	GO:0031410	cytoplasmic vesicle	2515	523	29	GNAT3,PENK,SLPI,CD36,ECM1,WNT7B,GAL,GNLY,ATP1A2,KIAA1210,SCG5,STMN2,CLEC5A,S100A8,AMN,S100A9,FGFR4,SYT3,MCOLN2,DCST2,LAMP5,CCDC154,WNT6,PPFIA2,VGF,IL1B,SH3GL3,NPTX1,RNF112,MME,ITGA2B,GJA1,FMN2,ATP6V0E2,ABCG4,ROGDI,CSF3R,CEMIP,MOXD1,DKK1,CACNG8,ZDHHC11,MAL2,CEACAM1,MELTF,CCDC189,PTCH1,CRISPLD2,SGIP1,WNT5A,CD44,AMPH,ARHGAP10,CEP131,MR1,DIO3,ENPEP,PARM1,CHRM2,MYOF,ATP8A2,TAB3,IGF1,TMEM59,THBS1,SEC24…	GNAT3,PENK,CD36,ECM1,WNT7B,FGFR4,SYT3,MCOLN2,DCST2,CCDC154,PPFIA2,SH3GL3,RNF112,ITGA2B,GJA1,FMN2,ATP6V0E2,ABCG4,ROGDI,CCDC189,AMPH,CEP131,MR1,TMEM59,RAB29,EMP2,PDE6D,RNF216,AP3M2	-1.90603	0.0566457	1	FALSE	effectsize_down
GO_CC	GO:0055038	recycling endosome membrane	108	16	1	MCOLN2,LAMP5,CMTM6,SYT11,NDRG1,SORL1,B2M,SCAMP5,RAB8A,VAMP3,FZD7,DYNC1LI1,ABHD17A,RAB11FIP3,RAB10,RAB4A	MCOLN2	-1.90478	0.0568087	1	FALSE	effectsize_down
GO_CC	GO:0005765	lysosomal membrane	443	84	2	LAMP5,ATP6V0E2,CSF3R,ENPEP,TMEM59,TFEB,TRPM2,ENPP1,TMEM9B,CMTM6,RILP,SLC46A3,TSC1,ZFYVE26,AP1S3,SYT11,SLC15A3,CLCN3,DDOST,DAB2,LAPTM4A,OSTM1,ZNRF2,COL6A1,NSF,CHMP5,ATP6V1B2,LAMTOR4,GNAI1,GNB1,BORCS6,TMEM30A,STX7,ABCD1,NCSTN,CLCN6,GOPC,MFSD1,SZT2,LAPTM5,ATP6V1G1,B2M,RNF167,LAMTOR2,SLC36A4,SYNGR1,ATP6V0A2,SLC38A9,AP2S1,AP1G1,PRCP,STK11IP,SPPL2B,TCIRG1,MFSD8,ATP6V0C,VPS11,RAB5C,CLTC,HLA-DRB1,ATXN3,K…	ATP6V0E2,TMEM59	-1.89126	0.0585892	1	FALSE	effectsize_down
GO_CC	GO:0098852	lytic vacuole membrane	443	84	2	LAMP5,ATP6V0E2,CSF3R,ENPEP,TMEM59,TFEB,TRPM2,ENPP1,TMEM9B,CMTM6,RILP,SLC46A3,TSC1,ZFYVE26,AP1S3,SYT11,SLC15A3,CLCN3,DDOST,DAB2,LAPTM4A,OSTM1,ZNRF2,COL6A1,NSF,CHMP5,ATP6V1B2,LAMTOR4,GNAI1,GNB1,BORCS6,TMEM30A,STX7,ABCD1,NCSTN,CLCN6,GOPC,MFSD1,SZT2,LAPTM5,ATP6V1G1,B2M,RNF167,LAMTOR2,SLC36A4,SYNGR1,ATP6V0A2,SLC38A9,AP2S1,AP1G1,PRCP,STK11IP,SPPL2B,TCIRG1,MFSD8,ATP6V0C,VPS11,RAB5C,CLTC,HLA-DRB1,ATXN3,K…	ATP6V0E2,TMEM59	-1.89126	0.0585892	1	FALSE	effectsize_down
GO_CC	GO:0005774	vacuolar membrane	487	91	2	LAMP5,ATP6V0E2,CSF3R,ENPEP,TMEM59,TFEB,TRPM2,ENPP1,TMEM9B,CMTM6,RILP,SLC46A3,TSC1,ZFYVE26,AP1S3,SYT11,SLC15A3,GABARAP,SLC22A17,CLCN3,DDOST,DAB2,LAPTM4A,OSTM1,ZNRF2,COL6A1,NSF,CHMP5,ATP6V1B2,LAMTOR4,GNAI1,GNB1,BORCS6,TMEM30A,STX7,ATG4B,ABCD1,PRKD1,NCSTN,CLCN6,GOPC,MFSD1,SZT2,LAPTM5,ATP6V1G1,B2M,RNF167,LAMTOR2,SLC36A4,SYNGR1,ATP6V0A2,SLC38A9,AP2S1,AP1G1,PRCP,STK11IP,SPPL2B,TCIRG1,MFSD8,ATP6V0C,VPS1…	ATP6V0E2,TMEM59	-1.89031	0.0587159	1	FALSE	effectsize_down
GO_CC	GO:0015630	microtubule cytoskeleton	1396	356	13	BIRC7,REEP2,DCX,PDE4D,TRIM54,E2F1,FMN2,CCDC102B,NAV3,HOXC8,KIF18B,MTUS2,CCDC88B,HAUS7,CCDC85B,CAPN6,CENPF,PRC1,RSPH1,SNCG,MAP7D2,CEP131,TP53,RADIL,RGS14,WDR34,CCND2,MYOF,ALPK1,KIF4A,TPX2,LRRC45,MAD1L1,TTC8,XRCC2,SLC18A2,CLIC5,DTL,HNMT,USH1G,KIFC1,KIFC2,CAMSAP3,FEZ1,SMC6,CTSC,TACC3,EML3,KIF21A,TUBB4A,IL4R,ARL2,TPGS1,RPP25,CLMP,CAMK2B,LYST,KIF5A,RILP,ASPM,SAC3D1,RUSC1,BUB1B,FAM161B,IFT74,KIF7,PROCR…	REEP2,PDE4D,E2F1,FMN2,CCDC102B,HAUS7,PRC1,CEP131,TP53,ALPK1,FEZ1,SMC6,LYST	1.8795	0.0601765	1	FALSE	effectsize_up
GO_CC	GO:0072562	blood microparticle	144	13	3	JCHAIN,CIB2,ITGA2B,ZBTB38,C1S,C1R,BCHE,PROS1,ITIH4,A2M,EIF2A,C1QC,ANXA5	CIB2,ITGA2B,ZBTB38	-1.86391	0.062335	1	FALSE	effectsize_down
GO_CC	GO:0032432	actin filament bundle	95	23	2	MYH14,PRICKLE4,ABLIM1,FAM107A,SYNPO2,ROR1,PDLIM1,DAAM1,MICALL2,TEK,DST,CNN2,ACTN4,ILK,MARCKS,TLNRD1,GAS2L1,ACTN1,MYL12B,PPP1R12C,CORO1B,SIPA1L3,SEPTIN7	MYH14,PRICKLE4	-1.86326	0.062425	1	FALSE	effectsize_down
GO_CC	GO:0099503	secretory vesicle	1073	217	15	GNAT3,PENK,SLPI,CD36,ECM1,GAL,KIAA1210,SCG5,CLEC5A,S100A8,S100A9,SYT3,DCST2,LAMP5,PPFIA2,IL1B,SH3GL3,RNF112,MME,ITGA2B,ATP6V0E2,ROGDI,MOXD1,MAL2,CEACAM1,CCDC189,CRISPLD2,CD44,AMPH,CEP131,MYOF,IGF1,THBS1,ABCC4,DGKI,PCSK1N,SERPINE2,SLC18A2,PGRMC1,SLC2A3,PAM,AMPD3,IGF2,TRPM2,TYROBP,MNDA,CTSC,ADA2,KNL1,PLAU,CMTM6,FUCA2,PROS1,RND2,SERPINI1,IFT74,RCBTB2,IQGAP2,LRRK2,RAB3B,GRIN2A,TXNDC5,TIMP3,COTL1,FNDC…	GNAT3,PENK,CD36,ECM1,SYT3,DCST2,PPFIA2,SH3GL3,RNF112,ITGA2B,ATP6V0E2,ROGDI,CCDC189,AMPH,CEP131	-1.86324	0.0624282	1	FALSE	effectsize_down
GO_CC	GO:0005815	microtubule organizing center	867	238	8	BIRC7,PDE4D,E2F1,CCDC102B,MTUS2,CCDC88B,HAUS7,CCDC85B,CENPF,SNCG,CEP131,TP53,RGS14,WDR34,CCND2,MYOF,ALPK1,LRRC45,MAD1L1,TTC8,XRCC2,SLC18A2,CLIC5,DTL,HNMT,USH1G,KIFC1,KIFC2,CAMSAP3,FEZ1,CTSC,TACC3,IL4R,ARL2,TPGS1,RPP25,CAMK2B,RILP,ASPM,SAC3D1,BUB1B,IFT74,KIF7,PROCR,DAAM1,FAM110C,CCDC28B,TEK,BICD1,KATNAL2,PPP4C,RESF1,TOP2A,SPAG5,ZFYVE26,HOOK1,NEDD9,NDRG1,TCEA2,CALM1,ACADS,KIAA0586,HAUS8,TBC1D31,ZFY…	PDE4D,E2F1,CCDC102B,HAUS7,CEP131,TP53,ALPK1,FEZ1	1.85703	0.0633067	1	FALSE	effectsize_up
GO_CC	GO:0097708	intracellular vesicle	2520	524	30	GNAT3,PENK,SLPI,CD36,ECM1,WNT7B,GAL,GNLY,ATP1A2,KIAA1210,SCG5,STMN2,CLEC5A,S100A8,AMN,S100A9,FGFR4,SYT3,MCOLN2,DCST2,LAMP5,CCDC154,WNT6,PPFIA2,VGF,IL1B,SH3GL3,NPTX1,RNF112,MME,ITGA2B,GJA1,FMN2,ATP6V0E2,ABCG4,ROGDI,CSF3R,CEMIP,MOXD1,DKK1,CACNG8,ZDHHC11,MAL2,CEACAM1,MELTF,CCDC189,PTCH1,CRISPLD2,SGIP1,WNT5A,CD44,AMPH,ARHGAP10,CEP131,MR1,DIO3,ENPEP,PARM1,CHRM2,MYOF,ATP8A2,TAB3,IGF1,TMEM59,THBS1,SEC24…	GNAT3,PENK,CD36,ECM1,WNT7B,FGFR4,SYT3,MCOLN2,DCST2,CCDC154,PPFIA2,SH3GL3,RNF112,ITGA2B,GJA1,FMN2,ATP6V0E2,ABCG4,ROGDI,CCDC189,AMPH,CEP131,MR1,TMEM59,NEO1,RAB29,EMP2,PDE6D,RNF216,AP3M2	-1.85388	0.0637565	1	FALSE	effectsize_down
GO_CC	GO:0098982	GABA-ergic synapse	79	15	2	GABRR1,SLITRK3,KCNC2,IQSEC3,SLITRK2,GUCY1A1,ATP2B2,PCLO,SLC6A6,LRFN4,MDGA1,NLGN2,DISC1,GABBR1,CTBP1	GABRR1,IQSEC3	1.85336	0.0638312	1	FALSE	effectsize_up
GO_CC	GO:0015934	large ribosomal subunit	118	23	1	NSUN3,MRPL45,RPL36AL,RPL22,RPL11,RPL21,RPL39L,RPL18A,MRPL11,RPL10A,RBM3,RPL41,MRPL10,RPL37A,RPL32,MRPL23,MRPL12,RPL31,GADD45GIP1,MRPL24,MRPL34,MRPL55,MRPL16	NSUN3	-1.84613	0.0648736	1	FALSE	effectsize_down
GO_CC	GO:0030054	cell junction	2213	521	31	PENK,GABRR1,MYH2,TULP1,LRRTM4,SHISA7,ACAN,GRID2IP,EVPL,ATP1A2,KIAA1210,INA,FGFR4,HTR2B,EPCAM,LAMP5,SLITRK3,KCNA4,GRIN2C,PPFIA2,VGF,KCNC2,CACNA1A,EGR3,LAMA2,SH3GL3,NPTX1,RNF112,ITGBL1,CIB2,MME,ITGA2B,DUOX2,GJA1,ATP6V0E2,SLITRK4,CLDN7,ROGDI,FBXO2,PRX,LRRC4,CTNND2,IQSEC3,GABBR2,CACNG8,ITGB8,PCDH9,CCDC85B,KCNC1,CHRFAM7A,SLITRK2,MAL2,SPTB,PTCHD1,CEACAM1,CACNA1B,PALMD,GRIN3B,CAMK2N2,IL16,DSC3,PRICKLE4,…	PENK,GABRR1,TULP1,LRRTM4,SHISA7,ACAN,GRID2IP,INA,FGFR4,PPFIA2,LAMA2,SH3GL3,RNF112,CIB2,ITGA2B,GJA1,ATP6V0E2,SLITRK4,ROGDI,PRX,LRRC4,IQSEC3,PRICKLE4,MPP2,AMPH,PURG,CNTNAP1,PANX1,IP6K2,PTPN12,AP3M2	1.83118	0.0670744	1	FALSE	effectsize_up
GO_CC	GO:0043679	axon terminus	112	20	2	PENK,TULP1,KCNC2,KCNC1,SNCG,CHRM2,SLC18A2,KCNC3,ROR1,ELK1,LRRK2,KCNA6,SYP,CLCN3,PRRT2,HCN3,PRKCB,BLVRB,RAB3A,SYNJ1	PENK,TULP1	1.82457	0.0680665	1	FALSE	effectsize_up
GO_CC	GO:0030018	Z disc	131	27	3	IGFN1,TTN,TRIM54,OBSCN,PRICKLE4,DES,SYNPO2,RYR3,PDLIM1,CACNA1D,RTN2,JPH1,DST,ATP2B4,PARVA,ACTN4,CSRP2,OBSL1,PRKD1,ACTN1,STUB1,MYL12B,HOMER1,FRG1,PARVB,NOS1AP,PPP2R5A	IGFN1,OBSCN,PRICKLE4	-1.82143	0.0685411	1	FALSE	effectsize_down
GO_CC	GO:1990752	microtubule end	34	12	0	NAV3,KIF18B,CAMSAP3,ASPM,SPAG5,DST,MAPRE3,GAS2L1,KNSTRN,CLIP2,CAMSAP2,DCTN1		1.81149	0.0700649	1	FALSE	effectsize_up
GO_CC	GO:0034704	calcium channel complex	70	13	1	CACNA1A,PDE4D,CACNA1I,CACNG8,CACNA1B,RYR3,CACNA1D,ORAI1,MCUB,CALM1,CACNA2D3,CACNB2,MICU2	PDE4D	1.76307	0.0778883	1	FALSE	effectsize_up
GO_CC	GO:1902495	transmembrane transporter complex	443	69	3	GABRR1,SHISA7,ATP1A2,CLIC6,KCNA4,GRIN2C,KCNC2,CACNA1A,PDE4D,CACNA1I,CACNG8,DPP6,KCNC1,CHRFAM7A,CACNA1B,GRIN3B,KCNK6,CLIC2,KCNMA1,SCN4B,CLIC5,CNIH3,KCNC3,KCNS3,KCNIP3,RYR3,FOXRED1,CACNA1D,KCNJ12,ORAI1,KCNG1,ABCB8,GRIN2A,KCNA6,TTYH1,MCUB,TRPC6,KCNH3,BCS1L,SHISA8,CALM1,KCNH2,CHRNA7,NDUFB4,HCN3,OSTM1,GABRB3,CTTN,VAMP2,SCN1B,ATP6V1G1,CACNA2D3,KCNAB3,TRPM4,ATP6V0A2,DMAC1,MFSD8,CACNB2,TTYH2,ATP6V0C,GRIK…	GABRR1,SHISA7,PDE4D	1.75276	0.0796426	1	FALSE	effectsize_up
GO_CC	GO:0051233	spindle midzone	37	11	1	KIF18B,PRC1,RACGAP1,MAPRE3,CENPE,CTTN,PKP4,UNC119,CDC42,INCENP,RCC2	PRC1	1.74902	0.0802873	1	FALSE	effectsize_up
GO_CC	GO:0001725	stress fiber	85	22	2	MYH14,PRICKLE4,ABLIM1,FAM107A,SYNPO2,ROR1,PDLIM1,DAAM1,MICALL2,TEK,DST,CNN2,ACTN4,ILK,TLNRD1,GAS2L1,ACTN1,MYL12B,PPP1R12C,CORO1B,SIPA1L3,SEPTIN7	MYH14,PRICKLE4	-1.74431	0.0811059	1	FALSE	effectsize_down
GO_CC	GO:0097517	contractile actin filament bundle	85	22	2	MYH14,PRICKLE4,ABLIM1,FAM107A,SYNPO2,ROR1,PDLIM1,DAAM1,MICALL2,TEK,DST,CNN2,ACTN4,ILK,TLNRD1,GAS2L1,ACTN1,MYL12B,PPP1R12C,CORO1B,SIPA1L3,SEPTIN7	MYH14,PRICKLE4	-1.74431	0.0811059	1	FALSE	effectsize_down
GO_CC	GO:0005871	kinesin complex	48	18	0	KIF18B,KIFC1,KIFC2,KIF21A,KIF5A,KIF7,KIF21B,KIF1A,KIF23,KIF3C,DISC1,KLC2,NDEL1,KIF3B,KLC1,KIF27,KIF3A,KIF2A		1.74304	0.0813274	1	FALSE	effectsize_up
GO_CC	GO:0031901	early endosome membrane	195	44	2	LAMP5,SH3GL3,DKK1,MR1,TMEM9B,CLVS2,CMTM6,FIG4,EGFR,PLPP2,CLCN3,DOP1B,SORL1,WLS,PI4K2B,TMEM30A,SNX8,STAM2,STX7,B2M,EPHB1,SNX4,WASHC4,RAB5B,STAM,VAMP3,MTMR2,SNX7,APPL2,RAB5C,MON2,MARCH8,ABCB6,DNAJC13,WASHC2A,EPS15,RCC2,LLGL1,FZD5,RBSN,OCRL,RAB4A,RABGEF1,WDR91	SH3GL3,MR1	-1.73943	0.0819586	1	FALSE	effectsize_down
GO_CC	GO:0001750	photoreceptor outer segment	95	19	3	GNAT3,TULP1,CIB2,ROM1,PTGS1,CEP250,SPATA7,GUCA1B,TMEM237,GNB1,MAP1B,CFAP410,OPN3,PEX6,LYAR,RPGR,IFT140,BBS4,OCRL	GNAT3,TULP1,CIB2	1.73616	0.0825364	1	FALSE	effectsize_up
GO_CC	GO:0015935	small ribosomal subunit	79	15	0	RPS8,MRPS18B,MCTS1,MRPS31,EIF2A,RPS27L,RPS13,AURKAIP1,RPS18,IMP3,RPS6,RPS25,MRPS10,MRPS16,DAP3		-1.70879	0.0874893	1	FALSE	effectsize_down
GO_CC	GO:0005901	caveola	81	18	1	CD36,ATP1A2,TFPI,PTCH1,KCNMA1,MYOF,GASK1A,LRRK2,ADCYAP1R1,PLPP2,CD320,ATP2B4,CAVIN3,JAK2,SPRED1,SMO,NOS1AP,SRC	CD36	-1.7074	0.0877475	1	FALSE	effectsize_down
GO_CC	GO:0045177	apical part of cell	468	83	6	GNAT3,CD36,F2RL2,AMN,EPCAM,KCNC2,PDE4D,DUOX2,GJA1,DUOX1,MAL2,CEACAM1,ECRG4,IGFBP2,PTCH1,ADGRG2,CD44,ENPEP,KCNMA1,SLC19A1,CLDN1,ABCC4,CLIC5,ATP2B2,DSG2,SLC38A1,HIP1R,AJAP1,ASPM,FAP,CTSK,SLC6A6,EGFR,EMP2,NHS,SLC39A6,TEK,VCAM1,ITPK1,SLC9A3R1,SLC29A4,MTCL1,MPP3,ADGRF5,SLC29A1,GM2A,EPB41L4B,AQP1,ATP6V1B2,TMEM30A,FZD6,DDR2,TCHP,EDA,MYO1B,SLC7A1,ACVR1,ERBB2,SRR,SLC4A2,ATP6V1G1,OCEL1,MYL12B,TCIRG1,TJP1,C…	GNAT3,CD36,F2RL2,PDE4D,GJA1,EMP2	-1.70656	0.0879043	1	FALSE	effectsize_down
GO_CC	GO:0030659	cytoplasmic vesicle membrane	1228	275	16	CD36,WNT7B,CLEC5A,AMN,SYT3,MCOLN2,DCST2,LAMP5,WNT6,SH3GL3,MME,ITGA2B,GJA1,FMN2,ATP6V0E2,ABCG4,CSF3R,CEMIP,MOXD1,DKK1,CACNG8,ZDHHC11,MAL2,CEACAM1,PTCH1,SGIP1,WNT5A,CD44,AMPH,ARHGAP10,MR1,DIO3,PARM1,CHRM2,MYOF,ATP8A2,TAB3,TMEM59,SEC24D,ABCC4,DGKI,SPIRE2,TLR4,SLC18A2,PGRMC1,CNIH3,SLC2A3,PAM,AQP7,CAMKV,ENTPD7,TRPM2,TYROBP,TMEM9B,PLAU,CLVS2,CMTM6,MYD88,HIP1R,NDFIP2,CAMK2B,RILP,RND2,IQGAP2,RHOBTB1,LRRK…	CD36,WNT7B,SYT3,MCOLN2,DCST2,SH3GL3,ITGA2B,GJA1,FMN2,ATP6V0E2,ABCG4,AMPH,MR1,TMEM59,PDE6D,AP3M2	-1.70346	0.0884823	1	FALSE	effectsize_down
GO_CC	GO:0045111	intermediate filament cytoskeleton	252	26	2	KRT17,EVPL,INA,S100A8,GJA1,DES,EPPK1,NEFH,RTN2,DST,LMNB2,FBF1,STN1,NRP1,TCHP,LMNA,MACF1,PNN,LMNB1,HLA-DRB1,DISC1,NDEL1,IFFO1,PFDN5,CCT8,NME2	INA,GJA1	-1.68174	0.09262	1	FALSE	effectsize_down
GO_CC	GO:0070161	anchoring junction	899	217	10	MYH2,EVPL,ATP1A2,KIAA1210,FGFR4,EPCAM,ITGBL1,CIB2,MME,ITGA2B,DUOX2,GJA1,CLDN7,PRX,CTNND2,ITGB8,PCDH9,CCDC85B,CEACAM1,IL16,DSC3,PRICKLE4,RND3,MPP2,CD44,CDH11,DES,SCN4B,FAM107A,EPPK1,ZNF185,CLDN1,TNC,TES,SYNPO2,TNS1,AQP7,CNTNAP1,HMCN1,FLRT2,LIN7B,PANX1,CAMSAP3,ADD3,TLE2,PDLIM1,PLAU,DSG2,ARL2,CLMP,AJAP1,PROCR,FAP,MPP6,ADCYAP1R1,EGFR,CORO2B,NHS,MICALL2,TEK,IQGAP3,TRPC6,BAIAP2L1,DST,PTPN12,CNN2,RPS8,T…	FGFR4,CIB2,ITGA2B,GJA1,PRX,PRICKLE4,MPP2,CNTNAP1,PANX1,PTPN12	-1.66119	0.0966755	1	FALSE	effectsize_down
GO_CC	GO:0009898	cytoplasmic side of plasma membrane	161	39	2	GNAT3,GNG13,SPTB,RGS2,GNAZ,GNG2,TRAF1,MYD88,PALM,AJAP1,RGS1,TRAF2,FARP1,ASPSCR1,GNAL,RACGAP1,GM2A,STAC2,JAK3,GNAI1,GNB1,JAK2,GNAO1,AP2S1,PKP4,OSBPL2,CDK16,AP2A2,CYLD,IKBKB,GNA12,CYTH1,AP2B1,FER,CHMP7,TRAF3,DLG4,EPB41,KRAS	GNAT3,GNAZ	1.66052	0.0968103	1	FALSE	effectsize_up
GO_CC	GO:0005876	spindle microtubule	82	25	2	KIF18B,HAUS7,CAPN6,PRC1,KIF4A,EML3,RMDN3,CALM1,HAUS8,MTCL1,MAPRE3,CENPE,CHMP5,RMDN1,CCSAP,HAUS4,CLTC,PARP4,CHMP1B,KIF3B,KIF3A,KIF2A,FAM161A,CHMP7,TTL	HAUS7,PRC1	1.6532	0.0982912	1	FALSE	effectsize_up
GO_CC	GO:0030139	endocytic vesicle	350	77	3	CD36,WNT7B,GNLY,AMN,WNT6,ATP6V0E2,CSF3R,CEMIP,CACNG8,PTCH1,SGIP1,WNT5A,CHRM2,ENTPD7,CAMK2B,RILP,EGFR,MDM2,SYT11,CLCN3,WLS,STAM2,STX7,CTTN,VAMP2,SRGAP2,MSR1,B2M,AMOT,HBEGF,PIK3C3,ATP6V0A2,STX4,AP2S1,TCIRG1,STXBP4,RAB5B,ATP6V0C,RAB8A,VAMP3,VPS11,APPL2,CDC42,TAP2,CLTC,CLTB,IGF2R,HLA-DRB1,SCARF1,DYNC1LI1,SEC22B,COLEC12,RAB9B,CAMK2D,RAB22A,SMO,ATG5,CLTCL1,AP2A2,PICK1,RAB11FIP3,BECN1,LAMP1,UVRAG,FZD5,D…	CD36,WNT7B,ATP6V0E2	-1.61417	0.106491	1	FALSE	effectsize_down
GO_CC	GO:0005813	centrosome	726	208	7	BIRC7,PDE4D,E2F1,MTUS2,CCDC88B,HAUS7,CCDC85B,CENPF,SNCG,CEP131,TP53,RGS14,WDR34,CCND2,MYOF,ALPK1,LRRC45,MAD1L1,TTC8,XRCC2,SLC18A2,CLIC5,DTL,HNMT,USH1G,KIFC1,CAMSAP3,FEZ1,CTSC,TACC3,IL4R,ARL2,TPGS1,RPP25,CAMK2B,ASPM,SAC3D1,BUB1B,IFT74,PROCR,FAM110C,CCDC28B,TEK,BICD1,PPP4C,SPAG5,ZFYVE26,HOOK1,NDRG1,TCEA2,CALM1,ACADS,KIAA0586,HAUS8,TBC1D31,ZFYVE19,CDC42BPG,RABEP2,EEF1AKMT3,DYNC1LI2,TMEM67,FAM184A,FB…	PDE4D,E2F1,HAUS7,CEP131,TP53,ALPK1,FEZ1	1.61177	0.107012	1	FALSE	effectsize_up
GO_CC	GO:0045178	basal part of cell	305	60	0	EPCAM,KCNC2,ST14,ABCC3,CLDN7,CEACAM1,CD44,SLC19A1,HEPH,EPPK1,CLDN1,ABCC4,ATP2B2,AQP7,LIN7B,ENPP1,PALM,SLC38A1,ORAI1,AJAP1,FAP,SLC6A6,EGFR,TEK,SLC1A5,DST,SLC29A4,NEDD9,SCRIB,ATP2B4,SLC29A1,CA11,GM2A,ITGA1,AQP1,ITGA9,ATP2B1,SLC7A1,ERBB2,MAP4K2,SLC4A2,LIN7A,STX4,ATP7B,PIANP,PRCP,MYO1D,SLC41A1,SLC27A1,WASF2,TJP1,SLCO3A1,SLC26A6,PTH1R,STX2,DTNB,EPS15,DLG4,EPB41,DLG3		-1.60353	0.108818	1	FALSE	effectsize_down
GO_CC	GO:0012506	vesicle membrane	1242	280	16	CD36,WNT7B,CLEC5A,AMN,SYT3,MCOLN2,DCST2,LAMP5,WNT6,SH3GL3,MME,ITGA2B,GJA1,FMN2,ATP6V0E2,ABCG4,CSF3R,CEMIP,MOXD1,DKK1,CACNG8,ZDHHC11,MAL2,CEACAM1,PTCH1,SGIP1,WNT5A,CD44,AMPH,ARHGAP10,MR1,DIO3,PARM1,CHRM2,MYOF,ATP8A2,TAB3,TMEM59,SEC24D,ABCC4,DGKI,SPIRE2,TLR4,SLC18A2,PGRMC1,CNIH3,SLC2A3,PAM,AQP7,CAMKV,ENTPD7,TRPM2,TYROBP,TMEM9B,PLAU,CLVS2,CMTM6,MYD88,HIP1R,NDFIP2,CAMK2B,RILP,RND2,IQGAP2,RHOBTB1,LRRK…	CD36,WNT7B,SYT3,MCOLN2,DCST2,SH3GL3,ITGA2B,GJA1,FMN2,ATP6V0E2,ABCG4,AMPH,MR1,TMEM59,PDE6D,AP3M2	-1.59723	0.110215	1	FALSE	effectsize_down
GO_CC	GO:0035578	azurophil granule lumen	91	22	0	MNDA,CTSC,ADA2,FUCA2,TXNDC5,GGH,NHLRC3,AGA,IMPDH1,GM2A,ACTR10,NPC2,TRAPPC1,DNAJC3,DYNC1H1,GUSB,GALNS,STK11IP,GDI2,DSN1,IST1,CCT8		-1.58934	0.111984	1	FALSE	effectsize_down
GO_CC	GO:0005856	cytoskeleton	2415	548	28	GNAT3,MYH2,KRT17,BIRC7,MYH14,EVPL,INA,S100A8,S100A9,LSP1,ESPN,REEP2,DCX,TNNT1,CIB2,PDE4D,TRIM54,GJA1,E2F1,FMN2,CCDC102B,KLHL41,NAV3,HOXC8,KIF18B,MTUS2,CCDC88B,HAUS7,CCDC85B,IQCA1,CAPN6,SPTB,CENPF,PRC1,GLI1,WBP2NL,PRICKLE4,RSPH1,MPP2,SNCG,MAP7D2,AMPH,CEP131,TP53,RADIL,EFCAB2,RGS14,ABLIM1,DES,WDR34,CCND2,MYOF,ALPK1,KIF4A,TPX2,LRRC45,FAM107A,EPPK1,ZNF185,PAWR,MYO15A,MAD1L1,TMSB15A,SPIRE2,ANLN,TSPAN5…	GNAT3,MYH14,INA,LSP1,REEP2,CIB2,PDE4D,GJA1,E2F1,FMN2,CCDC102B,HAUS7,PRC1,WBP2NL,PRICKLE4,MPP2,AMPH,CEP131,TP53,EFCAB2,ALPK1,FEZ1,SMC6,RAB29,PTPN21,LYST,PTPN12,PDE6D	1.56009	0.118739	1	FALSE	effectsize_up
GO_CC	GO:0098797	plasma membrane protein complex	736	122	10	GNAT3,SHISA7,ATP1A2,BMPR1B,KCNA4,GRIN2C,KCNC2,CACNA1A,ITGBL1,PDE4D,ITGA2B,DUOX2,GJA1,NOXA1,CACNA1I,GABBR2,CACNG8,ITGB8,DPP6,INSRR,KCNC1,DUOX1,CHRFAM7A,GNG13,CEACAM1,CACNA1B,GRIN3B,SGIP1,KCNK6,GNAZ,CDH11,MR1,GNG2,KCNMA1,SCN4B,IGF1,SNTG2,CNIH3,RAC3,KCNC3,LIN7B,KCNS3,KCNIP3,TRAF1,NEO1,CACNA1D,SGCD,CASP10,KCNG1,ABCB8,EMILIN1,SLC6A6,EGFR,SSPN,GRIN2A,TRAF2,KCNA6,VCAM1,SGCE,SHISA8,SLC9A3R1,TNK2,GNAL,CAL…	GNAT3,SHISA7,BMPR1B,PDE4D,ITGA2B,GJA1,NOXA1,GNAZ,MR1,NEO1	-1.55334	0.120342	1	FALSE	effectsize_down
GO_CC	GO:1990204	oxidoreductase complex	133	21	1	DUOX2,NOXA1,DUOX1,OGDHL,RAC3,FOXRED1,BCKDHB,BCS1L,ETFB,GPD2,NDUFB4,P4HB,DLAT,DMAC1,OGDH,PDHX,KAT2A,PDHB,CYB5B,DLST,DBT	NOXA1	-1.53566	0.124622	1	FALSE	effectsize_down
GO_CC	GO:0031966	mitochondrial membrane	762	134	4	AIFM3,TMEM160,ACADL,MGARP,ACSL5,UCP2,SLC25A22,PGRMC1,SLC25A26,IFI6,FAM173A,FOXRED1,COX10,SLC27A3,ELK1,TMEM135,MRPL45,ABCB8,ARMCX2,C16orf91,LRRK2,MAPK8IP1,MCUB,SLC25A6_1,RNF5,BCS1L,UBIAD1,BDH1,RMDN3,TMEM126B,SLC25A37,ROMO1,BCL2L11,CASP8,SLC39A9,CYB5A,GPD2,STARD13,ACSL1,NDUFB4,TMEM126A,LGALS3,SLC25A13,TAZ,NLRX1,EXOG,MRPS18B,COQ6,MRPS31,CPT1B,NRP1,SLC25A23,COX20,SEPTIN4,MRPL11,ABCD1,THG1L,FKBP8,MOAP…	AIFM3,TMEM160,MGARP,SLC25A26	-1.52632	0.126931	1	FALSE	effectsize_down
GO_CC	GO:0009925	basal plasma membrane	286	57	0	EPCAM,KCNC2,ST14,ABCC3,CLDN7,CEACAM1,CD44,SLC19A1,HEPH,EPPK1,CLDN1,ABCC4,ATP2B2,AQP7,LIN7B,ENPP1,PALM,SLC38A1,ORAI1,AJAP1,SLC6A6,EGFR,TEK,SLC1A5,DST,SLC29A4,NEDD9,SCRIB,ATP2B4,SLC29A1,CA11,GM2A,AQP1,ITGA9,ATP2B1,SLC7A1,ERBB2,MAP4K2,SLC4A2,LIN7A,STX4,ATP7B,PIANP,MYO1D,SLC41A1,SLC27A1,WASF2,TJP1,SLCO3A1,SLC26A6,PTH1R,STX2,DTNB,EPS15,DLG4,EPB41,DLG3		-1.51948	0.128642	1	FALSE	effectsize_down
GO_CC	GO:0097431	mitotic spindle pole	38	11	1	MAD1L1,SMC6,ASPM,SPAG5,RMDN3,RMDN1,CNTRL,GPSM2,FAM161A,KATNA1,SMC1A	SMC6	1.51218	0.130488	1	FALSE	effectsize_up
GO_CC	GO:0005874	microtubule	468	117	4	REEP2,DCX,TRIM54,NAV3,KIF18B,MTUS2,HAUS7,CAPN6,PRC1,RADIL,RGS14,KIF4A,TPX2,KIFC1,KIFC2,CAMSAP3,FEZ1,EML3,KIF21A,TUBB4A,TPGS1,CLMP,KIF5A,ASPM,RUSC1,FAM161B,KIF7,BAG2,FAM110C,BICD1,KATNAL2,NUSAP1,SPAG5,DST,HOOK1,KIF21B,JAKMIP1,RMDN3,NDRG1,CALM1,NICN1,HAUS8,GABARAP,MTCL1,RACGAP1,KIF1A,MAPRE3,SNPH,DYNC1LI2,LRRC49,KIF23,MAPT,CENPE,DPYSL2,DYNC1I1,CHMP5,RMDN1,ATAT1,NME7,DYNC1H1,MACF1,MAP1B,GAS2L1,KIF3C,…	REEP2,HAUS7,PRC1,FEZ1	1.49777	0.134193	1	FALSE	effectsize_up
GO_CC	GO:0032154	cleavage furrow	54	16	0	SPIRE2,HMCN1,HMCN2,PSD,ANKRD45,RACGAP1,ZFYVE19,PLCD3,ITGB1,PITPNM1,DCTN3,SSH1,PKN1,RAB11FIP3,SEPTIN7,SPIRE1		1.48617	0.137233	1	FALSE	effectsize_up
GO_CC	GO:0030662	coated vesicle membrane	205	53	1	ATP6V0E2,CEMIP,SGIP1,WNT5A,CHRM2,SEC24D,SLC18A2,CNIH3,HIP1R,EGFR,SEC23A,AP1S3,SYT11,DAB2,ARCN1,CD59,ATP6V1B2,SAR1A,VAMP2,COPE,TMED2,B2M,HBEGF,LMAN1,TMED10,AP2S1,AP1G1,SEC31A,ATP6V0C,VAMP3,COPB2,TMEM199,CLTC,CLTB,IGF2R,HLA-DRB1,USO1,SEC22B,GOSR2,CLTCL1,RAB3A,AP2A2,SCAP,SYNRG,DBNL,SEC24C,FZD5,AP2B1,AFTPH,DENND1A,MYO6,DNAJC5,HIP1	ATP6V0E2	-1.48223	0.138279	1	FALSE	effectsize_down
GO_CC	GO:0030134	COPII-coated ER to Golgi transport vesicle	94	23	0	SEC24D,CNIH3,CTSC,SEC23A,CD59,SAR1A,TMED2,B2M,LMAN1,TMED10,SEC31A,HLA-DRB1,USO1,SEC22B,ERGIC2,GOSR2,YIPF5,SCAP,YIPF6,SEC24C,DDHD2,ECPAS,CNIH4		-1.47798	0.139413	1	FALSE	effectsize_down
GO_CC	GO:0033017	sarcoplasmic reticulum membrane	44	10	0	KLHL41,RYR3,TMEM38A,CAMK2B,RTN2,JPH1,SLC30A7,CAMK2D,NOS1AP,CAMK2G		1.47614	0.139905	1	FALSE	effectsize_up
GO_CC	GO:0031674	I band	145	29	3	IGFN1,TTN,TRIM54,OBSCN,PRICKLE4,DES,SYNPO2,RYR3,PDLIM1,CACNA1D,RTN2,JPH1,DST,ATP2B4,PARVA,ACTN4,CSRP2,ANKRD23,OBSL1,PRKD1,ACTN1,STUB1,MYL12B,HOMER1,FRG1,KAT2B,PARVB,NOS1AP,PPP2R5A	IGFN1,OBSCN,PRICKLE4	-1.47572	0.14002	1	FALSE	effectsize_down
GO_CC	GO:0005657	replication fork	74	32	1	RADX,TP53,RAD51B,POLD1,XRCC2,CAMSAP3,TIMELESS,ERCC5,UHRF1,DNMT1,RFC2,RPA2,MCM3,SMARCAD1,PARP1,BCL6,SMARCAL1,POLD2,RFC4,WDHD1,HMCES,MRE11,EME2,PRIM2,SMARCA5,PCNA,POLA2,POLA1,CARM1,PRIMPOL,BAZ1B,MMS22L	TP53	1.47376	0.140547	1	FALSE	effectsize_up
GO_CC	GO:0005798	Golgi-associated vesicle	94	25	1	GJA1,LRRK2,SPG21,AP1S3,ITM2B,SCFD1,ARCN1,SLC2A4,GOPC,COPE,TMED2,TMED10,AP1G1,ZDHHC17,SPPL2B,RAB8A,COPB2,TMEM199,CLTC,CLTB,IGF2R,CLTCL1,SYNRG,AFTPH,OCRL	GJA1	-1.47309	0.140727	1	FALSE	effectsize_down
GO_CC	GO:0030864	cortical actin cytoskeleton	72	13	1	CIB2,SPTB,ANLN,MLPH,COTL1,ACTN4,SPTBN4,PRKCB,AKAP13,RAPGEF3,ACTN1,EEF1A1,LLGL1	CIB2	1.46699	0.142379	1	FALSE	effectsize_up
GO_CC	GO:0048786	presynaptic active zone	77	21	2	PPFIA2,ATP2B2,CNTNAP1,PCLO,RIMS2,NUFIP1,ARHGAP44,SYT11,PPFIA4,SYP,ATP2B4,BRSK1,NECTIN1,FZD3,PNISR,RAB3A,STX2,CTBP1,CTNND1,ERC1,APBA1	PPFIA2,CNTNAP1	1.46458	0.143036	1	FALSE	effectsize_up
GO_CC	GO:0005882	intermediate filament	216	20	2	KRT17,EVPL,INA,GJA1,DES,EPPK1,NEFH,RTN2,DST,LMNB2,FBF1,NRP1,TCHP,LMNA,MACF1,PNN,LMNB1,HLA-DRB1,IFFO1,NME2	INA,GJA1	-1.45963	0.144391	1	FALSE	effectsize_down
GO_CC	GO:0043235	receptor complex	543	69	6	GABRR1,CD36,SHISA7,AMN,FGFR4,HTR2B,BMPR1B,GRIN2C,ITGBL1,ITGA2B,CSF3R,GABBR2,CACNG8,ITGB8,INSRR,CHRFAM7A,CEACAM1,GRIN3B,CD44,TLR4,GFRA2,IL11RA,CNIH3,ROR1,NRP2,TRAF1,IL4R,EMILIN1,GHR,ADCYAP1R1,EGFR,GRIN2A,SLITRK5,TRAF2,TEK,PPARG,SHISA8,TRIL,IL18R1,ACVR2B,TGFBR3,CHRNA7,PTPRN2,ITGA1,ITGA9,NRP1,GABRB3,ITGB1,JAK2,DDR2,PLXNA1,ACVR1,ERBB2,B2M,ALCAM,ARNT2,IL27RA,GRIK5,DDR1,RXRA,PDGFRB,GABBR1,PTH1R,ABHD12,…	GABRR1,CD36,SHISA7,FGFR4,BMPR1B,ITGA2B	1.45329	0.146142	1	FALSE	effectsize_up
GO_CC	GO:0098796	membrane protein complex	1416	234	13	GNAT3,GABRR1,PIK3C2G,SHISA7,ATP1A2,BMPR1B,CLIC6,KCNA4,GRIN2C,KCNC2,CACNA1A,ITGBL1,PDE4D,ITGA2B,DUOX2,GJA1,NOXA1,ATP6V0E2,CACNA1I,GABBR2,CACNG8,ITGB8,DPP6,INSRR,KCNC1,DUOX1,CHRFAM7A,GNG13,CEACAM1,CACNA1B,GRIN3B,SGIP1,KCNK6,GNAZ,CLIC2,CDH11,MR1,GNG2,KCNMA1,SCN4B,IGF1,SEC24D,TLR4,SNTG2,CLIC5,CNIH3,RAC3,KCNC3,LIN7B,KCNS3,KCNIP3,RYR3,TRAF1,NEO1,FOXRED1,CACNA1D,KCNJ12,OSTC,ORAI1,SGCD,CASP10,KCNG1,PIGK,…	GNAT3,GABRR1,SHISA7,BMPR1B,PDE4D,ITGA2B,GJA1,NOXA1,ATP6V0E2,GNAZ,MR1,NEO1,AP3M2	-1.45026	0.146985	1	FALSE	effectsize_down
GO_CC	GO:0012507	ER to Golgi transport vesicle membrane	64	16	0	SEC24D,CNIH3,SEC23A,CD59,SAR1A,TMED2,B2M,LMAN1,TMED10,SEC31A,HLA-DRB1,USO1,SEC22B,GOSR2,SCAP,SEC24C		-1.43807	0.150413	1	FALSE	effectsize_down
GO_CC	GO:0097733	photoreceptor cell cilium	120	24	3	GNAT3,TULP1,CIB2,TTC8,USH1G,ROM1,PTGS1,CEP250,NPHP1,SPATA7,GUCA1B,TMEM237,GNB1,MAP1B,CFAP410,OPN3,PEX6,LYAR,RPGR,IFT140,BBS4,FAM161A,OCRL,NPHP4	GNAT3,TULP1,CIB2	1.43571	0.151086	1	FALSE	effectsize_up
GO_CC	GO:1990904	ribonucleoprotein complex	1177	159	3	ELAVL3,NSUN3,FCF1,RPP25,NUFIP1,MRPL45,ZFP36,RBMS1,LRRK2,FAM207A,RPL36AL,SRSF2,RRP1,RCL1,RBMS3,TOP2A,LOC102724159,CRIPT,WDR83,RPS8,RPL22,JAKMIP1,CWF19L2,RPL11,PSMA6,RPL21,LSM3,ACTN4,CELF6,NFATC2,DDX5,LGALS3,NOL7,MRPS18B,ZMAT5,RPL39L,MCTS1,SF3B1,MRPS31,RPL18A,PRPF38A,EIF2A,CIRBP,XRCC5,RPS27L,KRI1,MRPL11,RPL10A,NAA38,RBM3,HNRNPA1L2,BOP1,SF1,SNRPA1,RPL41,ARVCF,DDX58,HNRNPR,CDC40,RPS13,RBMX,PCBP3,FBL,…	NSUN3,FCF1,SRSF2	-1.4242	0.15439	1	FALSE	effectsize_down
GO_CC	GO:0044306	neuron projection terminus	128	25	2	PENK,TULP1,KCNC2,MME,KCNC1,SNCG,CHRM2,SLC18A2,KCNC3,ROR1,ELK1,LRRK2,KCNA6,SYP,CLCN3,PRRT2,HCN3,FLRT1,PRKCB,VAMP2,BLVRB,BAIAP2,RAB3A,SYNJ1,DLG4	PENK,TULP1	1.42319	0.15468	1	FALSE	effectsize_up
GO_CC	GO:1905369	endopeptidase complex	86	18	0	PLAU,PIGK,PSMA6,PSMF1,ZFAND2B,PSME1,PSMC6,CAPNS1,PSMA3,UBQLN4,TXNL1,PAAF1,PSMD5,PSMC1,PSMD11,ECPAS,PSMD4,PSMA2		-1.41277	0.157724	1	FALSE	effectsize_down
GO_CC	GO:0045171	intercellular bridge	92	18	1	GSTM1,MTUS2,PRC1,TPX2,TUBB4A,NCAPH2,RMDN3,CENPE,CDC7,UNC119,ESRRA,EAF1,RAB11FIP3,QSOX1,TMEM9,EPB41,FAN1,DCTN1	PRC1	1.39685	0.162459	1	FALSE	effectsize_up
GO_CC	GO:0000152	nuclear ubiquitin ligase complex	45	11	0	UBE2C,RING1,BUB1B,CBX8,ANAPC13,ANAPC11,PCGF6,FZR1,ANAPC2,BRCA1,PHC3		1.39166	0.164024	1	FALSE	effectsize_up
GO_CC	GO:0042383	sarcolemma	141	34	3	ATP1A2,LAMA2,CIB2,CACNG8,OBSCN,DES,SNTG2,RYR3,CACNA1D,SGCD,RTN2,PDE9A,SSPN,VCAM1,SGCE,SNTA1,COL6A2,ATP2B4,SGCB,COL6A1,AQP1,STAC2,ITGB1,SLC2A4,NCSTN,SCN1B,UTRN,ANXA5,CACNB2,CAMK2D,LAMP1,NOS1AP,PPP3R1,DTNBP1	LAMA2,CIB2,OBSCN	1.38167	0.167073	1	FALSE	effectsize_up
GO_CC	GO:0005743	mitochondrial inner membrane	497	77	4	AIFM3,TMEM160,MGARP,UCP2,SLC25A22,SLC25A26,IFI6,FOXRED1,COX10,MRPL45,ABCB8,C16orf91,LRRK2,MCUB,SLC25A6_1,BCS1L,BDH1,TMEM126B,SLC25A37,ROMO1,GPD2,NDUFB4,TMEM126A,LGALS3,SLC25A13,TAZ,EXOG,MRPS18B,COQ6,MRPS31,SLC25A23,COX20,MRPL11,CPT2,TIMM29,ACAD11,SCO1,COX16,TIMM8B,AURKAIP1,TAMM41,ABCB10,OXA1L,PTPMT1,DMAC1,MRPL10,SLC27A1,FLVCR1,MTG1,MICU2,SLC25A27,SLC25A38,MRPL23,DMAC2L,MRPL12,MRPS10,SLC25A1,COX15…	AIFM3,TMEM160,MGARP,SLC25A26	-1.37087	0.170416	1	FALSE	effectsize_down
GO_CC	GO:0031093	platelet alpha granule lumen	67	12	0	IGF1,THBS1,IGF2,PROS1,TMSB4X,ACTN4,A2M,OLA1,PDGFA,ACTN1,VEGFA,QSOX1		-1.35712	0.174743	1	FALSE	effectsize_down
GO_CC	GO:0005740	mitochondrial envelope	808	143	4	AIFM3,TMEM160,ACADL,MGARP,ACSL5,UCP2,SLC25A22,PGRMC1,SLC25A26,IFI6,FAM173A,FOXRED1,COX10,SLC27A3,ARL2,ELK1,TMEM135,MRPL45,ABCB8,ARMCX2,C16orf91,LRRK2,MAPK8IP1,MCUB,SLC25A6_1,RNF5,BCS1L,UBIAD1,BDH1,RMDN3,TMEM126B,SLC25A37,ROMO1,BCL2L11,CASP8,SLC39A9,CYB5A,GPD2,STARD13,ACSL1,NDUFB4,TMEM126A,LGALS3,SLC25A13,TAZ,NLRX1,EXOG,MRPS18B,COQ6,MRPS31,CPT1B,NRP1,SLC25A23,COX20,SEPTIN4,MRPL11,ABCD1,THG1L,FKBP8…	AIFM3,TMEM160,MGARP,SLC25A26	-1.35509	0.17539	1	FALSE	effectsize_down
GO_CC	GO:0045121	membrane raft	285	47	4	CD36,ATP1A2,ANGPT1,MME,GJA1,MAL2,TFPI,PTCH1,KCNMA1,MYOF,CD24,GASK1A,FAIM2,ORAI1,LRRK2,ADCYAP1R1,EGFR,EMP2,TRAF2,ADD2,PLPP2,SLC39A6,TEK,EFNB1,TPP1,CD320,ATP2B4,RTN4RL1,CAVIN3,CHRNA7,MAPT,S100A10,ITGB1,SLC2A4,JAK2,PLSCR1,PPP2R1B,MFAP3,EPHB1,SPRED1,SMO,IKBKB,ADAM17,LRP4,NOS1AP,PRKAR2A,SRC	CD36,ANGPT1,GJA1,EMP2	-1.3523	0.17628	1	FALSE	effectsize_down
GO_CC	GO:0098857	membrane microdomain	286	47	4	CD36,ATP1A2,ANGPT1,MME,GJA1,MAL2,TFPI,PTCH1,KCNMA1,MYOF,CD24,GASK1A,FAIM2,ORAI1,LRRK2,ADCYAP1R1,EGFR,EMP2,TRAF2,ADD2,PLPP2,SLC39A6,TEK,EFNB1,TPP1,CD320,ATP2B4,RTN4RL1,CAVIN3,CHRNA7,MAPT,S100A10,ITGB1,SLC2A4,JAK2,PLSCR1,PPP2R1B,MFAP3,EPHB1,SPRED1,SMO,IKBKB,ADAM17,LRP4,NOS1AP,PRKAR2A,SRC	CD36,ANGPT1,GJA1,EMP2	-1.3523	0.17628	1	FALSE	effectsize_down
GO_CC	GO:0035580	specific granule lumen	62	10	0	SLPI,GHDC,GGH,CNN2,DNASE1L1,B2M,GSDMD,TIMP2,ERP44,QSOX1		-1.35134	0.176586	1	FALSE	effectsize_down
GO_CC	GO:0000793	condensed chromosome	281	73	1	TTN,CENPF,SPC24,RSPH1,SYCP2,NUF2,MAD1L1,MKI67,ADD3,SMC6,NCAPG,KNL1,RASSF2,EID3,ITGB3BP,BUB1B,SLF2,TOP2A,SPAG5,SUGT1,NCAPH2,ZWINT,MTCL1,MLH3,DYNC1LI2,P3H4,CENPE,DYNC1I1,CHMP5,LRWD1,NUP107,CENPC,DCTN3,SUN2,KNSTRN,ZNF207,NUP160,SMARCA4,CENPO,SPDL1,BRCA1,DSN1,PMF1,RANGAP1,CENPH,SPOUT1,CENPB,DYNC1LI1,KAT2B,PSMC3IP,RRS1,INCENP,AHCTF1,NDEL1,CHMP1B,NUP43,ORC2,PINX1,SMARCA5,NCAPD2,SEPTIN7,KMT5B,HMGB2,SS18…	SMC6	1.35109	0.176665	1	FALSE	effectsize_up
GO_CC	GO:0098562	cytoplasmic side of membrane	199	45	2	GNAT3,GNG13,SPTB,RGS2,GNAZ,GNG2,TRAF1,MYD88,PALM,AJAP1,RGS1,LRRK2,TRAF2,FARP1,ASPSCR1,GNAL,RACGAP1,GM2A,STAC2,JAK3,GNAI1,GNB1,BORCS6,JAK2,GNAO1,AP2S1,PKP4,SPPL2B,OSBPL2,CDK16,THADA,AP2A2,BECN1,CYLD,IKBKB,GNA12,CYTH1,EEF1A1,AP2B1,FER,CHMP7,TRAF3,DLG4,EPB41,KRAS	GNAT3,GNAZ	1.34279	0.17934	1	FALSE	effectsize_up
GO_CC	GO:0005778	peroxisomal membrane	65	17	0	TMEM135,DECR2,FNDC5,PEX3,PEX10,ACSL1,AGPS,IMPDH2,ABCD1,PEX2,ATAD1,PEX6,PEX5,MPV17,NBR1,TRIM37,PEX1		-1.32543	0.185029	1	FALSE	effectsize_down
GO_CC	GO:0031903	microbody membrane	65	17	0	TMEM135,DECR2,FNDC5,PEX3,PEX10,ACSL1,AGPS,IMPDH2,ABCD1,PEX2,ATAD1,PEX6,PEX5,MPV17,NBR1,TRIM37,PEX1		-1.32543	0.185029	1	FALSE	effectsize_down
GO_CC	GO:0042641	actomyosin	91	25	2	MYH14,PRICKLE4,ABLIM1,FAM107A,SYNPO2,ROR1,PDLIM1,DAAM1,MICALL2,TEK,DST,CNN2,ACTN4,ILK,TLNRD1,GAS2L1,ACTN1,MYL12B,MYO18A,PPP1R12C,KAT2B,CORO1B,SIPA1L3,SEPTIN7,CDC42BPA	MYH14,PRICKLE4	-1.31407	0.188822	1	FALSE	effectsize_down
GO_CC	GO:0000794	condensed nuclear chromosome	81	16	0	TTN,RSPH1,SYCP2,ADD3,NCAPG,NCAPH2,MLH3,P3H4,SUN2,BRCA1,PSMC3IP,RRS1,INCENP,NCAPD2,NCAPG2,SMC1A		1.31115	0.189807	1	FALSE	effectsize_up
GO_CC	GO:0035577	azurophil granule membrane	58	12	0	CMTM6,DDOST,TMEM30A,NCSTN,SYNGR1,PRCP,ATP6V0C,RAB5C,MAGT1,DNAJC13,LAMP1,DNAJC5		-1.29008	0.197021	1	FALSE	effectsize_down
GO_CC	GO:0032589	neuron projection membrane	60	15	2	SHISA7,LAMP5,KCNC2,KCNC1,MPP2,ATP2B2,KCNC3,SGCE,SHISA8,MAPT,VEZT,STX4,MYO1D,GABBR1,EPB41L3	SHISA7,MPP2	1.27427	0.202567	1	FALSE	effectsize_up
GO_CC	GO:0030133	transport vesicle	433	116	8	PENK,FGFR4,SYT3,LAMP5,PPFIA2,VGF,NPTX1,RNF112,MME,ATP6V0E2,ROGDI,MAL2,CEACAM1,CRISPLD2,AMPH,MYOF,IGF1,SEC24D,DGKI,SLC18A2,CNIH3,PAM,LRRK2,RAB3B,SSPN,GRIN2A,SPG21,SEC23A,AP1S3,SYT11,SYP,SYPL2,CLCN3,PRRT2,RABAC1,ARCN1,SORL1,PTPRN2,CD59,ERG28,BRSK1,SNAP91,APH1B,ATP6V1B2,CPE,SAR1A,TMEM30A,SEPTIN4,STX7,SLC2A4,GOLGA5,ATP2B1,NCSTN,FGFRL1,VAMP2,GOPC,LAPTM5,YIPF1,COPE,TMED2,RAB40B,ATP6V1G1,B2M,LMAN1,SCAMP…	PENK,FGFR4,SYT3,PPFIA2,RNF112,ATP6V0E2,ROGDI,AMPH	-1.26388	0.206275	1	FALSE	effectsize_down
GO_CC	GO:1905368	peptidase complex	122	32	0	PLAU,PIGK,FAP,PSMA6,SUPT20H,PSMF1,ZFAND2B,PSME1,PSMC6,SEC11A,SPCS1,CAPNS1,PSMA3,UBQLN4,SPCS2,TAF6L,TAF9,KAT2A,TXNL1,PAAF1,PSMD5,KAT2B,USP22,PSMC1,PSMD11,AFG3L2,ECPAS,ATXN7,TAF6,ATXN7L3,PSMD4,PSMA2		-1.26333	0.206471	1	FALSE	effectsize_down
GO_CC	GO:0042581	specific granule	160	32	1	SLPI,CD36,CLEC5A,CEACAM1,PGRMC1,SLC2A3,TRPM2,PLAU,CMTM6,GHDC,GGH,CNN2,CLCN3,CD59,HMOX2,DNASE1L1,TMC6,TMEM30A,TSPAN14,ORMDL3,MLEC,B2M,LAMTOR2,STX4,GSDMD,DEGS1,TIMP2,STK10,DGAT1,ERP44,QSOX1,DNAJC5	CD36	-1.25674	0.208849	1	FALSE	effectsize_down
GO_CC	GO:0033116	endoplasmic reticulum-Golgi intermediate compartment membrane	81	20	0	LAMP5,CNIH3,CTSC,ASPSCR1,CD59,SLC35C2,TMED2,LMAN1,TMED10,ROBO1,MPPE1,TMEM199,TAP2,SEC22B,ERGIC2,GOSR2,UVRAG,TRIP11,TBC1D20,BCAP31		-1.25084	0.210993	1	FALSE	effectsize_down
GO_CC	GO:0008076	voltage-gated potassium channel complex	89	19	0	KCNA4,KCNC2,DPP6,KCNC1,KCNK6,KCNMA1,KCNC3,KCNS3,KCNIP3,KCNG1,KCNA6,CALM1,KCNH2,HCN3,CTTN,VAMP2,KCNAB3,KCND1,DLG4		-1.24815	0.211974	1	FALSE	effectsize_down
GO_CC	GO:0005844	polysome	64	11	0	RPL11,PSMA6,RPL18A,RPL10A,NAA38,RPL41,RPL32,EIF2S1,RPL31,UNK,NAA35		-1.23289	0.217618	1	FALSE	effectsize_down
GO_CC	GO:0005777	peroxisome	143	32	0	CRYM,CROT,TMEM135,DECR2,FNDC5,PEX3,PMVK,HMGCL,PEX10,ACSL1,AGPS,TYSND1,IMPDH2,ABCD1,VWA8,ACAD11,SZT2,PEX2,PAOX,PIK3C3,ATM,ATAD1,PEX6,PEX5,MPV17,MYO5A,MARF1,NBR1,TRIM37,PEX1,MGAT4A,ACOX3		-1.22816	0.219388	1	FALSE	effectsize_down
GO_CC	GO:0042579	microbody	143	32	0	CRYM,CROT,TMEM135,DECR2,FNDC5,PEX3,PMVK,HMGCL,PEX10,ACSL1,AGPS,TYSND1,IMPDH2,ABCD1,VWA8,ACAD11,SZT2,PEX2,PAOX,PIK3C3,ATM,ATAD1,PEX6,PEX5,MPV17,MYO5A,MARF1,NBR1,TRIM37,PEX1,MGAT4A,ACOX3		-1.22816	0.219388	1	FALSE	effectsize_down
GO_CC	GO:0097730	non-motile cilium	167	33	4	GNAT3,TULP1,ERICH3,CIB2,TTC8,USH1G,ROM1,PTGS1,IFT80,CEP250,GLIS2,NPHP1,SPATA7,GUCA1B,TMEM237,GNB1,MAP1B,CFAP410,OPN3,AHI1,RAB8A,PEX6,LYAR,RPGR,SMO,CEP89,SEPTIN7,IFT140,BBS4,FAM161A,OCRL,NPHP4,C11orf74	GNAT3,TULP1,ERICH3,CIB2	1.22517	0.220513	1	FALSE	effectsize_up
GO_CC	GO:0098685	Schaffer collateral - CA1 synapse	93	24	2	INA,LRRC4,WNT5A,CDH11,PTN,NEFH,SHANK1,SYP,ITGB1,APBA2,STXBP4,CAPZB,CDC42,PRKAR1B,BAIAP2,GABBR1,GIPC1,SYN2,CTNND1,PPP3R1,APBA1,HIP1,DTNBP1,MAPK9	INA,LRRC4	-1.1998	0.230216	1	FALSE	effectsize_down
GO_CC	GO:0060076	excitatory synapse	64	13	2	GRID2IP,LRRC4,ATP2B2,SHANK1,SYT11,SYP,ITGB1,ELFN1,NLGN2,HOMER1,BAIAP2,PPP3R1,DLG4	GRID2IP,LRRC4	1.18766	0.234967	1	FALSE	effectsize_up
GO_CC	GO:0031967	organelle envelope	1278	245	7	AIFM3,DUSP2,TMEM160,ACADL,PTGDS,MGARP,EDNRB,NELL1,ROGDI,CEMIP,NAV3,CENPF,ACSL5,GNAZ,CEP131,UCP2,SLC25A22,CCND2,MYOF,NR4A1,MAD1L1,PGRMC1,DTL,SLC25A26,IFI6,FAM173A,PRICKLE2,BCHE,FOXRED1,COX10,SLC27A3,ARL2,ELK1,TMEM135,TMEM38A,TMEM120B,MRPL45,ABCB8,ARMCX2,C16orf91,LRRK2,MAPK8IP1,EGFR,AEN,GHDC,RTEL1,PHF11,MCUB,SLC25A6_1,RNF5,BCS1L,UBIAD1,BDH1,DST,LMNB2,RMDN3,TMEM126B,SLC25A37,ROMO1,RNF6,BCL2L11,XPO4,…	AIFM3,TMEM160,MGARP,ROGDI,GNAZ,CEP131,SLC25A26	-1.18656	0.235402	1	FALSE	effectsize_down
GO_CC	GO:0031975	envelope	1278	245	7	AIFM3,DUSP2,TMEM160,ACADL,PTGDS,MGARP,EDNRB,NELL1,ROGDI,CEMIP,NAV3,CENPF,ACSL5,GNAZ,CEP131,UCP2,SLC25A22,CCND2,MYOF,NR4A1,MAD1L1,PGRMC1,DTL,SLC25A26,IFI6,FAM173A,PRICKLE2,BCHE,FOXRED1,COX10,SLC27A3,ARL2,ELK1,TMEM135,TMEM38A,TMEM120B,MRPL45,ABCB8,ARMCX2,C16orf91,LRRK2,MAPK8IP1,EGFR,AEN,GHDC,RTEL1,PHF11,MCUB,SLC25A6_1,RNF5,BCS1L,UBIAD1,BDH1,DST,LMNB2,RMDN3,TMEM126B,SLC25A37,ROMO1,RNF6,BCL2L11,XPO4,…	AIFM3,TMEM160,MGARP,ROGDI,GNAZ,CEP131,SLC25A26	-1.18656	0.235402	1	FALSE	effectsize_down
GO_CC	GO:1990351	transporter complex	470	74	4	GABRR1,SHISA7,ATP1A2,CLIC6,KCNA4,GRIN2C,KCNC2,CACNA1A,PDE4D,CACNA1I,CACNG8,DPP6,KCNC1,CHRFAM7A,CACNA1B,GRIN3B,KCNK6,CLIC2,KCNMA1,ATP8A2,SCN4B,CLIC5,ATP10D,CNIH3,KCNC3,KCNS3,KCNIP3,RYR3,FOXRED1,CACNA1D,KCNJ12,ORAI1,KCNG1,ABCB8,GRIN2A,KCNA6,TTYH1,MCUB,TRPC6,KCNH3,BCS1L,SHISA8,CALM1,KCNH2,CHRNA7,NDUFB4,HCN3,OSTM1,TMEM30A,GABRB3,CTTN,VAMP2,SCN1B,ATP6V1G1,CACNA2D3,KCNAB3,TIMM8B,TRPM4,ATP6V0A2,DMAC1,MF…	GABRR1,SHISA7,PDE4D,ATP10D	1.17851	0.238594	1	FALSE	effectsize_up
GO_CC	GO:0098590	plasma membrane region	1319	271	14	GNAT3,GABRR1,CD36,LRRTM4,SHISA7,F2RL2,GRID2IP,ATP1A2,AMN,EPCAM,LAMP5,SLITRK3,GRIN2C,PPFIA2,KCNC2,PDE4D,ST14,DUOX2,GJA1,ABCC3,CLDN7,CEMIP,FBXO2,LRRC4,IQSEC3,GABBR2,CACNG8,KCNC1,DUOX1,MAL2,CEACAM1,TFPI,ECRG4,IGFBP2,PTCH1,ADGRG2,GRIN3B,SGIP1,MPP2,CD44,ENPEP,KCNMA1,EPS8L1,CHRM2,MYOF,SLC19A1,HEPH,FAM107A,EPPK1,CLDN1,ABCC4,DGKI,SPIRE2,ADGRE2,TTC8,GASK1A,LRRC4B,CLIC5,ATP2B2,CNIH3,AQP7,HMCN1,KCNC3,ROM1,L…	GNAT3,GABRR1,CD36,LRRTM4,SHISA7,F2RL2,GRID2IP,PPFIA2,PDE4D,GJA1,LRRC4,IQSEC3,MPP2,EMP2	1.16476	0.244118	1	FALSE	effectsize_up
GO_CC	GO:0030658	transport vesicle membrane	238	60	3	SYT3,LAMP5,ATP6V0E2,MAL2,CEACAM1,AMPH,MYOF,SEC24D,DGKI,SLC18A2,CNIH3,PAM,LRRK2,RAB3B,SEC23A,AP1S3,SYP,SYPL2,PRRT2,SORL1,PTPRN2,CD59,ATP6V1B2,CPE,SAR1A,TMEM30A,ATP2B1,VAMP2,TMED2,ATP6V1G1,B2M,LMAN1,SCAMP5,TMED10,SYNGR1,STX16,AP1G1,SEC31A,RAB5B,ATP6V0C,CLTC,CLTB,HLA-DRB1,USO1,SEC22B,DMXL2,SNTB2,GOSR2,CLTCL1,RAB3A,SCAP,SYN2,SYNRG,SEC24C,SEMA4C,AFTPH,SEPTIN8,SPRED2,DNAJC5,DTNBP1	SYT3,ATP6V0E2,AMPH	-1.16317	0.244761	1	FALSE	effectsize_down
GO_CC	GO:0005681	spliceosomal complex	207	51	1	SRSF2,CRIPT,WDR83,CWF19L2,LSM3,DDX5,LGALS3,ZMAT5,SF3B1,PRPF38A,CIRBP,RBM3,HNRNPA1L2,SF1,SNRPA1,HNRNPR,CDC40,RBMX,RBMXL1,PPP1R8,PRPF40B,SMU1,LSM4,WBP4,SRSF1,PNN,MTREX,HNRNPK,ZNF830,FRG1,CWC27,SF3A2,CWC25,PPIE,TTF2,USP39,SART1,SNRNP40,PRPF18,DHX35,DDX41,DHX16,PRPF40A,TRA2B,CLNS1A,UPF1,KHDC4,GPKOW,AKAP17A_1,WAC,DDX23	SRSF2	-1.1583	0.246743	1	FALSE	effectsize_down
GO_CC	GO:0031091	platelet alpha granule	91	18	2	CD36,ITGA2B,IGF1,THBS1,SERPINE2,IGF2,PROS1,TMSB4X,ACTN4,TMX3,A2M,OLA1,PDGFA,PCDH7,LHFPL2,ACTN1,VEGFA,QSOX1	CD36,ITGA2B	-1.15375	0.248601	1	FALSE	effectsize_down
GO_CC	GO:0098862	cluster of actin-based cell projections	165	25	3	CD36,MYH14,AMN,ESPN,CIB2,MME,ENPEP,SLC19A1,MYO15A,CLIC5,ADD3,SLC9A3R1,AQP1,PRKCB,VEZT,MYO1B,ACTN1,TPRN,MYL12B,MYO1D,CAPZB,MPP1,HOMER2,SLC26A6,GNA12	CD36,MYH14,CIB2	1.15095	0.249754	1	FALSE	effectsize_up
GO_CC	GO:0097731	9+0 non-motile cilium	132	27	3	GNAT3,TULP1,CIB2,TTC8,USH1G,ROM1,PTGS1,IFT80,CEP250,NPHP1,SPATA7,GUCA1B,TMEM237,GNB1,MAP1B,CFAP410,OPN3,PEX6,LYAR,RPGR,SMO,IFT140,BBS4,FAM161A,OCRL,NPHP4,C11orf74	GNAT3,TULP1,CIB2	1.14643	0.251616	1	FALSE	effectsize_up
GO_CC	GO:0019866	organelle inner membrane	554	86	4	AIFM3,TMEM160,MGARP,UCP2,SLC25A22,SLC25A26,IFI6,FOXRED1,COX10,TMEM120B,MRPL45,ABCB8,C16orf91,LRRK2,MCUB,SLC25A6_1,BCS1L,BDH1,TMEM126B,SLC25A37,ROMO1,GPD2,NDUFB4,TMEM126A,LGALS3,SLC25A13,TAZ,EXOG,MRPS18B,COQ6,MRPS31,SLC25A23,COX20,MRPL11,CPT2,TIMM29,ACAD11,SCO1,SUN2,COX16,TIMM8B,AURKAIP1,TAMM41,ABCB10,OXA1L,PTPMT1,DMAC1,MRPL10,SLC27A1,FLVCR1,MTG1,MICU2,LMNB1,SLC25A27,SLC25A38,MRPL23,DMAC2L,MRPL12,…	AIFM3,TMEM160,MGARP,SLC25A26	-1.1428	0.253122	1	FALSE	effectsize_down
GO_CC	GO:0098798	mitochondrial protein-containing complex	305	40	2	NSUN3,FOXRED1,MRPL45,BCKDHB,SUCLG2,MCUB,SLC25A6_1,BCS1L,ROMO1,NDUFB4,POLRMT,MRPS18B,MRPS31,MRPL11,TIMM29,TIMM8B,AURKAIP1,DLAT,DMAC1,PDHX,MRPL10,NFS1,MICU2,PDHB,MRPL23,MRPL12,MRPS10,MCCC2,MRPS16,DBT,POLG,COX7A2L,GADD45GIP1,AFG3L2,IMMT,MRPL24,MRPL34,DAP3,MRPL55,MRPL16	NSUN3,SUCLG2	-1.12282	0.261514	1	FALSE	effectsize_down
GO_CC	GO:0150034	distal axon	272	61	5	PENK,TULP1,MYH14,STMN2,LAMP5,KCNC2,CDK5R2,GPRIN1,PCDH9,KCNC1,PTCH1,SNCG,CHRM2,SLC18A2,RAC3,KCNC3,FEZ1,ROR1,NEO1,ELK1,LRRK2,KCNA6,ZPR1,KIF21B,SYP,CLCN3,PRRT2,BOC,HCN3,BRSK1,MAPT,PRKCB,RUFY3,ADGRL1,CTTN,ABITRAM,APBB1,MAP1B,BLVRB,STMN3,NECTIN1,SSH1,TOR1A,DISC1,ACAP3,RAB3A,MYO5A,KLC1,EXOC4,CYTH2,CTNND1,DNM2,CDKL5,MYO9A,LMTK2,WDR47,EXOC3,SYNJ1,SRC,IGHMBP2,DTNBP1	PENK,TULP1,MYH14,FEZ1,NEO1	1.11872	0.263261	1	FALSE	effectsize_up
GO_CC	GO:0005938	cell cortex	308	75	2	CIB2,FMN2,SPTB,PDZD4,SPIRE2,ANLN,CLIC5,AQP7,HMCN1,KCNC3,ADD3,PCLO,MLPH,RIMS2,HIP1R,IQGAP2,FAM110C,TRAF2,COTL1,IQGAP3,TSC1,DST,TMEM250,NEDD9,ACTN4,SPTBN4,GNAI1,PRKCB,SEPTIN4,MARCKS,CTTN,PRKD1,TCHP,AKAP13,GPSM1,CEP85,DYNC1H1,RAPGEF3,ACTN1,RIC8B,MYL12B,ACTR1A,MYO1D,CAPZB,CLIP2,MPP1,CLTB,SH3BP1,EXOC5,ARHGAP33,GIPC1,CSNK1G2,KIAA1614,STIMATE,PARD6G,EXOC1,EXOC4,DBNL,SEPTIN7,EEF1A1,CTBP1,CTNND1,LLGL1,GPS…	CIB2,FMN2	1.11738	0.26383	1	FALSE	effectsize_up
GO_CC	GO:0005771	multivesicular body	68	15	0	NDFIP2,LRRK2,EGFR,SORL1,CHMP5,SLC2A4,TPT1,VTA1,PRKAR1B,CHMP1B,ABCB6,LAMP1,ECPAS,CHMP7,TMEM9		-1.11616	0.264354	1	FALSE	effectsize_down
GO_CC	GO:0098802	plasma membrane signaling receptor complex	325	36	3	SHISA7,BMPR1B,GRIN2C,ITGBL1,ITGA2B,GABBR2,CACNG8,ITGB8,INSRR,CHRFAM7A,CEACAM1,GRIN3B,CNIH3,TRAF1,EMILIN1,GRIN2A,TRAF2,SHISA8,IL18R1,ACVR2B,CHRNA7,ITGA1,ITGA9,ITGB1,JAK2,ACVR1,ERBB2,B2M,ALCAM,GRIK5,GABBR1,ABHD12,IKBKB,TRAF3,DLG4,DLG3	SHISA7,BMPR1B,ITGA2B	1.08095	0.279719	1	FALSE	effectsize_up
GO_CC	GO:0031514	motile cilium	274	33	3	IQCA1,CCDC189,WBP2NL,RSPH1,EFCAB2,CAMSAP3,TPGS1,IFT74,DAAM1,DNALI1,IQCG,SLC9A3R1,CALM1,GABARAP,ATP2B4,CFAP44,NPHP1,BBS1,SEPTIN4,AK2,C7orf31,OFD1,IFT46,CAPZB,STARD10,RPGR,AK1,SLC26A6,IFT81,CEP89,SEPTIN7,BBS4,VPS13A	CCDC189,WBP2NL,EFCAB2	-1.08063	0.279863	1	FALSE	effectsize_down
GO_CC	GO:0099513	polymeric cytoskeletal fiber	796	161	7	KRT17,EVPL,INA,ESPN,REEP2,DCX,TRIM54,GJA1,NAV3,KIF18B,MTUS2,HAUS7,CAPN6,PRC1,PRICKLE4,RSPH1,RADIL,RGS14,DES,KIF4A,TPX2,EPPK1,PAWR,RAC3,NEFH,KIFC1,KIFC2,CAMSAP3,FEZ1,PDLIM1,EML3,KIF21A,TUBB4A,TPGS1,CLMP,RTN2,KIF5A,ASPM,RUSC1,FAM161B,KIF7,TFPT,BAG2,FAM110C,COTL1,TEK,BICD1,KATNAL2,NUSAP1,SPAG5,TSC1,DST,HOOK1,LMNB2,KIF21B,JAKMIP1,RMDN3,NDRG1,CALM1,NICN1,HAUS8,GABARAP,MTCL1,RACGAP1,KIF1A,MAPRE3,SNPH,D…	INA,REEP2,GJA1,HAUS7,PRC1,PRICKLE4,FEZ1	1.07409	0.282782	1	FALSE	effectsize_up
GO_CC	GO:0005795	Golgi stack	151	33	1	TMEM59,XYLT1,TMBIM4,B4GALNT4,SLC10A7,GOLGA8H,NECAB3,SCFD1,COG3,SORL1,NSF,B4GALT6,GOLGA8T,GOLGA5,GOLPH3L,YIPF1,GOLGB1,PITPNM1,TMED2,SLC30A7,STX16,GOLGA8A,CSGALNACT2,MGAT4B,USO1,YIPF6,LLGL1,MBTPS1,TMEM87A,OCRL,MGAT4A,GALNT2,BCAP31	TMEM59	-1.07215	0.283654	1	FALSE	effectsize_down
GO_CC	GO:0030135	coated vesicle	314	73	2	ATP6V0E2,CEMIP,SGIP1,WNT5A,CHRM2,SEC24D,SLC18A2,CNIH3,CTSC,CLVS2,HIP1R,EGFR,SPG21,SEC23A,AP1S3,TNK2,SYT11,DAB2,RNF216,ARCN1,CD59,SNAP91,ATP6V1B2,SAR1A,SLC2A4,VAMP2,GOPC,COPE,TMED2,B2M,HBEGF,LMAN1,TMED10,AP2S1,AP1G1,SEC31A,ATP6V0C,RAB8A,VAMP3,VPS11,COPB2,TMEM199,CLTC,CLTB,IGF2R,HLA-DRB1,USO1,SEC22B,ERGIC2,GOSR2,YIPF5,CLTCL1,RAB3A,AP2A2,SCAP,SYNRG,DBNL,YIPF6,SEC24C,VPS16,DDHD2,FZD5,HEATR5B,ECPAS,AP…	ATP6V0E2,RNF216	-1.06979	0.284713	1	FALSE	effectsize_down
GO_CC	GO:0099512	supramolecular fiber	1042	206	10	MYH2,IGFN1,KRT17,MYH14,EVPL,INA,TTN,ESPN,REEP2,DCX,TNNT1,TRIM54,GJA1,KLHL41,NAV3,COL11A1,KIF18B,MTUS2,HAUS7,CAPN6,OBSCN,PRC1,MMP2,PRICKLE4,RSPH1,LUM,RADIL,RGS14,DES,COL5A3,KIF4A,TPX2,EPPK1,PAWR,SYNPO2,COL11A2,RAC3,NEFH,KIFC1,KIFC2,CAMSAP3,FEZ1,FBLN5,RYR3,PDLIM1,EML3,KIF21A,TUBB4A,CACNA1D,TPGS1,CLMP,RTN2,KIF5A,ASPM,RUSC1,FAM161B,KIF7,TFPT,BAG2,FAM110C,JPH1,COTL1,TEK,BICD1,KATNAL2,NUSAP1,SPAG5,TSC1…	IGFN1,MYH14,INA,REEP2,GJA1,HAUS7,OBSCN,PRC1,PRICKLE4,FEZ1	1.068	0.285521	1	FALSE	effectsize_up
GO_CC	GO:0016328	lateral plasma membrane	68	16	1	EPCAM,GJA1,CLDN7,CEACAM1,CLDN1,DSG2,ARL2,IQGAP3,SNTA1,MTCL1,FZD3,TBCD,GNA12,GPSM2,VANGL1,VANGL2	GJA1	1.0582	0.289964	1	FALSE	effectsize_up
GO_CC	GO:0000786	nucleosome	135	16	0	HIST1H4I,HIST1H2AI,HIST1H4E,HIST2H3A,HIST2H3D,HIST1H2AE,HIST1H1C,H3F3B,HIST1H4C,H2AFJ,MBTD1,EPC1,KDM1B,HP1BP3,H2AFV,MRGBP		1.05706	0.290482	1	FALSE	effectsize_up
GO_CC	GO:0016323	basolateral plasma membrane	255	50	0	EPCAM,KCNC2,ST14,ABCC3,CLDN7,CD44,SLC19A1,HEPH,EPPK1,CLDN1,ABCC4,ATP2B2,AQP7,LIN7B,ENPP1,PALM,SLC38A1,ORAI1,AJAP1,SLC6A6,EGFR,TEK,SLC29A4,NEDD9,SCRIB,ATP2B4,SLC29A1,CA11,GM2A,AQP1,ATP2B1,SLC7A1,ERBB2,MAP4K2,SLC4A2,LIN7A,STX4,ATP7B,PIANP,MYO1D,SLC41A1,WASF2,TJP1,SLCO3A1,SLC26A6,PTH1R,STX2,DLG4,EPB41,DLG3		-1.05072	0.293387	1	FALSE	effectsize_down
GO_CC	GO:0017053	transcription repressor complex	77	21	2	TBX15,TP53,HOXC9,MDM2,LIN52,TBL1X,N4BP2L2,GMNN,AKIRIN2,C1D,MIER1,ZNF350,TBL1XR1,SP1,FOXO3,JUND,PRDM10,GLI3,CTBP1,RBPJ,PHF12	TBX15,TP53	-1.04867	0.29433	1	FALSE	effectsize_down
GO_CC	GO:1905360	GTPase complex	41	12	2	GNAT3,GNG13,GNAZ,GNG2,GNAL,GNAI1,GNB1,GNAO1,HRAS,RRAGA,RRAGD,GNA12	GNAT3,GNAZ	1.04295	0.296973	1	FALSE	effectsize_up
GO_CC	GO:0000775	chromosome, centromeric region	257	72	1	HIST1H4I,HIST1H4E,CENPF,SPC24,NUF2,MAD1L1,SMC6,NCAPG,KNL1,RASSF2,HIST1H2AE,ITGB3BP,BUB1B,TOP2A,SPAG5,SUGT1,ZWINT,MTCL1,DNMT1,DYNC1LI2,CENPE,DYNC1I1,CHMP5,LRWD1,NUP107,EZH2,CENPC,HIST1H4C,FLYWCH1,DCTN3,KNSTRN,ZNF207,NUP160,SMARCA4,CENPO,SPDL1,DSN1,PMF1,RANGAP1,CENPH,SPOUT1,CENPB,KDM4A,DYNC1LI1,NGDN,KAT2B,INCENP,AHCTF1,NDEL1,CHMP1B,NUP43,ORC2,PINX1,SMARCA5,NCAPD2,PDS5A,SEPTIN7,UVRAG,RCC2,MIS18A,KMT…	SMC6	1.02542	0.305163	1	FALSE	effectsize_up
GO_CC	GO:0019867	outer membrane	250	36	1	MGARP,NAV3,ACSL5,PGRMC1,ARMCX2,LRRK2,RMDN3,BCL2L11,CASP8,CYB5A,ACSL1,TAZ,NLRX1,CPT1B,SEPTIN4,THG1L,MOAP1,SYNJ2BP,MARCH5,HINT2,ATAD1,GPAM,QTRT2,FOXO3,RNF185,UFL1,SPART,MTERF3,CYB5B,ABCB6,BECN1,CISD1,VPS13A,SPIRE1,IMMT,KRAS	MGARP	-1.01982	0.307812	1	FALSE	effectsize_down
GO_CC	GO:0031968	organelle outer membrane	248	36	1	MGARP,NAV3,ACSL5,PGRMC1,ARMCX2,LRRK2,RMDN3,BCL2L11,CASP8,CYB5A,ACSL1,TAZ,NLRX1,CPT1B,SEPTIN4,THG1L,MOAP1,SYNJ2BP,MARCH5,HINT2,ATAD1,GPAM,QTRT2,FOXO3,RNF185,UFL1,SPART,MTERF3,CYB5B,ABCB6,BECN1,CISD1,VPS13A,SPIRE1,IMMT,KRAS	MGARP	-1.01982	0.307812	1	FALSE	effectsize_down
GO_CC	GO:0016528	sarcoplasm	93	18	0	KLHL41,CTHRC1,THBS4,P3H2,THBS1,RYR3,TMEM38A,SGCD,CAMK2B,RTN2,JPH1,SLC2A4,SLC30A7,CAMK2D,BAG5,NOS1AP,CAMK2G,DTNBP1		-1.00437	0.315202	1	FALSE	effectsize_down
GO_CC	GO:0099081	supramolecular polymer	1050	207	10	MYH2,IGFN1,KRT17,MYH14,EVPL,INA,TTN,ESPN,REEP2,DCX,TNNT1,TRIM54,COL8A1,GJA1,KLHL41,NAV3,COL11A1,KIF18B,MTUS2,HAUS7,CAPN6,OBSCN,PRC1,MMP2,PRICKLE4,RSPH1,LUM,RADIL,RGS14,DES,COL5A3,KIF4A,TPX2,EPPK1,PAWR,SYNPO2,COL11A2,RAC3,NEFH,KIFC1,KIFC2,CAMSAP3,FEZ1,FBLN5,RYR3,PDLIM1,EML3,KIF21A,TUBB4A,CACNA1D,TPGS1,CLMP,RTN2,KIF5A,ASPM,RUSC1,FAM161B,KIF7,TFPT,BAG2,FAM110C,JPH1,COTL1,TEK,BICD1,KATNAL2,NUSAP1,SPA…	IGFN1,MYH14,INA,REEP2,GJA1,HAUS7,OBSCN,PRC1,PRICKLE4,FEZ1	0.987107	0.32359	1	FALSE	effectsize_up
GO_CC	GO:0098552	side of membrane	729	110	5	GNAT3,CD36,ST14,ITGA2B,CSF3R,GNG13,SPTB,MELTF,TFPI,RGS2,GNAZ,MR1,NT5E,GNG2,ENPEP,NRN1,THBS1,MDGA2,ABCC4,SDC1,GPC6,TLR4,CD24,GFRA2,IL11RA,LYNX1,IL1R1,ACHE,TRAF1,PLAU,BTN3A1,MYD88,PALM,SLC38A1,IL4R,CXCL12,AJAP1,TCN2,SLC4A3,ADAM20,CTSK,RGS1,LRRK2,GHR,TRAF2,TNFRSF14,FARP1,EPOR,VCAM1,NTM,ASPSCR1,GPC3,BDH1,GNAL,RACGAP1,CLCN3,RTN4RL1,TGFBR3,GPC4,BTN3A2,GM2A,CD59,ITGA1,CLEC2B,CLEC4A,P4HB,ITGA9,STAC2,JAK3…	GNAT3,CD36,ITGA2B,GNAZ,MR1	-0.950894	0.341658	1	FALSE	effectsize_down
GO_CC	GO:0000228	nuclear chromosome	235	67	2	TTN,HMGA2,MCM2,RSPH1,SYCP2,POLD1,JUN,CAMSAP3,ADD3,NCAPG,TIMELESS,NUFIP1,TFPT,SRSF2,TOP2A,NCAPH2,ERCC5,POLE,MLH3,P3H4,SLX4,SAP30,LRWD1,RPA2,SIRT7,SUN2,TARDBP,MCM3,SMARCAD1,MCM4,PARP1,MCM6,SMARCAL1,RBBP4,BRCA1,POLD2,POLE4,WDHD1,ANP32E,PSMC3IP,RRS1,INCENP,INO80D,YY1AP1,EME2,ORC2,PRIM2,PINX1,SMARCA5,NCAPD2,PCNA,OGT,POLA2,SETD5,CSNK2A1,ACTR8,POLA1,SPIDR,PHF12,CARM1,FIGNL1,TRIM24,NCAPG2,BAZ1B,MCM5,MMS2…	MCM2,SRSF2	0.928286	0.353259	1	FALSE	effectsize_up
GO_CC	GO:0031256	leading edge membrane	179	50	3	SHISA7,LAMP5,KCNC2,KCNC1,MPP2,CD44,AMPH,EPS8L1,FAM107A,ADGRE2,ATP2B2,KCNC3,HIP1R,FAP,PDE9A,EGFR,SLC39A6,TESC,ARHGEF4,SGCE,ARHGAP44,SHISA8,PSD,RASGRP2,ARF4,CLCN3,KANK1,MAPT,ITGB1,VEZT,MACF1,ERBB2,DDX58,SPRY4,STX4,MYO1D,APPL2,CDC42,FGD5,GABBR1,EPB41L3,SH3YL1,EEF1A1,ADAM17,CDKL5,PIP5K1A,SRC,MYO6,DIAPH1,KSR1	SHISA7,MPP2,AMPH	0.914534	0.360436	1	FALSE	effectsize_up
GO_CC	GO:0005814	centriole	158	40	2	CCDC102B,CEP131,WDR34,TOP2A,KIAA0586,CAPG,FBF1,MKS1,CEP250,FGFR1OP,CCHCR1,CEP85,RILPL1,OFD1,ARMC9,PPP1R35,CEP164,SFI1,NUBP2,AHI1,RAB8A,PCNT,CEP83,CCNF,C2CD3,CCSAP,MPHOSPH9,IFT81,CEP170,SMO,CEP89,IFT140,KIF3A,BBS4,FAM92A,KIF2A,CCDC92,NPHP4,TTBK2,DCTN1	CCDC102B,CEP131	0.906172	0.364845	1	FALSE	effectsize_up
GO_CC	GO:0000779	condensed chromosome, centromeric region	181	52	0	CENPF,SPC24,NUF2,MAD1L1,NCAPG,KNL1,RASSF2,ITGB3BP,BUB1B,SPAG5,SUGT1,ZWINT,MTCL1,DYNC1LI2,CENPE,DYNC1I1,CHMP5,LRWD1,NUP107,CENPC,DCTN3,KNSTRN,ZNF207,NUP160,SMARCA4,CENPO,SPDL1,DSN1,PMF1,RANGAP1,CENPH,SPOUT1,CENPB,DYNC1LI1,KAT2B,INCENP,AHCTF1,NDEL1,CHMP1B,NUP43,ORC2,PINX1,NCAPD2,SEPTIN7,KMT5B,SS18L1,TPR,CHMP7,SMC1A,MTBP,DCTN1,PSEN2		0.906079	0.364894	1	FALSE	effectsize_up
GO_CC	GO:0030686	90S preribosome	29	10	0	FAM207A,LOC102724159,KRI1,BOP1,IMP3,UTP18,RRP7A,WDR12,UTP20,NOP9		0.902961	0.366547	1	FALSE	effectsize_up
GO_CC	GO:0070821	tertiary granule membrane	73	11	0	CLEC5A,CEACAM1,SLC2A3,TRPM2,PLAU,CD59,TMC6,TSPAN14,LAMTOR2,ATP6V0C,SIRPA		-0.889936	0.3735	1	FALSE	effectsize_down
GO_CC	GO:0060170	ciliary membrane	76	15	0	PTCH1,TTC8,ROM1,IQCE,TAS2R4,BBIP1,TMEM67,BBS1,GPI,CYS1,RAB8A,CLTB,EVC2,SMO,BBS4		-0.88161	0.377988	1	FALSE	effectsize_down
GO_CC	GO:0008328	ionotropic glutamate receptor complex	41	11	1	SHISA7,GRIN2C,CACNG8,GRIN3B,CNIH3,GRIN2A,SHISA8,GRIK5,ABHD12,DLG4,DLG3	SHISA7	0.866822	0.38604	1	FALSE	effectsize_up
GO_CC	GO:0098878	neurotransmitter receptor complex	46	11	1	SHISA7,GRIN2C,CACNG8,GRIN3B,CNIH3,GRIN2A,SHISA8,GRIK5,ABHD12,DLG4,DLG3	SHISA7	0.866822	0.38604	1	FALSE	effectsize_up
GO_CC	GO:0030660	Golgi-associated vesicle membrane	57	17	1	GJA1,AP1S3,ITM2B,ARCN1,GOPC,COPE,TMED2,AP1G1,ZDHHC17,SPPL2B,COPB2,TMEM199,CLTC,CLTB,CLTCL1,SYNRG,AFTPH	GJA1	-0.858979	0.390352	1	FALSE	effectsize_down
GO_CC	GO:0043198	dendritic shaft	39	11	1	MPP2,CNIH3,CRIPT,NSF,NLGN2,MAP1A,HOMER1,BAIAP2,GABBR1,GIPC1,STAU2	MPP2	0.858657	0.39053	1	FALSE	effectsize_up
GO_CC	GO:0034451	centriolar satellite	126	30	1	CEP131,MYOF,TTC8,TACC3,IL4R,TPGS1,RPP25,TEK,SPAG5,TBC1D31,CDC42BPG,FAM184A,LRRC49,CEP72,BBS1,OFD1,KNSTRN,PCNT,NEK1,MPP1,C2CD3,CCDC14,RAB11FIP3,CNTRL,BBS4,DDHD2,MIB1,PDZD2,CSPP1,UBN1	CEP131	0.857617	0.391104	1	FALSE	effectsize_up
GO_CC	GO:0030120	vesicle coat	63	19	0	SGIP1,SEC24D,SEC23A,AP1S3,ARCN1,SAR1A,COPE,AP2S1,AP1G1,SEC31A,COPB2,CLTC,CLTB,CLTCL1,AP2A2,SYNRG,SEC24C,AP2B1,AFTPH		-0.857301	0.391278	1	FALSE	effectsize_down
GO_CC	GO:0005759	mitochondrial matrix	488	89	4	ACADL,OGDHL,TP53,ARHGAP11B,NSUN3,ACSS3,D2HGDH,ARL2,MRPL45,PYROXD2,LRRK2,BCKDHB,SUCLG2,ADHFE1,ETFB,BDH1,ACADS,MTERF1,HMGCL,TRMT5,FASTKD1,BTD,POLRMT,FASTKD2,MRPS18B,TBRG4,MRPS31,MIPEP,MRPL11,MTHFD1L,TTC5,METTL15,PDK4,FASTK,LONP1,NUBPL,DECR1,FH,AURKAIP1,IVD,DLAT,SUCLA2,TRUB2,OXA1L,TOP1MT,ALDH6A1,OGDH,PDHX,MRPL10,MTG1,NFS1,PABPC5,FOXO3,PDPR,PDHB,TRMT2B,ATXN3,RARS2,MRPL23,MRPL12,MECR,MRPS10,ABCE1,MMUT…	TP53,NSUN3,D2HGDH,SUCLG2	-0.856132	0.391925	1	FALSE	effectsize_down
GO_CC	GO:1902494	catalytic complex	1754	395	10	GNAT3,LPL,PIK3C2G,POLR2J3,PRAME,CDK5R2,DUOX2,NOXA1,ATP6V0E2,FBXO2,KLHL41,GUCY1A2,INSRR,DUOX1,CDK3,GNG13,OGDHL,PPP2R2C,GNAZ,CHD5,GNG2,WDR34,CCND2,GUCY1A1,POLD1,ENO3,DHDDS,SPSB1,DTL,ENC1,CAB39L,RAC3,RCOR2,UBE2C,SMC6,PLAU,RING1,FOXRED1,COX10,RPP25,OSTC,PAGR1,CAMK2B,CASP10,EID3,BUB1B,PIGK,FAP,CBX8,TFPT,POLR2J,PHF19,DNALI1,TRAF2,BCKDHB,SLF2,SUCLG2,PAFAH1B3,PPP4C,UBXN8,STT3A,TOP2A,PELP1,BCS1L,PRKAA2,ET…	GNAT3,LPL,NOXA1,ATP6V0E2,GNAZ,DHDDS,SMC6,PAGR1,SUCLG2,CDK8	-0.846471	0.39729	1	FALSE	effectsize_down
GO_CC	GO:0071013	catalytic step 2 spliceosome	91	22	0	WDR83,LSM3,DDX5,SF3B1,HNRNPA1L2,SNRPA1,HNRNPR,CDC40,RBMX,SRSF1,PNN,MTREX,HNRNPK,FRG1,CWC27,SF3A2,PPIE,SART1,SNRNP40,DHX35,DDX41,DDX23		-0.83256	0.405093	1	FALSE	effectsize_down
GO_CC	GO:0031985	Golgi cisterna	118	25	1	TMEM59,XYLT1,B4GALNT4,SLC10A7,GOLGA8H,NECAB3,SCFD1,COG3,SORL1,B4GALT6,GOLGA8T,GOLGA5,GOLPH3L,YIPF1,PITPNM1,TMED2,SLC30A7,STX16,GOLGA8A,CSGALNACT2,YIPF6,LLGL1,TMEM87A,GALNT2,BCAP31	TMEM59	-0.832009	0.405404	1	FALSE	effectsize_down
GO_CC	GO:0098687	chromosomal region	401	107	3	HIST1H4I,HIST1H4E,CENPF,SPC24,MCM2,NUF2,POLD1,RECQL4,MAD1L1,SMC6,NCAPG,KNL1,RASSF2,HIST1H2AE,TELO2,EID3,SP100,ITGB3BP,BUB1B,SLF2,RTEL1,FEN1,TOP2A,SPAG5,SUGT1,ZWINT,MTCL1,WRNIP1,DNMT1,DYNC1LI2,ATR,CENPE,STN1,DYNC1I1,CHMP5,XRCC5,SLX4,H3F3B,LRWD1,RPA2,NUP107,EZH2,CENPC,HIST1H4C,FLYWCH1,DCTN3,SUN2,KNSTRN,MCM3,ATM,ZNF207,MCM4,NUP160,PARP1,SMARCA4,CENPO,MCM6,DHX36,SPDL1,RBBP4,DSN1,PMF1,RANGAP1,TNKS2,CE…	MCM2,SMC6,WRNIP1	0.831618	0.405625	1	FALSE	effectsize_up
GO_CC	GO:0005911	cell-cell junction	515	126	6	MYH2,EVPL,ATP1A2,KIAA1210,FGFR4,EPCAM,GJA1,CLDN7,CTNND2,PCDH9,CCDC85B,CEACAM1,DSC3,PRICKLE4,MPP2,CDH11,DES,SCN4B,EPPK1,CLDN1,AQP7,CNTNAP1,HMCN1,FLRT2,LIN7B,PANX1,CAMSAP3,ADD3,PDLIM1,DSG2,CLMP,AJAP1,MPP6,ADCYAP1R1,NHS,MICALL2,TEK,IQGAP3,TRPC6,BAIAP2L1,CNN2,TNK2,SCRIB,NDRG1,KAZN,TSPAN33,MPP3,SGSM3,FBF1,EPB41L4B,COL13A1,LIMS1,ANKRD23,FLRT1,SPTBN4,USP53,NPHP1,OBSL1,ITGB1,NFASC,PRKD1,TCHP,DLG5,VEZT,FG…	FGFR4,GJA1,PRICKLE4,MPP2,CNTNAP1,PANX1	0.827379	0.408022	1	FALSE	effectsize_up
GO_CC	GO:0005881	cytoplasmic microtubule	106	18	1	REEP2,KIF18B,MTUS2,CLMP,FAM161B,BICD1,MAPRE3,SNPH,NME7,DYNC1H1,REEP3,TPT1,EFHC1,CCSAP,CYLD,TOGARAM1,FAM161A,TUBGCP2	REEP2	-0.821151	0.41156	1	FALSE	effectsize_down
GO_CC	GO:0034705	potassium channel complex	100	21	0	KCNA4,KCNC2,DPP6,KCNC1,KCNK6,KCNMA1,KCNC3,KCNS3,KCNIP3,KCNG1,ABCB8,KCNA6,CALM1,KCNH2,HCN3,CTTN,VAMP2,KCNAB3,GRIK5,KCND1,DLG4		-0.819535	0.412481	1	FALSE	effectsize_down
GO_CC	GO:0030175	filopodium	106	26	0	WDR34,DEF6,PALM,IQGAP2,DNALI1,FARP1,TTYH1,VCAM1,SLC9A3R1,ITGB1,RUFY3,ABITRAM,MYO1B,DYNC1H1,RAPGEF3,EPHB1,UTRN,CDC42,FZD3,OSBPL3,BAIAP2,NGDN,MYO5A,NOS1AP,SRC,MYO6		0.817182	0.413824	1	FALSE	effectsize_up
GO_CC	GO:0005875	microtubule associated complex	157	47	1	DCX,TRIM54,KIF18B,HAUS7,WDR34,KIF4A,KIFC1,KIFC2,KIF21A,KIF5A,KIF7,DNALI1,KATNAL2,KIF21B,HAUS8,GABARAP,KIF1A,DYNC1LI2,KIF23,DYNC1I1,ACTR10,DYNC1H1,MAP1B,DCTN3,KIF3C,SNX4,ACTR1A,DNAL1,CLIP2,HAUS4,MAP1A,DYNC1LI1,DISC1,DYNC1I2,KLC2,INCENP,NDEL1,KIF3B,KLC1,KIF27,KIF3A,NUDCD3,WDR60,KIF2A,TPR,KATNA1,DCTN1	HAUS7	0.782405	0.433977	1	FALSE	effectsize_up
GO_CC	GO:0044853	plasma membrane raft	112	23	1	CD36,ATP1A2,TFPI,PTCH1,KCNMA1,MYOF,GASK1A,ORAI1,LRRK2,ADCYAP1R1,ADD2,PLPP2,CD320,ATP2B4,CAVIN3,CHRNA7,JAK2,SPRED1,SMO,LRP4,NOS1AP,PRKAR2A,SRC	CD36	-0.781669	0.434409	1	FALSE	effectsize_down
GO_CC	GO:0098858	actin-based cell projection	225	47	3	ANGPT1,AMN,ESPN,CIB2,FMN2,CEACAM1,CD44,WDR34,MYO15A,DEF6,PALM,SLC6A6,IQGAP2,LRRK2,DNALI1,FARP1,TEK,TTYH1,VCAM1,SLC9A3R1,ATP6V1B2,PDGFA,ITGB1,RUFY3,VEZT,ABITRAM,MYO1B,DYNC1H1,RAPGEF3,TPRN,EPHB1,UTRN,MYO1D,STARD10,CDC42,FZD3,MPP1,OSBPL3,HOMER2,BAIAP2,NGDN,WWOX,MYO5A,EXOC4,NOS1AP,SRC,MYO6	ANGPT1,CIB2,FMN2	0.776583	0.437405	1	FALSE	effectsize_up
GO_CC	GO:0030863	cortical cytoskeleton	104	21	1	CIB2,SPTB,ANLN,PCLO,MLPH,RIMS2,COTL1,ACTN4,SPTBN4,PRKCB,CTTN,AKAP13,RAPGEF3,ACTN1,CAPZB,MPP1,EEF1A1,LLGL1,ERC1,DLG4,EPB41	CIB2	0.774085	0.43888	1	FALSE	effectsize_up
GO_CC	GO:0016459	myosin complex	57	10	1	MYH2,MYH14,MYO15A,MYO1B,MYL12B,MYO18A,MYO1D,MYO5A,MYO9A,MYO6	MYH14	0.758484	0.448162	1	FALSE	effectsize_up
GO_CC	GO:0031253	cell projection membrane	353	75	3	CD36,SHISA7,AMN,LAMP5,KCNC2,KCNC1,CEACAM1,PTCH1,MPP2,CD44,EPS8L1,SLC19A1,FAM107A,ADGRE2,TTC8,ATP2B2,KCNC3,ROM1,PALM,HIP1R,FAP,SLC6A6,PDE9A,EGFR,SLC39A6,TTYH1,TESC,ARHGEF4,SGCE,SHISA8,SLC9A3R1,PSD,IQCE,RASGRP2,ARF4,CLCN3,TAS2R4,BBIP1,TMEM67,KANK1,MAPT,AQP1,PRKCB,BBS1,ITGB1,VEZT,MACF1,ERBB2,GPI,DDX58,SPRY4,CYS1,UTRN,STX4,MYO1D,RAB8A,APPL2,FGD5,CLTB,SLC26A6,EVC2,GABBR1,SMO,EPB41L3,SH3YL1,GNA12,EEF1A…	CD36,SHISA7,MPP2	0.754489	0.450555	1	FALSE	effectsize_up
GO_CC	GO:0043197	dendritic spine	171	54	5	SHISA7,ATP1A2,KCNA4,PPFIA2,LAMA2,FBXO2,LRRC4,PALMD,MPP2,RGS14,DGKI,ATP2B2,KCNC3,SHANK1,PALM,HIP1R,GRIN2A,FARP1,ARHGAP44,CRIPT,SHISA8,PSD,SYT11,ARF4,PRRT2,MAPT,ITGB1,CTTN,SRGAP2,MAP1B,DNAJB1,STX4,ANKS1B,APBA2,RAB8A,MTMR2,CDC42,HOMER1,BAIAP2,LZTS3,GABBR1,ARHGAP33,GIPC1,ABHD17A,KIF3B,CTNND1,KCND1,STRN4,STRN,ASAP1,DIP2A,DLG4,APBA1,DTNBP1	SHISA7,PPFIA2,LAMA2,LRRC4,MPP2	0.742649	0.457694	1	FALSE	effectsize_up
GO_CC	GO:0044309	neuron spine	173	54	5	SHISA7,ATP1A2,KCNA4,PPFIA2,LAMA2,FBXO2,LRRC4,PALMD,MPP2,RGS14,DGKI,ATP2B2,KCNC3,SHANK1,PALM,HIP1R,GRIN2A,FARP1,ARHGAP44,CRIPT,SHISA8,PSD,SYT11,ARF4,PRRT2,MAPT,ITGB1,CTTN,SRGAP2,MAP1B,DNAJB1,STX4,ANKS1B,APBA2,RAB8A,MTMR2,CDC42,HOMER1,BAIAP2,LZTS3,GABBR1,ARHGAP33,GIPC1,ABHD17A,KIF3B,CTNND1,KCND1,STRN4,STRN,ASAP1,DIP2A,DLG4,APBA1,DTNBP1	SHISA7,PPFIA2,LAMA2,LRRC4,MPP2	0.742649	0.457694	1	FALSE	effectsize_up
GO_CC	GO:0000776	kinetochore	170	48	0	CENPF,SPC24,NUF2,MAD1L1,KNL1,RASSF2,ITGB3BP,BUB1B,SPAG5,SUGT1,ZWINT,MTCL1,DYNC1LI2,CENPE,DYNC1I1,CHMP5,LRWD1,NUP107,CENPC,DCTN3,KNSTRN,ZNF207,NUP160,SMARCA4,CENPO,SPDL1,DSN1,PMF1,RANGAP1,CENPH,SPOUT1,DYNC1LI1,KAT2B,INCENP,AHCTF1,NDEL1,CHMP1B,NUP43,ORC2,PINX1,SEPTIN7,SS18L1,TPR,CHMP7,SMC1A,MTBP,DCTN1,PSEN2		0.732636	0.46378	1	FALSE	effectsize_up
GO_CC	GO:0019898	extrinsic component of membrane	177	33	2	GNAT3,PIK3C2G,FBXO2,GNG13,GNAZ,CDH11,GNG2,GFRA2,CNKSR2,MYD88,FARP1,SCRIB,GNAL,ARHGEF40,SNAP91,COQ6,ATP6V1B2,JAK3,GNAI1,GNB1,JAK2,GNAO1,PIK3C3,TAMM41,IRAK4,BECN1,GNA12,UVRAG,CTNND1,WDR45B,CDH24,DLG4,WIPI2	GNAT3,GNAZ	-0.730634	0.465003	1	FALSE	effectsize_down
GO_CC	GO:0000791	euchromatin	61	13	0	JUN,PELP1,UHRF1,HIST1H1C,KLF4,JAK2,RBMX,SP1,RRP1B,WDR61,SETD5,DNMT3A,TRIM24		0.72715	0.467134	1	FALSE	effectsize_up
GO_CC	GO:0005793	endoplasmic reticulum-Golgi intermediate compartment	133	36	0	LAMP5,CNIH3,CTSC,ASPSCR1,CD59,UGGT2,P4HB,SLC35C2,GOLGB1,RAB6B,TMED2,LMAN1,TMED10,ROBO1,MYO18A,MPPE1,TMEM199,TAP2,MGAT4B,TRAPPC5,IST1,SEC22B,RER1,ERGIC2,GOSR2,SMO,UGGT1,UVRAG,ERP44,DDHD2,TRIP11,ECPAS,TBC1D20,CNIH4,MGAT4A,BCAP31		-0.714556	0.474883	1	FALSE	effectsize_down
GO_CC	GO:0005741	mitochondrial outer membrane	219	35	1	MGARP,ACSL5,PGRMC1,ARMCX2,LRRK2,RMDN3,BCL2L11,CASP8,CYB5A,ACSL1,TAZ,NLRX1,CPT1B,SEPTIN4,THG1L,MOAP1,SYNJ2BP,MARCH5,HINT2,ATAD1,GPAM,QTRT2,FOXO3,RNF185,UFL1,SPART,MTERF3,CYB5B,ABCB6,BECN1,CISD1,VPS13A,SPIRE1,IMMT,KRAS	MGARP	-0.704536	0.481099	1	FALSE	effectsize_down
GO_CC	GO:0070382	exocytic vesicle	234	64	7	PENK,SYT3,LAMP5,PPFIA2,RNF112,MME,ATP6V0E2,ROGDI,MAL2,AMPH,MYOF,IGF1,DGKI,SLC18A2,LRRK2,RAB3B,GRIN2A,SYT11,SYP,SYPL2,CLCN3,PRRT2,RABAC1,PTPRN2,BRSK1,SNAP91,ATP6V1B2,SEPTIN4,STX7,ATP2B1,NCSTN,VAMP2,RAB40B,ATP6V1G1,SCAMP5,SYNGR1,STX16,SYT17,RAB5B,ATP6V0C,RAB8A,MTMR2,TOR1A,CLTB,DISC1,GABBR1,GIPC1,CDK16,DMXL2,NDEL1,RAB3A,PICK1,SYN2,RAB3IP,STX2,LAMP1,SEMA4C,RAB10,SEPTIN8,DLG4,APBA1,DNAJC5,DTNBP1,PSEN2	PENK,SYT3,PPFIA2,RNF112,ATP6V0E2,ROGDI,AMPH	0.70428	0.481259	1	FALSE	effectsize_up
GO_CC	GO:0045334	clathrin-coated endocytic vesicle	93	18	0	CEMIP,SGIP1,WNT5A,CHRM2,EGFR,VAMP2,HBEGF,AP2S1,VAMP3,CLTC,CLTB,IGF2R,HLA-DRB1,CLTCL1,AP2A2,FZD5,AP2B1,MYO6		-0.698396	0.48493	1	FALSE	effectsize_down
GO_CC	GO:0016529	sarcoplasmic reticulum	75	15	0	KLHL41,THBS4,P3H2,THBS1,RYR3,TMEM38A,SGCD,CAMK2B,RTN2,JPH1,SLC2A4,SLC30A7,CAMK2D,NOS1AP,CAMK2G		-0.697885	0.485249	1	FALSE	effectsize_down
GO_CC	GO:0098800	inner mitochondrial membrane protein complex	162	12	0	FOXRED1,MCUB,SLC25A6_1,BCS1L,ROMO1,NDUFB4,TIMM29,DMAC1,MICU2,COX7A2L,AFG3L2,IMMT		-0.692179	0.488825	1	FALSE	effectsize_down
GO_CC	GO:0005912	adherens junction	188	51	1	CTNND2,CCDC85B,CEACAM1,PRICKLE4,CDH11,HMCN1,LIN7B,CAMSAP3,PDLIM1,AJAP1,BAIAP2L1,TNK2,SCRIB,NDRG1,TSPAN33,MPP3,SPTBN4,NPHP1,DLG5,VEZT,PVR,FRS2,CCDC85A,ARVCF,LIN7A,KLHL24,NECTIN1,PKP4,AHI1,NIBAN2,TMOD3,TJP1,TBCD,EIF4G2,BAIAP2,SH3BP1,VEGFA,CYTH2,CYTH1,CTNND1,LLGL1,PTPRM,CYTH3,CD99L2,RAB10,FER,CDH24,DLG4,TNKS1BP1,WNK3,DLG3	PRICKLE4	0.688079	0.491403	1	FALSE	effectsize_up
GO_CC	GO:0005739	mitochondrion	1666	320	14	AIFM3,SUGCT,TMEM160,ACADL,HMGN5,MGARP,GJA1,PLIN5,CYP1B1,OGDHL,MMP2,RGS2,ACSL5,TRIM34,METAP1D,TP53,UCP2,CRYM,SLC25A22,NR4A1,ARHGAP11B,PGRMC1,CLIC5,SLC25A26,NTHL1,IFI6,FAM173A,NSUN3,FOXRED1,ACSS3,D2HGDH,COX10,SLC27A3,ARL2,ELK1,TMEM135,HIP1R,TXNRD1,NDFIP2,RAB29,PPM1J,MRPL45,ADCK2,ABCB8,MTIF3,PYROXD2,ARMCX2,C16orf91,BLID,CASP4,LRRK2,MAPK8IP1,SAMD9L,BCKDHB,SUCLG2,VARS2,FEN1,MCUB,ADHFE1,SLC25A6_1,HIF3A…	AIFM3,SUGCT,TMEM160,HMGN5,MGARP,GJA1,TRIM34,METAP1D,TP53,SLC25A26,NSUN3,D2HGDH,RAB29,SUCLG2	-0.687767	0.491599	1	FALSE	effectsize_down
GO_CC	GO:0015629	actin cytoskeleton	509	113	7	MYH2,MYH14,LSP1,ESPN,TNNT1,CIB2,FMN2,SPTB,PRICKLE4,AMPH,ABLIM1,FAM107A,PAWR,MYO15A,ANLN,TSPAN5,SRCIN1,SYNPO2,CLIC5,RAC3,USH1G,ROR1,PDLIM1,LIMD2,MLPH,TFPT,IQGAP2,DAAM1,CORO2B,ADD2,COTL1,MICALL2,IQCG,TEK,VCAM1,SAMD14,TSC1,BAIAP2L1,SLC9A3R1,DST,PTPN12,CNN2,GABARAP,MSRA,CAPG,EFR3B,PARVA,ACTN4,DOCK5,TAX1BP3,ANKRD23,TNS3,ILK,SPTBN4,ACTR10,PRKCB,MARCKS,CTTN,DDR2,AKAP13,MYO1B,MACF1,TLNRD1,DDX58,RAPGEF3,D…	MYH14,LSP1,CIB2,FMN2,PRICKLE4,AMPH,PTPN12	0.67858	0.497404	1	FALSE	effectsize_up
GO_CC	GO:0031252	cell leading edge	424	114	3	SHISA7,STMN2,LAMP5,KCNC2,DUOX2,KLHL41,KCNC1,DUOX1,MPP2,CD44,AMPH,ABLIM1,EPS8L1,FAM107A,TLR4,ADGRE2,ATP2B2,RAC3,KCNC3,SH3RF1,HIP1R,FAP,IQGAP2,PDE9A,EGFR,NHS,SLC39A6,TESC,ARHGEF4,TSC1,SGCE,LMO4,ARHGAP44,SHISA8,SLC9A3R1,PSD,DST,NEDD9,SCRIB,RASGRP2,CDC42BPG,ARF4,CAPG,CLCN3,PARVA,KANK1,BRK1,MAPT,ILK,P4HB,ATP6V1B2,PHPT1,ITGB1,RUFY3,CTTN,VEZT,ABITRAM,MACF1,SRGAP2,ERBB2,APBB1,DDX58,RAPGEF3,ACTN1,SPRY4,AM…	SHISA7,MPP2,AMPH	-0.665703	0.505601	1	FALSE	effectsize_down
GO_CC	GO:0005903	brush border	107	18	2	CD36,MYH14,AMN,ESPN,MME,ENPEP,SLC19A1,ADD3,SLC9A3R1,AQP1,PRKCB,MYO1B,ACTN1,MYL12B,MYO1D,CAPZB,SLC26A6,GNA12	CD36,MYH14	0.656161	0.511721	1	FALSE	effectsize_up
GO_CC	GO:0031234	extrinsic component of cytoplasmic side of plasma membrane	49	13	2	GNAT3,GNG13,GNAZ,GNG2,MYD88,GNAL,JAK3,GNAI1,GNB1,JAK2,GNAO1,GNA12,DLG4	GNAT3,GNAZ	0.647985	0.516995	1	FALSE	effectsize_up
GO_CC	GO:0030669	clathrin-coated endocytic vesicle membrane	75	14	0	SGIP1,WNT5A,CHRM2,EGFR,VAMP2,HBEGF,AP2S1,VAMP3,CLTC,IGF2R,HLA-DRB1,AP2A2,FZD5,AP2B1		-0.645895	0.518347	1	FALSE	effectsize_down
GO_CC	GO:0000502	proteasome complex	62	15	0	PSMA6,PSMF1,ZFAND2B,PSME1,PSMC6,PSMA3,UBQLN4,TXNL1,PAAF1,PSMD5,PSMC1,PSMD11,ECPAS,PSMD4,PSMA2		-0.643295	0.520033	1	FALSE	effectsize_down
GO_CC	GO:0005902	microvillus	96	21	2	ANGPT1,AMN,ESPN,FMN2,CEACAM1,CD44,SLC6A6,IQGAP2,LRRK2,TEK,VCAM1,SLC9A3R1,ATP6V1B2,PDGFA,MYO1B,RAPGEF3,MYO1D,STARD10,WWOX,EXOC4,MYO6	ANGPT1,FMN2	-0.638814	0.522944	1	FALSE	effectsize_down
GO_CC	GO:0099568	cytoplasmic region	298	63	3	GNAT3,MGARP,CENPF,GLI1,RSPH1,WDR34,KIF4A,CAMSAP3,PCLO,TUBB4A,RIMS2,HIP1R,KIF5A,LRRK2,DNALI1,DST,GABARAP,KIF1A,TRIM46,MAPT,CCDC40,ACTR10,SPATA7,GNAI1,BBS1,AP3M2,TCHP,NME7,DYNC1H1,PIK3C3,BLOC1S5,ACTR1A,DNAL1,EFHC1,CCSAP,RANGAP1,MAP1A,CLTB,BAIAP2,HSBP1,NDEL1,ATG5,KIF3B,ABHD12,BLOC1S6,SEPTIN7,IFT140,KIF3A,GLI3,CTBP1,CTNND1,TOGARAM1,CDKL5,ATG7,GPSM2,PRKAR2A,ERC1,AGTPBP1,DLG4,STAU2,DCTN1,SPAST,DTNBP1	GNAT3,MGARP,AP3M2	0.637446	0.523835	1	FALSE	effectsize_up
GO_CC	GO:0005801	cis-Golgi network	74	15	1	RAB29,SLC10A7,GOLGA8H,SCFD1,COG3,SLC35C2,GOLGA8T,GOLGA5,GOLGB1,TMED10,GOLGA8A,MPPE1,YIPF6,TRIP11,UBXN2A	RAB29	-0.632616	0.526984	1	FALSE	effectsize_down
GO_CC	GO:0000781	chromosome, telomeric region	172	43	3	HIST1H4I,HIST1H4E,MCM2,POLD1,RECQL4,SMC6,TELO2,EID3,SP100,SLF2,RTEL1,FEN1,WRNIP1,ATR,STN1,XRCC5,SLX4,H3F3B,LRWD1,RPA2,EZH2,HIST1H4C,SUN2,MCM3,ATM,MCM4,PARP1,MCM6,DHX36,RBBP4,TNKS2,MRE11,ORC2,POLR2B,PINX1,PCNA,APEX1,ATF7,UPF1,PPP1R10,MCM5,RNF8,NSMCE4A	MCM2,SMC6,WRNIP1	0.630365	0.528456	1	FALSE	effectsize_up
GO_CC	GO:0090543	Flemming body	34	11	0	IL16,ANKRD45,RACGAP1,ZFYVE19,CAPG,KIF23,IST1,CNTRL,EXOC1,EXOC4,NUP62		0.6275	0.530332	1	FALSE	effectsize_up
GO_CC	GO:0055037	recycling endosome	204	39	2	MCOLN2,LAMP5,MELTF,CMTM6,RAB29,MICALL2,ARHGAP44,SYT11,NDRG1,TPP1,CLCN3,DENND6B,SORL1,DYNC1I1,ITGB1,STX7,COMMD1,B2M,SCAMP5,AP1G1,RAB8A,VAMP3,FZD7,DYNC1LI1,ABHD17A,TMUB1,MYO5A,RAB11FIP3,RNF11,RELCH,VPS16,PLEKHJ1,RAB10,LMTK2,RAB11FIP1,RAB4A,ITSN1,RABGEF1,TBC1D12	MCOLN2,RAB29	-0.627141	0.530567	1	FALSE	effectsize_down
GO_CC	GO:0044291	cell-cell contact zone	73	18	1	ATP1A2,GJA1,PCDH9,DES,SCN4B,DSG2,AJAP1,SCRIB,ANKRD23,SPTBN4,OBSL1,ITGB1,FGFRL1,SCN1B,ACTN1,NECTIN1,PKP4,TMEM65	GJA1	0.620266	0.535083	1	FALSE	effectsize_up
GO_CC	GO:0030665	clathrin-coated vesicle membrane	138	34	1	ATP6V0E2,CEMIP,SGIP1,WNT5A,CHRM2,SLC18A2,HIP1R,EGFR,AP1S3,SYT11,DAB2,ATP6V1B2,VAMP2,HBEGF,AP2S1,AP1G1,ATP6V0C,VAMP3,CLTC,CLTB,IGF2R,HLA-DRB1,CLTCL1,RAB3A,AP2A2,SYNRG,DBNL,FZD5,AP2B1,AFTPH,DENND1A,MYO6,DNAJC5,HIP1	ATP6V0E2	-0.615178	0.538437	1	FALSE	effectsize_down
GO_CC	GO:0034707	chloride channel complex	56	11	1	GABRR1,CLIC6,CLIC2,CLIC5,TTYH1,OSTM1,GABRB3,MFSD8,TTYH2,PACC1,SLC26A6	GABRR1	-0.603684	0.546054	1	FALSE	effectsize_down
GO_CC	GO:0031594	neuromuscular junction	74	16	2	LAMA2,CIB2,DES,SERPINE2,ACHE,SNTA1,SYP,STX1B,ITGB1,ERBB2,UTRN,SYNGR1,LRP4,DLG4,DNAJC5,DLG3	LAMA2,CIB2	0.602936	0.546551	1	FALSE	effectsize_up
GO_CC	GO:0008021	synaptic vesicle	215	59	6	PENK,LAMP5,PPFIA2,RNF112,MME,ATP6V0E2,ROGDI,MAL2,AMPH,MYOF,DGKI,SLC18A2,LRRK2,RAB3B,GRIN2A,SYT11,SYP,SYPL2,CLCN3,PRRT2,RABAC1,PTPRN2,BRSK1,SNAP91,ATP6V1B2,SEPTIN4,STX7,ATP2B1,NCSTN,VAMP2,RAB40B,ATP6V1G1,SCAMP5,SYNGR1,STX16,RAB5B,ATP6V0C,RAB8A,MTMR2,TOR1A,CLTB,DISC1,GABBR1,GIPC1,CDK16,DMXL2,NDEL1,RAB3A,PICK1,SYN2,STX2,LAMP1,SEMA4C,SEPTIN8,DLG4,APBA1,DNAJC5,DTNBP1,PSEN2	PENK,PPFIA2,RNF112,ATP6V0E2,ROGDI,AMPH	0.585836	0.557986	1	FALSE	effectsize_up
GO_CC	GO:0030666	endocytic vesicle membrane	204	54	3	CD36,WNT7B,WNT6,ATP6V0E2,CSF3R,CACNG8,PTCH1,SGIP1,WNT5A,CHRM2,ENTPD7,CAMK2B,RILP,EGFR,MDM2,WLS,VAMP2,MSR1,B2M,HBEGF,PIK3C3,ATP6V0A2,STX4,AP2S1,TCIRG1,ATP6V0C,RAB8A,VAMP3,APPL2,TAP2,CLTC,IGF2R,HLA-DRB1,SCARF1,DYNC1LI1,SEC22B,COLEC12,RAB9B,CAMK2D,RAB22A,SMO,ATG5,AP2A2,PICK1,RAB11FIP3,LAMP1,FZD5,DNM2,AP2B1,RAB10,CAMK2G,OCRL,RAB11FIP1,DLG4	CD36,WNT7B,ATP6V0E2	-0.579453	0.562284	1	FALSE	effectsize_down
GO_CC	GO:0035097	histone methyltransferase complex	70	16	1	PAGR1,PHF19,PELP1,WDR5B,SENP3,SETD1A,EZH2,HDAC9,MTF2,TAF9,RBBP4,EED,PRDM4,PHF20,TAF6,TRIM37	PAGR1	0.577141	0.563844	1	FALSE	effectsize_up
GO_CC	GO:0035579	specific granule membrane	91	20	1	CD36,CLEC5A,CEACAM1,PGRMC1,SLC2A3,TRPM2,PLAU,CMTM6,CD59,HMOX2,TMC6,TMEM30A,TSPAN14,ORMDL3,MLEC,LAMTOR2,DEGS1,STK10,DGAT1,DNAJC5	CD36	-0.566994	0.570718	1	FALSE	effectsize_down
GO_CC	GO:0005811	lipid droplet	104	20	0	PLIN5,FABP4,PLIN4,AQP7,TMEM135,RBP1,FIG4,TSC1,GIMAP7,GIMAP2,STARD13,EDA,PITPNM1,METTL7A,RAB5C,OSBPL2,SPART,VPS13A,BCAP31,SPAST		-0.555129	0.578806	1	FALSE	effectsize_down
GO_CC	GO:0032040	small-subunit processome	74	15	1	FCF1,RCL1,LOC102724159,RPS8,NOL7,XRCC5,RPS13,FBL,IMP3,UTP18,RPS6,NGDN,RRP7A,UTP20,WDR43	FCF1	-0.548161	0.583581	1	FALSE	effectsize_down
GO_CC	GO:0005884	actin filament	119	25	1	ESPN,PRICKLE4,PAWR,RAC3,PDLIM1,TFPT,COTL1,TEK,TSC1,SPTBN4,CTTN,MYO1B,GAS2L1,ACTN1,AMOT,DIAPH2,CORO1B,MYO5A,MYO9A,SRC,DUSP22,SPECC1L,MYO6,DIAPH1,CARMIL1	PRICKLE4	-0.533012	0.594025	1	FALSE	effectsize_down
GO_CC	GO:0014704	intercalated disc	51	12	1	ATP1A2,GJA1,DES,SCN4B,DSG2,ANKRD23,SPTBN4,OBSL1,ITGB1,SCN1B,ACTN1,TMEM65	GJA1	0.529392	0.596533	1	FALSE	effectsize_up
GO_CC	GO:0043228	non-membrane-bounded organelle	5820	1174	53	GNAT3,MYH2,ONECUT3,TBX15,IGFN1,KRT17,BIRC7,RFX8,FOXE1,DNAAF3,YPEL4,MYH14,HES2,GRID2IP,EVPL,EBF2,INA,PITX1,S100A8,CDKN2A,S100A9,ESRRG,PRAME,MEIOB,LSP1,FOSB,TTN,ESPN,HMGN5,EGR3,CHAF1A,APOD,REEP2,DCX,SH3GL3,TCF21,TNNT1,HOXC10,ATF3,CIB2,PDE4D,TRIM54,GJA1,E2F1,FMN2,CCDC102B,HIST1H4I,PLIN5,CEMIP,KLHL41,HIST1H2AI,SP6,PRDM1,NAV3,HOXC8,HIST1H4E,KIF18B,MTUS2,CCDC88B,VENTX,HMGA2,HAUS7,CHAF1B,RORB,CCDC85B,TW…	GNAT3,ONECUT3,TBX15,IGFN1,RFX8,FOXE1,DNAAF3,YPEL4,MYH14,HES2,GRID2IP,INA,CDKN2A,LSP1,HMGN5,CHAF1A,REEP2,SH3GL3,CIB2,PDE4D,GJA1,E2F1,FMN2,CCDC102B,HAUS7,CHAF1B,OBSCN,MCM2,PRC1,WBP2NL,PRICKLE4,MPP2,ZBTB38,AMPH,CEP131,TP53,EFCAB2,ALPK1,IP6K2,FEZ1,SMC6,NSUN3,FCF1,RAB29,PTPN21,LYST,INTS4,SRSF2,UVSSA,PTPN12,WRNIP1,PDE6D,CDK8	0.518385	0.60419	1	FALSE	effectsize_up
GO_CC	GO:0043232	intracellular non-membrane-bounded organelle	5819	1174	53	GNAT3,MYH2,ONECUT3,TBX15,IGFN1,KRT17,BIRC7,RFX8,FOXE1,DNAAF3,YPEL4,MYH14,HES2,GRID2IP,EVPL,EBF2,INA,PITX1,S100A8,CDKN2A,S100A9,ESRRG,PRAME,MEIOB,LSP1,FOSB,TTN,ESPN,HMGN5,EGR3,CHAF1A,APOD,REEP2,DCX,SH3GL3,TCF21,TNNT1,HOXC10,ATF3,CIB2,PDE4D,TRIM54,GJA1,E2F1,FMN2,CCDC102B,HIST1H4I,PLIN5,CEMIP,KLHL41,HIST1H2AI,SP6,PRDM1,NAV3,HOXC8,HIST1H4E,KIF18B,MTUS2,CCDC88B,VENTX,HMGA2,HAUS7,CHAF1B,RORB,CCDC85B,TW…	GNAT3,ONECUT3,TBX15,IGFN1,RFX8,FOXE1,DNAAF3,YPEL4,MYH14,HES2,GRID2IP,INA,CDKN2A,LSP1,HMGN5,CHAF1A,REEP2,SH3GL3,CIB2,PDE4D,GJA1,E2F1,FMN2,CCDC102B,HAUS7,CHAF1B,OBSCN,MCM2,PRC1,WBP2NL,PRICKLE4,MPP2,ZBTB38,AMPH,CEP131,TP53,EFCAB2,ALPK1,IP6K2,FEZ1,SMC6,NSUN3,FCF1,RAB29,PTPN21,LYST,INTS4,SRSF2,UVSSA,PTPN12,WRNIP1,PDE6D,CDK8	0.518385	0.60419	1	FALSE	effectsize_up
GO_CC	GO:0005776	autophagosome	119	24	0	LRRK2,PIP4K2C,TP53INP1,GABARAP,RAB24,CHMP5,ATG4B,TP53INP2,PRKD1,UBQLN4,PIK3C3,VPS11,HLA-DRB1,CHMP1B,ATG5,TM9SF1,BECN1,LAMP1,UVRAG,VPS16,NBR1,CHMP7,MYO6,TBC1D12		-0.509549	0.610367	1	FALSE	effectsize_down
GO_CC	GO:0099738	cell cortex region	38	11	0	PCLO,RIMS2,GNAI1,TCHP,ACTR1A,CLTB,CTBP1,CTNND1,GPSM2,ERC1,DCTN1		0.507066	0.612109	1	FALSE	effectsize_up
GO_CC	GO:0000792	heterochromatin	81	25	1	CDKN2A,HMGA2,CHD5,RING1,CBX8,UHRF1,MBD3,DNMT1,WDR76,LRWD1,EZH2,CENPC,FLYWCH1,SMARCAD1,CENPB,KDM4A,RRP1B,INCENP,ORC2,RRP8,SMARCA5,DNMT3A,TNKS1BP1,MORC2,BAZ1B	CDKN2A	0.505413	0.613268	1	FALSE	effectsize_up
GO_CC	GO:0042470	melanosome	112	26	1	RAB29,GGH,SLC1A5,TPP1,CAPG,PDIA4,P4HB,ATP6V1B2,ITGB1,NCSTN,TMED10,RPN1,SYNGR1,RAB5B,RAB5C,CLTC,SEC22B,BACE2,ABCB6,MYO5A,GANAB,LAMP1,SGSM2,ANKRD27,DNAJC5,DTNBP1	RAB29	-0.5036	0.614543	1	FALSE	effectsize_down
GO_CC	GO:0048770	pigment granule	112	26	1	RAB29,GGH,SLC1A5,TPP1,CAPG,PDIA4,P4HB,ATP6V1B2,ITGB1,NCSTN,TMED10,RPN1,SYNGR1,RAB5B,RAB5C,CLTC,SEC22B,BACE2,ABCB6,MYO5A,GANAB,LAMP1,SGSM2,ANKRD27,DNAJC5,DTNBP1	RAB29	-0.5036	0.614543	1	FALSE	effectsize_down
GO_CC	GO:0005768	endosome	1058	226	12	ATP1A2,STMN2,AMN,FGFR4,SYT3,MCOLN2,LAMP5,CCDC154,SH3GL3,RNF112,MME,ATP6V0E2,ABCG4,DKK1,ZDHHC11,MELTF,ARHGAP10,MR1,DIO3,PARM1,ATP8A2,TAB3,TMEM59,TLR4,KIFC1,TMEM9B,CLVS2,CMTM6,MYD88,NDFIP2,RAB29,RILP,RND2,RUSC1,CTSK,RHOBTB1,LRRK2,FIG4,ADCYAP1R1,EGFR,RAB3B,SAMD9L,PLPP2,MICALL2,RAB33B,VCAM1,SPG21,ZFYVE26,ARHGAP44,ARRDC4,ARRDC3,AP1S3,ITM2B,WDR83,TNK2,SYT11,SLC15A3,DERL2,NDRG1,TPP1,CLCN3,RABEP2,MON1B,A…	FGFR4,SYT3,MCOLN2,CCDC154,SH3GL3,RNF112,ATP6V0E2,ABCG4,MR1,TMEM59,RAB29,AP3M2	-0.503554	0.614575	1	FALSE	effectsize_down
GO_CC	GO:0035770	ribonucleoprotein granule	271	54	1	INA,ANKRD34B,NFKBIZ,ZFP36,GHR,PRKAA2,POLI,PSMA6,LSM3,FAM184A,FASTKD1,SAMD4A,FASTKD2,MAPT,DYNC1I1,TBRG4,CIRBP,APOBEC3D,MCRIP1,TRIM5,FASTK,NXF1,TIA1,TARDBP,DAZAP2,EIF3B,TRUB2,LSM4,DHX36,DDX19A,RBM4,CDC42,RPS6,HNRNPK,PABPC5,TNRC6B,NBDY,EIF2S1,CNOT1,XRN1,DCP1A,TUT4,YTHDF1,EIF4E2,PUM1,SYMPK,UPF1,CDK9,DYRK3,EIF4ENIF1,PSMA2,PRRC2C,STAU2,ZC3H12B	INA	-0.501944	0.615707	1	FALSE	effectsize_down
GO_CC	GO:0036464	cytoplasmic ribonucleoprotein granule	254	48	1	INA,ANKRD34B,NFKBIZ,ZFP36,GHR,PRKAA2,POLI,PSMA6,LSM3,FAM184A,SAMD4A,MAPT,DYNC1I1,CIRBP,APOBEC3D,MCRIP1,TRIM5,NXF1,TIA1,TARDBP,DAZAP2,EIF3B,LSM4,DHX36,DDX19A,RBM4,CDC42,RPS6,HNRNPK,PABPC5,TNRC6B,NBDY,EIF2S1,CNOT1,XRN1,DCP1A,TUT4,YTHDF1,EIF4E2,PUM1,UPF1,CDK9,DYRK3,EIF4ENIF1,PSMA2,PRRC2C,STAU2,ZC3H12B	INA	-0.499529	0.617406	1	FALSE	effectsize_down
GO_CC	GO:0030667	secretory granule membrane	317	68	3	CD36,CLEC5A,DCST2,MME,ITGA2B,MOXD1,CEACAM1,CD44,ABCC4,SLC18A2,PGRMC1,SLC2A3,PAM,TRPM2,TYROBP,PLAU,CMTM6,RND2,IQGAP2,RHOF,RAB24,KIF1A,DDOST,LGALS3,PTPRN2,CD59,HMOX2,TMX3,CPE,FCGR2A,TMC6,TMEM30A,NFASC,NCSTN,VAMP2,PCDH7,TSPAN14,ORMDL3,MLEC,LHFPL2,TMED2,LAMTOR2,TMED10,SYNGR1,CCDC136,PRCP,TCIRG1,RAB5B,ATP6V0C,DEGS1,RAB5C,IGF2R,DYNC1LI1,STK10,ANXA7,MAGT1,DGAT1,RAB9B,RAB3A,AP2A2,DNAJC13,LAMP1,TRIP11,RAB…	CD36,DCST2,ITGA2B	-0.494325	0.621077	1	FALSE	effectsize_down
GO_CC	GO:0036064	ciliary basal body	172	47	1	CENPF,CEP131,WDR34,TTC8,USH1G,CAMSAP3,RILP,KIF7,DAAM1,SPAG5,NEDD9,KIAA0586,TBC1D31,RABEP2,FBF1,IFT80,MKS1,CEP250,SPATA7,DLG5,RILPL1,RILPL2,OFD1,CFAP410,IFT46,ARMC9,AHI1,RAB8A,BBOF1,C2CD3,CCSAP,RPGR,DISC1,IFT81,CYLD,IFT140,BBS4,FAM92A,TOGARAM1,CDKL5,CAMSAP2,FAM161A,ARHGAP35,ERC1,NPHP4,TTBK2,DCTN1	CEP131	0.485238	0.627507	1	FALSE	effectsize_up
GO_CC	GO:0032838	plasma membrane bounded cell projection cytoplasm	260	52	3	GNAT3,MGARP,CENPF,GLI1,RSPH1,WDR34,KIF4A,CAMSAP3,TUBB4A,HIP1R,KIF5A,LRRK2,DNALI1,DST,GABARAP,KIF1A,TRIM46,MAPT,CCDC40,ACTR10,SPATA7,BBS1,AP3M2,NME7,DYNC1H1,PIK3C3,BLOC1S5,DNAL1,EFHC1,CCSAP,RANGAP1,MAP1A,BAIAP2,HSBP1,NDEL1,ATG5,KIF3B,ABHD12,BLOC1S6,SEPTIN7,IFT140,KIF3A,GLI3,TOGARAM1,CDKL5,ATG7,PRKAR2A,AGTPBP1,DLG4,STAU2,SPAST,DTNBP1	GNAT3,MGARP,AP3M2	0.481775	0.629965	1	FALSE	effectsize_up
GO_CC	GO:0005930	axoneme	171	24	1	GNAT3,CENPF,GLI1,RSPH1,WDR34,CAMSAP3,TUBB4A,DNALI1,GABARAP,CCDC40,SPATA7,BBS1,NME7,PIK3C3,DNAL1,EFHC1,CCSAP,ATG5,SEPTIN7,IFT140,GLI3,TOGARAM1,ATG7,PRKAR2A	GNAT3	0.463474	0.643025	1	FALSE	effectsize_up
GO_CC	GO:0097014	ciliary plasm	172	24	1	GNAT3,CENPF,GLI1,RSPH1,WDR34,CAMSAP3,TUBB4A,DNALI1,GABARAP,CCDC40,SPATA7,BBS1,NME7,PIK3C3,DNAL1,EFHC1,CCSAP,ATG5,SEPTIN7,IFT140,GLI3,TOGARAM1,ATG7,PRKAR2A	GNAT3	0.463474	0.643025	1	FALSE	effectsize_up
GO_CC	GO:0005769	early endosome	427	97	5	LAMP5,CCDC154,SH3GL3,MME,DKK1,MELTF,MR1,PARM1,TLR4,KIFC1,TMEM9B,CLVS2,CMTM6,RAB29,RND2,RUSC1,FIG4,EGFR,SAMD9L,PLPP2,VCAM1,ZFYVE26,ARRDC4,ARRDC3,AP1S3,DERL2,CLCN3,RABEP2,DOP1B,SORL1,MAGEL2,WLS,PI4K2B,NRP1,TMEM30A,SNX8,STAM2,STX7,AP3M2,NCSTN,NIPA1,MYO1B,ERBB2,COMMD1,B2M,EPHB1,SNX4,AP4M1,AP1G1,MYO1D,WASHC4,WDFY1,RAB5B,STAM,VAMP3,DIAPH2,VPS11,WASF2,MTMR2,SNX7,APPL2,RAB5C,FGD5,MON2,IGF2R,RABGAP1L,RAB2…	CCDC154,SH3GL3,MR1,RAB29,AP3M2	-0.461992	0.644087	1	FALSE	effectsize_down
GO_CC	GO:0090734	site of DNA damage	123	34	2	TP53,SHLD1,SMC6,TIMELESS,SLF2,OARD1,ATR,WDR76,XRCC5,RPA2,PARP9,CUL5,LMNA,CHD1L,SIRT7,PARP2,UBQLN4,SMARCAD1,PARP1,SMARCAL1,MBTD1,EPC1,PNKP,UFL1,MRE11,IFFO1,SMARCA5,RNF169,ELOA,SAMHD1,UIMC1,MMS22L,RNF8,CYREN	TP53,SMC6	-0.460024	0.645499	1	FALSE	effectsize_down
GO_CC	GO:0030027	lamellipodium	202	54	0	STMN2,CD44,ABLIM1,RAC3,SH3RF1,FAP,IQGAP2,NHS,SLC39A6,TESC,TSC1,NEDD9,SCRIB,CAPG,PARVA,BRK1,ILK,P4HB,PHPT1,ITGB1,RUFY3,CTTN,ABITRAM,SRGAP2,APBB1,RAPGEF3,AMOT,STX4,SSH1,ARAP3,CAPZB,FGD1,WASF2,FGD5,BAIAP2,SH3BP1,ARPIN,CORO1B,RAB3IP,STX2,PARVB,DBNL,CTNND1,PTPRM,PIP5K1A,FER,NME2,DUSP22,CARMIL1,SCYL3,ITSN1,CDC42BPA,ARHGAP31,ARHGEF6		-0.446904	0.654944	1	FALSE	effectsize_down
GO_CC	GO:0000315	organellar large ribosomal subunit	56	11	1	NSUN3,MRPL45,MRPL11,MRPL10,MRPL23,MRPL12,GADD45GIP1,MRPL24,MRPL34,MRPL55,MRPL16	NSUN3	-0.441553	0.658813	1	FALSE	effectsize_down
GO_CC	GO:0005762	mitochondrial large ribosomal subunit	56	11	1	NSUN3,MRPL45,MRPL11,MRPL10,MRPL23,MRPL12,GADD45GIP1,MRPL24,MRPL34,MRPL55,MRPL16	NSUN3	-0.441553	0.658813	1	FALSE	effectsize_down
GO_CC	GO:0019897	extrinsic component of plasma membrane	102	22	2	GNAT3,FBXO2,GNG13,GNAZ,CDH11,GNG2,CNKSR2,MYD88,FARP1,SCRIB,GNAL,SNAP91,JAK3,GNAI1,GNB1,JAK2,GNAO1,IRAK4,GNA12,CTNND1,CDH24,DLG4	GNAT3,GNAZ	-0.43715	0.662003	1	FALSE	effectsize_down
GO_CC	GO:0000421	autophagosome membrane	57	10	0	GABARAP,CHMP5,ATG4B,PRKD1,HLA-DRB1,CHMP1B,TM9SF1,LAMP1,UVRAG,CHMP7		-0.427441	0.669058	1	FALSE	effectsize_down
GO_CC	GO:0005721	pericentric heterochromatin	30	10	0	DNMT1,LRWD1,EZH2,CENPC,FLYWCH1,CENPB,KDM4A,INCENP,SMARCA5,BAZ1B		0.402731	0.687146	1	FALSE	effectsize_up
GO_CC	GO:0008287	protein serine/threonine phosphatase complex	55	10	0	PPP2R2C,PPP4C,PPP2R1B,PPP4R3A,PDPR,PPP2R5E,PPP2R5A,PPP3R1,PPP2R2D,PPP1R10		-0.398011	0.690622	1	FALSE	effectsize_down
GO_CC	GO:1903293	phosphatase complex	55	10	0	PPP2R2C,PPP4C,PPP2R1B,PPP4R3A,PDPR,PPP2R5E,PPP2R5A,PPP3R1,PPP2R2D,PPP1R10		-0.398011	0.690622	1	FALSE	effectsize_down
GO_CC	GO:0000313	organellar ribosome	89	18	1	NSUN3,MRPL45,MRPS18B,MRPS31,MRPL11,AURKAIP1,MRPL10,MTG1,MRPL23,MRPL12,MRPS10,MRPS16,GADD45GIP1,MRPL24,MRPL34,DAP3,MRPL55,MRPL16	NSUN3	-0.397192	0.691226	1	FALSE	effectsize_down
GO_CC	GO:0005761	mitochondrial ribosome	89	18	1	NSUN3,MRPL45,MRPS18B,MRPS31,MRPL11,AURKAIP1,MRPL10,MTG1,MRPL23,MRPL12,MRPS10,MRPS16,GADD45GIP1,MRPL24,MRPL34,DAP3,MRPL55,MRPL16	NSUN3	-0.397192	0.691226	1	FALSE	effectsize_down
GO_CC	GO:0030117	membrane coat	97	27	1	SGIP1,SEC24D,SEC23A,AP1S3,ARCN1,SAR1A,AP5Z1,AP3M2,AP4S1,COPE,AP4M1,AP2S1,AP1G1,SEC31A,COPB2,CLTC,CLTB,IGF2R,CHMP1B,CLTCL1,AP2A2,SYNRG,EPS15,SEC24C,AP2B1,AFTPH,SYNJ1	AP3M2	-0.389045	0.697243	1	FALSE	effectsize_down
GO_CC	GO:0048475	coated membrane	97	27	1	SGIP1,SEC24D,SEC23A,AP1S3,ARCN1,SAR1A,AP5Z1,AP3M2,AP4S1,COPE,AP4M1,AP2S1,AP1G1,SEC31A,COPB2,CLTC,CLTB,IGF2R,CHMP1B,CLTCL1,AP2A2,SYNRG,EPS15,SEC24C,AP2B1,AFTPH,SYNJ1	AP3M2	-0.389045	0.697243	1	FALSE	effectsize_down
GO_CC	GO:0001650	fibrillar center	150	39	1	CEMIP,FOXL2NB,IP6K2,TXNRD1,NUFIP1,FAM111A,CDCA7L,SELENBP1,DAB2,BTBD10,SAMD4A,CC2D1A,TAX1BP3,ZNRF2,STN1,RPAIN,KLF6,UBTF,FBL,TCOF1,SMARCA4,WDR33,DSN1,ESRRA,RPS6KA6,KDM4A,USO1,ARHGAP33,MRPL23,YY1AP1,MAP3K14,SMARCA5,POLR1B,FOXJ2,CD3EAP,ZNF174,WDR43,PAF1,RREB1	IP6K2	-0.386832	0.698881	1	FALSE	effectsize_down
GO_CC	GO:0035869	ciliary transition zone	72	18	1	CEP131,TTC8,USH1G,CC2D2A,TMEM67,MKS1,NPHP1,SPATA7,TMEM237,CFAP410,AHI1,CCSAP,IFT140,BBS4,FAM92A,FAM161A,NPHP4,TTBK2	CEP131	-0.380179	0.703813	1	FALSE	effectsize_down
GO_CC	GO:0036126	sperm flagellum	167	19	3	CCDC189,WBP2NL,RSPH1,EFCAB2,DNALI1,IQCG,SLC9A3R1,CALM1,GABARAP,ATP2B4,SEPTIN4,AK2,CAPZB,RPGR,AK1,SLC26A6,IFT81,SEPTIN7,VPS13A	CCDC189,WBP2NL,EFCAB2	-0.366623	0.7139	1	FALSE	effectsize_down
GO_CC	GO:0097729	9+2 motile cilium	188	19	3	CCDC189,WBP2NL,RSPH1,EFCAB2,DNALI1,IQCG,SLC9A3R1,CALM1,GABARAP,ATP2B4,SEPTIN4,AK2,CAPZB,RPGR,AK1,SLC26A6,IFT81,SEPTIN7,VPS13A	CCDC189,WBP2NL,EFCAB2	-0.366623	0.7139	1	FALSE	effectsize_down
GO_CC	GO:0030496	midbody	205	65	1	CENPF,PTCH1,PRC1,IL16,KIF4A,ANLN,EML3,ASPM,NEXMIF,SPAG5,ZFYVE26,ANKRD45,MSRA,MTCL1,RACGAP1,ZFYVE19,MBD5,CAPG,MAPRE3,ERH,KIF23,CENPE,CHMP5,GNAI1,KLHL9,CENPC,DDX11,PITPNM1,DCTN3,ANKRD54,PIK3C3,PKP4,SSH1,RAB8A,CDC42,PKN1,IST1,TXNDC9,EXOC5,INCENP,SPART,CHMP1B,KIF3B,LATS1,RAB11FIP3,CNTRL,EXOC1,EXOC4,MPLKIP,CYLD,SEPTIN7,UVRAG,RCC2,CTNND1,TBCK,DNM2,EXOC3,CHMP7,URB2,KATNA1,SOGA1,RNF8,SPAST,DTNBP1,NUP62	PRC1	0.330163	0.741277	1	FALSE	effectsize_up
GO_CC	GO:0010494	cytoplasmic stress granule	91	20	0	ZFP36,PRKAA2,CIRBP,MCRIP1,NXF1,TIA1,TARDBP,DAZAP2,EIF3B,DHX36,DDX19A,RBM4,HNRNPK,PABPC5,EIF2S1,YTHDF1,PUM1,DYRK3,PRRC2C,STAU2		-0.309823	0.756695	1	FALSE	effectsize_down
GO_CC	GO:0000307	cyclin-dependent protein kinase holoenzyme complex	56	17	1	CDK5R2,CDK3,CCND2,CKS2,CDK8,CCND3,CCNJ,CDK4,CCNF,CCNL1,CDK16,CKS1B,CCNL2,PCNA,CCNK,CDK9,CDK13	CDK8	-0.29196	0.770317	1	FALSE	effectsize_down
GO_CC	GO:1904115	axon cytoplasm	64	21	2	MGARP,KIF4A,KIF5A,DST,KIF1A,TRIM46,MAPT,ACTR10,AP3M2,DYNC1H1,BLOC1S5,RANGAP1,MAP1A,HSBP1,NDEL1,KIF3B,BLOC1S6,KIF3A,AGTPBP1,SPAST,DTNBP1	MGARP,AP3M2	0.274817	0.783457	1	FALSE	effectsize_up
GO_CC	GO:0030427	site of polarized growth	169	43	3	MYH14,STMN2,LAMP5,CDK5R2,GPRIN1,PCDH9,PTCH1,RAC3,FEZ1,NEO1,LRRK2,COTL1,ZPR1,KIF21B,BOC,MAPT,RUFY3,ADGRL1,CTTN,ABITRAM,APBB1,MAP1B,STMN3,NECTIN1,SSH1,TOR1A,DISC1,ACAP3,MYO5A,KLC1,EXOC4,CYTH2,CTNND1,DNM2,CDKL5,MYO9A,LMTK2,WDR47,EXOC3,SRC,FRYL,IGHMBP2,DTNBP1	MYH14,FEZ1,NEO1	-0.263994	0.791785	1	FALSE	effectsize_down
GO_CC	GO:0099080	supramolecular complex	1415	289	10	MYH2,IGFN1,KRT17,MYH14,EVPL,INA,TTN,ESPN,REEP2,DCX,TNNT1,TRIM54,COL8A1,GJA1,KLHL41,NAV3,COL11A1,KIF18B,MTUS2,HAUS7,CAPN6,OBSCN,CENPF,SPC24,PRC1,MMP2,PRICKLE4,RSPH1,ANKRD34B,LUM,RADIL,RGS14,DES,NUF2,COL5A3,KIF4A,TPX2,EPPK1,PAWR,MAD1L1,SYNPO2,COL11A2,RAC3,NEFH,KIFC1,KIFC2,CAMSAP3,FEZ1,FBLN5,RYR3,PDLIM1,NFKBIZ,KNL1,EML3,KIF21A,RASSF2,TUBB4A,CACNA1D,TPGS1,CLMP,RTN2,KIF5A,ASPM,RUSC1,ITGB3BP,BUB1B,FAM1…	IGFN1,MYH14,INA,REEP2,GJA1,HAUS7,OBSCN,PRC1,PRICKLE4,FEZ1	0.26165	0.793591	1	FALSE	effectsize_up
GO_CC	GO:0120111	neuron projection cytoplasm	89	28	2	MGARP,KIF4A,HIP1R,KIF5A,LRRK2,DST,KIF1A,TRIM46,MAPT,ACTR10,AP3M2,DYNC1H1,BLOC1S5,RANGAP1,MAP1A,BAIAP2,HSBP1,NDEL1,KIF3B,ABHD12,BLOC1S6,KIF3A,CDKL5,AGTPBP1,DLG4,STAU2,SPAST,DTNBP1	MGARP,AP3M2	0.247638	0.804415	1	FALSE	effectsize_up
GO_CC	GO:0032391	photoreceptor connecting cilium	41	10	0	TTC8,USH1G,NPHP1,SPATA7,TMEM237,CFAP410,IFT140,BBS4,FAM161A,NPHP4		-0.245688	0.805924	1	FALSE	effectsize_down
GO_CC	GO:0019005	SCF ubiquitin ligase complex	66	14	0	FBXO2,SPSB1,FBXO17,CKS2,SPSB2,CUL5,FBXL3,CCNF,USP47,CKS1B,FBXO25,CACYBP,FBXW4,FBXO45		0.237904	0.811956	1	FALSE	effectsize_up
GO_CC	GO:0030140	trans-Golgi network transport vesicle	38	13	0	SPG21,AP1S3,SLC2A4,GOPC,TMED10,AP1G1,RAB8A,CLTC,CLTB,IGF2R,CLTCL1,SYNRG,AFTPH		-0.232611	0.816064	1	FALSE	effectsize_down
GO_CC	GO:0043596	nuclear replication fork	41	20	0	POLD1,CAMSAP3,TIMELESS,ERCC5,RPA2,MCM3,SMARCAD1,PARP1,SMARCAL1,POLD2,WDHD1,EME2,PRIM2,SMARCA5,PCNA,POLA2,POLA1,CARM1,BAZ1B,MMS22L		0.227871	0.819747	1	FALSE	effectsize_up
GO_CC	GO:0032587	ruffle membrane	100	30	0	EPS8L1,FAM107A,ADGRE2,HIP1R,FAP,PDE9A,EGFR,TESC,ARHGEF4,PSD,RASGRP2,ARF4,CLCN3,KANK1,ITGB1,MACF1,ERBB2,DDX58,SPRY4,APPL2,FGD5,SH3YL1,EEF1A1,ADAM17,CDKL5,PIP5K1A,SRC,MYO6,DIAPH1,KSR1		0.224349	0.822486	1	FALSE	effectsize_up
GO_CC	GO:0005635	nuclear envelope	496	102	3	DUSP2,PTGDS,EDNRB,NELL1,ROGDI,CEMIP,NAV3,CENPF,GNAZ,CEP131,CCND2,MYOF,NR4A1,MAD1L1,DTL,PRICKLE2,BCHE,TMEM38A,TMEM120B,EGFR,AEN,GHDC,RTEL1,PHF11,DST,LMNB2,RNF6,XPO4,PARP11,ZNF383,TMEM147,SORL1,AQP1,CHMP5,GATA6,FANCL,TMC6,TNRC18,RANBP17,NUP107,INTS1,LMNA,DTX2,SUN2,RRP12,RAB40B,NXF1,FZR1,CDK4,NUP160,DNAJC2,PARP1,UTP18,RANGAP1,OSBPL3,TNKS2,EPC1,LMNB1,TOR1A,KLHDC2,IGF2R,IST1,AHCTF1,WTAP,CHMP1B,NUP43,I…	ROGDI,GNAZ,CEP131	-0.213348	0.831056	1	FALSE	effectsize_down
GO_CC	GO:0016234	inclusion body	71	18	0	POLD1,HOXC9,SLC2A3,NEFH,HOXD3,MAPT,TDP2,PSMC6,ATXN1,STUB1,NXF1,RANGAP1,ATXN3,EPS15,BAG5,TPR,TRIM37,URB2		0.197509	0.843429	1	FALSE	effectsize_up
GO_CC	GO:0071005	U2-type precatalytic spliceosome	50	11	0	LSM3,SF3B1,PRPF38A,SNRPA1,SMU1,LSM4,WBP4,CWC27,SF3A2,SART1,DHX16		-0.192377	0.847447	1	FALSE	effectsize_down
GO_CC	GO:0071011	precatalytic spliceosome	53	11	0	LSM3,SF3B1,PRPF38A,SNRPA1,SMU1,LSM4,WBP4,CWC27,SF3A2,SART1,DHX16		-0.192377	0.847447	1	FALSE	effectsize_down
GO_CC	GO:0035861	site of double-strand break	90	25	2	TP53,SHLD1,SMC6,TIMELESS,SLF2,RPA2,LMNA,CHD1L,SIRT7,SMARCAD1,PARP1,SMARCAL1,MBTD1,EPC1,PNKP,UFL1,MRE11,IFFO1,SMARCA5,RNF169,SAMHD1,UIMC1,MMS22L,RNF8,CYREN	TP53,SMC6	-0.18215	0.855465	1	FALSE	effectsize_down
GO_CC	GO:0043073	germ cell nucleus	66	10	1	TP53,TOP2A,MLH3,DNMT1,MARCKS,YAP1,BRCA1,PCNA,TRIM24,KDM3A	TP53	-0.17192	0.8635	1	FALSE	effectsize_down
GO_CC	GO:0030286	dynein complex	54	14	0	WDR34,DNALI1,DYNC1LI2,DYNC1I1,DYNC1H1,SNX4,DNAL1,DYNC1LI1,DISC1,DYNC1I2,NUDCD3,WDR60,TPR,DCTN1		-0.165948	0.868198	1	FALSE	effectsize_down
GO_CC	GO:0030136	clathrin-coated vesicle	215	48	2	ATP6V0E2,CEMIP,SGIP1,WNT5A,CHRM2,SLC18A2,CLVS2,HIP1R,EGFR,SPG21,AP1S3,TNK2,SYT11,DAB2,RNF216,SNAP91,ATP6V1B2,SLC2A4,VAMP2,GOPC,HBEGF,TMED10,AP2S1,AP1G1,ATP6V0C,RAB8A,VAMP3,VPS11,CLTC,CLTB,IGF2R,HLA-DRB1,CLTCL1,RAB3A,AP2A2,SYNRG,DBNL,VPS16,FZD5,HEATR5B,AP2B1,AFTPH,OCRL,DENND1A,MYO6,DNAJC5,BCAP31,HIP1	ATP6V0E2,RNF216	-0.154235	0.877424	1	FALSE	effectsize_down
GO_CC	GO:0030672	synaptic vesicle membrane	128	30	2	LAMP5,ATP6V0E2,MAL2,AMPH,MYOF,DGKI,SLC18A2,LRRK2,RAB3B,SYP,SYPL2,PRRT2,PTPRN2,ATP6V1B2,ATP2B1,VAMP2,ATP6V1G1,SCAMP5,SYNGR1,STX16,RAB5B,ATP6V0C,CLTB,DMXL2,RAB3A,SYN2,SEMA4C,SEPTIN8,DNAJC5,DTNBP1	ATP6V0E2,AMPH	-0.152192	0.879035	1	FALSE	effectsize_down
GO_CC	GO:0099501	exocytic vesicle membrane	128	30	2	LAMP5,ATP6V0E2,MAL2,AMPH,MYOF,DGKI,SLC18A2,LRRK2,RAB3B,SYP,SYPL2,PRRT2,PTPRN2,ATP6V1B2,ATP2B1,VAMP2,ATP6V1G1,SCAMP5,SYNGR1,STX16,RAB5B,ATP6V0C,CLTB,DMXL2,RAB3A,SYN2,SEMA4C,SEPTIN8,DNAJC5,DTNBP1	ATP6V0E2,AMPH	-0.152192	0.879035	1	FALSE	effectsize_down
GO_CC	GO:0031461	cullin-RING ubiquitin ligase complex	186	36	0	PRAME,FBXO2,KLHL41,SPSB1,DTL,ENC1,UBE2C,BUB1B,FBXO17,RNF7,CKS2,KCTD10,ANAPC13,ANKRD9,ANAPC11,KLHL9,SPSB2,CUL5,KCTD17,COMMD1,FBXL3,KLHL24,DET1,FZR1,ANAPC2,DCAF5,CCNF,KLHDC2,USP47,CKS1B,FBXO25,KLHL8,CACYBP,FBXW4,FBXO45,DCAF6		0.150856	0.880089	1	FALSE	effectsize_up
GO_CC	GO:0016607	nuclear speck	416	115	2	RADX,IL16,CHD5,AFF2,DACH1,FAM107A,USH1G,HOXA6,SMC6,NFKBIZ,RING1,TENM1,AR,SRSF8,SRSF2,EPOR,RTEL1,HIF3A,PRKAA2,POLI,ARL6IP4,ADAMTS4,KAZN,MECOM,WT1,ASCC3,DDX5,ZNF217,SETD1A,SRSF5,MAPT,NRDE2,GLIS2,RCHY1,SF3B1,EAPP,SRSF6,SLC2A4RG,LHPP,AP5Z1,EHMT2,RBM4B,ABITRAM,LMNA,SNRPA1,APBB1,NOC3L,SIRT7,CDC40,NXF1,PPP4R3A,MBD4,DDX17,TARDBP,SRSF12,SRP54,YLPM1,ZC3H18,DAZAP2,PPP1R8,PRPF40B,SMU1,RBM19,WBP4,DHX36,SRSF1,…	SMC6,SRSF2	-0.139781	0.888833	1	FALSE	effectsize_down
GO_CC	GO:0045335	phagocytic vesicle	142	30	2	CD36,GNLY,ATP6V0E2,RILP,SYT11,CLCN3,SRGAP2,B2M,PIK3C3,ATP6V0A2,STX4,TCIRG1,STXBP4,ATP6V0C,RAB8A,VAMP3,APPL2,CDC42,TAP2,SEC22B,RAB9B,RAB22A,ATG5,BECN1,LAMP1,UVRAG,DNM2,RAB10,OCRL,RAB11FIP1	CD36,ATP6V0E2	-0.137569	0.890581	1	FALSE	effectsize_down
GO_CC	GO:0070820	tertiary granule	164	29	0	CLEC5A,CEACAM1,SLC2A3,TRPM2,PLAU,GGH,CNN2,LGALS3,PTPRN2,CD59,TMC6,NFASC,STX7,TSPAN14,B2M,LAMTOR2,METTL7A,PRCP,TCIRG1,GSDMD,ATP6V0C,TIMP2,DYNC1LI1,AP2A2,DBNL,LAMP1,SIRPA,QSOX1,DIAPH1		-0.132327	0.894725	1	FALSE	effectsize_down
GO_CC	GO:0070160	tight junction	131	34	1	EPCAM,GJA1,CLDN7,EPPK1,CLDN1,LIN7B,CLMP,ADCYAP1R1,NHS,MICALL2,EPB41L4B,USP53,NPHP1,DDX58,LIN7A,AMOT,OCEL1,MAGI3,CDK4,TJP1,TBCD,SH3BP1,SIPA1L3,PARD6G,CYTH2,CYTH1,FZD5,CYTH3,SYMPK,STRN,NPHP4,WNK3,UBN1,DLG3	GJA1	-0.12862	0.897658	1	FALSE	effectsize_down
GO_CC	GO:0048471	perinuclear region of cytoplasm	736	156	8	SPP1,STMN2,PTGDS,PKN3,APOD,PDE4D,ASIC3,NELL1,FMN2,CAPN6,MAL2,CENPF,PTCH1,AATK,WBP2NL,SNCG,ARHGAP10,TMEM100,HEPH,TLR4,RAC3,RASA2,SH3RF1,ACHE,OSBP2,MLPH,PDE4C,DEF6,HIP1R,TENM1,NDFIP2,RAB29,KIF5A,GBP3,BUB1B,PROCR,GBP4,PDE9A,MAPK8IP1,EGFR,RAB3B,EMP2,BICD1,STAT1,SEC23A,TSC1,ASPSCR1,ZPR1,SLC9A3R1,TNK2,NDRG1,KCNH2,SYP,KIF1A,RELT,PER2,WRNIP1,SLC39A9,ACTN4,DAB2,LIMS1,FLRT1,CEP250,FGFR1OP,DYNC1I1,OBSL1,DOK…	PKN3,PDE4D,ASIC3,FMN2,WBP2NL,RAB29,EMP2,WRNIP1	-0.115405	0.908124	1	FALSE	effectsize_down
GO_CC	GO:0005905	clathrin-coated pit	77	24	0	AMN,CEMIP,SGIP1,HIP1R,AP1S3,TNK2,DAB2,SNAP91,SLC2A4,CTTN,ATAT1,AP2S1,AP1G1,CLTC,CLTB,CLTCL1,AP2A2,EPS15,DNM2,AP2B1,OCRL,SYNJ1,MYO6,ITSN1		-0.108523	0.913581	1	FALSE	effectsize_down
GO_CC	GO:0002102	podosome	31	12	1	VCAM1,PTPN12,DOCK5,TNS3,CTTN,RHOU,TJP1,HNRNPK,DBNL,NOS1AP,SRC,ASAP1	PTPN12	0.08808	0.929813	1	FALSE	effectsize_up
GO_CC	GO:0031970	organelle envelope lumen	90	18	0	BCHE,ARL2,SORL1,TIMM29,PRELID2,AK2,TIMM8B,PRELID3A,THOP1,MICU2,IGF2R,COA4,CEP89,NBR1,CACYBP,CHCHD2,CYCS,IMMT		-0.0875554	0.93023	1	FALSE	effectsize_down
GO_CC	GO:0030426	growth cone	164	41	3	MYH14,STMN2,LAMP5,CDK5R2,GPRIN1,PCDH9,PTCH1,RAC3,FEZ1,NEO1,LRRK2,ZPR1,KIF21B,BOC,MAPT,RUFY3,ADGRL1,CTTN,ABITRAM,APBB1,MAP1B,STMN3,NECTIN1,SSH1,TOR1A,DISC1,ACAP3,MYO5A,KLC1,EXOC4,CYTH2,CTNND1,DNM2,CDKL5,MYO9A,LMTK2,WDR47,EXOC3,SRC,IGHMBP2,DTNBP1	MYH14,FEZ1,NEO1	-0.087421	0.930337	1	FALSE	effectsize_down
GO_CC	GO:0043296	apical junction complex	150	36	0	EPCAM,CLDN7,EPPK1,CLDN1,LIN7B,CAMSAP3,CLMP,ADCYAP1R1,NHS,MICALL2,FBF1,EPB41L4B,USP53,NPHP1,DDX58,LIN7A,AMOT,OCEL1,NECTIN1,MAGI3,CDK4,TJP1,TBCD,SH3BP1,PARD6G,CYTH2,CYTH1,CTNND1,FZD5,CYTH3,SYMPK,STRN,NPHP4,WNK3,UBN1,DLG3		0.0578865	0.953839	1	FALSE	effectsize_up
GO_CC	GO:0032991	protein-containing complex	6964	1293	48	GNAT3,GABRR1,MYH2,CD36,LPL,PIK3C2G,ONECUT3,TBX15,RFX8,SHISA7,F2RL2,FOXE1,MYH14,HES2,IGLL5,EBF2,ATP1A2,PITX1,JCHAIN,POLR2J3,CDKN2A,AMN,FGFR4,ESRRG,CCBE1,PRAME,HTR2B,BMPR1B,CLIC6,FOSB,ESPN,KCNA4,GRIN2C,HMGN5,KCNC2,CACNA1A,C1QL4,EGR3,LAMA2,CHAF1A,DCX,TCF21,TNNT1,C1QTNF7,HOXC10,ITGBL1,ATF3,CDK5R2,PDE4D,TRIM54,LEF1,ITGA2B,COL8A1,DUOX2,GJA1,E2F1,NOXA1,COMP,ATP6V0E2,HIST1H4I,COL22A1,ROGDI,CSF3R,FBXO2,KL…	GNAT3,GABRR1,CD36,LPL,ONECUT3,TBX15,RFX8,SHISA7,F2RL2,FOXE1,MYH14,HES2,CDKN2A,FGFR4,CCBE1,BMPR1B,HMGN5,LAMA2,CHAF1A,C1QTNF7,PDE4D,ITGA2B,GJA1,E2F1,NOXA1,ATP6V0E2,ROGDI,HAUS7,CHAF1B,MCM2,PRICKLE4,GNAZ,TP53,MR1,DHDDS,ATP10D,PANX1,SMC6,NSUN3,NEO1,FCF1,PAGR1,CARD8,INTS4,SRSF2,SUCLG2,CDK8,AP3M2	-0.0565007	0.954943	1	FALSE	effectsize_down
GO_CC	GO:0005684	U2-type spliceosomal complex	93	18	0	LSM3,SF3B1,PRPF38A,SNRPA1,CDC40,PRPF40B,SMU1,LSM4,WBP4,CWC27,SF3A2,CWC25,PPIE,SART1,SNRNP40,PRPF18,DHX16,PRPF40A		-0.0547099	0.95637	1	FALSE	effectsize_down
GO_CC	GO:0005643	nuclear pore	97	19	0	MAD1L1,XPO4,PARP11,CHMP5,RANBP17,NUP107,NXF1,NUP160,RANGAP1,AHCTF1,CHMP1B,NUP43,MCM3AP,TPR,CHMP7,XPO7,SNUPN,NUP62,RANBP1		-0.0345263	0.972457	1	FALSE	effectsize_down
GO_CC	GO:0015030	Cajal body	82	10	0	USH1G,ZPR1,USPL1,UBL5,FBL,ANKS1B,FRG1,EAF1,SART1,ZNF473		0.0252372	0.979866	1	FALSE	effectsize_up
GO_CC	GO:0000118	histone deacetylase complex	83	19	0	CHD5,RCOR2,TBL1X,MECOM,MBD3,ZNF217,SAP30,HDAC9,TAF6L,TBL1XR1,RBBP4,JMJD1C,ANP32E,OGT,SETD5,CSNK2A1,KDM3B,PHF12,KDM3A		0	1	1	FALSE	effectsize_down
GO_CC	GO:0000123	histone acetyltransferase complex	94	19	0	SUPT20H,TAF6L,TAF9,KAT2A,ING5,MBTD1,POLE4,EPC1,KANSL1L,KAT2B,USP22,OGT,MSL3,ATXN7,PHF20,TAF6,ATXN7L3,MRGBP,YEATS2		0	1	1	FALSE	effectsize_down
GO_CC	GO:0000151	ubiquitin ligase complex	317	66	1	PRAME,FBXO2,KLHL41,SPSB1,DTL,ENC1,UBE2C,RING1,BUB1B,CBX8,TRAF2,UBXN8,SUGT1,DERL2,FBXO17,MED8,RNF7,CKS2,RCHY1,CDK8,KCTD10,ANAPC13,UBE2L6,ANKRD9,ANAPC11,KLHL9,SPSB2,CUL5,KCTD17,FBXO21,COMMD1,FBXL3,STUB1,KLHL24,DET1,PCGF6,FZR1,ANAPC2,UBE4B,SEL1L,DCAF5,BRCA1,CCNF,MED1,UBE4A,PHC3,KLHDC2,USP47,CKS1B,FBXO25,KLHL8,RNF11,CACYBP,TRAF7,UBE2D3,FBXW4,RNF144A,GID4,TRAF3,WWP1,FBXO45,DCAF6,ANKIB1,UBE2D4,RNF8,RNF…	CDK8	0	1	1	FALSE	effectsize_down
GO_CC	GO:0000428	DNA-directed RNA polymerase complex	114	32	0	POLR2J3,POLR2J,GTF2E1,POLRMT,POLR2C,PEX2,MCM3,GTF2F2,TAF6L,TAF9,KAT2A,ERCC2,POLR3B,POLR1D,PAAF1,POLR2A,POLR2B,PRIM2,POLR1B,USP22,WDR61,POLA2,POLR3D,GTF2F1,ATXN7,POLA1,CD3EAP,POLR3E,TAF6,ATXN7L3,PRIMPOL,PAF1		0	1	1	FALSE	effectsize_down
GO_CC	GO:0000932	P-body	100	19	0	ZFP36,PSMA6,LSM3,FAM184A,SAMD4A,APOBEC3D,TRIM5,LSM4,TNRC6B,NBDY,CNOT1,XRN1,DCP1A,YTHDF1,EIF4E2,PUM1,UPF1,EIF4ENIF1,PSMA2		0	1	1	FALSE	effectsize_down
GO_CC	GO:0001726	ruffle	182	50	0	KLHL41,EPS8L1,FAM107A,TLR4,ADGRE2,HIP1R,FAP,PDE9A,EGFR,TESC,ARHGEF4,SLC9A3R1,PSD,RASGRP2,ARF4,CAPG,CLCN3,KANK1,ATP6V1B2,ITGB1,CTTN,MACF1,ERBB2,DDX58,ACTN1,SPRY4,AMOT,KNSTRN,ARAP3,FGD1,WASF2,APPL2,FGD5,BAIAP2,RAB22A,MYO5A,DBNL,SH3YL1,EEF1A1,ADAM17,TMEM87A,CDKL5,CYTH3,PIP5K1A,MTSS1,NME2,SRC,MYO6,DIAPH1,KSR1		0	1	1	FALSE	effectsize_down
GO_CC	GO:0005654	nucleoplasm	4168	984	32	SCRT1,BIRC7,POLR2J3,EPHA6,ESRRG,PRAME,HTR2B,DUSP2,FOSB,HMGN5,EGR3,TCF21,PTHLH,RNF112,HOXC10,ATF3,TRIM58,LEF1,GJA1,E2F1,HIST1H4I,ADAM12,KLHL41,PRDM1,HOXC8,HIST1H4E,KIF18B,IQSEC3,CCDC88B,VENTX,HMGA2,CHAF1B,RORB,TWIST2,OBSCN,CENPF,RADX,SPC24,MCM2,PRC1,GLI1,ACSL5,IL16,TRIM34,POU3F1,CHD5,HIST2H3A,CLSPN,CLIC2,ZBTB38,KCTD1,FOS,CEP131,TP53,RAD51B,RGS14,NUF2,NT5E,PARM1,CCND2,NR4A1,ATP8A2,AFF2,POLD1,P3H2,K…	SCRT1,EPHA6,HMGN5,RNF112,TRIM58,GJA1,E2F1,IQSEC3,CHAF1B,OBSCN,MCM2,PRC1,TRIM34,ZBTB38,KCTD1,CEP131,TP53,VSIG10L,ATP10D,IP6K2,SMC6,NEO1,FCF1,PAGR1,CARD8,INTS4,SRSF2,UVSSA,PTPN12,PLEKHA8,RNF216,CDK8	0	1	1	FALSE	effectsize_up
GO_CC	GO:0005667	transcription regulator complex	515	124	4	ONECUT3,TBX15,PITX1,TCF21,ATF3,LEF1,E2F1,SIX3,POU3F1,CHD5,FOS,TP53,NR4A1,DACH1,JUN,HOXC9,JUNB,RCOR2,IRF9,TLE2,PDLIM1,NR4A3,TLE4,HOXA9,BEX1,STAT2,STAT1,XBP1,MDM2,PPARG,TCF4,LMO4,LIN52,TEAD4,SOX9,SCX,TBL1X,TAF1A,MXD3,MED8,MBD3,CEBPD,MLXIPL,N4BP2L2,NFATC2,ASCC3,ATF7IP2,GTF2E1,NR6A1,S100A10,GATA6,GMNN,KLF4,SIX5,MAFF,NAA16,RIOX2,RELA,WWTR1,TFDP2,TBX2,GTF3C6,BORCS8-MEF2B,AKIRIN2,FLYWCH1,STAT6,HDAC9,YAP…	ONECUT3,TBX15,E2F1,TP53	0	1	1	FALSE	effectsize_up
GO_CC	GO:0005730	nucleolus	1481	247	8	YPEL4,ATF3,FMN2,CEMIP,PRDM1,HAUS7,TWIST2,SPC24,RGS2,ACSL5,TP53,CCND2,FOXL2NB,ABCC4,PPM1E,ARL4D,DTL,MKI67,IP6K2,MNDA,FCF1,COX10,ARL2,RPP25,TXNRD1,GET4,EID3,NUFIP1,SNAPC5,ABCB8,AOPEP,FAM207A,INTS4,AEN,BCKDHB,RRP1,RCL1,STAT1,UBXN8,FEN1,MDM2,NUSAP1,ZNF641,TOP2A,UBE2T,ZPR1,PELP1,LOC102724159,PNMA3,ARL6IP4,RPS8,FAM111A,CDCA7L,SENP3,OARD1,TSEN54,TAF1A,SELENBP1,NSUN5,CAPG,RPL11,PER2,WT1,DAB2,BTBD10,SAMD4…	YPEL4,FMN2,HAUS7,TP53,IP6K2,FCF1,INTS4,CDK8	0	1	1	FALSE	effectsize_down
GO_CC	GO:0005758	mitochondrial intermembrane space	80	14	0	ARL2,TIMM29,PRELID2,AK2,TIMM8B,PRELID3A,THOP1,MICU2,COA4,CEP89,NBR1,CHCHD2,CYCS,IMMT		0	1	1	FALSE	effectsize_down
GO_CC	GO:0005802	trans-Golgi network	260	65	2	MME,PCSK1N,CHST1,CLVS2,RAB29,LRRK2,BICD1,AP1S3,SYT11,SLC10A7,RGS20,SLC39A9,PLEKHA8,DOP1B,COG3,SORL1,GCC2,WLS,PI4K2B,SLC2A4,PRKD1,VAMP2,MYO1B,GOLPH3L,YIPF1,AP4S1,STX10,SCAMP5,STX16,STX4,ATP7B,SYT17,AP4M1,MYO18A,AP1G1,COG5,HOOK2,COG6,RAB8A,VAMP3,CCDC186,SLC66A2,CLTC,CLTB,IGF2R,HLA-DRB1,ARL1,PREPL,COG4,BACE2,YIPF5,YIPF4,CLTCL1,PICK1,RAB11FIP3,BECN1,RELCH,YIPF6,LLGL1,PLEKHJ1,ATP9B,RAB10,AFTPH,OCRL,AS…	RAB29,PLEKHA8	0	1	1	FALSE	effectsize_down
GO_CC	GO:0005829	cytosol	5488	1173	40	RGS13,MYH2,USP17L11,MB,PIK3C2G,KRT17,BIRC7,TULP1,AIFM3,MYH14,EVPL,STMN2,CLEC5A,S100A8,CDKN2A,S100A9,ASPG,TTN,PPFIA2,TK1,PKN3,IL1B,APOD,DCX,TNNT1,PTHLH,PDE4D,TRIM58,SULT1C4,PNMT,DUOX2,GJA1,FMN2,GSTM1,NOXA1,RHPN1,PLIN5,FBXO2,KLHL41,PPP1R1B,SP6,CCN4,KIF18B,IQSEC3,CARD9,SHC3,GUCY1A2,CCDC88B,C2CD4C,HAUS7,CHAF1B,FABP4,SPTB,MBLAC1,OBSCN,CENPF,PPP2R2C,ADGRG2,SPC24,PRC1,GLI1,SGIP1,RGS2,CAMK2N2,IL16,SFRP1,…	RGS13,USP17L11,TULP1,AIFM3,MYH14,CDKN2A,ASPG,PPFIA2,PKN3,PDE4D,TRIM58,SULT1C4,GJA1,FMN2,NOXA1,IQSEC3,SHC3,HAUS7,CHAF1B,MBLAC1,OBSCN,PRC1,TRIM34,AMPH,CEP131,TP53,ALPK1,PASK,WSB1,PPCS,RAB29,LYST,CARD8,SRSF2,EMP2,OTUD7A,PTPN12,PLEKHA8,PDE6D,RNF216	0	1	1	FALSE	effectsize_down
GO_CC	GO:0005868	cytoplasmic dynein complex	23	10	0	WDR34,DYNC1LI2,DYNC1I1,DYNC1H1,SNX4,DYNC1LI1,DYNC1I2,NUDCD3,WDR60,TPR		0	1	1	FALSE	effectsize_down
GO_CC	GO:0005923	bicellular tight junction	126	32	0	EPCAM,CLDN7,EPPK1,CLDN1,LIN7B,CLMP,ADCYAP1R1,NHS,MICALL2,EPB41L4B,USP53,NPHP1,DDX58,LIN7A,AMOT,OCEL1,MAGI3,CDK4,TJP1,TBCD,SH3BP1,PARD6G,CYTH2,CYTH1,FZD5,CYTH3,SYMPK,STRN,NPHP4,WNK3,UBN1,DLG3		0	1	1	FALSE	effectsize_down
GO_CC	GO:0005929	cilium	762	146	10	GNAT3,TULP1,ERICH3,CIB2,IQCA1,CCDC189,CENPF,PTCH1,GLI1,WBP2NL,LRRC56,RSPH1,CEP131,EFCAB2,TBX3,WDR34,ALPK1,TTC8,USH1G,ROM1,CAMSAP3,PTGS1,TUBB4A,PDE4C,TPGS1,KIF5A,RILP,TBC1D32,FAM161B,IFT74,KIF7,DAAM1,DNALI1,IQCG,SPAG5,EFCAB1,SLC9A3R1,NEDD9,IQCE,CALM1,KIAA0586,GABARAP,TBC1D31,ATP2B4,CFAP44,TAS2R4,RABEP2,BBIP1,TTC23,PDE6D,TMEM218,CC2D2A,TMEM67,FBF1,IFT80,MKS1,CEP250,GLIS2,NPHP1,CCDC40,SPATA7,GUCA1B,…	GNAT3,TULP1,ERICH3,CIB2,CCDC189,WBP2NL,CEP131,EFCAB2,ALPK1,PDE6D	0	1	1	FALSE	effectsize_up
GO_CC	GO:0008023	transcription elongation factor complex	51	18	0	NUFIP1,ELP2,TCEA2,MLLT3,NELFB,ELOF1,PEX2,EAF1,TTF2,WDR61,ELL2,CCNK,ELOA,CDK9,CDK13,NELFA,MMS22L,PAF1		0	1	1	FALSE	effectsize_down
GO_CC	GO:0016363	nuclear matrix	128	28	1	CENPF,TP53,ZNF703,KIF4A,ENC1,TENM1,NUFIP1,RUNX1T1,UHRF1,PSMA6,SPTBN4,S100A10,LMNA,ATXN1,ZNF350,SMARCA4,LMNB1,ATXN3,SFPQ,AHCTF1,IFFO1,AKAP8L,PRPF40A,ATXN7,POLA1,DNMT3A,MORC2,SMC1A	TP53	0	1	1	FALSE	effectsize_down
GO_CC	GO:0016591	RNA polymerase II, holoenzyme	87	20	0	POLR2J3,POLR2J,GTF2E1,POLR2C,PEX2,GTF2F2,TAF6L,TAF9,KAT2A,ERCC2,PAAF1,POLR2A,POLR2B,USP22,WDR61,GTF2F1,ATXN7,TAF6,ATXN7L3,PAF1		0	1	1	FALSE	effectsize_down
GO_CC	GO:0016604	nuclear body	859	214	6	SCRT1,RNF112,HOXC10,KIF18B,OBSCN,RADX,IL16,CHD5,TP53,RGS14,AFF2,DACH1,FAM107A,USH1G,MKI67,HOXA6,TLE2,SMC6,NFKBIZ,KNL1,RING1,XRRA1,TELO2,TENM1,NCAM2,SNAPC5,ZBTB20,SP100,AR,C11orf54,SRSF8,SRSF2,NHS,SLF2,EPOR,RTEL1,MDM2,SPAG5,HIF3A,ZPR1,PRKAA2,POLI,ARL6IP4,ADAMTS4,KAZN,HOXD3,MECOM,TP53INP1,ZWINT,RNF6,PARP11,WT1,ASCC3,DDX5,ZNF217,DAPK3,SETD1A,SRSF5,MAPT,NRDE2,ATR,GLIS2,SPTBN4,RCHY1,SF3B1,EAPP,RPAIN,S…	SCRT1,RNF112,OBSCN,TP53,SMC6,SRSF2	0	1	1	FALSE	effectsize_down
GO_CC	GO:0016605	PML body	108	25	2	TP53,RGS14,SMC6,SP100,SLF2,TP53INP1,RNF6,DAPK3,ATR,SPTBN4,RPAIN,TDP2,TP53INP2,RPA2,CIART,LRCH4,PPARGC1A,MRE11,AKAP8L,HIRA,CSNK2A1,CDK9,DAXX,EIF4ENIF1,UBN1	TP53,SMC6	0	1	1	FALSE	effectsize_down
GO_CC	GO:0030118	clathrin coat	51	16	1	SGIP1,AP1S3,AP3M2,AP4M1,AP2S1,AP1G1,CLTC,CLTB,IGF2R,CLTCL1,AP2A2,SYNRG,EPS15,AP2B1,AFTPH,SYNJ1	AP3M2	0	1	1	FALSE	effectsize_up
GO_CC	GO:0030119	AP-type membrane coat adaptor complex	41	12	1	SGIP1,AP1S3,AP5Z1,AP3M2,AP4S1,AP4M1,AP2S1,AP1G1,AP2A2,SYNRG,AP2B1,AFTPH	AP3M2	0	1	1	FALSE	effectsize_up
GO_CC	GO:0030125	clathrin vesicle coat	35	11	0	SGIP1,AP1S3,AP2S1,AP1G1,CLTC,CLTB,CLTCL1,AP2A2,SYNRG,AP2B1,AFTPH		0	1	1	FALSE	effectsize_down
GO_CC	GO:0030131	clathrin adaptor complex	27	10	1	SGIP1,AP1S3,AP3M2,AP4M1,AP2S1,AP1G1,AP2A2,SYNRG,AP2B1,AFTPH	AP3M2	0	1	1	FALSE	effectsize_up
GO_CC	GO:0030532	small nuclear ribonucleoprotein complex	106	13	0	LSM3,SF3B1,SNRPA1,PRPF40B,LSM4,SF3A2,USP39,SART1,SNRNP40,PRPF18,PRPF40A,HEXIM1,DDX23		0	1	1	FALSE	effectsize_up
GO_CC	GO:0030670	phagocytic vesicle membrane	81	21	1	ATP6V0E2,RILP,B2M,PIK3C3,ATP6V0A2,STX4,TCIRG1,ATP6V0C,RAB8A,VAMP3,APPL2,TAP2,SEC22B,RAB9B,RAB22A,ATG5,LAMP1,DNM2,RAB10,OCRL,RAB11FIP1	ATP6V0E2	0	1	1	FALSE	effectsize_down
GO_CC	GO:0030684	preribosome	109	26	1	FCF1,FAM207A,RRP1,RCL1,LOC102724159,RPS8,NOL7,XRCC5,KRI1,BOP1,RPS13,FBL,IMP3,UTP18,NIP7,RPS6,RRP1B,NGDN,RRP7A,RRS1,BYSL,WDR12,UTP20,TSR1,NOP9,WDR43	FCF1	0	1	1	FALSE	effectsize_up
GO_CC	GO:0030880	RNA polymerase complex	117	32	0	POLR2J3,POLR2J,GTF2E1,POLRMT,POLR2C,PEX2,MCM3,GTF2F2,TAF6L,TAF9,KAT2A,ERCC2,POLR3B,POLR1D,PAAF1,POLR2A,POLR2B,PRIM2,POLR1B,USP22,WDR61,POLA2,POLR3D,GTF2F1,ATXN7,POLA1,CD3EAP,POLR3E,TAF6,ATXN7L3,PRIMPOL,PAF1		0	1	1	FALSE	effectsize_down
GO_CC	GO:0030894	replisome	24	10	0	POLD1,ERCC5,RPA2,MCM3,SMARCAL1,POLD2,PRIM2,PCNA,POLA2,POLA1		0	1	1	FALSE	effectsize_up
GO_CC	GO:0031201	SNARE complex	50	14	0	STX1B,STX7,VAMP2,STX10,SNX4,STX16,STX4,VAMP3,SEC22B,GOSR2,SYN2,STX2,BLOC1S6,TSNARE1		0	1	1	FALSE	effectsize_down
GO_CC	GO:0031248	protein acetyltransferase complex	104	23	0	SUPT20H,NAA16,NAA38,TAF6L,TAF9,KAT2A,ING5,MBTD1,POLE4,EPC1,KANSL1L,KAT2B,USP22,OGT,MSL3,NAA35,NAA25,ATXN7,PHF20,TAF6,ATXN7L3,MRGBP,YEATS2		0	1	1	FALSE	effectsize_down
GO_CC	GO:0031519	PcG protein complex	47	14	0	RING1,CBX8,PHF19,EZH2,PCGF6,MTF2,RBBP4,PHC3,EED,RYBP,CSNK2A1,TRIM37,KDM2B,SCML2		0	1	1	FALSE	effectsize_up
GO_CC	GO:0031965	nuclear membrane	312	64	1	DUSP2,PTGDS,EDNRB,CEMIP,NAV3,CENPF,CEP131,CCND2,MYOF,NR4A1,DTL,PRICKLE2,TMEM38A,TMEM120B,EGFR,AEN,RTEL1,PHF11,LMNB2,RNF6,ZNF383,TMEM147,AQP1,GATA6,TMC6,TNRC18,NUP107,INTS1,LMNA,DTX2,SUN2,RRP12,FZR1,CDK4,DNAJC2,UTP18,RANGAP1,OSBPL3,EPC1,LMNB1,TOR1A,KLHDC2,AHCTF1,WTAP,IFFO1,MCM3AP,TRA2B,HACD3,RBM15,PHF20,TBC1D20,NOS1AP,TENT4A,TPR,NEMP1,ARL6IP6,TOR1AIP2,MYO6,LBR,STAU2,TOR1B,SPAST,PSEN2,NUP62	CEP131	0	1	1	FALSE	effectsize_up
GO_CC	GO:0031974	membrane-enclosed lumen	6115	1290	46	SCRT1,PENK,SLPI,IGFBP1,BIRC7,ECM1,YPEL4,WNT7B,ACAN,GNLY,SPP1,POLR2J3,S100A8,EPHA6,S100A9,ESRRG,PRAME,HTR2B,DUSP2,FOSB,TTN,ACADL,WNT6,VGF,HMGN5,EGR3,TCF21,PTHLH,RNF112,HOXC10,ATF3,TRIM58,LEF1,COL8A1,GJA1,E2F1,FMN2,OGN,HIST1H4I,COL22A1,NOTUM,PRSS23,ADAM12,CEMIP,KLHL41,PRDM1,HOXC8,HIST1H4E,COL11A1,KIF18B,IQSEC3,COLGALT2,CCDC88B,VENTX,HMGA2,MMP11,HAUS7,CHAF1B,RORB,TWIST2,MELTF,OBSCN,ANO8,OGDHL,CENPF,…	SCRT1,PENK,ECM1,YPEL4,WNT7B,ACAN,EPHA6,HMGN5,RNF112,TRIM58,GJA1,E2F1,FMN2,PRSS23,IQSEC3,COLGALT2,HAUS7,CHAF1B,OBSCN,ANO8,MCM2,PRC1,TRIM34,ZBTB38,KCTD1,CEP131,TP53,VSIG10L,ATP10D,GALC,IP6K2,SMC6,NSUN3,NEO1,D2HGDH,FCF1,PAGR1,CARD8,INTS4,SRSF2,UVSSA,SUCLG2,PTPN12,PLEKHA8,RNF216,CDK8	0	1	1	FALSE	effectsize_down
GO_CC	GO:0031981	nuclear lumen	4984	1058	35	SCRT1,BIRC7,YPEL4,POLR2J3,EPHA6,ESRRG,PRAME,HTR2B,DUSP2,FOSB,TTN,HMGN5,EGR3,TCF21,PTHLH,RNF112,HOXC10,ATF3,TRIM58,LEF1,GJA1,E2F1,FMN2,HIST1H4I,ADAM12,CEMIP,KLHL41,PRDM1,HOXC8,HIST1H4E,KIF18B,IQSEC3,CCDC88B,VENTX,HMGA2,HAUS7,CHAF1B,RORB,TWIST2,OBSCN,CENPF,RADX,SPC24,MCM2,PRC1,GLI1,RGS2,ACSL5,IL16,TRIM34,POU3F1,CHD5,RSPH1,HIST2H3A,CLSPN,CLIC2,ZBTB38,KCTD1,FOS,CEP131,TP53,SYCP2,RAD51B,RGS14,ZNF703,N…	SCRT1,YPEL4,EPHA6,HMGN5,RNF112,TRIM58,GJA1,E2F1,FMN2,IQSEC3,HAUS7,CHAF1B,OBSCN,MCM2,PRC1,TRIM34,ZBTB38,KCTD1,CEP131,TP53,VSIG10L,ATP10D,IP6K2,SMC6,NEO1,FCF1,PAGR1,CARD8,INTS4,SRSF2,UVSSA,PTPN12,PLEKHA8,RNF216,CDK8	0	1	1	FALSE	effectsize_up
GO_CC	GO:0032580	Golgi cisterna membrane	93	15	0	B4GALNT4,GOLGA8H,SCFD1,COG3,B4GALT6,GOLGA8T,GOLPH3L,PITPNM1,TMED2,SLC30A7,GOLGA8A,CSGALNACT2,TMEM87A,GALNT2,BCAP31		0	1	1	FALSE	effectsize_up
GO_CC	GO:0032588	trans-Golgi network membrane	106	26	0	CLVS2,AP1S3,COG3,MYO1B,GOLPH3L,AP4S1,STX10,SCAMP5,STX16,ATP7B,AP4M1,AP1G1,COG5,COG6,RAB8A,VAMP3,CLTC,IGF2R,HLA-DRB1,ARL1,COG4,PICK1,RAB11FIP3,LLGL1,AFTPH,ASAP1		0	1	1	FALSE	effectsize_down
GO_CC	GO:0034399	nuclear periphery	150	33	1	CENPF,TP53,ZNF703,KIF4A,ENC1,TENM1,NUFIP1,LMNB2,RUNX1T1,UHRF1,PSMA6,MAPT,SPTBN4,S100A10,NUP107,LMNA,ATXN1,ZNF350,SMARCA4,LMNB1,ATXN3,SFPQ,AHCTF1,IFFO1,AKAP8L,PCNA,PRPF40A,ATXN7,POLA1,TPR,DNMT3A,MORC2,SMC1A	TP53	0	1	1	FALSE	effectsize_up
GO_CC	GO:0034708	methyltransferase complex	103	22	1	PAGR1,PHF19,PELP1,WDR5B,SENP3,ERH,SETD1A,EZH2,HDAC9,MTF2,METTL14,TAF9,RBBP4,EED,WTAP,WDR4,PRDM4,CLNS1A,RBM15,PHF20,TAF6,TRIM37	PAGR1	0	1	1	FALSE	effectsize_up
GO_CC	GO:0043233	organelle lumen	6115	1290	46	SCRT1,PENK,SLPI,IGFBP1,BIRC7,ECM1,YPEL4,WNT7B,ACAN,GNLY,SPP1,POLR2J3,S100A8,EPHA6,S100A9,ESRRG,PRAME,HTR2B,DUSP2,FOSB,TTN,ACADL,WNT6,VGF,HMGN5,EGR3,TCF21,PTHLH,RNF112,HOXC10,ATF3,TRIM58,LEF1,COL8A1,GJA1,E2F1,FMN2,OGN,HIST1H4I,COL22A1,NOTUM,PRSS23,ADAM12,CEMIP,KLHL41,PRDM1,HOXC8,HIST1H4E,COL11A1,KIF18B,IQSEC3,COLGALT2,CCDC88B,VENTX,HMGA2,MMP11,HAUS7,CHAF1B,RORB,TWIST2,MELTF,OBSCN,ANO8,OGDHL,CENPF,…	SCRT1,PENK,ECM1,YPEL4,WNT7B,ACAN,EPHA6,HMGN5,RNF112,TRIM58,GJA1,E2F1,FMN2,PRSS23,IQSEC3,COLGALT2,HAUS7,CHAF1B,OBSCN,ANO8,MCM2,PRC1,TRIM34,ZBTB38,KCTD1,CEP131,TP53,VSIG10L,ATP10D,GALC,IP6K2,SMC6,NSUN3,NEO1,D2HGDH,FCF1,PAGR1,CARD8,INTS4,SRSF2,UVSSA,SUCLG2,PTPN12,PLEKHA8,RNF216,CDK8	0	1	1	FALSE	effectsize_down
GO_CC	GO:0044232	organelle membrane contact site	51	11	0	TMX1,RMDN3,SARAF,TMEM41B,KIAA1109,STARD3,ATG5,STIMATE,VPS13A,IMMT,BCAP31		0	1	1	FALSE	effectsize_down
GO_CC	GO:0055029	nuclear DNA-directed RNA polymerase complex	111	30	0	POLR2J3,POLR2J,GTF2E1,POLR2C,PEX2,MCM3,GTF2F2,TAF6L,TAF9,KAT2A,ERCC2,POLR3B,POLR1D,PAAF1,POLR2A,POLR2B,PRIM2,POLR1B,USP22,WDR61,POLA2,POLR3D,GTF2F1,ATXN7,POLA1,CD3EAP,POLR3E,TAF6,ATXN7L3,PAF1		0	1	1	FALSE	effectsize_down
GO_CC	GO:0061695	transferase complex, transferring phosphorus-containing groups	308	79	1	PIK3C2G,POLR2J3,CDK5R2,INSRR,CDK3,CCND2,POLD1,CAB39L,POLR2J,PRKAA2,POLE,ACVR2B,GTF2E1,POLRMT,CKS2,CDK8,XRCC5,POLR2C,CCND3,ACVR1,ATG101,CCNJ,PEX2,PIK3C3,MCM3,GTF2F2,CDK4,TAF6L,TAF9,DBF4B,KAT2A,ERCC2,DBF4,POLD2,CCNF,POLE4,PRKAR1B,POLR3B,POLR1D,PAAF1,TANK,TBKBP1,CCNL1,CDK16,POLR2A,CKS1B,POLR2B,PRIM2,POLR1B,USP22,CCNL2,PARD6G,WDR61,PCNA,BECN1,AZI2,IKBKB,POLA2,POLG,UVRAG,CCNK,POLR3D,GTF2F1,ATXN7,CSNK2…	CDK8	0	1	1	FALSE	effectsize_up
GO_CC	GO:0070013	intracellular organelle lumen	6115	1290	46	SCRT1,PENK,SLPI,IGFBP1,BIRC7,ECM1,YPEL4,WNT7B,ACAN,GNLY,SPP1,POLR2J3,S100A8,EPHA6,S100A9,ESRRG,PRAME,HTR2B,DUSP2,FOSB,TTN,ACADL,WNT6,VGF,HMGN5,EGR3,TCF21,PTHLH,RNF112,HOXC10,ATF3,TRIM58,LEF1,COL8A1,GJA1,E2F1,FMN2,OGN,HIST1H4I,COL22A1,NOTUM,PRSS23,ADAM12,CEMIP,KLHL41,PRDM1,HOXC8,HIST1H4E,COL11A1,KIF18B,IQSEC3,COLGALT2,CCDC88B,VENTX,HMGA2,MMP11,HAUS7,CHAF1B,RORB,TWIST2,MELTF,OBSCN,ANO8,OGDHL,CENPF,…	SCRT1,PENK,ECM1,YPEL4,WNT7B,ACAN,EPHA6,HMGN5,RNF112,TRIM58,GJA1,E2F1,FMN2,PRSS23,IQSEC3,COLGALT2,HAUS7,CHAF1B,OBSCN,ANO8,MCM2,PRC1,TRIM34,ZBTB38,KCTD1,CEP131,TP53,VSIG10L,ATP10D,GALC,IP6K2,SMC6,NSUN3,NEO1,D2HGDH,FCF1,PAGR1,CARD8,INTS4,SRSF2,UVSSA,SUCLG2,PTPN12,PLEKHA8,RNF216,CDK8	0	1	1	FALSE	effectsize_down
GO_CC	GO:0070461	SAGA-type complex	39	11	0	SUPT20H,TAF6L,TAF9,KAT2A,POLE4,KAT2B,USP22,ATXN7,TAF6,ATXN7L3,YEATS2		0	1	1	FALSE	effectsize_up
GO_CC	GO:0070603	SWI/SNF superfamily-type complex	93	16	0	CHD5,TFPT,MBD3,SF3B1,SMARCA4,SMARCD3,RBBP4,ANP32E,BRD9,INO80D,YY1AP1,SMARCA5,BCL7A,ACTR8,SS18L1,BAZ1B		0	1	1	FALSE	effectsize_up
GO_CC	GO:0090575	RNA polymerase II transcription regulator complex	255	56	1	ATF3,LEF1,E2F1,FOS,JUN,JUNB,IRF9,TLE4,STAT2,STAT1,XBP1,PPARG,TCF4,LMO4,MXD3,MED8,CEBPD,NFATC2,ASCC3,GTF2E1,S100A10,MAFF,TFDP2,STAT6,YAP1,GTF2F2,TAF6L,TAF9,KAT2A,ASCC2,TCF7L1,ERCC2,NFYC,MED1,JDP2,RXRA,TLE3,PAAF1,JUND,WWOX,STAT5A,SFPQ,MED9,USP22,MED22,RXRB,MED4,MED23,GTF2F1,ATF7,ATXN7,MXI1,TAF6,GEMIN5,ATXN7L3,E2F3	E2F1	0	1	1	FALSE	effectsize_down
GO_CC	GO:0097525	spliceosomal snRNP complex	96	12	0	LSM3,SF3B1,SNRPA1,PRPF40B,LSM4,SF3A2,USP39,SART1,SNRNP40,PRPF18,PRPF40A,DDX23		0	1	1	FALSE	effectsize_up
GO_CC	GO:0097542	ciliary tip	48	20	0	GLI1,WDR34,IFT74,KIF7,IFT80,KIF3C,IFT46,ARMC9,TTC21B,IFT81,IFT22,SMO,KIF3B,CYLD,IFT140,KIF3A,GLI3,WDR60,CDKL5,GLI2		0	1	1	FALSE	effectsize_down
GO_CC	GO:0097546	ciliary base	47	12	0	GLI1,USH1G,MOK,RAB8A,PRKAR1B,DISC1,GLI3,FAM92A,WDR60,GLI2,PRKAR2A,NPHP4		0	1	1	FALSE	effectsize_up
GO_CC	GO:0098686	hippocampal mossy fiber to CA3 synapse	42	10	1	ROGDI,MAL2,RAPGEF4,NECTIN1,CAPZB,GRIK5,PRKAR1B,CTNND1,PPP3R1,DTNBP1	ROGDI	0	1	1	FALSE	effectsize_up
GO_CC	GO:0098791	Golgi apparatus subcompartment	383	89	3	MME,TMEM59,PCSK1N,CHST1,CLVS2,RAB29,XYLT1,LRRK2,BICD1,TMBIM4,B4GALNT4,AP1S3,SYT11,SLC10A7,RGS20,SLC39A9,PLEKHA8,GOLGA8H,NECAB3,SCFD1,DOP1B,COG3,SORL1,GCC2,WLS,PI4K2B,NSF,B4GALT6,GOLGA8T,SLC2A4,GOLGA5,PRKD1,VAMP2,MYO1B,GOLPH3L,YIPF1,GOLGB1,AP4S1,PITPNM1,STX10,TMED2,SLC30A7,SCAMP5,STX16,STX4,ATP7B,SYT17,AP4M1,MYO18A,GOLGA8A,AP1G1,COG5,HOOK2,COG6,RAB8A,VAMP3,CCDC186,CSGALNACT2,SLC66A2,CLTC,CLTB,IGF2…	TMEM59,RAB29,PLEKHA8	0	1	1	FALSE	effectsize_down
GO_CC	GO:0099023	vesicle tethering complex	67	21	0	HOOK1,COG3,TRAPPC1,COG5,HOOK2,COG6,VPS11,CDC42,SH3BP1,TRAPPC5,EXOC5,COG4,EXOC1,TRAPPC11,EXOC4,VPS16,NBAS,TGFBRAP1,RAB10,EXOC3,TRAPPC10		0	1	1	FALSE	effectsize_down
GO_CC	GO:0101002	ficolin-1-rich granule	185	36	0	CRISPLD2,SLC2A3,AMPD3,TRPM2,MNDA,COTL1,IMPDH1,C1orf35,LGALS3,PTPRN2,ACTR10,IMPDH2,NFASC,GPI,GUSB,PRCP,TCIRG1,GSDMD,ATP6V0C,PKM,TIMP2,DYNC1LI1,ALAD,PPIE,AP2A2,DBNL,PSMD11,LAMP1,EEF1A1,ATG7,CCT8,SIRPA,NME2,CDK13,DIAPH1,PSMA2		0	1	1	FALSE	effectsize_down
GO_CC	GO:0101003	ficolin-1-rich granule membrane	61	13	0	SLC2A3,TRPM2,LGALS3,PTPRN2,NFASC,PRCP,TCIRG1,ATP6V0C,DYNC1LI1,AP2A2,LAMP1,SIRPA,DIAPH1		0	1	1	FALSE	effectsize_up
GO_CC	GO:0120114	Sm-like protein family complex	118	16	0	LSM3,SF3B1,SNRPA1,PRPF40B,LSM4,SF3A2,USP39,GEMIN8,SART1,SNRNP40,PRPF18,PRPF40A,CLNS1A,GEMIN5,HEXIM1,DDX23		0	1	1	FALSE	effectsize_down
GO_CC	GO:0140513	nuclear protein-containing complex	1310	290	7	TBX15,POLR2J3,ATF3,LEF1,E2F1,MCM2,CHD5,FOS,RAD51B,POLD1,JUN,MAD1L1,XRCC2,CHTF18,JUNB,CAMSAP3,RCOR2,UBE2C,IRF9,MYBL2,RING1,TIMELESS,TLE4,PAGR1,NUFIP1,SP100,BUB1B,MED12L,CBX8,TFPT,STAT2,INTS4,POLR2J,SRSF2,PHF19,STAT1,XBP1,PPARG,TCF4,LMO4,LIN52,PELP1,LOC102724159,CRIPT,WDR5B,WDR83,TBL1X,ELP2,ERCC5,TCEA2,MECOM,SENP3,MLLT3,TSEN54,TAF1A,CWF19L2,XPO4,MXD3,MED8,PARP11,POLE,MBD3,CEBPD,NELFB,LSM3,CCDC9,NFA…	TBX15,E2F1,MCM2,PAGR1,INTS4,SRSF2,CDK8	0	1	1	FALSE	effectsize_up
GO_CC	GO:0140535	intracellular protein-containing complex	931	210	1	POLR2J3,PRAME,FBXO2,KLHL41,CARD9,CENPF,KNDC1,POLD1,CARD10,SPSB1,DTL,ENC1,UBE2C,RING1,RPP25,PRR5L,CAMK2B,BUB1B,ZFP36,CBX8,POLR2J,BAG2,TRAF2,UBXN8,EIF4A1,TSC1,PRKAA2,SUGT1,ELP2,DERL2,FBXO17,DACT1,PDE3B,TSEN54,RACGAP1,MED8,PSMA6,POLE,MON1B,FBF1,KIF23,RNF7,GTF2E1,POLRMT,CKS2,RCHY1,CDK8,KCTD10,LAMTOR4,ANAPC13,XRCC5,POLR2C,SUPT20H,SLX4,BORCS6,PSMF1,UBE2L6,TRAPPC1,NAA16,ANKRD9,AIMP1,NAA38,ANAPC11,ZFAND2…	CDK8	0	1	1	FALSE	effectsize_down
GO_CC	GO:1902493	acetyltransferase complex	105	23	0	SUPT20H,NAA16,NAA38,TAF6L,TAF9,KAT2A,ING5,MBTD1,POLE4,EPC1,KANSL1L,KAT2B,USP22,OGT,MSL3,NAA35,NAA25,ATXN7,PHF20,TAF6,ATXN7L3,MRGBP,YEATS2		0	1	1	FALSE	effectsize_down
GO_CC	GO:1902554	serine/threonine protein kinase complex	136	37	1	CDK5R2,CDK3,CCND2,CAB39L,ACVR2B,CKS2,CDK8,XRCC5,CCND3,ACVR1,ATG101,CCNJ,CDK4,DBF4B,ERCC2,DBF4,CCNF,PRKAR1B,TANK,TBKBP1,CCNL1,CDK16,CKS1B,CCNL2,PARD6G,PCNA,AZI2,IKBKB,UVRAG,CCNK,CSNK2A1,CDK9,PRKAR2A,ERC1,TRAF3,CDK13,STRADA	CDK8	0	1	1	FALSE	effectsize_down
GO_CC	GO:1902911	protein kinase complex	150	40	1	CDK5R2,INSRR,CDK3,CCND2,CAB39L,PRKAA2,ACVR2B,CKS2,CDK8,XRCC5,CCND3,ACVR1,ATG101,CCNJ,CDK4,DBF4B,ERCC2,DBF4,CCNF,PRKAR1B,TANK,TBKBP1,CCNL1,CDK16,CKS1B,CCNL2,PARD6G,PCNA,AZI2,IKBKB,UVRAG,CCNK,CSNK2A1,CDK9,PRKAR2A,ERC1,TRAF3,CDK13,STRADA,PRKAG2	CDK8	0	1	1	FALSE	effectsize_down
GO_CC	GO:1904813	ficolin-1-rich granule lumen	124	23	0	CRISPLD2,AMPD3,MNDA,COTL1,IMPDH1,C1orf35,ACTR10,IMPDH2,GPI,GUSB,GSDMD,PKM,TIMP2,ALAD,PPIE,DBNL,PSMD11,EEF1A1,ATG7,CCT8,NME2,CDK13,PSMA2		0	1	1	FALSE	effectsize_down
GO_CC	GO:1904949	ATPase complex	149	24	1	ATP6V0E2,CHD5,TFPT,MBD3,SF3B1,ATP6V1B2,ATP6V1G1,ATP6V0A2,TCIRG1,SMARCA4,ATP6V0C,SMARCD3,RBBP4,TMEM199,ANP32E,DMAC2L,BRD9,INO80D,YY1AP1,SMARCA5,BCL7A,ACTR8,SS18L1,BAZ1B	ATP6V0E2	0	1	1	FALSE	effectsize_down
GO_CC	GO:1990234	transferase complex	873	199	4	PIK3C2G,POLR2J3,PRAME,CDK5R2,FBXO2,KLHL41,INSRR,CDK3,OGDHL,CCND2,POLD1,DHDDS,SPSB1,DTL,ENC1,CAB39L,UBE2C,SMC6,RING1,OSTC,PAGR1,EID3,BUB1B,CBX8,POLR2J,PHF19,TRAF2,SLF2,UBXN8,STT3A,PELP1,PRKAA2,STT3B,WDR5B,SUGT1,DERL2,FBXO17,SENP3,MED8,POLE,DDOST,ACVR2B,ERH,RNF7,GTF2E1,POLRMT,SETD1A,CKS2,RCHY1,CDK8,KCTD10,ANAPC13,XRCC5,POLR2C,SUPT20H,UBE2L6,PIGQ,NAA16,ANKRD9,CCND3,THG1L,NAA38,ANAPC11,KLHL9,SPSB2,CU…	DHDDS,SMC6,PAGR1,CDK8	0	1	1	FALSE	effectsize_down

## Sheet: C Down STRING Wiki Reactome
Functional protein association network (STRING) of the genes displaying reduced levels in KAT6A/B::KANSL1 tumors
#term ID WikiPathways	term description	observed gene count	background gene count	strength	false discovery rate	matching proteins in your network (labels)	matching proteins in your network (IDs)
WP183	Proteasome degradation	7	62	2.23	6.21e-12	PSMD5,PSMA3,PSMC1,PSMA6,PSMD11,PSME1,PSMC6	9606.ENSP00000210313,9606.ENSP00000216455,9606.ENSP00000261303,9606.ENSP00000261479,9606.ENSP00000261712,9606.ENSP00000372155,9606.ENSP00000484998
WP2359	Parkin-ubiquitin proteasomal system pathway	4	71	1.93	3.53e-05	PSMD5,PSMC1,PSMD11,PSMC6	9606.ENSP00000210313,9606.ENSP00000261303,9606.ENSP00000261712,9606.ENSP00000484998
WP45	G1 to S cell cycle control	4	64	1.98	3.53e-05	ORC2,CDK4,RPA2,PRIM2	9606.ENSP00000234296,9606.ENSP00000257904,9606.ENSP00000363017,9606.ENSP00000484105
WP466	DNA replication	3	42	2.03	0.00061	ORC2,RPA2,PRIM2	9606.ENSP00000234296,9606.ENSP00000363017,9606.ENSP00000484105
WP2059	Alzheimers disease and miRNA effects	4	260	1.37	0.0032	PSMA3,PSMC1,PSMA6,PSMC6	9606.ENSP00000216455,9606.ENSP00000261303,9606.ENSP00000261479,9606.ENSP00000484998
WP5124	Alzheimers disease	4	260	1.37	0.0032	PSMA3,PSMC1,PSMA6,PSMC6	9606.ENSP00000216455,9606.ENSP00000261303,9606.ENSP00000261479,9606.ENSP00000484998
#term ID Reactome	term description	observed gene count	background gene count	strength	false discovery rate	matching proteins in your network (labels)	matching proteins in your network (IDs)
HSA-75815	Ubiquitin-dependent degradation of Cyclin D	9	51	2.43	2.76e-18	PSMD5,PSMA3,CDK4,PSMC1,PSMA6,PSMD11,PSMF1,PSME1,PSMC6	9606.ENSP00000210313,9606.ENSP00000216455,9606.ENSP00000257904,9606.ENSP00000261303,9606.ENSP00000261479,9606.ENSP00000261712,9606.ENSP00000338039,9606.ENSP00000372155,9606.ENSP00000484998
HSA-1236978	Cross-presentation of soluble exogenous antigens (endosomes)	8	49	2.39	5.67e-16	PSMD5,PSMA3,PSMC1,PSMA6,PSMD11,PSMF1,PSME1,PSMC6	9606.ENSP00000210313,9606.ENSP00000216455,9606.ENSP00000261303,9606.ENSP00000261479,9606.ENSP00000261712,9606.ENSP00000338039,9606.ENSP00000372155,9606.ENSP00000484998
HSA-211733	Regulation of activated PAK-2p34 by proteasome mediated degradation	8	49	2.39	5.67e-16	PSMD5,PSMA3,PSMC1,PSMA6,PSMD11,PSMF1,PSME1,PSMC6	9606.ENSP00000210313,9606.ENSP00000216455,9606.ENSP00000261303,9606.ENSP00000261479,9606.ENSP00000261712,9606.ENSP00000338039,9606.ENSP00000372155,9606.ENSP00000484998
HSA-350562	Regulation of ornithine decarboxylase (ODC)	8	50	2.38	5.8e-16	PSMD5,PSMA3,PSMC1,PSMA6,PSMD11,PSMF1,PSME1,PSMC6	9606.ENSP00000210313,9606.ENSP00000216455,9606.ENSP00000261303,9606.ENSP00000261479,9606.ENSP00000261712,9606.ENSP00000338039,9606.ENSP00000372155,9606.ENSP00000484998
HSA-180534	Vpu mediated degradation of CD4	8	51	2.38	6.34e-16	PSMD5,PSMA3,PSMC1,PSMA6,PSMD11,PSMF1,PSME1,PSMC6	9606.ENSP00000210313,9606.ENSP00000216455,9606.ENSP00000261303,9606.ENSP00000261479,9606.ENSP00000261712,9606.ENSP00000338039,9606.ENSP00000372155,9606.ENSP00000484998
HSA-349425	Autodegradation of the E3 ubiquitin ligase COP1	8	51	2.38	6.34e-16	PSMD5,PSMA3,PSMC1,PSMA6,PSMD11,PSMF1,PSME1,PSMC6	9606.ENSP00000210313,9606.ENSP00000216455,9606.ENSP00000261303,9606.ENSP00000261479,9606.ENSP00000261712,9606.ENSP00000338039,9606.ENSP00000372155,9606.ENSP00000484998
HSA-69601	Ubiquitin Mediated Degradation of Phosphorylated Cdc25A	8	51	2.38	6.34e-16	PSMD5,PSMA3,PSMC1,PSMA6,PSMD11,PSMF1,PSME1,PSMC6	9606.ENSP00000210313,9606.ENSP00000216455,9606.ENSP00000261303,9606.ENSP00000261479,9606.ENSP00000261712,9606.ENSP00000338039,9606.ENSP00000372155,9606.ENSP00000484998
HSA-9762114	GSK3B and BTRC:CUL1-mediated-degradation of NFE2L2	8	51	2.38	6.34e-16	PSMD5,PSMA3,PSMC1,PSMA6,PSMD11,PSMF1,PSME1,PSMC6	9606.ENSP00000210313,9606.ENSP00000216455,9606.ENSP00000261303,9606.ENSP00000261479,9606.ENSP00000261712,9606.ENSP00000338039,9606.ENSP00000372155,9606.ENSP00000484998
HSA-187577	SCF(Skp2)-mediated degradation of p27/p21	9	59	2.36	8.05e-18	PSMD5,PSMA3,CDK4,PSMC1,PSMA6,PSMD11,PSMF1,PSME1,PSMC6	9606.ENSP00000210313,9606.ENSP00000216455,9606.ENSP00000257904,9606.ENSP00000261303,9606.ENSP00000261479,9606.ENSP00000261712,9606.ENSP00000338039,9606.ENSP00000372155,9606.ENSP00000484998
HSA-180585	Vif-mediated degradation of APOBEC3G	8	53	2.36	6.34e-16	PSMD5,PSMA3,PSMC1,PSMA6,PSMD11,PSMF1,PSME1,PSMC6	9606.ENSP00000210313,9606.ENSP00000216455,9606.ENSP00000261303,9606.ENSP00000261479,9606.ENSP00000261712,9606.ENSP00000338039,9606.ENSP00000372155,9606.ENSP00000484998
HSA-8941858	Regulation of RUNX3 expression and activity	8	53	2.36	6.34e-16	PSMD5,PSMA3,PSMC1,PSMA6,PSMD11,PSMF1,PSME1,PSMC6	9606.ENSP00000210313,9606.ENSP00000216455,9606.ENSP00000261303,9606.ENSP00000261479,9606.ENSP00000261712,9606.ENSP00000338039,9606.ENSP00000372155,9606.ENSP00000484998
HSA-9604323	Negative regulation of NOTCH4 signaling	8	53	2.36	6.34e-16	PSMD5,PSMA3,PSMC1,PSMA6,PSMD11,PSMF1,PSME1,PSMC6	9606.ENSP00000210313,9606.ENSP00000216455,9606.ENSP00000261303,9606.ENSP00000261479,9606.ENSP00000261712,9606.ENSP00000338039,9606.ENSP00000372155,9606.ENSP00000484998
HSA-174113	SCF-beta-TrCP mediated degradation of Emi1	8	54	2.35	6.34e-16	PSMD5,PSMA3,PSMC1,PSMA6,PSMD11,PSMF1,PSME1,PSMC6	9606.ENSP00000210313,9606.ENSP00000216455,9606.ENSP00000261303,9606.ENSP00000261479,9606.ENSP00000261712,9606.ENSP00000338039,9606.ENSP00000372155,9606.ENSP00000484998
HSA-450408	AUF1 (hnRNP D0) binds and destabilizes mRNA	8	54	2.35	6.34e-16	PSMD5,PSMA3,PSMC1,PSMA6,PSMD11,PSMF1,PSME1,PSMC6	9606.ENSP00000210313,9606.ENSP00000216455,9606.ENSP00000261303,9606.ENSP00000261479,9606.ENSP00000261712,9606.ENSP00000338039,9606.ENSP00000372155,9606.ENSP00000484998
HSA-4641257	Degradation of AXIN	8	54	2.35	6.34e-16	PSMD5,PSMA3,PSMC1,PSMA6,PSMD11,PSMF1,PSME1,PSMC6	9606.ENSP00000210313,9606.ENSP00000216455,9606.ENSP00000261303,9606.ENSP00000261479,9606.ENSP00000261712,9606.ENSP00000338039,9606.ENSP00000372155,9606.ENSP00000484998
HSA-8854050	FBXL7 down-regulates AURKA during mitotic entry and in early mitosis	8	54	2.35	6.34e-16	PSMD5,PSMA3,PSMC1,PSMA6,PSMD11,PSMF1,PSME1,PSMC6	9606.ENSP00000210313,9606.ENSP00000216455,9606.ENSP00000261303,9606.ENSP00000261479,9606.ENSP00000261712,9606.ENSP00000338039,9606.ENSP00000372155,9606.ENSP00000484998
HSA-5362768	Hh mutants are degraded by ERAD	8	55	2.34	6.34e-16	PSMD5,PSMA3,PSMC1,PSMA6,PSMD11,PSMF1,PSME1,PSMC6	9606.ENSP00000210313,9606.ENSP00000216455,9606.ENSP00000261303,9606.ENSP00000261479,9606.ENSP00000261712,9606.ENSP00000338039,9606.ENSP00000372155,9606.ENSP00000484998
HSA-4641258	Degradation of DVL	8	56	2.34	6.5e-16	PSMD5,PSMA3,PSMC1,PSMA6,PSMD11,PSMF1,PSME1,PSMC6	9606.ENSP00000210313,9606.ENSP00000216455,9606.ENSP00000261303,9606.ENSP00000261479,9606.ENSP00000261712,9606.ENSP00000338039,9606.ENSP00000372155,9606.ENSP00000484998
HSA-69166	Removal of the Flap Intermediate	2	14	2.34	0.00072	RPA2,PRIM2	9606.ENSP00000363017,9606.ENSP00000484105
HSA-5676590	NIK-->noncanonical NF-kB signaling	8	58	2.32	7.76e-16	PSMD5,PSMA3,PSMC1,PSMA6,PSMD11,PSMF1,PSME1,PSMC6	9606.ENSP00000210313,9606.ENSP00000216455,9606.ENSP00000261303,9606.ENSP00000261479,9606.ENSP00000261712,9606.ENSP00000338039,9606.ENSP00000372155,9606.ENSP00000484998
HSA-5607761	Dectin-1 mediated noncanonical NF-kB signaling	8	59	2.31	8.37e-16	PSMD5,PSMA3,PSMC1,PSMA6,PSMD11,PSMF1,PSME1,PSMC6	9606.ENSP00000210313,9606.ENSP00000216455,9606.ENSP00000261303,9606.ENSP00000261479,9606.ENSP00000261712,9606.ENSP00000338039,9606.ENSP00000372155,9606.ENSP00000484998
HSA-5610780	Degradation of GLI1 by the proteasome	8	59	2.31	8.37e-16	PSMD5,PSMA3,PSMC1,PSMA6,PSMD11,PSMF1,PSME1,PSMC6	9606.ENSP00000210313,9606.ENSP00000216455,9606.ENSP00000261303,9606.ENSP00000261479,9606.ENSP00000261712,9606.ENSP00000338039,9606.ENSP00000372155,9606.ENSP00000484998
HSA-5610783	Degradation of GLI2 by the proteasome	8	59	2.31	8.37e-16	PSMD5,PSMA3,PSMC1,PSMA6,PSMD11,PSMF1,PSME1,PSMC6	9606.ENSP00000210313,9606.ENSP00000216455,9606.ENSP00000261303,9606.ENSP00000261479,9606.ENSP00000261712,9606.ENSP00000338039,9606.ENSP00000372155,9606.ENSP00000484998
HSA-5610785	GLI3 is processed to GLI3R by the proteasome	8	59	2.31	8.37e-16	PSMD5,PSMA3,PSMC1,PSMA6,PSMD11,PSMF1,PSME1,PSMC6	9606.ENSP00000210313,9606.ENSP00000216455,9606.ENSP00000261303,9606.ENSP00000261479,9606.ENSP00000261712,9606.ENSP00000338039,9606.ENSP00000372155,9606.ENSP00000484998
HSA-5678895	Defective CFTR causes cystic fibrosis	8	60	2.31	8.63e-16	PSMD5,PSMA3,PSMC1,PSMA6,PSMD11,PSMF1,PSME1,PSMC6	9606.ENSP00000210313,9606.ENSP00000216455,9606.ENSP00000261303,9606.ENSP00000261479,9606.ENSP00000261712,9606.ENSP00000338039,9606.ENSP00000372155,9606.ENSP00000484998
HSA-68949	Orc1 removal from chromatin	9	70	2.29	2.98e-17	PSMD5,PSMA3,ORC2,PSMC1,PSMA6,PSMD11,PSMF1,PSME1,PSMC6	9606.ENSP00000210313,9606.ENSP00000216455,9606.ENSP00000234296,9606.ENSP00000261303,9606.ENSP00000261479,9606.ENSP00000261712,9606.ENSP00000338039,9606.ENSP00000372155,9606.ENSP00000484998
HSA-174084	Autodegradation of Cdh1 by Cdh1:APC/C	8	63	2.28	1.21e-15	PSMD5,PSMA3,PSMC1,PSMA6,PSMD11,PSMF1,PSME1,PSMC6	9606.ENSP00000210313,9606.ENSP00000216455,9606.ENSP00000261303,9606.ENSP00000261479,9606.ENSP00000261712,9606.ENSP00000338039,9606.ENSP00000372155,9606.ENSP00000484998
HSA-4608870	Asymmetric localization of PCP proteins	8	63	2.28	1.21e-15	PSMD5,PSMA3,PSMC1,PSMA6,PSMD11,PSMF1,PSME1,PSMC6	9606.ENSP00000210313,9606.ENSP00000216455,9606.ENSP00000261303,9606.ENSP00000261479,9606.ENSP00000261712,9606.ENSP00000338039,9606.ENSP00000372155,9606.ENSP00000484998
HSA-1234176	Oxygen-dependent proline hydroxylation of Hypoxia-inducible Factor Alpha	8	64	2.28	1.31e-15	PSMD5,PSMA3,PSMC1,PSMA6,PSMD11,PSMF1,PSME1,PSMC6	9606.ENSP00000210313,9606.ENSP00000216455,9606.ENSP00000261303,9606.ENSP00000261479,9606.ENSP00000261712,9606.ENSP00000338039,9606.ENSP00000372155,9606.ENSP00000484998
HSA-5358346	Hedgehog ligand biogenesis	8	64	2.28	1.31e-15	PSMD5,PSMA3,PSMC1,PSMA6,PSMD11,PSMF1,PSME1,PSMC6	9606.ENSP00000210313,9606.ENSP00000216455,9606.ENSP00000261303,9606.ENSP00000261479,9606.ENSP00000261712,9606.ENSP00000338039,9606.ENSP00000372155,9606.ENSP00000484998
HSA-1169091	Activation of NF-kappaB in B cells	8	66	2.26	1.49e-15	PSMD5,PSMA3,PSMC1,PSMA6,PSMD11,PSMF1,PSME1,PSMC6	9606.ENSP00000210313,9606.ENSP00000216455,9606.ENSP00000261303,9606.ENSP00000261479,9606.ENSP00000261712,9606.ENSP00000338039,9606.ENSP00000372155,9606.ENSP00000484998
HSA-174154	APC/C:Cdc20 mediated degradation of Securin	8	67	2.26	1.6e-15	PSMD5,PSMA3,PSMC1,PSMA6,PSMD11,PSMF1,PSME1,PSMC6	9606.ENSP00000210313,9606.ENSP00000216455,9606.ENSP00000261303,9606.ENSP00000261479,9606.ENSP00000261712,9606.ENSP00000338039,9606.ENSP00000372155,9606.ENSP00000484998
HSA-5658442	Regulation of RAS by GAPs	8	67	2.26	1.6e-15	PSMD5,PSMA3,PSMC1,PSMA6,PSMD11,PSMF1,PSME1,PSMC6	9606.ENSP00000210313,9606.ENSP00000216455,9606.ENSP00000261303,9606.ENSP00000261479,9606.ENSP00000261712,9606.ENSP00000338039,9606.ENSP00000372155,9606.ENSP00000484998
HSA-8948751	Regulation of PTEN stability and activity	8	68	2.25	1.73e-15	PSMD5,PSMA3,PSMC1,PSMA6,PSMD11,PSMF1,PSME1,PSMC6	9606.ENSP00000210313,9606.ENSP00000216455,9606.ENSP00000261303,9606.ENSP00000261479,9606.ENSP00000261712,9606.ENSP00000338039,9606.ENSP00000372155,9606.ENSP00000484998
HSA-174184	Cdc20:Phospho-APC/C mediated degradation of Cyclin A	8	72	2.23	2.6e-15	PSMD5,PSMA3,PSMC1,PSMA6,PSMD11,PSMF1,PSME1,PSMC6	9606.ENSP00000210313,9606.ENSP00000216455,9606.ENSP00000261303,9606.ENSP00000261479,9606.ENSP00000261712,9606.ENSP00000338039,9606.ENSP00000372155,9606.ENSP00000484998
HSA-69017	CDK-mediated phosphorylation and removal of Cdc6	8	72	2.23	2.6e-15	PSMD5,PSMA3,PSMC1,PSMA6,PSMD11,PSMF1,PSME1,PSMC6	9606.ENSP00000210313,9606.ENSP00000216455,9606.ENSP00000261303,9606.ENSP00000261479,9606.ENSP00000261712,9606.ENSP00000338039,9606.ENSP00000372155,9606.ENSP00000484998
HSA-8939902	Regulation of RUNX2 expression and activity	8	72	2.23	2.6e-15	PSMD5,PSMA3,PSMC1,PSMA6,PSMD11,PSMF1,PSME1,PSMC6	9606.ENSP00000210313,9606.ENSP00000216455,9606.ENSP00000261303,9606.ENSP00000261479,9606.ENSP00000261712,9606.ENSP00000338039,9606.ENSP00000372155,9606.ENSP00000484998
HSA-174178	APC/C:Cdh1 mediated degradation of Cdc20 and other APC/C:Cdh1 targeted proteins in late mitosis/early G1	8	73	2.22	2.7e-15	PSMD5,PSMA3,PSMC1,PSMA6,PSMD11,PSMF1,PSME1,PSMC6	9606.ENSP00000210313,9606.ENSP00000216455,9606.ENSP00000261303,9606.ENSP00000261479,9606.ENSP00000261712,9606.ENSP00000338039,9606.ENSP00000372155,9606.ENSP00000484998
HSA-8852276	The role of GTSE1 in G2/M progression after G2 checkpoint	8	77	2.2	3.73e-15	PSMD5,PSMA3,PSMC1,PSMA6,PSMD11,PSMF1,PSME1,PSMC6	9606.ENSP00000210313,9606.ENSP00000216455,9606.ENSP00000261303,9606.ENSP00000261479,9606.ENSP00000261712,9606.ENSP00000338039,9606.ENSP00000372155,9606.ENSP00000484998
HSA-195253	Degradation of beta-catenin by the destruction complex	8	82	2.17	5.5e-15	PSMD5,PSMA3,PSMC1,PSMA6,PSMD11,PSMF1,PSME1,PSMC6	9606.ENSP00000210313,9606.ENSP00000216455,9606.ENSP00000261303,9606.ENSP00000261479,9606.ENSP00000261712,9606.ENSP00000338039,9606.ENSP00000372155,9606.ENSP00000484998
HSA-2871837	FCERI mediated NF-kB activation	8	82	2.17	5.5e-15	PSMD5,PSMA3,PSMC1,PSMA6,PSMD11,PSMF1,PSME1,PSMC6	9606.ENSP00000210313,9606.ENSP00000216455,9606.ENSP00000261303,9606.ENSP00000261479,9606.ENSP00000261712,9606.ENSP00000338039,9606.ENSP00000372155,9606.ENSP00000484998
HSA-5632684	Hedgehog on state	8	84	2.16	6.42e-15	PSMD5,PSMA3,PSMC1,PSMA6,PSMD11,PSMF1,PSME1,PSMC6	9606.ENSP00000210313,9606.ENSP00000216455,9606.ENSP00000261303,9606.ENSP00000261479,9606.ENSP00000261712,9606.ENSP00000338039,9606.ENSP00000372155,9606.ENSP00000484998
HSA-5651801	PCNA-Dependent Long Patch Base Excision Repair	2	21	2.16	0.0015	APEX1,RPA2	9606.ENSP00000216714,9606.ENSP00000363017
HSA-69206	G1/S Transition	12	130	2.15	3.58e-22	PSMD5,PSMA3,ORC2,CDK4,PSMC1,PSMA6,PSMD11,PSMF1,RPA2,PSME1,PRIM2,PSMC6	9606.ENSP00000210313,9606.ENSP00000216455,9606.ENSP00000234296,9606.ENSP00000257904,9606.ENSP00000261303,9606.ENSP00000261479,9606.ENSP00000261712,9606.ENSP00000338039,9606.ENSP00000363017,9606.ENSP00000372155,9606.ENSP00000484105,9606.ENSP00000484998
HSA-69239	Synthesis of DNA	11	120	2.14	3.2e-20	PSMD5,PSMA3,ORC2,PSMC1,PSMA6,PSMD11,PSMF1,RPA2,PSME1,PRIM2,PSMC6	9606.ENSP00000210313,9606.ENSP00000216455,9606.ENSP00000234296,9606.ENSP00000261303,9606.ENSP00000261479,9606.ENSP00000261712,9606.ENSP00000338039,9606.ENSP00000363017,9606.ENSP00000372155,9606.ENSP00000484105,9606.ENSP00000484998
HSA-5687128	MAPK6/MAPK4 signaling	8	88	2.14	8.67e-15	PSMD5,PSMA3,PSMC1,PSMA6,PSMD11,PSMF1,PSME1,PSMC6	9606.ENSP00000210313,9606.ENSP00000216455,9606.ENSP00000261303,9606.ENSP00000261479,9606.ENSP00000261712,9606.ENSP00000338039,9606.ENSP00000372155,9606.ENSP00000484998
HSA-68962	Activation of the pre-replicative complex	3	33	2.14	2.45e-05	ORC2,RPA2,PRIM2	9606.ENSP00000234296,9606.ENSP00000363017,9606.ENSP00000484105
HSA-113510	E2F mediated regulation of DNA replication	2	22	2.14	0.0016	ORC2,PRIM2	9606.ENSP00000234296,9606.ENSP00000484105
HSA-1236974	ER-Phagosome pathway	8	89	2.13	9.33e-15	PSMD5,PSMA3,PSMC1,PSMA6,PSMD11,PSMF1,PSME1,PSMC6	9606.ENSP00000210313,9606.ENSP00000216455,9606.ENSP00000261303,9606.ENSP00000261479,9606.ENSP00000261712,9606.ENSP00000338039,9606.ENSP00000372155,9606.ENSP00000484998
HSA-202424	Downstream TCR signaling	8	92	2.12	1.17e-14	PSMD5,PSMA3,PSMC1,PSMA6,PSMD11,PSMF1,PSME1,PSMC6	9606.ENSP00000210313,9606.ENSP00000216455,9606.ENSP00000261303,9606.ENSP00000261479,9606.ENSP00000261712,9606.ENSP00000338039,9606.ENSP00000372155,9606.ENSP00000484998
HSA-5689603	UCH proteinases	8	93	2.12	1.26e-14	PSMD5,PSMA3,PSMC1,PSMA6,PSMD11,PSMF1,PSME1,PSMC6	9606.ENSP00000210313,9606.ENSP00000216455,9606.ENSP00000261303,9606.ENSP00000261479,9606.ENSP00000261712,9606.ENSP00000338039,9606.ENSP00000372155,9606.ENSP00000484998
HSA-69002	DNA Replication Pre-Initiation	11	128	2.11	5.04e-20	PSMD5,PSMA3,ORC2,PSMC1,PSMA6,PSMD11,PSMF1,RPA2,PSME1,PRIM2,PSMC6	9606.ENSP00000210313,9606.ENSP00000216455,9606.ENSP00000234296,9606.ENSP00000261303,9606.ENSP00000261479,9606.ENSP00000261712,9606.ENSP00000338039,9606.ENSP00000363017,9606.ENSP00000372155,9606.ENSP00000484105,9606.ENSP00000484998
HSA-68867	Assembly of the pre-replicative complex	9	111	2.09	6.34e-16	PSMD5,PSMA3,ORC2,PSMC1,PSMA6,PSMD11,PSMF1,PSME1,PSMC6	9606.ENSP00000210313,9606.ENSP00000216455,9606.ENSP00000234296,9606.ENSP00000261303,9606.ENSP00000261479,9606.ENSP00000261712,9606.ENSP00000338039,9606.ENSP00000372155,9606.ENSP00000484998
HSA-8939236	RUNX1 regulates transcription of genes involved in differentiation of HSCs	8	98	2.09	1.81e-14	PSMD5,PSMA3,PSMC1,PSMA6,PSMD11,PSMF1,PSME1,PSMC6	9606.ENSP00000210313,9606.ENSP00000216455,9606.ENSP00000261303,9606.ENSP00000261479,9606.ENSP00000261712,9606.ENSP00000338039,9606.ENSP00000372155,9606.ENSP00000484998
HSA-382556	ABC-family proteins mediated transport	8	102	2.07	2.4e-14	PSMD5,PSMA3,PSMC1,PSMA6,PSMD11,PSMF1,PSME1,PSMC6	9606.ENSP00000210313,9606.ENSP00000216455,9606.ENSP00000261303,9606.ENSP00000261479,9606.ENSP00000261712,9606.ENSP00000338039,9606.ENSP00000372155,9606.ENSP00000484998
HSA-8878166	Transcriptional regulation by RUNX2	9	119	2.06	6.84e-16	PSMD5,PSMA3,CDK4,PSMC1,PSMA6,PSMD11,PSMF1,PSME1,PSMC6	9606.ENSP00000210313,9606.ENSP00000216455,9606.ENSP00000257904,9606.ENSP00000261303,9606.ENSP00000261479,9606.ENSP00000261712,9606.ENSP00000338039,9606.ENSP00000372155,9606.ENSP00000484998
HSA-69242	S Phase	12	162	2.05	1.5e-21	PSMD5,PSMA3,ORC2,CDK4,PSMC1,PSMA6,PSMD11,PSMF1,RPA2,PSME1,PRIM2,PSMC6	9606.ENSP00000210313,9606.ENSP00000216455,9606.ENSP00000234296,9606.ENSP00000257904,9606.ENSP00000261303,9606.ENSP00000261479,9606.ENSP00000261712,9606.ENSP00000338039,9606.ENSP00000363017,9606.ENSP00000372155,9606.ENSP00000484105,9606.ENSP00000484998
HSA-9020702	Interleukin-1 signaling	8	111	2.04	4.42e-14	PSMD5,PSMA3,PSMC1,PSMA6,PSMD11,PSMF1,PSME1,PSMC6	9606.ENSP00000210313,9606.ENSP00000216455,9606.ENSP00000261303,9606.ENSP00000261479,9606.ENSP00000261712,9606.ENSP00000338039,9606.ENSP00000372155,9606.ENSP00000484998
HSA-69481	G2/M Checkpoints	10	149	2.01	5.6e-17	PSMD5,PSMA3,ORC2,PSMC1,PSMA6,PSMD11,PSMF1,RPA2,PSME1,PSMC6	9606.ENSP00000210313,9606.ENSP00000216455,9606.ENSP00000234296,9606.ENSP00000261303,9606.ENSP00000261479,9606.ENSP00000261712,9606.ENSP00000338039,9606.ENSP00000363017,9606.ENSP00000372155,9606.ENSP00000484998
HSA-174417	Telomere C-strand (Lagging Strand) Synthesis	2	34	1.95	0.0036	RPA2,PRIM2	9606.ENSP00000363017,9606.ENSP00000484105
HSA-176187	Activation of ATR in response to replication stress	2	37	1.91	0.0042	ORC2,RPA2	9606.ENSP00000234296,9606.ENSP00000363017
HSA-9010553	Regulation of expression of SLITs and ROBOs	8	169	1.86	1.01e-12	PSMD5,PSMA3,PSMC1,PSMA6,PSMD11,PSMF1,PSME1,PSMC6	9606.ENSP00000210313,9606.ENSP00000216455,9606.ENSP00000261303,9606.ENSP00000261479,9606.ENSP00000261712,9606.ENSP00000338039,9606.ENSP00000372155,9606.ENSP00000484998
HSA-2467813	Separation of Sister Chromatids	8	189	1.81	2.34e-12	PSMD5,PSMA3,PSMC1,PSMA6,PSMD11,PSMF1,PSME1,PSMC6	9606.ENSP00000210313,9606.ENSP00000216455,9606.ENSP00000261303,9606.ENSP00000261479,9606.ENSP00000261712,9606.ENSP00000338039,9606.ENSP00000372155,9606.ENSP00000484998
HSA-5689880	Ub-specific processing proteases	8	203	1.78	3.88e-12	PSMD5,PSMA3,PSMC1,PSMA6,PSMD11,PSMF1,PSME1,PSMC6	9606.ENSP00000210313,9606.ENSP00000216455,9606.ENSP00000261303,9606.ENSP00000261479,9606.ENSP00000261712,9606.ENSP00000338039,9606.ENSP00000372155,9606.ENSP00000484998
HSA-912446	Meiotic recombination	2	56	1.73	0.0091	CDK4,RPA2	9606.ENSP00000257904,9606.ENSP00000363017
HSA-8951664	Neddylation	8	242	1.7	1.42e-11	PSMD5,PSMA3,PSMC1,PSMA6,PSMD11,PSMF1,PSME1,PSMC6	9606.ENSP00000210313,9606.ENSP00000216455,9606.ENSP00000261303,9606.ENSP00000261479,9606.ENSP00000261712,9606.ENSP00000338039,9606.ENSP00000372155,9606.ENSP00000484998
HSA-983168	Antigen processing: Ubiquitination & Proteasome degradation	8	303	1.6	7.7e-11	PSMD5,PSMA3,PSMC1,PSMA6,PSMD11,PSMF1,PSME1,PSMC6	9606.ENSP00000210313,9606.ENSP00000216455,9606.ENSP00000261303,9606.ENSP00000261479,9606.ENSP00000261712,9606.ENSP00000338039,9606.ENSP00000372155,9606.ENSP00000484998
HSA-2262752	Cellular responses to stress	10	747	1.31	3.25e-11	PSMD5,PSMA3,CDK4,PSMC1,PSMA6,PSMD11,PSMF1,RPA2,PSME1,PSMC6	9606.ENSP00000210313,9606.ENSP00000216455,9606.ENSP00000257904,9606.ENSP00000261303,9606.ENSP00000261479,9606.ENSP00000261712,9606.ENSP00000338039,9606.ENSP00000363017,9606.ENSP00000372155,9606.ENSP00000484998
HSA-212436	Generic Transcription Pathway	10	1215	1.1	3.4e-09	PSMD5,PSMA3,CDK4,PSMC1,PSMA6,PSMD11,PSMF1,RPA2,PSME1,PSMC6	9606.ENSP00000210313,9606.ENSP00000216455,9606.ENSP00000257904,9606.ENSP00000261303,9606.ENSP00000261479,9606.ENSP00000261712,9606.ENSP00000338039,9606.ENSP00000363017,9606.ENSP00000372155,9606.ENSP00000484998
HSA-1266738	Developmental Biology	9	1108	1.09	5.5e-08	PSMD5,PSMA3,CDK4,PSMC1,PSMA6,PSMD11,PSMF1,PSME1,PSMC6	9606.ENSP00000210313,9606.ENSP00000216455,9606.ENSP00000257904,9606.ENSP00000261303,9606.ENSP00000261479,9606.ENSP00000261712,9606.ENSP00000338039,9606.ENSP00000372155,9606.ENSP00000484998
HSA-1643685	Disease	11	1702	0.99	2.35e-09	PSMD5,PSMA3,CDK4,PSMC1,PSMA6,PSMD11,PSMF1,RPA2,PSME1,PRIM2,PSMC6	9606.ENSP00000210313,9606.ENSP00000216455,9606.ENSP00000257904,9606.ENSP00000261303,9606.ENSP00000261479,9606.ENSP00000261712,9606.ENSP00000338039,9606.ENSP00000363017,9606.ENSP00000372155,9606.ENSP00000484105,9606.ENSP00000484998
HSA-162582	Signal Transduction	9	2540	0.73	6.73e-05	PSMD5,PSMA3,CDK4,PSMC1,PSMA6,PSMD11,PSMF1,PSME1,PSMC6	9606.ENSP00000210313,9606.ENSP00000216455,9606.ENSP00000257904,9606.ENSP00000261303,9606.ENSP00000261479,9606.ENSP00000261712,9606.ENSP00000338039,9606.ENSP00000372155,9606.ENSP00000484998

## Sheet: D Down EA Ridgeline KEGG
GSEA results visualized as a ridgeline plot, with overrepresentation analysis performed against the category of KEGG Pathways (down regulated genes)
KEGG Pathway	Column1	Total	Expected	Hits	P.Value	FDR	Genes
Proteasome	hsa03050	45	0.0756	7	2.31e-13	7.35e-11	PSMA6,PSMF1,PSMC6,PSME1,PSMA3,PSMC1,PSMD11
Epstein-Barr virus infection	hsa05169	201	0.338	4	0.000263	0.0418	PSMC6,CDK4,PSMC1,PSMD11
DNA replication	hsa03030	36	0.0605	2	0.00159	0.169	RPA2,PRIM2
Cell cycle	hsa04110	124	0.208	2	0.0177	1	CDK4,ORC2
Mismatch repair	hsa03430	23	0.0386	1	0.038	1	RPA2
Viral carcinogenesis	hsa05203	201	0.338	2	0.0434	1	CDK4,PSMC1
Base excision repair	hsa03410	33	0.0554	1	0.0541	1	APEX1
Homologous recombination	hsa03440	41	0.0689	1	0.0668	1	RPA2
Bladder cancer	hsa05219	41	0.0689	1	0.0668	1	CDK4
Nucleotide excision repair	hsa03420	47	0.079	1	0.0762	1	RPA2
Fanconi anemia pathway		54	0.0907	1	0.0871	1	RPA2
Non-small cell lung cancer		66	0.111	1	0.105	1	CDK4
p53 signaling pathway		72	0.121	1	0.115	1	CDK4
Melanoma		72	0.121	1	0.115	1	CDK4
Pancreatic cancer		75	0.126	1	0.119	1	CDK4
Glioma		75	0.126	1	0.119	1	CDK4
Chronic myeloid leukemia		76	0.128	1	0.121	1	CDK4
Antigen processing and presentation		77	0.129	1	0.122	1	PSME1
Small cell lung cancer		93	0.156	1	0.146	1	CDK4
Endocrine resistance		98	0.165	1	0.153	1	CDK4
AGE-RAGE signaling pathway in diabetic complications		100	0.168	1	0.156	1	CDK4
T cell receptor signaling pathway		101	0.17	1	0.157	1	CDK4
Measles		138	0.232	1	0.209	1	CDK4
Breast cancer		147	0.247	1	0.221	1	CDK4
Hepatitis C		155	0.26	1	0.231	1	CDK4
Cellular senescence		160	0.269	1	0.238	1	CDK4
Influenza A		167	0.281	1	0.247	1	CDK4
Tight junction		170	0.286	1	0.251	1	CDK4
Kaposi's sarcoma-associated herpesvirus infection		186	0.313	1	0.271	1	CDK4
HTLV-I infection		219	0.368	1	0.312	1	CDK4
PI3K-Akt signaling pathway		354	0.595	1	0.456	1	CDK4
Pathways in cancer		530	0.891	1	0.603	1	CDK4

## Sheet: E Up STRING Wiki
Functional protein association network (STRING) of the genes displaying enhanced levels in KAT6A/B::KANSL1 tumors
#term ID WikiPathways	term description	observed gene count	background gene count	strength	false discovery rate	matching proteins in your network (labels)	matching proteins in your network (IDs)
WP466	DNA replication	14	42	2.31	1.33e-25	RFC2,MCM5,MCM4,MCM6,MCM2,POLA2,POLE,POLA1,PCNA,RFC4,CDC7,POLD1,POLD2,MCM3	9606.ENSP00000055077,9606.ENSP00000216122,9606.ENSP00000262105,9606.ENSP00000264156,9606.ENSP00000265056,9606.ENSP00000265465,9606.ENSP00000322570,9606.ENSP00000368358,9606.ENSP00000368458,9606.ENSP00000376272,9606.ENSP00000393139,9606.ENSP00000472445,9606.ENSP00000480186,9606.ENSP00000480987
WP531	DNA mismatch repair	7	23	2.27	1.13e-11	RFC2,LIG1,POLE,PCNA,RFC4,POLD1,POLD2	9606.ENSP00000055077,9606.ENSP00000263274,9606.ENSP00000322570,9606.ENSP00000368458,9606.ENSP00000376272,9606.ENSP00000472445,9606.ENSP00000480186
WP45	G1 to S cell cycle control	8	64	1.89	5.37e-11	MCM5,MCM4,MCM6,MCM2,POLA2,POLE,PCNA,MCM3	9606.ENSP00000216122,9606.ENSP00000262105,9606.ENSP00000264156,9606.ENSP00000265056,9606.ENSP00000265465,9606.ENSP00000322570,9606.ENSP00000368458,9606.ENSP00000480987
WP4753	Nucleotide excision repair	7	44	1.99	3.14e-10	RFC2,LIG1,POLE,PCNA,RFC4,POLD1,POLD2	9606.ENSP00000055077,9606.ENSP00000263274,9606.ENSP00000322570,9606.ENSP00000368458,9606.ENSP00000376272,9606.ENSP00000472445,9606.ENSP00000480186
WP2446	Retinoblastoma gene in cancer	8	87	1.75	3.19e-10	MCM4,MCM6,POLE,POLA1,PCNA,RFC4,CDC7,MCM3	9606.ENSP00000262105,9606.ENSP00000264156,9606.ENSP00000322570,9606.ENSP00000368358,9606.ENSP00000368458,9606.ENSP00000376272,9606.ENSP00000393139,9606.ENSP00000480987
WP179	Cell cycle	8	120	1.61	3.02e-09	MCM5,MCM4,MCM6,MCM2,PCNA,FZR1,CDC7,MCM3	9606.ENSP00000216122,9606.ENSP00000262105,9606.ENSP00000264156,9606.ENSP00000265056,9606.ENSP00000368458,9606.ENSP00000378529,9606.ENSP00000393139,9606.ENSP00000480987
WP4752	Base excision repair	6	31	2.08	3.02e-09	LIG1,FEN1,POLE,PCNA,POLD1,POLD2	9606.ENSP00000263274,9606.ENSP00000305480,9606.ENSP00000322570,9606.ENSP00000368458,9606.ENSP00000472445,9606.ENSP00000480186
WP4946	DNA repair pathways, full network	8	120	1.61	3.02e-09	RFC2,LIG1,FEN1,POLE,PCNA,RFC4,POLD1,POLD2	9606.ENSP00000055077,9606.ENSP00000263274,9606.ENSP00000305480,9606.ENSP00000322570,9606.ENSP00000368458,9606.ENSP00000376272,9606.ENSP00000472445,9606.ENSP00000480186
WP5114	Nucleotide excision repair in xeroderma pigmentosum	7	75	1.76	4.43e-09	RFC2,LIG1,POLE,PCNA,RFC4,POLD1,POLD2	9606.ENSP00000055077,9606.ENSP00000263274,9606.ENSP00000322570,9606.ENSP00000368458,9606.ENSP00000376272,9606.ENSP00000472445,9606.ENSP00000480186
WP4022	Pyrimidine metabolism	5	84	1.56	2.38e-05	POLA2,POLE,POLA1,POLD1,POLD2	9606.ENSP00000265465,9606.ENSP00000322570,9606.ENSP00000368358,9606.ENSP00000472445,9606.ENSP00000480186
WP4016	DNA IR-damage and cellular response via ATR	4	81	1.48	0.00075	MCM2,FEN1,PCNA,BCL6	9606.ENSP00000265056,9606.ENSP00000305480,9606.ENSP00000368458,9606.ENSP00000384371
WP4352	Ciliary landscape	5	214	1.16	0.0017	MCM5,MCM4,MCM6,MCM2,MCM3	9606.ENSP00000216122,9606.ENSP00000262105,9606.ENSP00000264156,9606.ENSP00000265056,9606.ENSP00000480987
WP186	Homologous recombination	2	13	1.98	0.0159	POLD1,POLD2	9606.ENSP00000472445,9606.ENSP00000480186
#term ID KEGG	term description	observed gene count	background gene count	strength	false discovery rate	matching proteins in your network (IDs)	matching proteins in your network (labels)
hsa03030	DNA replication	15	36	2.41	2.89e-29	9606.ENSP00000055077,9606.ENSP00000216122,9606.ENSP00000262105,9606.ENSP00000263274,9606.ENSP00000264156,9606.ENSP00000265056,9606.ENSP00000265465,9606.ENSP00000305480,9606.ENSP00000322570,9606.ENSP00000368358,9606.ENSP00000368458,9606.ENSP00000376272,9606.ENSP00000472445,9606.ENSP00000480186,9606.ENSP00000480987	RFC2,MCM5,MCM4,LIG1,MCM6,MCM2,POLA2,FEN1,POLE,POLA1,PCNA,RFC4,POLD1,POLD2,MCM3
hsa03420	Nucleotide excision repair	7	46	1.97	3.59e-10	9606.ENSP00000055077,9606.ENSP00000263274,9606.ENSP00000322570,9606.ENSP00000368458,9606.ENSP00000376272,9606.ENSP00000472445,9606.ENSP00000480186	RFC2,LIG1,POLE,PCNA,RFC4,POLD1,POLD2
hsa03430	Mismatch repair	6	23	2.21	5.74e-10	9606.ENSP00000055077,9606.ENSP00000263274,9606.ENSP00000368458,9606.ENSP00000376272,9606.ENSP00000472445,9606.ENSP00000480186	RFC2,LIG1,PCNA,RFC4,POLD1,POLD2
hsa04110	Cell cycle	8	120	1.61	1.95e-09	9606.ENSP00000216122,9606.ENSP00000262105,9606.ENSP00000264156,9606.ENSP00000265056,9606.ENSP00000368458,9606.ENSP00000378529,9606.ENSP00000393139,9606.ENSP00000480987	MCM5,MCM4,MCM6,MCM2,PCNA,FZR1,CDC7,MCM3
hsa03410	Base excision repair	6	33	2.05	2.34e-09	9606.ENSP00000263274,9606.ENSP00000305480,9606.ENSP00000322570,9606.ENSP00000368458,9606.ENSP00000472445,9606.ENSP00000480186	LIG1,FEN1,POLE,PCNA,POLD1,POLD2
#term ID Reactome	term description	observed gene count	background gene count	strength	false discovery rate	matching proteins in your network (IDs)	matching proteins in your network (labels)
HSA-69239	Synthesis of DNA	19	120	1.99	1.57e-30	9606.ENSP00000055077,9606.ENSP00000216122,9606.ENSP00000223321,9606.ENSP00000262105,9606.ENSP00000263274,9606.ENSP00000264156,9606.ENSP00000265056,9606.ENSP00000265465,9606.ENSP00000305480,9606.ENSP00000322570,9606.ENSP00000357876,9606.ENSP00000368164,9606.ENSP00000368358,9606.ENSP00000368458,9606.ENSP00000376272,9606.ENSP00000378529,9606.ENSP00000472445,9606.ENSP00000480186,9606.ENSP00000480987	RFC2,MCM5,PSMA2,MCM4,LIG1,MCM6,MCM2,POLA2,FEN1,POLE,PSMD4,MCM8,POLA1,PCNA,RFC4,FZR1,POLD1,POLD2,MCM3
HSA-69242	S Phase	20	162	1.88	1.57e-30	9606.ENSP00000055077,9606.ENSP00000216122,9606.ENSP00000223321,9606.ENSP00000262105,9606.ENSP00000263274,9606.ENSP00000264156,9606.ENSP00000265056,9606.ENSP00000265465,9606.ENSP00000305480,9606.ENSP00000311083,9606.ENSP00000322570,9606.ENSP00000357876,9606.ENSP00000368164,9606.ENSP00000368358,9606.ENSP00000368458,9606.ENSP00000376272,9606.ENSP00000378529,9606.ENSP00000472445,9606.ENSP00000480186,…	RFC2,MCM5,PSMA2,MCM4,LIG1,MCM6,MCM2,POLA2,FEN1,CKS1B,POLE,PSMD4,MCM8,POLA1,PCNA,RFC4,FZR1,POLD1,POLD2,MCM3
HSA-69306	DNA Replication	20	156	1.9	1.57e-30	9606.ENSP00000055077,9606.ENSP00000216122,9606.ENSP00000223321,9606.ENSP00000262105,9606.ENSP00000263274,9606.ENSP00000264156,9606.ENSP00000265056,9606.ENSP00000265465,9606.ENSP00000305480,9606.ENSP00000322570,9606.ENSP00000357876,9606.ENSP00000368164,9606.ENSP00000368358,9606.ENSP00000368458,9606.ENSP00000376272,9606.ENSP00000378529,9606.ENSP00000393139,9606.ENSP00000472445,9606.ENSP00000480186,…	RFC2,MCM5,PSMA2,MCM4,LIG1,MCM6,MCM2,POLA2,FEN1,POLE,PSMD4,MCM8,POLA1,PCNA,RFC4,FZR1,CDC7,POLD1,POLD2,MCM3
HSA-69190	DNA strand elongation	15	32	2.46	1.16e-29	9606.ENSP00000055077,9606.ENSP00000216122,9606.ENSP00000262105,9606.ENSP00000263274,9606.ENSP00000264156,9606.ENSP00000265056,9606.ENSP00000265465,9606.ENSP00000305480,9606.ENSP00000368164,9606.ENSP00000368358,9606.ENSP00000368458,9606.ENSP00000376272,9606.ENSP00000472445,9606.ENSP00000480186,9606.ENSP00000480987	RFC2,MCM5,MCM4,LIG1,MCM6,MCM2,POLA2,FEN1,MCM8,POLA1,PCNA,RFC4,POLD1,POLD2,MCM3
HSA-69278	Cell Cycle, Mitotic	21	526	1.39	6.06e-23	9606.ENSP00000055077,9606.ENSP00000216122,9606.ENSP00000223321,9606.ENSP00000262105,9606.ENSP00000263274,9606.ENSP00000264156,9606.ENSP00000265056,9606.ENSP00000265465,9606.ENSP00000305480,9606.ENSP00000311083,9606.ENSP00000322570,9606.ENSP00000357876,9606.ENSP00000368164,9606.ENSP00000368358,9606.ENSP00000368458,9606.ENSP00000376272,9606.ENSP00000378529,9606.ENSP00000393139,9606.ENSP00000472445,…	RFC2,MCM5,PSMA2,MCM4,LIG1,MCM6,MCM2,POLA2,FEN1,CKS1B,POLE,PSMD4,MCM8,POLA1,PCNA,RFC4,FZR1,CDC7,POLD1,POLD2,MCM3
HSA-69206	G1/S Transition	14	130	1.82	8.75e-20	9606.ENSP00000216122,9606.ENSP00000223321,9606.ENSP00000262105,9606.ENSP00000264156,9606.ENSP00000265056,9606.ENSP00000265465,9606.ENSP00000311083,9606.ENSP00000322570,9606.ENSP00000357876,9606.ENSP00000368164,9606.ENSP00000368358,9606.ENSP00000368458,9606.ENSP00000393139,9606.ENSP00000480987	MCM5,PSMA2,MCM4,MCM6,MCM2,POLA2,CKS1B,POLE,PSMD4,MCM8,POLA1,PCNA,CDC7,MCM3
HSA-69002	DNA Replication Pre-Initiation	13	128	1.8	5.65e-18	9606.ENSP00000216122,9606.ENSP00000223321,9606.ENSP00000262105,9606.ENSP00000264156,9606.ENSP00000265056,9606.ENSP00000265465,9606.ENSP00000322570,9606.ENSP00000357876,9606.ENSP00000368164,9606.ENSP00000368358,9606.ENSP00000378529,9606.ENSP00000393139,9606.ENSP00000480987	MCM5,PSMA2,MCM4,MCM6,MCM2,POLA2,POLE,PSMD4,MCM8,POLA1,FZR1,CDC7,MCM3
HSA-68962	Activation of the pre-replicative complex	10	33	2.27	1.11e-17	9606.ENSP00000216122,9606.ENSP00000262105,9606.ENSP00000264156,9606.ENSP00000265056,9606.ENSP00000265465,9606.ENSP00000322570,9606.ENSP00000368164,9606.ENSP00000368358,9606.ENSP00000393139,9606.ENSP00000480987	MCM5,MCM4,MCM6,MCM2,POLA2,POLE,MCM8,POLA1,CDC7,MCM3
HSA-69186	Lagging Strand Synthesis	9	20	2.44	4.58e-17	9606.ENSP00000055077,9606.ENSP00000263274,9606.ENSP00000265465,9606.ENSP00000305480,9606.ENSP00000368358,9606.ENSP00000368458,9606.ENSP00000376272,9606.ENSP00000472445,9606.ENSP00000480186	RFC2,LIG1,POLA2,FEN1,POLA1,PCNA,RFC4,POLD1,POLD2
HSA-174417	Telomere C-strand (Lagging Strand) Synthesis	9	34	2.21	2.33e-15	9606.ENSP00000055077,9606.ENSP00000263274,9606.ENSP00000265465,9606.ENSP00000305480,9606.ENSP00000368358,9606.ENSP00000368458,9606.ENSP00000376272,9606.ENSP00000472445,9606.ENSP00000480186	RFC2,LIG1,POLA2,FEN1,POLA1,PCNA,RFC4,POLD1,POLD2
HSA-176187	Activation of ATR in response to replication stress	9	37	2.18	4.19e-15	9606.ENSP00000055077,9606.ENSP00000216122,9606.ENSP00000262105,9606.ENSP00000264156,9606.ENSP00000265056,9606.ENSP00000368164,9606.ENSP00000376272,9606.ENSP00000393139,9606.ENSP00000480987	RFC2,MCM5,MCM4,MCM6,MCM2,MCM8,RFC4,CDC7,MCM3
HSA-5651801	PCNA-Dependent Long Patch Base Excision Repair	8	21	2.37	1.26e-14	9606.ENSP00000055077,9606.ENSP00000263274,9606.ENSP00000305480,9606.ENSP00000322570,9606.ENSP00000368458,9606.ENSP00000376272,9606.ENSP00000472445,9606.ENSP00000480186	RFC2,LIG1,FEN1,POLE,PCNA,RFC4,POLD1,POLD2
HSA-69481	G2/M Checkpoints	11	149	1.66	1.05e-13	9606.ENSP00000055077,9606.ENSP00000216122,9606.ENSP00000223321,9606.ENSP00000262105,9606.ENSP00000264156,9606.ENSP00000265056,9606.ENSP00000357876,9606.ENSP00000368164,9606.ENSP00000376272,9606.ENSP00000393139,9606.ENSP00000480987	RFC2,MCM5,PSMA2,MCM4,MCM6,MCM2,PSMD4,MCM8,RFC4,CDC7,MCM3
HSA-69091	Polymerase switching	7	14	2.49	2.12e-13	9606.ENSP00000055077,9606.ENSP00000265465,9606.ENSP00000368358,9606.ENSP00000368458,9606.ENSP00000376272,9606.ENSP00000472445,9606.ENSP00000480186	RFC2,POLA2,POLA1,PCNA,RFC4,POLD1,POLD2
HSA-69183	Processive synthesis on the lagging strand	7	15	2.46	2.79e-13	9606.ENSP00000263274,9606.ENSP00000265465,9606.ENSP00000305480,9606.ENSP00000368358,9606.ENSP00000368458,9606.ENSP00000472445,9606.ENSP00000480186	LIG1,POLA2,FEN1,POLA1,PCNA,POLD1,POLD2
HSA-69052	Switching of origins to a post-replicative state	9	91	1.78	4.04e-12	9606.ENSP00000216122,9606.ENSP00000223321,9606.ENSP00000262105,9606.ENSP00000264156,9606.ENSP00000265056,9606.ENSP00000357876,9606.ENSP00000368164,9606.ENSP00000378529,9606.ENSP00000480987	MCM5,PSMA2,MCM4,MCM6,MCM2,PSMD4,MCM8,FZR1,MCM3
HSA-5696397	Gap-filling DNA repair synthesis and ligation in GG-NER	7	25	2.24	4.64e-12	9606.ENSP00000055077,9606.ENSP00000263274,9606.ENSP00000322570,9606.ENSP00000368458,9606.ENSP00000376272,9606.ENSP00000472445,9606.ENSP00000480186	RFC2,LIG1,POLE,PCNA,RFC4,POLD1,POLD2
HSA-174411	Polymerase switching on the C-strand of the telomere	7	26	2.22	5.53e-12	9606.ENSP00000055077,9606.ENSP00000265465,9606.ENSP00000368358,9606.ENSP00000368458,9606.ENSP00000376272,9606.ENSP00000472445,9606.ENSP00000480186	RFC2,POLA2,POLA1,PCNA,RFC4,POLD1,POLD2
HSA-176974	Unwinding of DNA	6	12	2.49	1.78e-11	9606.ENSP00000216122,9606.ENSP00000262105,9606.ENSP00000264156,9606.ENSP00000265056,9606.ENSP00000368164,9606.ENSP00000480987	MCM5,MCM4,MCM6,MCM2,MCM8,MCM3
HSA-68867	Assembly of the pre-replicative complex	9	111	1.7	1.78e-11	9606.ENSP00000216122,9606.ENSP00000223321,9606.ENSP00000262105,9606.ENSP00000264156,9606.ENSP00000265056,9606.ENSP00000357876,9606.ENSP00000368164,9606.ENSP00000378529,9606.ENSP00000480987	MCM5,PSMA2,MCM4,MCM6,MCM2,PSMD4,MCM8,FZR1,MCM3
HSA-68949	Orc1 removal from chromatin	8	70	1.85	3.28e-11	9606.ENSP00000216122,9606.ENSP00000223321,9606.ENSP00000262105,9606.ENSP00000264156,9606.ENSP00000265056,9606.ENSP00000357876,9606.ENSP00000368164,9606.ENSP00000480987	MCM5,PSMA2,MCM4,MCM6,MCM2,PSMD4,MCM8,MCM3
HSA-69166	Removal of the Flap Intermediate	6	14	2.42	3.28e-11	9606.ENSP00000265465,9606.ENSP00000305480,9606.ENSP00000368358,9606.ENSP00000368458,9606.ENSP00000472445,9606.ENSP00000480186	POLA2,FEN1,POLA1,PCNA,POLD1,POLD2
HSA-5693532	DNA Double-Strand Break Repair	9	149	1.57	1.78e-10	9606.ENSP00000055077,9606.ENSP00000305480,9606.ENSP00000322570,9606.ENSP00000368458,9606.ENSP00000376272,9606.ENSP00000450607,9606.ENSP00000472445,9606.ENSP00000477213,9606.ENSP00000480186	RFC2,FEN1,POLE,PCNA,RFC4,TIMELESS,POLD1,APBB1,POLD2
HSA-6782210	Gap-filling DNA repair synthesis and ligation in TC-NER	7	64	1.83	1.21e-09	9606.ENSP00000055077,9606.ENSP00000263274,9606.ENSP00000322570,9606.ENSP00000368458,9606.ENSP00000376272,9606.ENSP00000472445,9606.ENSP00000480186	RFC2,LIG1,POLE,PCNA,RFC4,POLD1,POLD2
HSA-110314	Recognition of DNA damage by PCNA-containing replication complex	6	30	2.09	1.36e-09	9606.ENSP00000055077,9606.ENSP00000322570,9606.ENSP00000368458,9606.ENSP00000376272,9606.ENSP00000472445,9606.ENSP00000480186	RFC2,POLE,PCNA,RFC4,POLD1,POLD2
HSA-5693538	Homology Directed Repair	8	119	1.62	1.38e-09	9606.ENSP00000055077,9606.ENSP00000305480,9606.ENSP00000322570,9606.ENSP00000368458,9606.ENSP00000376272,9606.ENSP00000450607,9606.ENSP00000472445,9606.ENSP00000480186	RFC2,FEN1,POLE,PCNA,RFC4,TIMELESS,POLD1,POLD2
HSA-5656169	Termination of translesion DNA synthesis	6	32	2.06	1.82e-09	9606.ENSP00000055077,9606.ENSP00000322570,9606.ENSP00000368458,9606.ENSP00000376272,9606.ENSP00000472445,9606.ENSP00000480186	RFC2,POLE,PCNA,RFC4,POLD1,POLD2
HSA-73894	DNA Repair	10	310	1.3	3.09e-09	9606.ENSP00000055077,9606.ENSP00000263274,9606.ENSP00000305480,9606.ENSP00000322570,9606.ENSP00000368458,9606.ENSP00000376272,9606.ENSP00000450607,9606.ENSP00000472445,9606.ENSP00000477213,9606.ENSP00000480186	RFC2,LIG1,FEN1,POLE,PCNA,RFC4,TIMELESS,POLD1,APBB1,POLD2
HSA-5696400	Dual Incision in GG-NER	6	41	1.95	6.17e-09	9606.ENSP00000055077,9606.ENSP00000322570,9606.ENSP00000368458,9606.ENSP00000376272,9606.ENSP00000472445,9606.ENSP00000480186	RFC2,POLE,PCNA,RFC4,POLD1,POLD2
HSA-174414	Processive synthesis on the C-strand of the telomere	5	19	2.21	1.74e-08	9606.ENSP00000263274,9606.ENSP00000305480,9606.ENSP00000368458,9606.ENSP00000472445,9606.ENSP00000480186	LIG1,FEN1,PCNA,POLD1,POLD2
HSA-5693567	HDR through Homologous Recombination (HRR) or Single Strand Annealing (SSA)	7	113	1.58	3.8e-08	9606.ENSP00000055077,9606.ENSP00000322570,9606.ENSP00000368458,9606.ENSP00000376272,9606.ENSP00000450607,9606.ENSP00000472445,9606.ENSP00000480186	RFC2,POLE,PCNA,RFC4,TIMELESS,POLD1,POLD2
HSA-6782135	Dual incision in TC-NER	6	65	1.75	7.15e-08	9606.ENSP00000055077,9606.ENSP00000322570,9606.ENSP00000368458,9606.ENSP00000376272,9606.ENSP00000472445,9606.ENSP00000480186	RFC2,POLE,PCNA,RFC4,POLD1,POLD2
HSA-5685942	HDR through Homologous Recombination (HRR)	6	66	1.75	7.63e-08	9606.ENSP00000055077,9606.ENSP00000322570,9606.ENSP00000368458,9606.ENSP00000376272,9606.ENSP00000472445,9606.ENSP00000480186	RFC2,POLE,PCNA,RFC4,POLD1,POLD2
HSA-5358565	Mismatch repair (MMR) directed by MSH2:MSH6 (MutSalpha)	4	14	2.25	7.99e-07	9606.ENSP00000263274,9606.ENSP00000368458,9606.ENSP00000472445,9606.ENSP00000480186	LIG1,PCNA,POLD1,POLD2
HSA-5358606	Mismatch repair (MMR) directed by MSH2:MSH3 (MutSbeta)	4	14	2.25	7.99e-07	9606.ENSP00000263274,9606.ENSP00000368458,9606.ENSP00000472445,9606.ENSP00000480186	LIG1,PCNA,POLD1,POLD2
HSA-174437	Removal of the Flap Intermediate from the C-strand	4	17	2.16	1.47e-06	9606.ENSP00000305480,9606.ENSP00000368458,9606.ENSP00000472445,9606.ENSP00000480186	FEN1,PCNA,POLD1,POLD2
HSA-73857	RNA Polymerase II Transcription	13	1337	0.78	2.98e-06	9606.ENSP00000055077,9606.ENSP00000221265,9606.ENSP00000223321,9606.ENSP00000320147,9606.ENSP00000343896,9606.ENSP00000357876,9606.ENSP00000368458,9606.ENSP00000376272,9606.ENSP00000378529,9606.ENSP00000384371,9606.ENSP00000393139,9606.ENSP00000417686,9606.ENSP00000490767	RFC2,PAF1,PSMA2,EZH2,SMARCA4,PSMD4,PCNA,RFC4,FZR1,BCL6,CDC7,SLBP,ING5
HSA-68952	DNA replication initiation	3	8	2.36	2.63e-05	9606.ENSP00000265465,9606.ENSP00000322570,9606.ENSP00000368358	POLA2,POLE,POLA1
HSA-212436	Generic Transcription Pathway	11	1215	0.75	7.97e-05	9606.ENSP00000055077,9606.ENSP00000223321,9606.ENSP00000320147,9606.ENSP00000343896,9606.ENSP00000357876,9606.ENSP00000368458,9606.ENSP00000376272,9606.ENSP00000378529,9606.ENSP00000384371,9606.ENSP00000393139,9606.ENSP00000490767	RFC2,PSMA2,EZH2,SMARCA4,PSMD4,PCNA,RFC4,FZR1,BCL6,CDC7,ING5
HSA-110312	Translesion synthesis by REV1	3	16	2.06	0.00015	9606.ENSP00000055077,9606.ENSP00000368458,9606.ENSP00000376272	RFC2,PCNA,RFC4
HSA-5655862	Translesion synthesis by POLK	3	17	2.04	0.00017	9606.ENSP00000055077,9606.ENSP00000368458,9606.ENSP00000376272	RFC2,PCNA,RFC4
HSA-5656121	Translesion synthesis by POLI	3	17	2.04	0.00017	9606.ENSP00000055077,9606.ENSP00000368458,9606.ENSP00000376272	RFC2,PCNA,RFC4
HSA-110320	Translesion Synthesis by POLH	3	19	1.99	0.00022	9606.ENSP00000055077,9606.ENSP00000368458,9606.ENSP00000376272	RFC2,PCNA,RFC4
HSA-113510	E2F mediated regulation of DNA replication	3	22	1.92	0.00033	9606.ENSP00000265465,9606.ENSP00000368164,9606.ENSP00000368358	POLA2,MCM8,POLA1
HSA-69656	Cyclin A:Cdk2-associated events at S phase entry	4	84	1.47	0.00044	9606.ENSP00000223321,9606.ENSP00000311083,9606.ENSP00000357876,9606.ENSP00000378529	PSMA2,CKS1B,PSMD4,FZR1
HSA-9710421	Defective pyroptosis	3	42	1.64	0.0019	9606.ENSP00000265465,9606.ENSP00000320147,9606.ENSP00000368358	POLA2,EZH2,POLA1
HSA-174113	SCF-beta-TrCP mediated degradation of Emi1	3	54	1.53	0.0038	9606.ENSP00000223321,9606.ENSP00000357876,9606.ENSP00000378529	PSMA2,PSMD4,FZR1
HSA-110362	POLB-Dependent Long Patch Base Excision Repair	2	8	2.19	0.004	9606.ENSP00000263274,9606.ENSP00000305480	LIG1,FEN1
HSA-187577	SCF(Skp2)-mediated degradation of p27/p21	3	59	1.5	0.0048	9606.ENSP00000223321,9606.ENSP00000311083,9606.ENSP00000357876	PSMA2,CKS1B,PSMD4
HSA-174084	Autodegradation of Cdh1 by Cdh1:APC/C	3	63	1.47	0.0056	9606.ENSP00000223321,9606.ENSP00000357876,9606.ENSP00000378529	PSMA2,PSMD4,FZR1
HSA-69017	CDK-mediated phosphorylation and removal of Cdc6	3	72	1.41	0.0081	9606.ENSP00000223321,9606.ENSP00000357876,9606.ENSP00000378529	PSMA2,PSMD4,FZR1
HSA-1643685	Disease	10	1702	0.56	0.0083	9606.ENSP00000055077,9606.ENSP00000223321,9606.ENSP00000263274,9606.ENSP00000265465,9606.ENSP00000305480,9606.ENSP00000320147,9606.ENSP00000357876,9606.ENSP00000368358,9606.ENSP00000376272,9606.ENSP00000378529	RFC2,PSMA2,LIG1,POLA2,FEN1,EZH2,PSMD4,POLA1,RFC4,FZR1
HSA-174178	APC/C:Cdh1 mediated degradation of Cdc20 and other APC/C:Cdh1 targeted proteins in late mitosis/early G1	3	73	1.4	0.0083	9606.ENSP00000223321,9606.ENSP00000357876,9606.ENSP00000378529	PSMA2,PSMD4,FZR1
HSA-113501	Inhibition of replication initiation of damaged DNA by RB1/E2F1	2	13	1.98	0.0084	9606.ENSP00000265465,9606.ENSP00000368358	POLA2,POLA1
HSA-174430	Telomere C-strand synthesis initiation	2	13	1.98	0.0084	9606.ENSP00000265465,9606.ENSP00000368358	POLA2,POLA1
HSA-3700989	Transcriptional Regulation by TP53	5	361	0.93	0.0088	9606.ENSP00000055077,9606.ENSP00000368458,9606.ENSP00000376272,9606.ENSP00000384371,9606.ENSP00000490767	RFC2,PCNA,RFC4,BCL6,ING5
HSA-162594	Early Phase of HIV Life Cycle	2	14	1.94	0.0092	9606.ENSP00000263274,9606.ENSP00000305480	LIG1,FEN1
HSA-5693607	Processing of DNA double-strand break ends	3	80	1.36	0.0098	9606.ENSP00000055077,9606.ENSP00000376272,9606.ENSP00000450607	RFC2,RFC4,TIMELESS
HSA-162906	HIV Infection	4	229	1.03	0.0148	9606.ENSP00000223321,9606.ENSP00000263274,9606.ENSP00000305480,9606.ENSP00000357876	PSMA2,LIG1,FEN1,PSMD4
HSA-69205	G1/S-Specific Transcription	2	28	1.64	0.03	9606.ENSP00000368358,9606.ENSP00000368458	POLA1,PCNA
HSA-6807070	PTEN Regulation	3	138	1.13	0.0419	9606.ENSP00000223321,9606.ENSP00000320147,9606.ENSP00000357876	PSMA2,EZH2,PSMD4
HSA-8953750	Transcriptional Regulation by E2F6	2	34	1.56	0.0422	9606.ENSP00000320147,9606.ENSP00000393139	EZH2,CDC7
HSA-9709570	Impaired BRCA2 binding to RAD51	2	34	1.56	0.0422	9606.ENSP00000055077,9606.ENSP00000376272	RFC2,RFC4
HSA-5685938	HDR through Single Strand Annealing (SSA)	2	37	1.52	0.0483	9606.ENSP00000055077,9606.ENSP00000376272	RFC2,RFC4

## Sheet: E clusters
Functional protein association network (STRING) of the genes displaying enhanced levels in KAT6A/B::KANSL1 tumors (clusters)
cluster number	cluster color	primary description	gene count	Genes	protein name	protein identifier	protein description
1	Red	DNA replication	22	RFC2, MCMBP, MCM8, SLBP, CDC7, TIMELESS, DDX11, MCM2, POLE, POLD1, LIG1, POLD2, MCM6, MCM4, MCM3, POLA1, MCM5, POLA2, FEN1, RFC4, PCNA, ING5	CDC7	9606.ENSP00000393139	Cell division cycle 7-related protein kinase; Seems to phosphorylate critical substrates that regulate the G1/S phase transition and/or DNA replication. Can phosphorylates MCM2 and MCM3; Belongs to the protein kinase superfamily. Ser/Thr protein kinase family. CDC7 subfamily.
	Red	Red	22		DDX11	9606.ENSP00000440402	ATP-dependent DNA helicase DDX11; DNA-dependent ATPase and ATP-dependent DNA helicase that participates in various functions in genomic stability, including DNA replication, DNA repair and heterochromatin organization as well as in ribosomal RNA synthesis. Its double-stranded DNA helicase activity requires either a minimal 5'-single-stranded tail length of approximately 15 nt (flap substrates) or…
	Red	Red	22		FEN1	9606.ENSP00000305480	Flap endonuclease 1; Structure-specific nuclease with 5'-flap endonuclease and 5'- 3' exonuclease activities involved in DNA replication and repair. During DNA replication, cleaves the 5'-overhanging flap structure that is generated by displacement synthesis when DNA polymerase encounters the 5'-end of a downstream Okazaki fragment. It enters the flap from the 5'-end and then tracks to cleave the…
	Red	Red	22		ING5	9606.ENSP00000490767	Inhibitor of growth protein 5; Component of the HBO1 complex which has a histone H4-specific acetyltransferase activity, a reduced activity toward histone H3 and is responsible for the bulk of histone H4 acetylation in vivo. Component of the MOZ/MORF complex which has a histone H3 acetyltransferase activity. Through chromatin acetylation it may regulate DNA replication and may function as a trans…
	Red	Red	22		LIG1	9606.ENSP00000263274	DNA ligase 1; DNA ligase that seals nicks in double-stranded DNA during DNA replication, DNA recombination and DNA repair; Belongs to the ATP-dependent DNA ligase family.
	Red	Red	22		MCM2	9606.ENSP00000265056	DNA replication licensing factor MCM2; Acts as component of the MCM2-7 complex (MCM complex) which is the putative replicative helicase essential for 'once per cell cycle' DNA replication initiation and elongation in eukaryotic cells. The active ATPase sites in the MCM2-7 ring are formed through the interaction surfaces of two neighboring subunits such that a critical structure of a conserved arg…
	Red	Red	22		MCM3	9606.ENSP00000480987	DNA replication licensing factor MCM3; Acts as component of the MCM2-7 complex (MCM complex) which is the putative replicative helicase essential for 'once per cell cycle' DNA replication initiation and elongation in eukaryotic cells. The active ATPase sites in the MCM2-7 ring are formed through the interaction surfaces of two neighboring subunits such that a critical structure of a conserved arg…
	Red	Red	22		MCM4	9606.ENSP00000262105	DNA replication licensing factor MCM4; Acts as component of the MCM2-7 complex (MCM complex) which is the putative replicative helicase essential for 'once per cell cycle' DNA replication initiation and elongation in eukaryotic cells. The active ATPase sites in the MCM2-7 ring are formed through the interaction surfaces of two neighboring subunits such that a critical structure of a conserved arg…
	Red	Red	22		MCM5	9606.ENSP00000216122	DNA replication licensing factor MCM5; Acts as component of the MCM2-7 complex (MCM complex) which is the putative replicative helicase essential for 'once per cell cycle' DNA replication initiation and elongation in eukaryotic cells. The active ATPase sites in the MCM2-7 ring are formed through the interaction surfaces of two neighboring subunits such that a critical structure of a conserved arg…
	Red	Red	22		MCM6	9606.ENSP00000264156	DNA replication licensing factor MCM6; Acts as component of the MCM2-7 complex (MCM complex) which is the putative replicative helicase essential for 'once per cell cycle' DNA replication initiation and elongation in eukaryotic cells. The active ATPase sites in the MCM2-7 ring are formed through the interaction surfaces of two neighboring subunits such that a critical structure of a conserved arg…
	Red	Red	22		MCM8	9606.ENSP00000368164	DNA helicase MCM8; Component of the MCM8-MCM9 complex, a complex involved in the repair of double-stranded DNA breaks (DBSs) and DNA interstrand cross- links (ICLs) by homologous recombination (HR). Required for DNA resection by the MRE11-RAD50-NBN/NBS1 (MRN) complex by recruiting the MRN complex to the repair site and by promoting the complex nuclease activity. Probably by regulating the localiz…
	Red	Red	22		MCMBP	9606.ENSP00000353098	Mini-chromosome maintenance complex-binding protein; Associated component of the MCM complex that acts as a regulator of DNA replication. Binds to the MCM complex during late S phase and promotes the disassembly of the MCM complex from chromatin, thereby acting as a key regulator of pre-replication complex (pre-RC) unloading from replicated DNA. Can dissociate the MCM complex without addition of …
	Red	Red	22		PCNA	9606.ENSP00000368458	Proliferating cell nuclear antigen; Auxiliary protein of DNA polymerase delta and is involved in the control of eukaryotic DNA replication by increasing the polymerase's processibility during elongation of the leading strand. Induces a robust stimulatory effect on the 3'-5' exonuclease and 3'- phosphodiesterase, but not apurinic-apyrimidinic (AP) endonuclease, APEX2 activities. Has to be loaded o…
	Red	Red	22		POLA1	9606.ENSP00000368358	DNA polymerase alpha catalytic subunit; Catalytic subunit of the DNA polymerase alpha complex (also known as the alpha DNA polymerase-primase complex) which plays an essential role in the initiation of DNA synthesis. During the S phase of the cell cycle, the DNA polymerase alpha complex (composed of a catalytic subunit POLA1, a regulatory subunit POLA2 and two primase subunits PRIM1 and PRIM2) is…
	Red	Red	22		POLA2	9606.ENSP00000265465	DNA polymerase alpha subunit B; Accessory subunit of the DNA polymerase alpha complex (also known as the alpha DNA polymerase-primase complex) which plays an essential role in the initiation of DNA synthesis. During the S phase of the cell cycle, the DNA polymerase alpha complex (composed of a catalytic subunit POLA1, an accessory subunit POLA2 and two primase subunits, the catalytic subunit PRIM…
	Red	Red	22		POLD1	9606.ENSP00000472445	DNA polymerase delta catalytic subunit; As the catalytic component of the trimeric (Pol-delta3 complex) and tetrameric DNA polymerase delta complexes (Pol-delta4 complex), plays a crucial role in high fidelity genome replication, including in lagging strand synthesis, and repair. Exhibits both DNA polymerase and 3'- to 5'-exonuclease activities. Requires the presence of accessory proteins POLD2, …
	Red	Red	22		POLD2	9606.ENSP00000480186	DNA polymerase delta subunit 2; Accessory component of both the DNA polymerase delta complex and the DNA polymerase zeta complex. As a component of the trimeric and tetrameric DNA polymerase delta complexes (Pol-delta3 and Pol-delta4, respectively), plays a role in high fidelity genome replication, including in lagging strand synthesis, and repair. Pol-delta3 and Pol- delta4 are characterized by …
	Red	Red	22		POLE	9606.ENSP00000322570	DNA polymerase epsilon catalytic subunit A; Catalytic component of the DNA polymerase epsilon complex. Participates in chromosomal DNA replication (By similarity). Required during synthesis of the leading DNA strands at the replication fork, binds at/or near replication origins and moves along DNA with the replication fork (By similarity). Has 3'-5' proofreading exonuclease activity that corrects…
	Red	Red	22		RFC2	9606.ENSP00000055077	Replication factor C subunit 2; The elongation of primed DNA templates by DNA polymerase delta and epsilon requires the action of the accessory proteins proliferating cell nuclear antigen (PCNA) and activator 1. This subunit binds ATP (By similarity).
	Red	Red	22		RFC4	9606.ENSP00000376272	Replication factor C subunit 4; The elongation of primed DNA templates by DNA polymerase delta and epsilon requires the action of the accessory proteins proliferating cell nuclear antigen (PCNA) and activator 1. This subunit may be involved in the elongation of the multiprimed DNA template.
	Red	Red	22		SLBP	9606.ENSP00000417686	Histone RNA hairpin-binding protein; RNA-binding protein involved in the histone pre-mRNA processing. Binds the stem-loop structure of replication-dependent histone pre-mRNAs and contributes to efficient 3'-end processing by stabilizing the complex between histone pre-mRNA and U7 small nuclear ribonucleoprotein (snRNP), via the histone downstream element (HDE). Plays an important role in targetin…
	Red	Red	22		TIMELESS	9606.ENSP00000450607	Protein timeless homolog; Plays an important role in the control of DNA replication, maintenance of replication fork stability, maintenance of genome stability throughout normal DNA replication, DNA repair and in the regulation of the circadian clock. Required to stabilize replication forks during DNA replication by forming a complex with TIPIN: this complex regulates DNA replication processes un…
2	Green	Proteasome	4	CKS1B, FZR1, PSMA2, PSMD4	CKS1B	9606.ENSP00000311083	Cyclin-dependent kinases regulatory subunit 1; Binds to the catalytic subunit of the cyclin dependent kinases and is essential for their biological function.
	Green	Green	4		FZR1	9606.ENSP00000378529	Fizzy-related protein homolog; Substrate-specific adapter for the anaphase promoting complex/cyclosome (APC/C) E3 ubiquitin-protein ligase complex. Associates with the APC/C in late mitosis, in replacement of CDC20, and activates the APC/C during anaphase and telophase. The APC/C remains active in degrading substrates to ensure that positive regulators of the cell cycle do not accumulate prematur…
	Green	Green	4		PSMA2	9606.ENSP00000223321	Proteasome subunit alpha type-2; Component of the 20S core proteasome complex involved in the proteolytic degradation of most intracellular proteins. This complex plays numerous essential roles within the cell by associating with different regulatory particles. Associated with two 19S regulatory particles, forms the 26S proteasome and thus participates in the ATP- dependent degradation of ubiquit…
	Green	Green	4		PSMD4	9606.ENSP00000357876	26S proteasome non-ATPase regulatory subunit 4; Component of the 26S proteasome, a multiprotein complex involved in the ATP-dependent degradation of ubiquitinated proteins. This complex plays a key role in the maintenance of protein homeostasis by removing misfolded or damaged proteins, which could impair cellular functions, and by removing proteins whose functions are no longer required. Therefo…
3	Blue	Repressor	3	EZH2, BCL6, SMARCA4	BCL6	9606.ENSP00000384371	B-cell lymphoma 6 protein; Transcriptional repressor mainly required for germinal center (GC) formation and antibody affinity maturation which has different mechanisms of action specific to the lineage and biological functions. Forms complexes with different corepressors and histone deacetylases to repress the transcriptional expression of different subsets of target genes. Represses its target g…
	Blue	Blue	3		EZH2	9606.ENSP00000320147	Histone-lysine N-methyltransferase EZH2; Polycomb group (PcG) protein. Catalytic subunit of the PRC2/EED-EZH2 complex, which methylates 'Lys-9' (H3K9me) and 'Lys-27' (H3K27me) of histone H3, leading to transcriptional repression of the affected target gene. Able to mono-, di- and trimethylate 'Lys-27' of histone H3 to form H3K27me1, H3K27me2 and H3K27me3, respectively. Displays a preference for s…
	Blue	Blue	3		SMARCA4	9606.ENSP00000343896	Transcription activator BRG1; Involved in transcriptional activation and repression of select genes by chromatin remodeling (alteration of DNA-nucleosome topology). Component of SWI/SNF chromatin remodeling complexes that carry out key enzymatic activities, changing chromatin structure by altering DNA-histone contacts within a nucleosome in an ATP-dependent manner. Component of the CREST-BRG1 com…

## Sheet: F Up EA Ridgeline KEGG
GSEA results visualized as a ridgeline plot, with overrepresentation analysis performed against the category of KEGG Pathways (up regulated genes)
KEGG pathway	pathway	pval	padj	overlap	size	expected
DNA replication	hsa03030	1.88e-28	5.97e-26	15	36	0.149
Mismatch repair	hsa03430	2.93e-10	4.66e-08	6	23	0.0951
Nucleotide excision repair	hsa03420	5.75e-10	6.1e-08	7	47	0.194
Base excision repair	hsa03410	3.12e-09	2.48e-07	6	33	0.136
Cell cycle	hsa04110	2.64e-08	1.68e-06	8	124	0.513
Homologous recombination	hsa03440	0.0123	0.651	2	41	0.17
Proteasome	hsa03050	0.0147	0.667	2	45	0.186
Non-homologous end-joining	hsa03450	0.0525	1	1	13	0.0538
Lysine degradation	hsa00310	0.218	1	1	59	0.244
Small cell lung cancer	hsa05222	0.321	1	1	93	0.385
